# Supplementary material for: Rapid Microsatellite Identification from Illumina Paired-End Genomic Sequencing in Two Birds and a Snake
Source: PLoS One. 2012 Feb 14;7(2):e30953. doi: 10.1371/journal.pone.0030953 (PMC3279355; doi:10.1371/journal.pone.0030953)
Supplement: Dataset S1 — Potentially amplifiable loci output - Burmese python, Python molurus bivittatus (5 million read IPE dataset). This is a tab-delimited text file that can be readily imported into a spreadsheet. (TXT) [file pone.0030953.s001.txt]

readPairID	Motifs(bases)	Bases in all Motifs	Possible Extended	Possible Spanning	"Primers found (1=y,0=n)"	F Primer Name	Forward Primer	R Primer Name	Reverse Primer	Amplicon Motifs	Number motif bases in amplicon	Primers on sep reads	Extend with primers	Spand with primers	Occurances of Forward Primer in Reads	Occurances of Reverse Primer in Reads	Occurances of Amplifiable Primer Pair in Reads	Occurances of Amplifiable Primer Pair in PALs
ILLUMINA-545855_0001:1:7:121:114#0/	AT(12) AT(12) 	24			1	Pm_080677	TGCTCTCCCCATCTTTAAGC	Pm_166227	GATAACGAGAGCACCATTAAACC	AT(12) 	12	1			129	9	4	1
ILLUMINA-545855_0001:1:25:733:1498#0/	AACCCT(18) 	18			1	Pm_184343	AAACCCTATTCCCAGGCAGC	Pm_252157	GTTTAGCTTCCCGTGTTCCC	AACCCT(18) 	18	1			26498	378	1	4
ILLUMINA-545855_0001:1:4:320:1530#0/	AAAC(12) TTCC(12) TTCC(12) AAAT(12) 	48			1	Pm_116391	TTCTGTAAAATACAAAGACATCAAAGTTGC	Pm_257672	GTATGATATGGCAGACATCAGTTGG	TTCC(12) TTCC(12) 	24	1			1	1	1	1
ILLUMINA-545855_0001:1:17:205:1051#0/	TC(12) 	12			1	Pm_059106	TAGGGACAAAGCCATCTGGG	Pm_163626	TTTGACTCCTGGCGACTGC	TC(12) 	12	1			4	108	1	1
ILLUMINA-545855_0001:1:21:855:1149#0/	AATG(12) 	12			1	Pm_196257	ATCTTGTGCCAGTGGTAGCC	Pm_066931	TCCTCTCTCCGATATCCACC	AATG(12) 	12	1			2	1	1	1
ILLUMINA-545855_0001:1:12:1613:576#0/	AAAT(12) 	12			1	Pm_224568	CAGGTAAAGGAAGGGTTTCAGG	Pm_191101	TGCAAGCTGTTTAGGATGTTTAGG	AAAT(12) 	12	1			2	1	1	1
ILLUMINA-545855_0001:1:14:1166:1472#0/	TCC(30) TCC(12) 	42	TCC 		1	Pm_185782	AACTGGTTGACTAACACAGAAGAAGG	Pm_030667	TCTGCAGCCTTTCTTCCTCC	TCC(30) TCC(12) 	42	1	TCC 		1	1	1	1
ILLUMINA-545855_0001:1:28:563:1225#0/	AC(12) AC(12) 	24			1	Pm_185115	GGCACAAGGGATATTATGGGG	Pm_128880	TGTGCCATCATAATACCAAAATCC	AC(12) 	12	1			3	2	1	1
ILLUMINA-545855_0001:1:24:1516:1181#0/	AAAAC(15) 	15			1	Pm_028388	GAGGGCCACAGGAAGTATGG	Pm_157594	TCAAGACAATCATTGCATCCC	AAAAC(15) 	15	1			1	1	1	1
ILLUMINA-545855_0001:1:15:1584:1809#0/	TC(12) TC(12) 	24			1	Pm_223065	TGGCTGCAAAACACCAGG	Pm_087023	GTTAAACCCAAGCAGGAGCC	TC(12) 	12	1			3	2	2	1
ILLUMINA-545855_0001:1:18:335:1234#0/	AATG(48) AATG(48) 	96			1	Pm_070607	ATCGCTGGTTGAGTTGAACG	Pm_224227	CTGTCGAGTCACAAGCAGGC	AATG(48) AATG(48) 	96	1			1	1	1	1
ILLUMINA-545855_0001:1:16:502:463#0/	AAAAC(15) 	15			1	Pm_034954	AAACCTTTGATTTCTGTTGTGCC	Pm_077004	TCATCTCCTGGTGGTCTCCC	AAAAC(15) 	15	1			1	1	1	1
ILLUMINA-545855_0001:1:2:888:1909#0/	AGGG(12) TTC(12) TTC(15) 	39	TTC 		1	Pm_228399	AAGGCTATCAGGAGGGAGGG	Pm_034210	GTGAGTCTCTAGGGAGGGGC	AGGG(12) TTC(12) TTC(15) 	39	1	TTC 		178	3	1	1
ILLUMINA-545855_0001:1:16:877:411#0/	AAAC(28) 	28			1	Pm_251006	GCTGTAAGCAGCAGAGGAAGC	Pm_191152	TGTAAGCCGCCCAGAGTCC	AAAC(28) 	28	1			1	160	1	1
ILLUMINA-545855_0001:1:20:1082:1885#0/	AT(12) AT(12) AT(12) 	36			1	Pm_008669	GGGAGAGCATCAATAAACCACC	Pm_252733	ATCCTCTCCCCATCTTTTAAGC	AT(12) AT(12) 	24	1			1367	432	1	1
ILLUMINA-545855_0001:1:11:805:487#0/	AC(12) AC(12) 	24			1	Pm_070598	CCAAGAGTATCTATACGCGGGC	Pm_146147	GTGCCATCTGAGATTCAGCC	AC(12) AC(12) 	24	1			3	4	2	1
ILLUMINA-545855_0001:1:19:1326:88#0/	AT(12) AT(12) 	24			1	Pm_003847	TGGTTAAAGATGGGGACAGC	Pm_157001	TTTTGGTTTGATGATCCTCTCC	AT(12) 	12	1			333	13	1	1
ILLUMINA-545855_0001:1:9:1014:79#0/	ATCT(56) ATCT(60) 	116	ATCT 		1	Pm_031758	CCCATTGTATTGTTACTTGGGG	Pm_162843	TTGCTTCGTCTATTTTCATTTGC	ATCT(56) ATCT(60) 	116	1	ATCT 		1	1	1	1
ILLUMINA-545855_0001:1:6:1606:1486#0/	AACCCT(18) 	18			1	Pm_154191	AGTTTCCCGTGGTCCTTTGC	Pm_184343	AAACCCTATTCCCAGGCAGC	AACCCT(18) 	18	1			21	26498	3	1
ILLUMINA-545855_0001:1:7:1533:1651#0/	AAAG(12) AAAG(12) 	24			1	Pm_102445	TGCTGTATAGAAGATTGGAAGCC	Pm_040413	CCAGACTAAGTAAGGTTAAGGAAGTGC	AAAG(12) AAAG(12) 	24	1			1	1	1	1
ILLUMINA-545855_0001:1:5:207:136#0/	AAAAC(15) 	15			1	Pm_027415	CCAACTCTCAGCAACTCTGGG	Pm_205706	CCAGCTGATCTGATGCATGG	AAAAC(15) 	15	1			2	3	1	1
ILLUMINA-545855_0001:1:11:904:293#0/	AACCCT(18) AACCCT(18) 	36			1	Pm_199165	GGAAAACCCTATTCCCAGGC	Pm_060616	AAGTTTAGCTTCCCGTGGTCC	AACCCT(18) AACCCT(18) 	36	1			43874	16316	18	1584
ILLUMINA-545855_0001:1:8:1661:338#0/	AAGC(12) AAGC(12) 	24			1	Pm_129214	CCCCTAGGAGCAAGCAAGC	Pm_083479	GCTGTATGATATCTGAATTTTCAGTGG	AAGC(12) AAGC(12) 	24	1			1	1	1	1
ILLUMINA-545855_0001:1:26:661:443#0/	AAAC(12) 	12			1	Pm_081141	GCTTTCAACCTACAAGGCCC	Pm_157879	CAGCATACCTTTGCCCTTGG	AAAC(12) 	12	1			1	2	1	1
ILLUMINA-545855_0001:1:19:423:1664#0/	AACCCT(18) 	18			1	Pm_094943	AGCTTCCAGTTGGATGTGGG	Pm_087805	TCTGTGCAGAGGATCATGGG	AACCCT(18) 	18	1			502	16593	4	35
ILLUMINA-545855_0001:1:5:1743:135#0/	ATC(39) AC(12) 	51			1	Pm_221397	CACTCATCTCCAGTCAAAGTATTGG	Pm_241166	GAGTTTCTCTCACACCACTGGG	AC(12) 	12	1			1	1	1	1
ILLUMINA-545855_0001:1:8:277:1280#0/	AAC(12) 	12			1	Pm_106525	CTTCCCTTTGTTTCACTGCC	Pm_116566	TGAAACTGAGCAAACTCAGGG	AAC(12) 	12	1			1	9510	1	1
ILLUMINA-545855_0001:1:22:835:1467#0/	ATGGAG(18) 	18			1	Pm_160865	AAACTGGCTAGAGGCAGGACC	Pm_092559	GTGGTGGGGAACAGAACCC	ATGGAG(18) 	18	1			4	1	1	1
ILLUMINA-545855_0001:1:5:888:1907#0/	AAAC(16) 	16			1	Pm_226395	AAATAGTTTCATGGCAAAAGAATGC	Pm_066842	TTAAGAGCGTGCAGATTGCC	AAAC(16) 	16	1			1	3	1	1
ILLUMINA-545855_0001:1:26:1393:972#0/	AAAC(20) AAAC(20) 	40			1	Pm_058119	GAAGAGAGACTAGGAGGCAACCC	Pm_212082	ATGTTTTGTGTGAACCGCCC	AAAC(20) AAAC(20) 	40	1			1	9	1	1
ILLUMINA-545855_0001:1:8:768:941#0/	AT(12) 	12			1	Pm_222250	GGTGAAATGATTGGGAGAGC	Pm_024661	AAATGGTGGTTTGATGATGC	AT(12) 	12	1			1286	2094	140	38
ILLUMINA-545855_0001:1:22:102:597#0/	AAAC(16) AAAC(16) 	32			1	Pm_038408	CAGTCCCATATTGTTGTAGCCC	Pm_090966	TTGGGTGACATTAACATCAAACG	AAAC(16) AAAC(16) 	32	1			2	2	2	1
ILLUMINA-545855_0001:1:19:1118:1028#0/	AACCCT(18) 	18			1	Pm_193346	AGCTTCCCATGATCCTCTGC	Pm_123012	CTATTCCCAGGCAGGTGTCC	AACCCT(18) 	18	1			17669	14190	56	149
ILLUMINA-545855_0001:1:3:1375:1709#0/	ATGG(16) 	16			1	Pm_002932	TTTAAAACGCCCACTTTAAGAGC	Pm_125239	TGATTGCATTTTGCTACGCC	ATGG(16) 	16	1			1	1	1	1
ILLUMINA-545855_0001:1:22:700:1344#0/	AC(14) 	14			1	Pm_164424	CCACAACTTTGTTCTGCAGGC	Pm_226977	CCAACGCTGAGAAACACTGC	AC(14) 	14	1			1	6	1	1
ILLUMINA-545855_0001:1:2:321:1809#0/	AAAT(12) 	12			1	Pm_225052	CCCTCTGGATTGAGGTCAGG	Pm_013753	GTTTTCAGTTTTGTCTGCTTTATGG	AAAT(12) 	12	1			1	1	1	1
ILLUMINA-545855_0001:1:27:626:840#0/	ATCT(72) ATCT(36) 	108	ATCT 		1	Pm_104296	CAGAGGTCACAAGCCAGGG	Pm_005950	CTGCTCTGTTGGAAGGTGGC	ATCT(72) ATCT(36) 	108	1	ATCT 		1	4	1	1
ILLUMINA-545855_0001:1:22:767:926#0/	AGGT(16) AGGT(16) 	32			1	Pm_139879	TGTGGGATGACAATCATGGC	Pm_202272	TGGAAACAACAGACACAAAATCTACC	AGGT(16) AGGT(16) 	32	1			1	2	1	1
ILLUMINA-545855_0001:1:7:1738:1173#0/	AC(14) 	14			1	Pm_046591	TCATGCACTGGTGTGGAAGC	Pm_144539	TTCTCCCCTGAAACTGATTGC	AC(14) 	14	1			1	1	1	1
ILLUMINA-545855_0001:1:11:203:372#0/	ATT(45) 	45			1	Pm_021037	TGCAAAACTAGCCATTGTGG	Pm_228554	AGTCATTGACAGTCGGGTGG	ATT(45) 	45	1			1	3	1	1
ILLUMINA-545855_0001:1:27:871:1698#0/	AT(12) AT(12) 	24			1	Pm_182334	TGATACTCTCCCCATCTTTTAACC	Pm_094528	GAGAGCATCATGAAACCACG	AT(12) AT(12) 	24	1			338	86	1	1
ILLUMINA-545855_0001:1:11:728:1294#0/	AT(12) 	12			1	Pm_150034	TGGTTAAAAGATGGGGAGAGC	Pm_049045	CCTATATATATGGTGGTTTGATGATGC	AT(12) 	12	1			7931	301	75	5
ILLUMINA-545855_0001:1:3:1532:58#0/	AC(28) 	28			1	Pm_089324	GGGTGGCAATGCTGTTCC	Pm_106038	GGAGTCAACAATGAGTTGAAGGC	AC(28) 	28	1			2	2	1	1
ILLUMINA-545855_0001:1:1:1424:158#0/	TC(12) 	12			1	Pm_074368	ATTGAGCCATTCATGCTTCG	Pm_224204	CAAGAGTGCACATCCTCCTCC	TC(12) 	12	1			1	2	1	1
ILLUMINA-545855_0001:1:26:871:1602#0/	ATC(15) ATC(18) TGC(27) TGC(24) 	84			1	Pm_048076	CAGCTACCACCCGTTCTAACC	Pm_098799	CGTCCCACAATCTGACCC	TGC(24) 	24	1			1	1	1	1
ILLUMINA-545855_0001:1:22:623:1204#0/	AATG(12) AATC(12) AATG(12) AATC(16) 	52			1	Pm_176474	ATGCATCCAGAAATCCAATGC	Pm_010726	GAATGAATGCAGTCCAGTGGG	AATG(12) AATC(12) 	24	1			3	3	3	1
ILLUMINA-545855_0001:1:23:1340:699#0/	TTGG(12) 	12			1	Pm_071422	GTGCTTCCAAACCTTAGGGG	Pm_118553	TATACGCTGCTCTTCCAGGG	TTGG(12) 	12	1			2	3	1	1
ILLUMINA-545855_0001:1:27:1471:653#0/	AAC(12) AAC(12) 	24			1	Pm_180619	AAAGCAAAGACATCAACATTAAAAGC	Pm_135536	TCACTTCAGTATCAGGCAGAAACC	AAC(12) AAC(12) 	24	1			1	1	1	1
ILLUMINA-545855_0001:1:28:768:734#0/	AT(12) 	12			1	Pm_173662	GATAGGGAGAGCATCAATAAACC	Pm_043397	GCTCACCCCATCTTTACCC	AT(12) 	12	1			2048	552	40	16
ILLUMINA-545855_0001:1:26:256:492#0/	TGTGGG(18) TGTGGG(18) 	36			1	Pm_144998	GCTCACAGGAATATTGATGGC	Pm_222261	TTTTGGATTGTCATGAGGGC	TGTGGG(18) TGTGGG(18) 	36	1			1	1	1	1
ILLUMINA-545855_0001:1:9:410:1009#0/	AC(18) 	18			1	Pm_013116	GTGAGCCCAACATTTCTGC	Pm_236689	TTAGATAAAACAACCCTACATGGC	AC(18) 	18	1			4	2	2	1
ILLUMINA-545855_0001:1:2:404:163#0/	AC(24) AC(18) 	42			1	Pm_060429	GCCATGAATTCTCATGAAGGC	Pm_060615	GGCAGGGCCTCTATTTTGC	AC(24) AC(18) 	42	1			1	1	1	1
ILLUMINA-545855_0001:1:21:143:1315#0/	ATGG(12) ATGG(12) 	24			1	Pm_036536	TCTGGTGGTGGAGATGATCC	Pm_261295	TGACTTCAGGATGGAGTGAAGC	ATGG(12) ATGG(12) 	24	1			1	1	1	1
ILLUMINA-545855_0001:1:21:1134:1924#0/	AAAG(12) 	12			1	Pm_159246	AAAACTATTTGCGGTGACATCC	Pm_076625	GGATCATCTCCATATCTGTAACTGG	AAAG(12) 	12	1			1	1	1	1
ILLUMINA-545855_0001:1:18:1774:348#0/	TGC(12) 	12			1	Pm_081034	AGCAGCTTAGGCAGGGAGG	Pm_137029	CATCCGGGAATCTTTGATGC	TGC(12) 	12	1			25	1	1	1
ILLUMINA-545855_0001:1:15:337:302#0/	AC(12) 	12			1	Pm_157170	TCCTCCCCTTCCCTTAAACC	Pm_193762	TGTTGGCCAGAACATTGCC	AC(12) 	12	1			3	1	1	1
ILLUMINA-545855_0001:1:1:606:494#0/	AAAG(12) AAAAG(15) AAAAG(15) 	42			1	Pm_163123	AAGCTAAACGTGCAAGAAAAGG	Pm_102943	TTGCTGTGAAGAATATCAGAAGC	AAAAG(15) AAAAG(15) 	30	1			2	4	2	1
ILLUMINA-545855_0001:1:19:330:719#0/	TTGG(12) TTGG(12) 	24			1	Pm_136627	GAGATACGTACAAACCAACCAACC	Pm_119068	TACAATTTCAGTATGTTAGGATGCCG	TTGG(12) TTGG(12) 	24	1			1	1	1	1
ILLUMINA-545855_0001:1:9:685:390#0/	AC(14) 	14			1	Pm_076595	AGTTGGAGGGAGCAGTTCG	Pm_073368	GACTTGCGGTTACCAGGC	AC(14) 	14	1			2	1	2	1
ILLUMINA-545855_0001:1:9:1203:1302#0/	AAAT(20) AAAT(20) 	40			1	Pm_102398	GGGGCTTGAACTTGTGATCC	Pm_154092	TCTAGAGTCACCCGTTGGGG	AAAT(20) AAAT(20) 	40	1			3	7	3	1
ILLUMINA-545855_0001:1:4:1441:711#0/	AAC(12) AC(12) 	24			1	Pm_035188	ACATAGTATTACCGATACAGACATACAACC	Pm_203728	TGAGCACAGTGCAAAAGAAGC	AAC(12) AC(12) 	24	1			1	1	1	1
ILLUMINA-545855_0001:1:20:1000:90#0/	AACCCT(18) 	18			1	Pm_175756	GACTTATTTTGGAGCGTGGG	Pm_042073	TGCGATTATAAGCGTCCG	AACCCT(18) 	18	1			18788	17555	1450	23
ILLUMINA-545855_0001:1:19:177:1581#0/	AACCCT(18) 	18			1	Pm_058606	GCCCTGACTTCAAGGAGGC	Pm_261596	GACGCTCATAATCGCACCC	AACCCT(18) 	18	1			41524	370	5	10
ILLUMINA-545855_0001:1:5:737:1240#0/	AAC(12) 	12			1	Pm_252991	AAGTATGCCCATGTGACAAAGC	Pm_112304	GCAATGTTCTGCTCTTTCCCC	AAC(12) 	12	1			1	1	1	1
ILLUMINA-545855_0001:1:28:516:1348#0/	AAAC(12) 	12			1	Pm_031070	GAGGAATTCAACCAGGTTTCC	Pm_061509	AACAAGAAAAGCCCTGTAGGC	AAAC(12) 	12	1			1	1	1	1
ILLUMINA-545855_0001:1:8:220:1071#0/	AAAG(12) 	12			1	Pm_055410	TTCTGCAGGAAAGAATCCCG	Pm_047313	CGGCTTTCATGCCTAAGGG	AAAG(12) 	12	1			4	95	0	1
ILLUMINA-545855_0001:1:20:500:1145#0/	ATGC(12) 	12			1	Pm_178084	TGCAAACTCTCTTCCAGCCC	Pm_202364	ATGTCCAGGCATTCGATGG	ATGC(12) 	12	1			1	2	1	1
ILLUMINA-545855_0001:1:4:543:1807#0/	AATG(40) AATG(24) 	64	AATG 		1	Pm_045296	CAGAGCCAATGGGAGTTGG	Pm_132174	TTGTACACTGCCCAGAGTTGC	AATG(40) AATG(24) 	64	1	AATG 		1	14	1	1
ILLUMINA-545855_0001:1:22:1192:1784#0/	AC(24) TCTCTG(30) AC(24) 	78	AC 		1	Pm_260308	TGAGGGAACTATAGATAGACAGAAGACC	Pm_053020	TCCTGCCTGCATCTTACACC	AC(24) TCTCTG(30) AC(24) 	78	1	AC 		5	1251	1	1
ILLUMINA-545855_0001:1:10:1226:1907#0/	AACCCT(18) 	18			1	Pm_098475	AGTCAGGGCCCAAATGCG	Pm_246526	CCTGACTTCAAGGAGGCCG	AACCCT(18) 	18	1			15	40120	1	1
ILLUMINA-545855_0001:1:14:1579:621#0/	AAGC(12) 	12			1	Pm_016751	AACCTCAGTTTCACTCCCGC	Pm_187778	TGTGGTTGAGTGGTCTTGGG	AAGC(12) 	12	1			1	1	1	1
ILLUMINA-545855_0001:1:14:1518:883#0/	AACCCT(18) 	18			1	Pm_228381	TTCTATGCAAAGGACCACGG	Pm_058606	GCCCTGACTTCAAGGAGGC	AACCCT(18) 	18	1			15780	41524	39	1299
ILLUMINA-545855_0001:1:1:276:1195#0/	TTCC(12) 	12			1	Pm_081229	TGGACCTAAATATCTGCAGAGCC	Pm_230593	TTGTCATATGTCATGTCACCCC	TTCC(12) 	12	1			1	1	1	1
ILLUMINA-545855_0001:1:21:1193:713#0/	ATCT(16) ATCT(16) 	32	ATCT 		1	Pm_210983	GGTAATGATTGCTGGTTTTCAGC	Pm_190568	GCAATGACATTATCCTAAACCGC	ATCT(16) ATCT(16) 	32	1	ATCT 		1	1	1	1
ILLUMINA-545855_0001:1:8:1053:715#0/	AC(16) AC(16) 	32			1	Pm_229434	ATGCATTCCATTTTGATGCC	Pm_091088	AACGCACTGACCTGATGCC	AC(16) AC(16) 	32	1			2	5	1	1
ILLUMINA-545855_0001:1:5:504:409#0/	AC(14) AC(24) 	38	AC 		1	Pm_056505	TTCCTTGCTCTTCCACACCC	Pm_158576	AAACCTGCAATTTGTGATGTAAGC	AC(14) AC(24) 	38	1	AC 		2	1	1	1
ILLUMINA-545855_0001:1:12:1223:1270#0/	AAAC(12) AAAC(12) TC(12) 	36			1	Pm_053994	TGCAGTGAAGTTGGACAGCC	Pm_070021	TGTGCTGGAGATGAGATTAAGGC	AAAC(12) AAAC(12) 	24	1			5	2	3	1
ILLUMINA-545855_0001:1:27:347:1334#0/	AT(12) AT(12) 	24			1	Pm_002245	GCTCTCCCAATCTTTTCACC	Pm_137709	GGGAGAGCATCAATAAACCG	AT(12) AT(12) 	24	1			762	91	10	2
ILLUMINA-545855_0001:1:11:1782:1960#0/	ATGG(12) 	12			1	Pm_225938	CCTCAGAAGGTGACAGCACG	Pm_179297	GCAGAAGTAGTTTCCCATTGCC	ATGG(12) 	12	1			2	1	1	1
ILLUMINA-545855_0001:1:3:1367:63#0/	AC(20) 	20			1	Pm_012115	CTGACATCTTCAGGGAGGGG	Pm_035658	ACTGCAAGGACGGTATGTGC	AC(20) 	20	1			1	1	1	1
ILLUMINA-545855_0001:1:12:292:277#0/	AC(14) AC(14) 	28	AC 		1	Pm_189616	CACCAGACCATTGTAGGAAGG	Pm_143966	AACCCCTATACATGCACACAGC	AC(14) 	14	1	AC 		2	3	2	1
ILLUMINA-545855_0001:1:4:338:1331#0/	ATCT(60) ATCT(60) 	120			1	Pm_194688	CTCTCTCCTGGTTATTAAGATCGG	Pm_227791	GAGAGTTGACCCTGTTCAGCC	ATCT(60) 	60	1			1	2	1	1
ILLUMINA-545855_0001:1:27:344:1946#0/	TTGG(12) 	12			1	Pm_257521	TTTTGGGGTGCTTTGGGG	Pm_240855	TTGGGGTTCTCTGAGCTTGG	TTGG(12) 	12	1			2	3739	1	1
ILLUMINA-545855_0001:1:22:242:1709#0/	AAAC(12) AAAC(12) 	24			1	Pm_154216	TCATTCCACCCCTGATCTCC	Pm_023358	AATCCAAATGGTCATTGTGCC	AAAC(12) AAAC(12) 	24	1			1	1	1	1
ILLUMINA-545855_0001:1:16:704:1746#0/	ATCT(16) TCTG(20) ATCT(16) TCTG(40) 	92			1	Pm_046629	TTTTATTTCACAGAGAACATTAAGGC	Pm_083084	AGATTTTCATTCTTCAATAGCTGG	ATCT(16) TCTG(20) 	36	1			1	2	1	1
ILLUMINA-545855_0001:1:6:1062:1322#0/	AC(12) 	12			1	Pm_083868	GCATCCCACATCTACTAGACCG	Pm_039980	AAATTAGATAACATTTCCAGGATGAGC	AC(12) 	12	1			1	3	1	1
ILLUMINA-545855_0001:1:26:272:1006#0/	ACC(15) 	15			1	Pm_015292	AATATCCGGAGCCACAGAGG	Pm_147430	GGGGCAAATCTCACAGAAGG	ACC(15) 	15	1			1	3	1	1
ILLUMINA-545855_0001:1:1:1109:1651#0/	AAATG(25) AAATG(25) 	50			1	Pm_043114	TGTTTTGCACCTTGAATTCCC	Pm_079264	TTGTGATGGCATTATTTCTTTTCC	AAATG(25) AAATG(25) 	50	1			1	1	1	1
ILLUMINA-545855_0001:1:17:401:1533#0/	AACCCT(18) AACCCT(18) 	36			1	Pm_048683	ACTTATTTTGGAGCGTGGGC	Pm_159353	GACTTCAAGGAGGCCGAACC	AACCCT(18) AACCCT(18) 	36	1			18993	41227	495	12
ILLUMINA-545855_0001:1:20:413:1243#0/	AC(16) AC(16) 	32			1	Pm_148676	TCCAGTATGGTGTCCCCTCC	Pm_049130	AAGTGGCTCTGAATGGACTGG	AC(16) AC(16) 	32	1			4	2	3	2
ILLUMINA-545855_0001:1:8:1672:1163#0/	AAAG(12) TC(26) AAAG(12) TC(26) 	76			1	Pm_070603	TGATGAACATCTAACCTGGAAGC	Pm_034448	TGAAGTTCAAATGTTATATGGAAGC	AAAG(12) TC(26) AAAG(12) TC(26) 	76	1			1	1	1	1
ILLUMINA-545855_0001:1:9:1554:1785#0/	AAGC(12) 	12			1	Pm_109260	GATAGCTATTGGGGCCCAGC	Pm_092299	CTGGGAGTGGTAGTGCCTGC	AAGC(12) 	12	1			1	1	1	1
ILLUMINA-545855_0001:1:20:1078:537#0/	CG(12) 	12			1	Pm_124804	AGGTCAGGCAATGGGACG	Pm_043283	TCCTCGGAGCTCATCTCTCC	CG(12) 	12	1			1	1	1	1
ILLUMINA-545855_0001:1:25:1667:1860#0/	ATT(15) ATT(15) 	30			1	Pm_174577	ATCTCGCTGACTGTGCAACC	Pm_251701	CCAGATCATGGAGAAATGCC	ATT(15) ATT(15) 	30	1			4	1	1	1
ILLUMINA-545855_0001:1:23:125:997#0/	AAAT(24) ATC(27) 	51			1	Pm_244762	GTCACGCTTGTGAAATTGGC	Pm_117278	TACCACCCATTTTCTTTGGG	AAAT(24) 	24	1			2	2	2	2
ILLUMINA-545855_0001:1:28:532:1688#0/	AAAAG(15) 	15			1	Pm_030754	AGATAACCCCGTCCTCAACG	Pm_061502	CGACGCCATGACTCAGAGG	AAAAG(15) 	15	1			1	1	1	1
ILLUMINA-545855_0001:1:16:1303:122#0/	TC(14) TC(14) 	28			1	Pm_082964	ACCCTTGCAAAAGCGTGG	Pm_132469	GAAACTTTGCCCAGAAACGC	TC(14) TC(14) 	28	1			2	2	2	1
ILLUMINA-545855_0001:1:25:862:436#0/	AAC(15) 	15			1	Pm_031885	AGCAAGGACAAACCACTTCC	Pm_074106	TTAATCTCCTTTATTTGTTTAGGGG	AAC(15) 	15	1			3	3	1	1
ILLUMINA-545855_0001:1:21:432:1002#0/	AAAT(16) 	16			1	Pm_243642	TGCCAGAGTCACTTTTATGTGAGG	Pm_187930	TCTCTGGGTAGGATGGCTGC	AAAT(16) 	16	1			1	2	1	1
ILLUMINA-545855_0001:1:5:1103:1270#0/	ATGG(12) 	12			1	Pm_003788	CATATGCACATGTAGCTGCG	Pm_182104	AAGCTGTAGCATGCCAGTCC	ATGG(12) 	12	1			1	2	1	1
ILLUMINA-545855_0001:1:6:87:1823#0/	AAGC(12) AAGC(12) 	24			1	Pm_138506	CAAATAAGCGAGCAAGCAAGC	Pm_042770	CCTTCACACCTTGAAGCACC	AAGC(12) AAGC(12) 	24	1			3	3	3	1
ILLUMINA-545855_0001:1:26:1708:66#0/	AACCCT(18) 	18			1	Pm_123012	CTATTCCCAGGCAGGTGTCC	Pm_251360	GGAAGAGGGTTTTCCCATGC	AACCCT(18) 	18	1			14190	527	8	12
ILLUMINA-545855_0001:1:5:626:1554#0/	AAAT(12) ATC(12) 	24			1	Pm_010993	ATTCATGCAATGCAAACAGG	Pm_247508	TGTAACTCTCTTTCTTATCAACAATATCC	ATC(12) 	12	1			1	1	1	1
ILLUMINA-545855_0001:1:22:508:1668#0/	ATTAC(15) 	15			1	Pm_014482	CCTCATTTCACTGGCCGC	Pm_220125	TTTAAAATCTAGGATTGGAACTGCC	ATTAC(15) 	15	1			2	1	1	1
ILLUMINA-545855_0001:1:20:1220:739#0/	AC(28) 	28			1	Pm_225690	CCCTGCAATGTATTTCCTGC	Pm_106057	TTGATTGCACTTCCCTTCC	AC(28) 	28	1			1	1	1	1
ILLUMINA-545855_0001:1:23:1600:441#0/	AAAT(16) AAAT(12) 	28	AAAT 		1	Pm_216626	AAGATGGTCTGGGATGAGGG	Pm_141537	GCAAACTGGAGCAACTGGC	AAAT(16) AAAT(12) 	28	1	AAAT 		1	3	1	1
ILLUMINA-545855_0001:1:15:925:1351#0/	ACC(12) 	12			1	Pm_215851	TTCCATTTGGAAATAGAGCAGACC	Pm_245757	AGACCTAGGCAGGAAACACACG	ACC(12) 	12	1			1	2	1	1
ILLUMINA-545855_0001:1:7:740:81#0/	AAAC(16) AATC(40) 	56			1	Pm_127053	TTTTCATAGAATAGTGGCAGCG	Pm_033444	AAAGTTTATCTGGGTGGCGG	AAAC(16) AATC(40) 	56	1			1	2	1	1
ILLUMINA-545855_0001:1:10:1395:609#0/	ATAC(12) AC(12) ATAC(12) 	36			1	Pm_157981	GACACACACACATCTCCATGC	Pm_088961	AAACCGTTGTATTTGTTGCCC	ATAC(12) 	12	1			3	2	3	1
ILLUMINA-545855_0001:1:22:618:110#0/	AAAAG(15) 	15			1	Pm_166823	GACCTGCTTCTATGGTCTACGC	Pm_234067	CACATTCCAAGGCTGTCACC	AAAAG(15) 	15	1			1	1	1	1
ILLUMINA-545855_0001:1:15:1125:1454#0/	AC(16) 	16			1	Pm_161887	CACAGCCTAATTCTCATACACATGC	Pm_048532	TGGGCTTAATCCTGTTTCTCC	AC(16) 	16	1			2	2	1	1
ILLUMINA-545855_0001:1:2:1562:718#0/	ATGG(12) 	12			1	Pm_007683	TTCTTTGGTGTGGACTTGCC	Pm_228414	TAGAGGTTGAGATGGGCAGC	ATGG(12) 	12	1			1	1	1	1
ILLUMINA-545855_0001:1:20:772:710#0/	ATAC(24) AC(24) TC(14) AC(24) TC(20) 	106	TC 		1	Pm_016695	CTCTACACCAAATTGGCAAAGC	Pm_240943	TGGGAGTTTGAGGGTTCTGC	ATAC(24) AC(24) TC(14) AC(24) TC(20) 	106	1	TC 		1	803	1	1
ILLUMINA-545855_0001:1:22:1738:988#0/	AATC(12) AATC(12) 	24			1	Pm_254526	CCAATCAACCCTAACCACGG	Pm_072894	CAATCAATCTGGTTGGCTGG	AATC(12) 	12	1			1	3	1	1
ILLUMINA-545855_0001:1:22:1723:1530#0/	AATC(20) ACTG(12) 	32			1	Pm_164114	TGACTGACTATGTACCATCAAGTCG	Pm_007239	CAAACACTTTCTCATGTATTTGCC	ACTG(12) 	12	1			3	1	2	1
ILLUMINA-545855_0001:1:23:588:382#0/	AACCCT(18) 	18			1	Pm_087805	TCTGTGCAGAGGATCATGGG	Pm_054838	AGCATCCAGGTGGATTAGGG	AACCCT(18) 	18	1			16593	336	12	22
ILLUMINA-545855_0001:1:10:287:1264#0/	AAAT(24) 	24			1	Pm_227773	AAAGGGAGGCTGGTTTAGAAGG	Pm_208038	CCATTGTGGGGAGATGGG	AAAT(24) 	24	1			2	186	1	1
ILLUMINA-545855_0001:1:25:269:1073#0/	TGC(12) TGC(12) 	24	TGC 		1	Pm_088146	TTCCATTTGCTGGTTTTGGG	Pm_120850	AAATCAGGAACTTGTGAAGAAAAGG	TGC(12) TGC(12) 	24	1	TGC 		2	1	1	1
ILLUMINA-545855_0001:1:17:469:1886#0/	TC(28) TC(22) 	50	TC 		1	Pm_112462	TCATCTTCTCTGCAGCAGCC	Pm_005111	TGCATTGTACCCTTTTACCCC	TC(28) TC(22) 	50	1	TC 		1	4	1	1
ILLUMINA-545855_0001:1:26:789:1675#0/	AAC(12) 	12			1	Pm_150823	AACTCTGAACAGCTCACAACAGC	Pm_169221	CTCTTAGGGTTCCGGAGGG	AAC(12) 	12	1			1	1	1	1
ILLUMINA-545855_0001:1:8:789:814#0/	AACCCT(18) 	18			1	Pm_133740	TCTATGCAAAGGAACACGGG	Pm_058606	GCCCTGACTTCAAGGAGGC	AACCCT(18) 	18	1			8212	41524	16	590
ILLUMINA-545855_0001:1:19:371:625#0/	TCC(18) 	18			1	Pm_257120	CAATTAACTTTATATGTTAACCAGTCCG	Pm_206361	TTCTCTTATTCATTACTTATCAGCCC	TCC(18) 	18	1			1	1	1	1
ILLUMINA-545855_0001:1:2:685:529#0/	AATG(12) 	12			1	Pm_216675	TTGACCATAAAACCATCAGATATGC	Pm_024110	TGTGGCAGTGAAGCAGTTACC	AATG(12) 	12	1			1	1	1	1
ILLUMINA-545855_0001:1:24:1419:1381#0/	AAC(12) 	12			1	Pm_140083	TGCTATTTCTCTCCCACCCC	Pm_002575	TGGACTCTTTGTGAACTTATTCGC	AAC(12) 	12	1			1	2	1	1
ILLUMINA-545855_0001:1:2:568:382#0/	ATGG(12) 	12			1	Pm_041891	TTCTGAATTGATGTGATCTAGGGG	Pm_120335	CATTCTGATCATTCTTGAGTGTCC	ATGG(12) 	12	1			1	1	1	1
ILLUMINA-545855_0001:1:5:1401:1718#0/	ATAC(12) 	12			1	Pm_202728	GCCTGATGGCTACATTTCTGC	Pm_258404	GCAAACCCCAGCCATTTACC	ATAC(12) 	12	1			2	4	2	1
ILLUMINA-545855_0001:1:24:1725:1621#0/	AGGG(12) 	12			1	Pm_095737	GCTCTCGCTGGAAAAGTGG	Pm_202582	CTGACGGTGCTTTTGATTCC	AGGG(12) 	12	1			2	6	2	1
ILLUMINA-545855_0001:1:27:1620:348#0/	AT(12) AT(12) 	24			1	Pm_084744	CATCTACATATCGTTAAAAGATGGGG	Pm_084170	TGGTTTGATGACGTTCTCCC	AT(12) 	12	1			588	384	43	17
ILLUMINA-545855_0001:1:5:267:1792#0/	AACCCT(18) 	18			1	Pm_058606	GCCCTGACTTCAAGGAGGC	Pm_168267	GACGCTTATAATCGCACCCC	AACCCT(18) 	18	1			41524	17379	184	1329
ILLUMINA-545855_0001:1:25:1299:509#0/	TTCC(16) TTCC(16) 	32			1	Pm_260134	GAGGGCAAATGGTAGAAGCC	Pm_151751	TCGATAGGAAAGAGGTCGGG	TTCC(16) TTCC(16) 	32	1			3	2	2	1
ILLUMINA-545855_0001:1:16:207:1604#0/	AT(12) AT(12) 	24			1	Pm_000711	CATATGGTTAAAAGGCGGGG	Pm_232126	TGGTGGTTTATTGTTTCTCTCCC	AT(12) 	12	1			6	70	1	1
ILLUMINA-545855_0001:1:17:1704:324#0/	ATCT(60) ATCT(64) 	124			1	Pm_022729	TGCCTAGGAAGACTAGACCAGC	Pm_082422	CATCAGCCAATCAACTTAAAGGG	ATCT(60) ATCT(64) 	124	1			2	1	1	1
ILLUMINA-545855_0001:1:28:443:1556#0/	AATAC(15) AATAC(15) 	30			1	Pm_132010	GAATTGATGCTTGCCTTCC	Pm_021349	CCAAACAAAACACCATTTGC	AATAC(15) AATAC(15) 	30	1			1	1	1	1
ILLUMINA-545855_0001:1:3:836:1541#0/	ATC(12) ATC(48) 	60	ATC 		1	Pm_045684	GAAAGCATCATTTTGCTCAATCC	Pm_035815	AACTGTCCACACTTCAGAGACTTAGC	ATC(12) ATC(48) 	60	1	ATC 		3	1	2	1
ILLUMINA-545855_0001:1:7:1475:1883#0/	TC(28) 	28			1	Pm_038162	AGCTGGCCAGTTTCTCATGG	Pm_166008	TTTTGAGTGTGCCTTCCAGG	TC(28) 	28	1			1	1	1	1
ILLUMINA-545855_0001:1:14:1774:868#0/	AATG(12) 	12			1	Pm_062964	TTGTCAGTTCTAACATTCATAGGGG	Pm_221307	TTTATGATGCATTTTCCAAACC	AATG(12) 	12	1			2	2	1	1
ILLUMINA-545855_0001:1:16:1077:758#0/	TTCC(28) TTCC(56) TTCC(12) 	96	TTCC 		1	Pm_241094	CCCCTCTCTTCTTCCTCCC	Pm_130882	GCAGAGGAAACTTGCATTTAAGG	TTCC(56) TTCC(12) 	68	1	TTCC 		3	1	1	1
ILLUMINA-545855_0001:1:25:691:1508#0/	AT(12) 	12			1	Pm_099986	TGCATATGGTTAAAAGATGGGG	Pm_252799	TGGTTTGATGATGCTCTCCC	AT(12) 	12	1			37	52116	18	5
ILLUMINA-545855_0001:1:11:1226:67#0/	AAATC(30) AAATC(15) 	45	AAATC 		1	Pm_030686	TCAAATCAAACCCTTTACTGTGG	Pm_242396	CCTGTTGCCTGCAAGACC	AAATC(15) 	15	1	AAATC 		2	5	2	1
ILLUMINA-545855_0001:1:8:1677:35#0/	ATACTC(18) 	18			1	Pm_146809	GCATCACTTACCTCACCTGGG	Pm_163346	AGATCATCCGTCATCATGGG	ATACTC(18) 	18	1			177	259	12	1
ILLUMINA-545855_0001:1:10:646:968#0/	AACCCT(18) 	18			1	Pm_054838	AGCATCCAGGTGGATTAGGG	Pm_087805	TCTGTGCAGAGGATCATGGG	AACCCT(18) 	18	1			336	16593	12	22
ILLUMINA-545855_0001:1:7:1688:1442#0/	AATC(32) 	32			1	Pm_098020	AATTTACATCATTCCCAGAGGC	Pm_171619	CAACACCGACTTGATGGC	AATC(32) 	32	1			2	32	1	1
ILLUMINA-545855_0001:1:7:1467:526#0/	AAAT(12) 	12			1	Pm_111446	AAACGACCAAAATAAGGGCG	Pm_122172	TGATGGTTCTTCTACTTCCATGC	AAAT(12) 	12	1			1	1	1	1
ILLUMINA-545855_0001:1:3:1238:1392#0/	AATC(48) AATC(12) 	60	AATC 		1	Pm_073792	AGGGTATGCAGAAGCTTGCC	Pm_176189	AAATCATCCCAGTTCCCAGG	AATC(12) 	12	1	AATC 		2	3	3	1
ILLUMINA-545855_0001:1:23:1328:1750#0/	TC(14) 	14			1	Pm_048255	GGAAGCTAAACGTCATGGGC	Pm_066852	TGCAGTCTGTGGTTTGGAGG	TC(14) 	14	1			2	2	1	1
ILLUMINA-545855_0001:1:14:136:56#0/	AAGT(12) 	12			1	Pm_231570	GCTGCCCAGGGTCTTATGG	Pm_036788	GGAGGAGGTCAAAGTCTGCC	AAGT(12) 	12	1			1	1	1	1
ILLUMINA-545855_0001:1:6:186:925#0/	AACCCT(18) 	18			1	Pm_133740	TCTATGCAAAGGAACACGGG	Pm_058606	GCCCTGACTTCAAGGAGGC	AACCCT(18) 	18	1			8212	41524	16	590
ILLUMINA-545855_0001:1:28:320:1494#0/	AAAT(16) AAAT(16) 	32			1	Pm_227901	TGTTAAGGAAAGGACTAGTAATACAGATCG	Pm_145044	GGAACCTATCTCAGAGGTGGC	AAAT(16) 	16	1			1	2	1	1
ILLUMINA-545855_0001:1:21:247:1707#0/	AT(12) AT(12) 	24			1	Pm_035496	CCCTTTATATATGGTTAAAAGATGGGG	Pm_152618	GGTGGTTTATTGATGGTCTCCC	AT(12) AT(12) 	24	1			12	2339	8	1
ILLUMINA-545855_0001:1:21:1339:1085#0/	AACCCT(18) 	18			1	Pm_199165	GGAAAACCCTATTCCCAGGC	Pm_139228	ACGATCCCCAATGAGCTAGG	AACCCT(18) 	18	1			43874	1	0	1
ILLUMINA-545855_0001:1:7:341:825#0/	ACTTTT(18) ACTTTT(18) 	36	ACTTTT 		1	Pm_054910	AGGAAACAAAGCAACAAAAGATAGG	Pm_184431	AACTGCCATACATCAACACTAAAGC	ACTTTT(18) ACTTTT(18) 	36	1	ACTTTT 		1	1	1	1
ILLUMINA-545855_0001:1:22:249:950#0/	AACCCT(18) 	18			1	Pm_019617	CAGGGCCCAAATACAACTGG	Pm_058606	GCCCTGACTTCAAGGAGGC	AACCCT(18) 	18	1			91	41524	2	3
ILLUMINA-545855_0001:1:25:1375:597#0/	CCCG(12) 	12			1	Pm_125456	AGCAGAGCCTGGACCTTGG	Pm_229688	AGTGTCTCCACCTGGGCG	CCCG(12) 	12	1			2	1	1	1
ILLUMINA-545855_0001:1:14:887:1481#0/	ACC(12) ACC(12) 	24			1	Pm_023401	TCCACAAGCAACAAGAACCC	Pm_031621	TCCAGTCTCTCTGTGTGGGC	ACC(12) ACC(12) 	24	1			26	39	3	1
ILLUMINA-545855_0001:1:10:359:1414#0/	AACCCT(18) 	18			1	Pm_058606	GCCCTGACTTCAAGGAGGC	Pm_168267	GACGCTTATAATCGCACCCC	AACCCT(18) 	18	1			41524	17379	184	1329
ILLUMINA-545855_0001:1:27:1146:628#0/	TTCC(20) TTCC(20) 	40			1	Pm_063021	AGGAAGGAAGGCATGGTGC	Pm_105652	CATTGCTCACATGCACGC	TTCC(20) 	20	1			2	5	2	1
ILLUMINA-545855_0001:1:8:884:989#0/	AACCCT(18) 	18			1	Pm_168267	GACGCTTATAATCGCACCCC	Pm_058606	GCCCTGACTTCAAGGAGGC	AACCCT(18) 	18	1			17379	41524	184	1329
ILLUMINA-545855_0001:1:18:1780:478#0/	ATAC(12) TTGG(12) 	24			1	Pm_038631	AAACTTCTCTATTCCATCTTATCACCC	Pm_020422	TTGGTTGGTTGGTATTTGTTAGC	ATAC(12) 	12	1			1	1	1	1
ILLUMINA-545855_0001:1:23:949:1780#0/	AC(28) 	28			1	Pm_001057	GCAGTGAAGGACAGGAAGGC	Pm_074539	CCCATGGAAGTGTGAAAGGG	AC(28) 	28	1			10091	1	0	1
ILLUMINA-545855_0001:1:21:423:1768#0/	TTGG(12) 	12			1	Pm_237371	AAGAGAGAGACAGTGAACAGGTGG	Pm_177353	CAGATGAGACAAGAAACCTGCC	TTGG(12) 	12	1			3	3	1	1
ILLUMINA-545855_0001:1:7:144:533#0/	AACCCT(18) 	18			1	Pm_177437	GTTTTCCCATGCATTGTGCC	Pm_199165	GGAAAACCCTATTCCCAGGC	AACCCT(18) 	18	1			42656	43874	297	584
ILLUMINA-545855_0001:1:4:1031:1663#0/	TGC(15) 	15			1	Pm_161467	AACGTATATGAGGGGTGGGC	Pm_177346	GTGAAGGTAAGGCAGAGGCG	TGC(15) 	15	1			2	1	1	1
ILLUMINA-545855_0001:1:13:95:1157#0/	AAAT(16) AAAT(16) 	32			1	Pm_187927	TGGACCAAAGCAATATTCATGC	Pm_061635	TGCTTGAAAGGTTTGTTGGC	AAAT(16) AAAT(16) 	32	1			2	2	1	1
ILLUMINA-545855_0001:1:17:316:892#0/	ATGG(16) ATGG(16) 	32			1	Pm_019024	CAAAACTGAGAGATACACAGAAGGC	Pm_030224	TGCCAGGTTACAAATAACCCC	ATGG(16) ATGG(16) 	32	1			2	1	1	1
ILLUMINA-545855_0001:1:27:880:1337#0/	AAC(15) AAC(15) 	30			1	Pm_250854	GATCCCTTTCTTGTTAACTTGCC	Pm_024389	TGCTGACACATCGGTACAACC	AAC(15) AAC(15) 	30	1			1	1	1	1
ILLUMINA-545855_0001:1:19:472:1854#0/	AAAGG(45) AAAGG(45) 	90			1	Pm_171320	ATGGGCATGGTGTTTACTGC	Pm_054957	TTTATTATGGATGTCCCCACTGC	AAAGG(45) 	45	1			2	2	2	1
ILLUMINA-545855_0001:1:7:1162:414#0/	AACCCT(18) 	18			1	Pm_184343	AAACCCTATTCCCAGGCAGC	Pm_252157	GTTTAGCTTCCCGTGTTCCC	AACCCT(18) 	18	1			26498	378	1	4
ILLUMINA-545855_0001:1:28:1022:1666#0/	TCG(15) 	15			1	Pm_076748	TCATTACAAAATGGAACGCAGC	Pm_203184	GATGTGACCGCTCATTTTGC	TCG(15) 	15	1			1	1	1	1
ILLUMINA-545855_0001:1:5:685:1913#0/	TCTG(12) TCTG(12) 	24			1	Pm_252828	ACAGAAGCCAGTGTGTCTGC	Pm_125854	TTCTTTGCCAACCTTATTCTGC	TCTG(12) TCTG(12) 	24	1			5	1	1	1
ILLUMINA-545855_0001:1:5:833:1094#0/	AAC(12) 	12			1	Pm_130389	TCTAAACATTTGGCTGACTGTGC	Pm_144688	CCACAGTTCAACCCTGAGCC	AAC(12) 	12	1			42	50	0	1
ILLUMINA-545855_0001:1:15:337:721#0/	AT(12) 	12			1	Pm_170352	GCTCTCCCCATCTTTCAACC	Pm_243579	GGGGAGAACGTCATCAAACC	AT(12) 	12	1			4466	389	3	2
ILLUMINA-545855_0001:1:21:717:1753#0/	ATT(12) ATT(18) 	30	ATT 		1	Pm_209495	TGTTCAGCTTTTAAAATTGCG	Pm_015079	GGTTTTGCTGATCCTTTATTGC	ATT(12) ATT(18) 	30	1	ATT 		1	1	1	1
ILLUMINA-545855_0001:1:27:1786:1753#0/	AACCCT(18) 	18			1	Pm_199165	GGAAAACCCTATTCCCAGGC	Pm_211524	GATCCTCTGCACAGAAGGGG	AACCCT(18) 	18	1			43874	14998	18	1161
ILLUMINA-545855_0001:1:16:1090:505#0/	ATC(33) ATC(33) 	66			1	Pm_157570	AAATCCAGCCTAAACATCTGGC	Pm_113623	TCATCACGATGACTGGCTGC	ATC(33) 	33	1			119	2	1	1
ILLUMINA-545855_0001:1:5:1378:1192#0/	ATTCC(15) 	15			1	Pm_031929	TGGTTGTATCAGTTGTGCATGG	Pm_104623	GAAGAGTTTTGGAGAAAAGAAATGC	ATTCC(15) 	15	1			1	1	1	1
ILLUMINA-545855_0001:1:19:236:513#0/	AACCCT(18) 	18			1	Pm_167290	AGCGTCCAGTTGGATGTGG	Pm_024890	TCTGTGCAGAGGATCTTGGG	AACCCT(18) 	18	1			886	34	0	1
ILLUMINA-545855_0001:1:19:1762:944#0/	AAC(12) 	12			1	Pm_259780	AACAAATTGGAGCAGGCAGC	Pm_028597	TGCTTGGGAAAAGATAAAGATCC	AAC(12) 	12	1			1	1	1	1
ILLUMINA-545855_0001:1:27:1677:1017#0/	AAAT(12) 	12			1	Pm_023089	GAAGCTGTGACCTTCCTTGC	Pm_213821	GAGCTAGAATCCAGAATGATGGG	AAAT(12) 	12	1			1	1	1	1
ILLUMINA-545855_0001:1:26:265:265#0/	AATC(12) AATC(12) 	24	AATC 		1	Pm_120618	GATCCATAGCATGAAAGTGCC	Pm_170687	TGCTTGAAAATTACCCCTCC	AATC(12) AATC(12) 	24	1	AATC 		1	2	1	1
ILLUMINA-545855_0001:1:3:1462:83#0/	AT(12) AT(12) 	24			1	Pm_001436	GGGGAGAGCATCAATAAACC	Pm_135084	TCCTCTCCCCAACTTTTAACC	AT(12) 	12	1			10517	11	3	1
ILLUMINA-545855_0001:1:3:62:764#0/	AT(12) 	12			1	Pm_192242	AAGATTGGGAGAGAATCAATAAACC	Pm_048562	GCATTCCCAATCCTTTCACC	AT(12) 	12	1			350	59	11	7
ILLUMINA-545855_0001:1:26:1503:1696#0/	AGCC(16) AGCC(16) 	32			1	Pm_231673	AGGGCCTTTGGCTTAGAACC	Pm_165657	CCCTTCTGGTGTCATTGGC	AGCC(16) AGCC(16) 	32	1			3	2	2	2
ILLUMINA-545855_0001:1:7:584:44#0/	AAAGG(75) AAAGG(60) 	135	AAAGG 		1	Pm_080274	GGCAAAACGGAAAGGAAAGG	Pm_211767	ACTGCTCACCCAAAACTGGC	AAAGG(75) AAAGG(60) 	135	1	AAAGG 		1	1	1	1
ILLUMINA-545855_0001:1:9:758:734#0/	AC(36) AC(34) 	70			1	Pm_221747	CAAATGAAGAATAGAAAAGAGACATGG	Pm_083842	GGTCTTATCTGCTTGCCTGC	AC(36) AC(34) 	70	1			458	2	1	1
ILLUMINA-545855_0001:1:2:155:490#0/	ATATT(15) 	15			1	Pm_140294	TCTTTGCGCATACTTTCAGC	Pm_101397	ATGCCCTGGAACTTTTAAGC	ATATT(15) 	15	1			1	1	1	1
ILLUMINA-545855_0001:1:5:1542:1902#0/	AAAT(16) AAAT(16) 	32			1	Pm_249832	AAGGAGTTGTTGGGCATTGG	Pm_139835	ATGGGAGTCTTTCCACCCG	AAAT(16) AAAT(16) 	32	1			1	2	1	1
ILLUMINA-545855_0001:1:28:110:1569#0/	TGGG(12) 	12			1	Pm_061191	CGATTCATTCCAATTGCACC	Pm_211979	TGTATCCGGGTTAGCTTCCG	TGGG(12) 	12	1			2	1	1	1
ILLUMINA-545855_0001:1:17:304:1716#0/	AGAGC(15) AGAGC(15) 	30	AGAGC 		1	Pm_078309	ACGGCATCATCAGCAGAGC	Pm_033378	TTTAATTCCACCGAGCCACC	AGAGC(15) AGAGC(15) 	30	1	AGAGC 		2	2	2	1
ILLUMINA-545855_0001:1:7:231:1702#0/	AATG(12) 	12			1	Pm_054734	TTTAGACAAAGCAACCTGGGG	Pm_074623	TCATGTTTTGGAGCAGTTTGC	AATG(12) 	12	1			4	3	1	1
ILLUMINA-545855_0001:1:6:221:1731#0/	AACCCT(18) 	18			1	Pm_060616	AAGTTTAGCTTCCCGTGGTCC	Pm_199165	GGAAAACCCTATTCCCAGGC	AACCCT(18) 	18	1			16316	43874	18	1584
ILLUMINA-545855_0001:1:28:671:182#0/	AACCCT(18) 	18			1	Pm_211524	GATCCTCTGCACAGAAGGGG	Pm_199165	GGAAAACCCTATTCCCAGGC	AACCCT(18) 	18	1			14998	43874	18	1161
ILLUMINA-545855_0001:1:4:755:1032#0/	AC(16) AC(12) 	28	AC 		1	Pm_063669	TGTGTGTGTTTTAATAGCTTGTTTTAGG	Pm_086371	CATTTATCTGGCTTGGTCATTCC	AC(12) 	12	1	AC 		2	1	2	1
ILLUMINA-545855_0001:1:26:1291:1750#0/	AT(12) AT(12) 	24			1	Pm_190323	TCGTTAAAAGATGGGGAGAGG	Pm_024155	TATATGGCGGTTTGATGACG	AT(12) 	12	1			65	14	2	1
ILLUMINA-545855_0001:1:24:1369:1697#0/	AATC(32) AATC(32) 	64			1	Pm_112398	GAAGATTTCTAGGTGTTAATTCTATTCTGG	Pm_184960	TGTTGGTTCATATAGTGGCTAAATCC	AATC(32) AATC(32) 	64	1			2	1	1	1
ILLUMINA-545855_0001:1:23:435:1175#0/	AAAC(16) 	16			1	Pm_072660	TGGAGAAAAGGGAAATGGC	Pm_246954	AGTCTGCTTCTTGTTAATTTACTTGG	AAAC(16) 	16	1			4	6	2	1
ILLUMINA-545855_0001:1:14:89:1696#0/	AAAT(12) 	12			1	Pm_174602	AAAGACAGTGTGAATCCTAAATGTGC	Pm_167063	CTGGGCTGAACAGGAGATGC	AAAT(12) 	12	1			3	2	1	1
ILLUMINA-545855_0001:1:3:1457:1649#0/	ATT(21) ATT(12) 	33			1	Pm_026774	CAAAGGTATGGGAGAATGAGGG	Pm_200653	GCCACCCAGAGTTGTGTTCC	ATT(21) ATT(12) 	33	1			2	2	2	2
ILLUMINA-545855_0001:1:2:1597:1854#0/	TGCC(12) 	12			1	Pm_179624	CTAAGACCAAGTCCCACTGAGC	Pm_015152	TTTCCATTGTGAATGCCTGG	TGCC(12) 	12	1			2	3	1	1
ILLUMINA-545855_0001:1:17:1475:691#0/	AC(12) 	12			1	Pm_095197	CATTTGGGCAGAAATGGC	Pm_157949	TCCTTCCTACTCAGCACACACC	AC(12) 	12	1			2	3	1	1
ILLUMINA-545855_0001:1:28:315:1922#0/	TC(12) 	12			1	Pm_080795	ATGGAGAGCCCATCTGAGCC	Pm_171706	TGTGTGAACAGAGCCATCCG	TC(12) 	12	1			1	1	1	1
ILLUMINA-545855_0001:1:8:1450:1857#0/	TGGG(12) 	12			1	Pm_087529	TCCAAAATCCAGTACTTGCCC	Pm_171050	CTCAAGGCTGTTCCTTTCCC	TGGG(12) 	12	1			1	2	1	1
ILLUMINA-545855_0001:1:3:1622:198#0/	AT(12) AT(12) 	24			1	Pm_039327	AGAGAGCATCATCAAACCACG	Pm_070475	TGCTCTCCCAATCTTTTAACC	AT(12) AT(12) 	24	1			183	8849	78	17
ILLUMINA-545855_0001:1:2:1692:286#0/	AACCCT(18) 	18			1	Pm_058606	GCCCTGACTTCAAGGAGGC	Pm_168267	GACGCTTATAATCGCACCCC	AACCCT(18) 	18	1			41524	17379	184	1329
ILLUMINA-545855_0001:1:20:1160:1691#0/	ACGTT(15) 	15			1	Pm_131015	AAAGTGAGCCAGCAGCACG	Pm_156559	GCATCTAGTCATGGACATAGTTCTCC	ACGTT(15) 	15	1			3	2	2	2
ILLUMINA-545855_0001:1:23:240:101#0/	AAAAAC(18) AAAAC(15) AAAAAC(18) AAAAC(15) 	66			1	Pm_220182	CATTGTTCCATTTCAATTAGAGGC	Pm_165707	AGCTCTTGCCTCAGTTTCCC	AAAAAC(18) AAAAC(15) AAAAAC(18) AAAAC(15) 	66	1			2	2	1	1
ILLUMINA-545855_0001:1:10:1541:1755#0/	ATC(12) 	12			1	Pm_014107	GGAAAGGAACTAAAGGTTAAGCTAGG	Pm_224646	AGATTGGCATTTGAACACGC	ATC(12) 	12	1			1	1	1	1
ILLUMINA-545855_0001:1:19:88:894#0/	AACCCT(18) 	18			1	Pm_000100	TGCACATGGACAGTGACAGC	Pm_010479	GGCCCTTACATAAAGGAAGCC	AACCCT(18) 	18	1			1	3	1	1
ILLUMINA-545855_0001:1:17:851:1151#0/	AAAT(12) 	12			1	Pm_242690	AATTTGTCACTGCCCATCTCG	Pm_026146	CCCTGATGATGCTCCCTGG	AAAT(12) 	12	1			52	37	1	1
ILLUMINA-545855_0001:1:14:1426:739#0/	TC(12) AAGAG(15) TC(12) AAGAG(15) 	54			1	Pm_008335	GGTGCTAACCACTGCCAGC	Pm_073853	GTTCAGCAACGTCTGGAGGG	TC(12) AAGAG(15) TC(12) AAGAG(15) 	54	1			1	1	1	1
ILLUMINA-545855_0001:1:21:500:826#0/	AACCCT(18) 	18			1	Pm_199165	GGAAAACCCTATTCCCAGGC	Pm_193346	AGCTTCCCATGATCCTCTGC	AACCCT(18) 	18	1			43874	17669	45	494
ILLUMINA-545855_0001:1:18:1536:1480#0/	AAAG(12) AAAG(12) 	24			1	Pm_088300	GCCAAGTGAGAAATGACTCTGC	Pm_121318	ATGAAGGCACGTTGTGAAGC	AAAG(12) AAAG(12) 	24	1			2	3	2	1
ILLUMINA-545855_0001:1:16:684:763#0/	AT(12) 	12			1	Pm_022575	CATCTATATATGGCTAAAAGATTGGG	Pm_016329	CATGGTTTGTTGTTGCTCTCC	AT(12) 	12	1			3143	25	0	1
ILLUMINA-545855_0001:1:22:1433:164#0/	TCTCCC(18) TC(12) 	30	TCTCCC 		1	Pm_190312	GACTTCTCCAGCCAGTTGCC	Pm_235556	GGTGGAATTCAGAACATGCC	TCTCCC(18) TC(12) 	30	1	TCTCCC 		3	1	1	1
ILLUMINA-545855_0001:1:18:210:562#0/	AACCCT(18) 	18			1	Pm_184343	AAACCCTATTCCCAGGCAGC	Pm_259038	ATCTTCCCGTGGTCCTTTGC	AACCCT(18) 	18	1			26498	29	3	1
ILLUMINA-545855_0001:1:6:1382:1422#0/	ATGG(12) 	12			1	Pm_179292	TCCAATATTTCATAGTTGTCATTTACCC	Pm_059096	AATCTGCCCTCAGCAAAAGC	ATGG(12) 	12	1			1	1	1	1
ILLUMINA-545855_0001:1:17:1275:1507#0/	AAAC(16) 	16			1	Pm_244098	GCTATTTTGACATAAACACATTCTCCC	Pm_169358	GACCCCATGGAGAAAGGAGG	AAAC(16) 	16	1			1	1	1	1
ILLUMINA-545855_0001:1:12:778:49#0/	AACCCT(18) 	18			1	Pm_058606	GCCCTGACTTCAAGGAGGC	Pm_168267	GACGCTTATAATCGCACCCC	AACCCT(18) 	18	1			41524	17379	184	1329
ILLUMINA-545855_0001:1:24:826:1560#0/	ATATCT(18) ATAC(12) ATAC(16) AATG(20) 	66			1	Pm_113724	GGAAATGGAATAGTTCAGCATGG	Pm_256269	GAATGAATGTGTGCGTGTGC	ATATCT(18) ATAC(12) ATAC(16) 	46	1			1	4	1	1
ILLUMINA-545855_0001:1:17:1059:912#0/	ACTG(28) AAAT(16) 	44			1	Pm_208648	AATTTTAGCAACAGACGCAGACC	Pm_156315	TCTGTTTGGCTGGAGTGTGG	ACTG(28) AAAT(16) 	44	1			1	2	1	1
ILLUMINA-545855_0001:1:18:101:885#0/	TTC(12) TTC(12) 	24	TTC 		1	Pm_160219	AAATGGAGAAGTCTTGGCTGC	Pm_036079	CTTCAGGGACTTGTCCAGGC	TTC(12) TTC(12) 	24	1	TTC 		2	117	1	1
ILLUMINA-545855_0001:1:8:1072:512#0/	TC(16) TC(16) 	32			1	Pm_085014	AACTGAATAGATCCAGCAGTGACC	Pm_165163	TTACATGTTTTGTGCACTTGTAGC	TC(16) TC(16) 	32	1			1	1	1	1
ILLUMINA-545855_0001:1:2:1111:1225#0/	AAAT(12) 	12			1	Pm_261446	CCAGTACCTTGAATTCTGCCC	Pm_090243	TTTACTATTATTGTTGGGTTGGGG	AAAT(12) 	12	1			3	2	1	1
ILLUMINA-545855_0001:1:24:654:782#0/	TGGG(12) 	12			1	Pm_074583	GTGCACAGTGAAGGATTCCC	Pm_172930	AAACCGTTTTGTGACTTCTTTTAGG	TGGG(12) 	12	1			1	1	1	1
ILLUMINA-545855_0001:1:7:1100:1740#0/	ATT(15) ATT(15) 	30			1	Pm_215883	GCAATTGACTAAAAGTTCATCAGG	Pm_197088	GCTGTCAGGATAGTCTTCTATTAGCC	ATT(15) ATT(15) 	30	1			2	2	2	1
ILLUMINA-545855_0001:1:8:824:1711#0/	AT(12) AT(12) 	24			1	Pm_259257	TGCTCTCCGCATCTTTAACC	Pm_225856	TGGGGAGAGTATCATCAAACC	AT(12) AT(12) 	24	1			77	1896	1	1
ILLUMINA-545855_0001:1:20:550:365#0/	AAAT(16) 	16			1	Pm_223762	CCTTTGGTTGTGGAGTCTCTGG	Pm_170654	CCCTGTGGAGAGTGACTGGC	AAAT(16) 	16	1			1	2	1	1
ILLUMINA-545855_0001:1:8:1271:1457#0/	AC(20) AC(12) 	32			1	Pm_227116	GAAACCTGCCTACCCATTTCC	Pm_228620	GGTCAATGAGGATTGTCCCC	AC(20) AC(12) 	32	1			1	1	1	1
ILLUMINA-545855_0001:1:15:557:1422#0/	AACCCT(18) 	18			1	Pm_177437	GTTTTCCCATGCATTGTGCC	Pm_184343	AAACCCTATTCCCAGGCAGC	AACCCT(18) 	18	1			42656	26498	1800	173
ILLUMINA-545855_0001:1:19:617:662#0/	TCCTG(20) AGGG(12) TCCTG(20) 	52	TCCTG 		1	Pm_077559	CCCTAACATTAACACGAACACG	Pm_088890	ACGTAGAGGCTCTCCCTGC	TCCTG(20) AGGG(12) TCCTG(20) 	52	1	TCCTG 		253	46	29	5
ILLUMINA-545855_0001:1:24:72:2032#0/	ATGG(12) 	12			1	Pm_033533	CAAAGTCAGCAGTGAGGTAGCC	Pm_143712	TGCGCATCACTTTGTACTTCC	ATGG(12) 	12	1			3	2	2	2
ILLUMINA-545855_0001:1:11:998:53#0/	AACCCT(18) AACCCT(18) 	36			1	Pm_058606	GCCCTGACTTCAAGGAGGC	Pm_235072	ACTTATTTTGGACCGTGGGC	AACCCT(18) AACCCT(18) 	36	1			41524	7307	301	258
ILLUMINA-545855_0001:1:10:1411:583#0/	CCGGG(15) 	15			1	Pm_259876	CTTGGCCCTTTCCTGTCG	Pm_171305	TGCCACATACACCACTTGCC	CCGGG(15) 	15	1			3	1	1	1
ILLUMINA-545855_0001:1:13:1486:1981#0/	AC(18) AC(18) 	36			1	Pm_221636	CATTTCAGTCAAGATGGCTGC	Pm_195981	GGGTCTTTGGCTTGATCTGG	AC(18) AC(18) 	36	1			1	1	1	1
ILLUMINA-545855_0001:1:14:1310:497#0/	AC(14) AC(16) 	30			1	Pm_221488	CTGTACAGCTGTCTACCAAGAATGC	Pm_252941	AATTGTTAGTGTTCCCTGATGGC	AC(14) AC(16) 	30	1			2	2	2	1
ILLUMINA-545855_0001:1:4:884:1100#0/	AGGG(12) TTCC(12) TTCC(12) 	36			1	Pm_006806	TAAGTGCTGCAAGGCAAAGC	Pm_114680	AATTTTCTTCCTCCCACCCC	AGGG(12) TTCC(12) TTCC(12) 	36	1			2	1	0	1
ILLUMINA-545855_0001:1:2:1525:1918#0/	AAAT(12) 	12			1	Pm_149656	TCATGTACATTCATGCTCCAACC	Pm_243362	CTTTTGAAATTGTTCAACATTCAGC	AAAT(12) 	12	1			2	2	2	2
ILLUMINA-545855_0001:1:27:1134:1846#0/	AACCCT(18) AACCCT(18) 	36			1	Pm_177296	GGTGCGATTATTAGCGTCCG	Pm_199165	GGAAAACCCTATTCCCAGGC	AACCCT(18) AACCCT(18) 	36	1			2590	43874	16	187
ILLUMINA-545855_0001:1:14:1718:1257#0/	ACC(12) ACC(12) 	24			1	Pm_216396	CAATCCTGATGACCATCATTGC	Pm_012126	GGCAATGCAAAATCTGTGCC	ACC(12) ACC(12) 	24	1			3	3	4	1
ILLUMINA-545855_0001:1:14:374:601#0/	AACCCT(18) 	18			1	Pm_184484	CACAATGCATGGGAAAACCC	Pm_150375	GACACCTGCCTGGGAATAGG	AACCCT(18) 	18	1			41358	15027	4289	26
ILLUMINA-545855_0001:1:9:503:1257#0/	AACCCT(18) 	18			1	Pm_212080	GACGCTAATAATCGCACCCC	Pm_058606	GCCCTGACTTCAAGGAGGC	AACCCT(18) 	18	1			2600	41524	29	198
ILLUMINA-545855_0001:1:10:196:860#0/	AT(12) AT(12) AT(12) 	36			1	Pm_173662	GATAGGGAGAGCATCAATAAACC	Pm_043397	GCTCACCCCATCTTTACCC	AT(12) AT(12) AT(12) 	36	1			2048	552	40	16
ILLUMINA-545855_0001:1:26:237:1161#0/	TCTG(12) 	12			1	Pm_054423	ACTTGGGAGCCATGTTATTGG	Pm_124205	CCACAAGGCTGTTGTTGGG	TCTG(12) 	12	1			1	3	1	1
ILLUMINA-545855_0001:1:22:218:412#0/	AC(14) AC(12) 	26			1	Pm_064932	AGGCCTTTCATCTGATTGCC	Pm_049743	ACAGAGGAAGTGCCACCAGG	AC(14) AC(12) 	26	1			2	1	1	1
ILLUMINA-545855_0001:1:22:502:114#0/	AATC(12) 	12			1	Pm_225393	GTGCATGTCTTCTTCCCAGG	Pm_188515	AAATTACAGCTTGGCTCGGG	AATC(12) 	12	1			2	1	1	1
ILLUMINA-545855_0001:1:10:869:1084#0/	AT(12) AT(12) 	24			1	Pm_133632	TGGTTAAAAGATGGGGAGAGG	Pm_118655	ATATATATCATGGTTTATTGATGCCC	AT(12) 	12	1			958	220	2	1
ILLUMINA-545855_0001:1:26:57:1295#0/	AT(12) AT(12) AT(12) 	36			1	Pm_070661	GGGAGAGCATCATTAAACCACC	Pm_199312	TGTTTCTCTCCCCATCTTTAACC	AT(12) AT(12) 	24	1			9956	156	29	9
ILLUMINA-545855_0001:1:19:1578:1601#0/	ATC(12) 	12			1	Pm_013474	GAAGGAACATCAAACAACAAGAGG	Pm_099391	TCTGATTCCACATTGCTTTCC	ATC(12) 	12	1			2	4	2	2
ILLUMINA-545855_0001:1:12:42:1379#0/	AAGC(12) AAGC(16) 	28			1	Pm_118898	GACACCCAAGCAAGCAAGC	Pm_155938	CTAATCTGAATGGCATGGGC	AAGC(12) AAGC(16) 	28	1			1	2	1	1
ILLUMINA-545855_0001:1:11:830:1794#0/	AT(12) 	12			1	Pm_092436	GGGTAGAGCATCATTAAACCACC	Pm_169929	TGCTCTCCCAATCATTTCACC	AT(12) 	12	1			936	1010	28	95
ILLUMINA-545855_0001:1:23:1653:1881#0/	TCC(12) TCC(12) 	24			1	Pm_056829	CACTAGGTGACGCACGATCC	Pm_142873	GTGACTGAGGTCAGGGGTGG	TCC(12) TCC(12) 	24	1			644	595	0	116
ILLUMINA-545855_0001:1:1:110:1103#0/	AC(18) AC(24) 	42			1	Pm_240511	CAAAGGGCAGCACTCTAGCC	Pm_101175	GCCTTGCAGTTTTGCAACC	AC(18) AC(24) 	42	1			2	1	1	1
ILLUMINA-545855_0001:1:1:59:1704#0/	AT(12) AT(12) 	24			1	Pm_049612	TGCTCTCCCCATCTTTTAACC	Pm_100155	GGAGAGCATCAGTAAACCACG	AT(12) AT(12) 	24	1			8461	17	1	2
ILLUMINA-545855_0001:1:24:443:187#0/	AACCCT(18) 	18			1	Pm_060616	AAGTTTAGCTTCCCGTGGTCC	Pm_199165	GGAAAACCCTATTCCCAGGC	AACCCT(18) 	18	1			16316	43874	18	1584
ILLUMINA-545855_0001:1:22:1350:1945#0/	TC(12) TC(18) 	30			1	Pm_239826	AGCTTACTCTCGTGGGTGCG	Pm_031058	CAGCTGCTGCGTTTATGACC	TC(12) TC(18) 	30	1			1	1	1	1
ILLUMINA-545855_0001:1:20:1345:791#0/	AATG(32) 	32			1	Pm_006712	TAAATGCAGTGGCAACAGGG	Pm_252723	GCCCTATATAACCAAACCACCC	AATG(32) 	32	1			6	3	1	1
ILLUMINA-545855_0001:1:20:308:902#0/	TGC(51) TGC(24) TGC(18) 	93			1	Pm_087379	GAGAGTGTGATTGGGCCTACC	Pm_141647	AGACTAGCCCATCGCCAGG	TGC(51) TGC(24) TGC(18) 	93	1			2	1	1	1
ILLUMINA-545855_0001:1:23:1429:1850#0/	AT(20) TC(24) TGCG(12) AT(20) TC(26) 	102	TC 		1	Pm_063241	GTGTCTTTCATCTGGGCTGG	Pm_173271	TATTTCAGAGTGTGCGTGCG	AT(20) TC(24) TGCG(12) AT(20) TC(26) 	102	1	TC 		1	1	1	1
ILLUMINA-545855_0001:1:22:1071:1078#0/	AGGG(12) 	12			1	Pm_211478	CAGGAGTCCCTGTCCATGC	Pm_093099	GAGAAGATGATTGGGACGGC	AGGG(12) 	12	1			2	2	2	1
ILLUMINA-545855_0001:1:11:397:425#0/	TCC(12) TCC(12) 	24			1	Pm_104517	AAAGGTTGTAGGCACCACGG	Pm_143465	GAGGAGGAAACAGGGGAGC	TCC(12) 	12	1			4	4	4	1
ILLUMINA-545855_0001:1:13:290:1457#0/	ATCT(32) ATCT(60) 	92	ATCT ATCT 	ATCT	1	Pm_124722	GGTGAGTTCTCAGTCTCTTGTCCC	Pm_088186	CTGCTTTCTAGGCCAGCACC	ATCT(32) ATCT(60) 	92	1	ATCT ATCT 	ATCT	4	51	1	1
ILLUMINA-545855_0001:1:6:189:368#0/	AAAT(12) AAAC(12) AAAT(12) 	36			1	Pm_178828	CTGTTGTTTGTGAGCAGCCC	Pm_149054	GTGCCAAGTTGCTGAACAGG	AAAT(12) AAAC(12) AAAT(12) 	36	1			1	1	1	1
ILLUMINA-545855_0001:1:1:484:1400#0/	AATC(24) 	24			1	Pm_249550	CGAAGGCACAAAACAGAACC	Pm_045922	ATGCACTCAATGCAAGACCC	AATC(24) 	24	1			2	1	1	1
ILLUMINA-545855_0001:1:21:905:945#0/	ATCT(56) TCTG(16) AC(16) ATCT(12) TCTG(32) 	132	ATCT 		1	Pm_169865	GCATGGGAAAGTAAAGTTGGC	Pm_100250	CAAGATGGACAGGGCAAGC	ATCT(56) TCTG(16) AC(16) ATCT(12) TCTG(32) 	132	1	ATCT 		1	1	1	1
ILLUMINA-545855_0001:1:20:1307:1345#0/	AAATT(15) 	15			1	Pm_236780	CCCATCGCACATACAAATGG	Pm_254588	TTACACACCACCCAGAGTTGG	AAATT(15) 	15	1			1	1	1	1
ILLUMINA-545855_0001:1:4:1380:1366#0/	ATCT(12) 	12			1	Pm_103157	CAACCTCAATATATTAAATAGCAAACATGC	Pm_045747	CCAAGGTCTTTCCCACATACC	ATCT(12) 	12	1			2	576	2	1
ILLUMINA-545855_0001:1:24:1349:903#0/	AAAT(12) 	12			1	Pm_063985	AAGGCTAGGAACTGCTTTTGG	Pm_027356	CACTGAACTGTGCCCTGC	AAAT(12) 	12	1			3	2	2	1
ILLUMINA-545855_0001:1:13:1127:1685#0/	AAAAC(15) 	15			1	Pm_083365	CTTCAATGGAATGGCAAACC	Pm_222226	ATGCAGTGCACACCTTCTGG	AAAAC(15) 	15	1			1	1	1	1
ILLUMINA-545855_0001:1:8:356:623#0/	TGCC(12) 	12			1	Pm_135058	ATGCAAGAAGAGGAGGCTGC	Pm_191103	TTCTTGAGAACCAGCGACCC	TGCC(12) 	12	1			3	2	1	1
ILLUMINA-545855_0001:1:26:1736:1529#0/	TTGTC(30) 	30			1	Pm_083552	TTTTGTAACTCCATGTTCTGCC	Pm_172850	GAGTGTTTAGCTACTCTGCTGCG	TTGTC(30) 	30	1			2	1	1	1
ILLUMINA-545855_0001:1:9:1228:1143#0/	AGGG(12) 	12			1	Pm_017161	GATGATTCCCAATTGAGAGGG	Pm_069869	TTTATTTGGATTGCTCAGCAGG	AGGG(12) 	12	1			1	1	1	1
ILLUMINA-545855_0001:1:7:1112:87#0/	AACCCT(18) 	18			1	Pm_199165	GGAAAACCCTATTCCCAGGC	Pm_166426	AGCTTCCCGTGTTCCTTTGC	AACCCT(18) 	18	1			43874	7414	13	592
ILLUMINA-545855_0001:1:16:1228:1728#0/	AC(12) 	12			1	Pm_019714	CTGGTCAATGGCCATAATGC	Pm_030654	TTTGTTCTGTTAACCACTTTTGTGC	AC(12) 	12	1			1	1	1	1
ILLUMINA-545855_0001:1:11:1468:1389#0/	TC(12) TC(12) 	24			1	Pm_166191	CCATTGTTCATGAATGTGCC	Pm_192973	ACACAAATCTGACATCTGTAGAACC	TC(12) TC(12) 	24	1			1	1	1	1
ILLUMINA-545855_0001:1:25:1751:1876#0/	TCC(12) 	12			1	Pm_049816	GGGAGGATTGCAAAGAAAGC	Pm_045342	CCAAGAGACTTCCCATTTCTTCC	TCC(12) 	12	1			1	1	1	1
ILLUMINA-545855_0001:1:20:140:1852#0/	AACCCT(18) AACCCT(18) 	36			1	Pm_177296	GGTGCGATTATTAGCGTCCG	Pm_235072	ACTTATTTTGGACCGTGGGC	AACCCT(18) AACCCT(18) 	36	1			2590	7307	9	171
ILLUMINA-545855_0001:1:15:410:799#0/	AC(18) 	18			1	Pm_243807	ACCAGGATAGAAACCAGGGG	Pm_099168	GTCCCTGCAGTTTTCTTGGC	AC(18) 	18	1			1	3842	1	1
ILLUMINA-545855_0001:1:9:940:2010#0/	AAAC(12) AAAC(12) 	24			1	Pm_094155	CTCAGCTTTTGGATGAGCCC	Pm_239655	CACTTAGGTGGGATAGGCAGC	AAAC(12) AAAC(12) 	24	1			1	2	1	1
ILLUMINA-545855_0001:1:4:1064:442#0/	TCC(12) 	12			1	Pm_089333	TCACAACCCTCAGGAGAGCC	Pm_240298	CCTTTGTTCCACCTCCTCCC	TCC(12) 	12	1			58	9	1	1
ILLUMINA-545855_0001:1:15:1364:2017#0/	AATC(12) AATC(20) 	32			1	Pm_147897	TGTCCAAGGTCTCCCAGTAGC	Pm_100393	GGAGTTGAAAATGACTTGATGGC	AATC(12) AATC(20) 	32	1			1	184	1	1
ILLUMINA-545855_0001:1:13:1640:1320#0/	AT(12) AT(12) AT(14) 	38			1	Pm_234482	GGGAGAGAATCATTAAACCACC	Pm_189024	TCCTCTCCCAATCTTTTAGCC	AT(12) AT(12) 	24	1			1129	68	5	1
ILLUMINA-545855_0001:1:13:333:621#0/	ATCT(64) ATCT(12) 	76	ATCT 		1	Pm_059870	GCAGAGGCAGTATGAAGAAAGC	Pm_062425	CATGTCTTCACGTTTTGTAAACCC	ATCT(12) 	12	1	ATCT 		1	1	1	1
ILLUMINA-545855_0001:1:6:564:1919#0/	TTCCC(35) TTCCC(15) AGGG(20) 	70			1	Pm_069812	AAGGGAAGGGAAGGGACG	Pm_182088	TTTCATTTCAAATCTTTCTCTCCC	TTCCC(15) AGGG(20) 	35	1			29	2	1	1
ILLUMINA-545855_0001:1:15:545:1274#0/	AACCCT(18) AACCCT(18) 	36			1	Pm_187149	AGCATCCAGTTGGATTTGGG	Pm_199165	GGAAAACCCTATTCCCAGGC	AACCCT(18) AACCCT(18) 	36	1			6969	43874	134	116
ILLUMINA-545855_0001:1:20:1132:742#0/	AACCCT(18) 	18			1	Pm_168217	TTTAGCTTCCCATGATCCGC	Pm_116731	AAACCCTATTCCCAGGCAGG	AACCCT(18) 	18	1			135	17024	9	1
ILLUMINA-545855_0001:1:24:1378:354#0/	AT(12) AT(12) 	24			1	Pm_086947	CCATCTACATATGGTTAAAAGATTGGG	Pm_057143	GATGATGGTTTAATGATGCTCTCC	AT(12) AT(12) 	24	1			39	585	5	1
ILLUMINA-545855_0001:1:8:438:1030#0/	AT(12) AT(12) 	24			1	Pm_106924	GCCAATCTGAAAGTCAAAGGG	Pm_105761	TTGTCCAGTCTGGGCTCTCC	AT(12) AT(12) 	24	1			2	1	1	1
ILLUMINA-545855_0001:1:26:531:2009#0/	TTCCC(15) TTCCC(15) 	30			1	Pm_202994	GAGCAGAATTGTACTGTAGCCTGC	Pm_261441	CATCAGCTTGATCCCTTCCC	TTCCC(15) TTCCC(15) 	30	1			1	2	1	1
ILLUMINA-545855_0001:1:27:1075:1822#0/	AATGC(15) 	15			1	Pm_238639	TGACTGGAGAATTGGCTGGG	Pm_149938	TGTGAATTACCTCAGTGCCTGC	AATGC(15) 	15	1			2	3	1	1
ILLUMINA-545855_0001:1:27:269:947#0/	TTCC(28) TTCC(24) 	52			1	Pm_218401	GAAGTGTTGCTTTGTCAAGAGG	Pm_132078	TCCTTCCTACCTAATATTACTTTCACC	TTCC(28) 	28	1			4	1	1	1
ILLUMINA-545855_0001:1:1:1001:184#0/	AT(12) AT(12) 	24			1	Pm_187181	TGGTTAAAGATGGGGAGAGC	Pm_024661	AAATGGTGGTTTGATGATGC	AT(12) 	12	1			21505	2094	964	52
ILLUMINA-545855_0001:1:19:457:580#0/	AACCCT(18) AACCCT(18) 	36			1	Pm_177296	GGTGCGATTATTAGCGTCCG	Pm_199165	GGAAAACCCTATTCCCAGGC	AACCCT(18) AACCCT(18) 	36	1			2590	43874	16	187
ILLUMINA-545855_0001:1:19:1385:346#0/	AATC(24) AATC(24) 	48			1	Pm_003682	CAGCTGTATGCTGTCCAGGG	Pm_068686	CCTTTCTCAATCTGGTGTTTTCC	AATC(24) AATC(24) 	48	1			2	2	2	2
ILLUMINA-545855_0001:1:18:1455:505#0/	ATT(12) ATT(12) 	24	ATT 		1	Pm_243945	CCACACACAAGGAAACAGCC	Pm_035879	TCGAAATCTGGCAGGATGG	ATT(12) ATT(12) 	24	1	ATT 		5	2	2	2
ILLUMINA-545855_0001:1:26:1727:1755#0/	AC(22) TC(20) AC(22) TC(20) 	84			1	Pm_110430	CGTTCATGACCCGAGATACC	Pm_239931	GTTTATAGTTGTGATGAAGGTGGG	AC(22) TC(20) AC(22) TC(20) 	84	1			2	3	1	1
ILLUMINA-545855_0001:1:11:1707:1270#0/	ACTG(20) ACTG(20) 	40			1	Pm_034020	ATTGAAATGGCCAGAAGGC	Pm_124511	GTCAGTACTGGAGCCCACC	ACTG(20) ACTG(20) 	40	1			9	1	2	1
ILLUMINA-545855_0001:1:13:1298:1923#0/	AT(12) AT(12) 	24			1	Pm_192410	TGGGGAGAGCAACAATAAACC	Pm_144990	GCTCTCCCAATCTTTTCGC	AT(12) 	12	1			227	31	1	1
ILLUMINA-545855_0001:1:19:885:1183#0/	AC(20) AC(20) 	40			1	Pm_261517	GGATCATGCATGTGCTGC	Pm_032215	CACATCTTCAATCTAACTGTGTGC	AC(20) AC(20) 	40	1			2	2	2	2
ILLUMINA-545855_0001:1:18:257:1659#0/	ATT(12) 	12			1	Pm_127559	GGACCATGAAGAGAACACAAAGG	Pm_010182	AGCCACAATCTTGGTCATGC	ATT(12) 	12	1			1	1	1	1
ILLUMINA-545855_0001:1:27:25:1952#0/	AAGC(12) AAGC(12) 	24			1	Pm_175649	GCAGGTGAGCTGTAGGGTCC	Pm_090599	GCCCCACTGAAGAATAAATGC	AAGC(12) 	12	1			1	1	1	1
ILLUMINA-545855_0001:1:21:813:352#0/	ATC(24) ATC(18) 	42	ATC 		1	Pm_147734	TCTGCAAGAAATACCATTTGCC	Pm_088817	TTTGTCTGTTTTGTGGTCCCC	ATC(18) 	18	1	ATC 		1049	15	11	1
ILLUMINA-545855_0001:1:6:255:933#0/	ATAC(44) ATAC(24) ATGG(28) TC(12) 	108	ATAC 		1	Pm_110818	AGAGGTCTATGTGGATTTCTTGC	Pm_111041	AGGACTGGCTCTCACCTTCC	ATAC(44) ATAC(24) ATGG(28) TC(12) 	108	1	ATAC 		1	2	1	1
ILLUMINA-545855_0001:1:4:1370:769#0/	AAC(12) 	12			1	Pm_112075	TGAGACTGTGCATGGAACTAGC	Pm_022003	TTTCTGGGTTCAGATCTAAATTGG	AAC(12) 	12	1			1	2	1	1
ILLUMINA-545855_0001:1:25:282:1696#0/	AAAG(12) 	12			1	Pm_069500	GAGTTGATTTATGGGTTTGGGG	Pm_072619	GGAAGCATAGAATTGTGACTTCTGC	AAAG(12) 	12	1			1	1	1	1
ILLUMINA-545855_0001:1:16:904:1347#0/	AC(14) TC(20) TC(14) TC(12) 	60	TC 		1	Pm_069185	GAGAGAGAGAGAGAAATGTTCCTTCC	Pm_126040	TCCACTTCCCACTGCTTTCC	TC(12) 	12	1	TC 		2	1	1	1
ILLUMINA-545855_0001:1:18:205:1323#0/	AT(12) 	12			1	Pm_126787	ACCATCTATATATGTCTAAAAGATTGGG	Pm_042267	TTGGTTTGATGATGCTCTCC	AT(12) 	12	1			455	3025	41	3
ILLUMINA-545855_0001:1:3:232:476#0/	TTC(12) 	12			1	Pm_158367	CCATGTTTCTGAAATGGGGC	Pm_105853	TCAAATCACAATTGGCCACC	TTC(12) 	12	1			1	1	1	1
ILLUMINA-545855_0001:1:20:1435:1075#0/	AACCCT(18) AACCCT(18) 	36			1	Pm_199165	GGAAAACCCTATTCCCAGGC	Pm_211524	GATCCTCTGCACAGAAGGGG	AACCCT(18) AACCCT(18) 	36	1			43874	14998	18	1161
ILLUMINA-545855_0001:1:5:514:1099#0/	AT(14) 	14			1	Pm_239582	TGGTTAAAAGATTGGGAGAGC	Pm_206540	CATATTTAGAAGGTAGTTTGATGATGC	AT(14) 	14	1			8860	3	1	1
ILLUMINA-545855_0001:1:17:57:960#0/	AT(12) 	12			1	Pm_081503	CATGATATATGTATATGGTTAAAGATGGGG	Pm_152618	GGTGGTTTATTGATGGTCTCCC	AT(12) 	12	1			1858	2339	291	13
ILLUMINA-545855_0001:1:11:1425:468#0/	AAAT(12) AAAT(16) 	28			1	Pm_138959	ACAGACAACTGTGTGTAAATGAGC	Pm_129634	AAGTGATGGACGTCTTTGTGG	AAAT(16) 	16	1			1	1	1	1
ILLUMINA-545855_0001:1:4:1037:1416#0/	AACCCT(18) AACCCT(18) 	36			1	Pm_199165	GGAAAACCCTATTCCCAGGC	Pm_211524	GATCCTCTGCACAGAAGGGG	AACCCT(18) AACCCT(18) 	36	1			43874	14998	18	1161
ILLUMINA-545855_0001:1:22:1506:1496#0/	AC(18) TC(26) 	44			1	Pm_261519	GCCAGTGTGAGAAACAAGATGC	Pm_202882	TTTGTTTATACTTGTGATGAAGGTTGG	AC(18) TC(26) 	44	1			4	48	1	1
ILLUMINA-545855_0001:1:27:844:1635#0/	TC(12) TC(12) 	24	TC 		1	Pm_073087	CGAGTCATGCTCAACTTCTGG	Pm_081595	GACCAGCAGAAAATCCAGAGC	TC(12) TC(12) 	24	1	TC 		1	2	1	1
ILLUMINA-545855_0001:1:21:1082:128#0/	AC(24) AC(24) 	48			1	Pm_008460	CACACACACACACACTGTATTAAGAGC	Pm_191342	GGTTGTTTGGAGGTTTTCTTGC	AC(24) 	24	1			2	1	2	1
ILLUMINA-545855_0001:1:2:420:1#0/	AAC(12) 	12			1	Pm_242049	TTGAAAGGGGTGATTCTGGG	Pm_119594	CCTGGTGCAATATAGTTTATGGGG	AAC(12) 	12	1			1	1	1	1
ILLUMINA-545855_0001:1:19:1602:536#0/	CGG(15) 	15			1	Pm_016252	GACTCGCTGGAAGTCATCCC	Pm_151980	GTCGCCTCATCGTTAGTTGG	CGG(15) 	15	1			2	1	1	1
ILLUMINA-545855_0001:1:18:852:596#0/	ATAGAG(24) AGGG(16) TC(12) AGGG(12) 	64			1	Pm_220137	AGAGAGAGCAGGAAGGAGGG	Pm_099520	TCACCACAATCTGGAACAGC	AGGG(16) AGGG(12) 	28	1			2	1	1	1
ILLUMINA-545855_0001:1:19:901:871#0/	AGT(21) ATT(42) ATT(18) 	81	ATT 		1	Pm_138345	GCTTTTAGAGAGAAGACTGTTGCG	Pm_174022	TCTTTACCAGCATTAATTCTTTTCG	ATT(18) 	18	1	ATT 		2	2	2	1
ILLUMINA-545855_0001:1:11:1441:82#0/	AAC(12) 	12			1	Pm_255109	AAATGTGTCACAGATATTCTTTAGCC	Pm_007469	GATTCCAGAGGCAGTGAAGG	AAC(12) 	12	1			3	2	0	1
ILLUMINA-545855_0001:1:18:1198:465#0/	AT(12) AT(12) AT(12) 	36			1	Pm_138483	TGATCCTCTCCCAATCTTTTAACC	Pm_129471	TGGGGAGACCATCAATAAACC	AT(12) 	12	1			780	2859	12	12
ILLUMINA-545855_0001:1:10:605:64#0/	AAAT(20) 	20			1	Pm_157196	ACTGTTTGGTTGTGAACCGC	Pm_180486	GTAAATCATGGTTTCACAGGGG	AAAT(20) 	20	1			15	1	1	1
ILLUMINA-545855_0001:1:2:693:377#0/	AATC(12) 	12			1	Pm_001899	AAGTAGACACCAGAGATGTGCAGG	Pm_188226	GATGTGCCCCATTAATTCCC	AATC(12) 	12	1			2	1	1	1
ILLUMINA-545855_0001:1:25:1717:1409#0/	AC(14) AC(14) 	28			1	Pm_106619	CTTGTGGGGAACACCATGC	Pm_187259	TCCTCAGGAAAGGGGAAGC	AC(14) AC(14) 	28	1			1	1	1	1
ILLUMINA-545855_0001:1:14:270:62#0/	AC(12) AC(12) 	24			1	Pm_258398	TCTGAGCAAAGGCACCTGG	Pm_153857	TCCTTTTGTACATGCACTGCC	AC(12) AC(12) 	24	1			3	5	2	2
ILLUMINA-545855_0001:1:26:685:162#0/	TC(12) TC(12) 	24			1	Pm_232308	TGCAGACCATGTTTAAGGGG	Pm_224353	CAGCCTGACCCTCTAATCCC	TC(12) 	12	1			3	2	2	1
ILLUMINA-545855_0001:1:3:688:1703#0/	AC(14) 	14			1	Pm_079044	TTTTGTTTGGACTACACATGGC	Pm_075294	GCCAACAAGTCCCAGTTGC	AC(14) 	14	1			1	2	1	1
ILLUMINA-545855_0001:1:15:1520:932#0/	AGTG(16) 	16			1	Pm_139184	CACTGTTGAATATTTGTATGTGTGGG	Pm_121309	CATTGTTGGAATTTTGCTTTCC	AGTG(16) 	16	1			1	3	1	1
ILLUMINA-545855_0001:1:22:478:1377#0/	TCTG(12) 	12			1	Pm_000991	CACAAACCAACTAAAGCCCTCC	Pm_070600	GGTGTTCATGAATGTGCTCTGC	TCTG(12) 	12	1			792	14	1	1
ILLUMINA-545855_0001:1:3:1372:89#0/	TTCC(32) TTCC(32) 	64	TTCC 		1	Pm_224620	TGTAACATGAGAGGTACAAAGAAGG	Pm_120384	ATGTTTGCCTATACAAGTGTTCG	TTCC(32) TTCC(32) 	64	1	TTCC 		4	4	3	2
ILLUMINA-545855_0001:1:20:1751:607#0/	AAAT(12) 	12			1	Pm_111469	GATTTGGGCTATACGCTGCC	Pm_229191	ACCCACTGGGCATAATTTCC	AAAT(12) 	12	1			1	1	1	1
ILLUMINA-545855_0001:1:5:579:40#0/	TGC(15) TGC(30) 	45			1	Pm_202233	CAGCAGAAATCCCCAAGACC	Pm_194336	TCGCTCTGAGGAAAAGCAGC	TGC(15) TGC(30) 	45	1			1	1	1	1
ILLUMINA-545855_0001:1:4:1744:867#0/	ATAC(24) ATAC(28) 	52			1	Pm_014729	CGGAGTTCACAAACGGAAGC	Pm_099923	AATACCTCGGTTCACGAATGC	ATAC(24) 	24	1			14	63	1	1
ILLUMINA-545855_0001:1:24:1425:1934#0/	ATCT(12) ATCT(12) 	24			1	Pm_223699	GAACCATGAAAGCTGTTGCC	Pm_057739	CATGCACACACAAAAGTATGTACG	ATCT(12) 	12	1			2	2	1	1
ILLUMINA-545855_0001:1:21:654:1557#0/	AATG(28) AATG(32) 	60	AATG AATG 	AATG	1	Pm_065007	CCAAGAATTATATCCTTCCCTGC	Pm_181880	TTCTTCACAAGTCCATCACGC	AATG(28) AATG(32) 	60	1	AATG AATG 	AATG	1	3	1	1
ILLUMINA-545855_0001:1:20:143:447#0/	TTC(12) 	12			1	Pm_074298	TTTTAGTGCTTCAGATTACAGAGAGAGG	Pm_261422	TCTTCTGAGAGGTGCAGTGTCC	TTC(12) 	12	1			3	3	3	1
ILLUMINA-545855_0001:1:15:688:1954#0/	AAAG(20) 	20			1	Pm_160966	CTACCCGCGTCTTCCTTCC	Pm_227339	CCACGAAGAGCGAATAAAACG	AAAG(20) 	20	1			1	1	1	1
ILLUMINA-545855_0001:1:23:230:1549#0/	AC(14) AC(14) 	28			1	Pm_169321	CCTTCAGCCAATAGGCTTCC	Pm_102278	CAGTAACGTAGCAGCACGGC	AC(14) AC(14) 	28	1			1	3	1	1
ILLUMINA-545855_0001:1:21:220:1676#0/	AACCCT(18) 	18			1	Pm_199165	GGAAAACCCTATTCCCAGGC	Pm_060616	AAGTTTAGCTTCCCGTGGTCC	AACCCT(18) 	18	1			43874	16316	18	1584
ILLUMINA-545855_0001:1:6:182:1065#0/	TCTCCC(18) TCTCCC(18) 	36			1	Pm_230842	AATCACAATGTGGAGAGAAATTAAGG	Pm_236735	CAGTACTCTGAGACCGCAGGC	TCTCCC(18) TCTCCC(18) 	36	1			1	1	1	1
ILLUMINA-545855_0001:1:28:555:306#0/	ACC(12) ACC(12) 	24			1	Pm_166217	TGAGTACATCTCCCCACCACC	Pm_031290	TGGAAGAAAGAGCTAGTAAGGGC	ACC(12) ACC(12) 	24	1			1	2	1	1
ILLUMINA-545855_0001:1:27:1136:401#0/	CGGGG(15) 	15			1	Pm_050432	TTTCTCCCACACCATCCACC	Pm_062599	TAGATGCATCAGACCTGGGC	CGGGG(15) 	15	1			719	1	1	1
ILLUMINA-545855_0001:1:8:1172:1636#0/	AAAAAT(18) AAAAC(15) 	33			1	Pm_120914	TCACTCACCAAGCAACTCTGG	Pm_226695	TGTTGTAATTATTGTGCCCAGG	AAAAAT(18) AAAAC(15) 	33	1			3	3	1	1
ILLUMINA-545855_0001:1:10:1026:1813#0/	AAGC(12) 	12			1	Pm_024751	AATAAAACTACACTTAAAACTCTGACAGG	Pm_108236	AGGAAGTGTCTACTGCTTGGG	AAGC(12) 	12	1			2	2	2	1
ILLUMINA-545855_0001:1:10:175:1278#0/	AAAT(40) AAAT(40) 	80			1	Pm_177404	GGAGCACACCAACCCTGC	Pm_142969	TGTGAGTCGCCCAGAGTTCC	AAAT(40) AAAT(40) 	80	1			21	66	1	1
ILLUMINA-545855_0001:1:17:49:1004#0/	AGGG(12) 	12			1	Pm_019544	GAGTGTCCTTGTCGCTTCCC	Pm_152637	GGGCTGTTGTCTTCCAATCC	AGGG(12) 	12	1			1	1	1	1
ILLUMINA-545855_0001:1:15:919:258#0/	AAC(15) 	15			1	Pm_240691	AGGACAGGAAGGTCTGGTGC	Pm_075770	TGAGGCACCAAAGGAAGACC	AAC(15) 	15	1			16	3	1	1
ILLUMINA-545855_0001:1:2:1714:1001#0/	AAAC(12) 	12			1	Pm_125521	GAATAACAAGCTTCAGATATGATTATGG	Pm_191369	TTGATTGGATCATATTGTCAGTCC	AAAC(12) 	12	1			1	1	1	1
ILLUMINA-545855_0001:1:15:1122:354#0/	AAATT(15) AAATT(15) 	30			1	Pm_148235	TCCAACAACAGTTCTACTCTGAAAGG	Pm_165506	TTTTGCCATTTTGTAAGCGG	AAATT(15) AAATT(15) 	30	1			1	1	1	1
ILLUMINA-545855_0001:1:7:1624:450#0/	AT(12) AT(12) 	24			1	Pm_181870	TCATCTACATATGGTTAAAAGGTGGG	Pm_081186	TGGTTTATTGATGCTCTCCCC	AT(12) 	12	1			179	10256	104	7
ILLUMINA-545855_0001:1:16:604:1270#0/	ATGC(12) 	12			1	Pm_123599	CAAATCTTCTCTTGATACACTGTAAGCC	Pm_167772	CAGAGATAGAATCTGAACACACATGC	ATGC(12) 	12	1			1	1	1	1
ILLUMINA-545855_0001:1:21:64:1301#0/	AGCC(12) 	12			1	Pm_110799	TCCTCTTTTCCACACAACAACC	Pm_053980	TGAGTTCTAGTCCCACCTTAGGC	AGCC(12) 	12	1			2	1132	2	1
ILLUMINA-545855_0001:1:17:345:1555#0/	AACCCT(18) 	18			1	Pm_163319	GGTTGAATAGCACCAGATGCC	Pm_182298	TGGTGATCTTGCTCTGACTGC	AACCCT(18) 	18	1			1	2	1	1
ILLUMINA-545855_0001:1:6:787:331#0/	AACCCT(18) 	18			1	Pm_246526	CCTGACTTCAAGGAGGCCG	Pm_168267	GACGCTTATAATCGCACCCC	AACCCT(18) 	18	1			40120	17379	496	98
ILLUMINA-545855_0001:1:5:119:1206#0/	AACCCT(18) AACCCT(18) 	36	AACCCT 		1	Pm_058606	GCCCTGACTTCAAGGAGGC	Pm_048683	ACTTATTTTGGAGCGTGGGC	AACCCT(18) AACCCT(18) 	36	1	AACCCT 		41524	18993	6	937
ILLUMINA-545855_0001:1:13:531:1225#0/	AACCCT(18) AACCCT(18) 	36			1	Pm_048683	ACTTATTTTGGAGCGTGGGC	Pm_058606	GCCCTGACTTCAAGGAGGC	AACCCT(18) AACCCT(18) 	36	1			18993	41524	6	937
ILLUMINA-545855_0001:1:3:1521:1433#0/	AAC(12) 	12			1	Pm_202809	ACTCAGGGAGGCAATGAAGG	Pm_048533	TTGGGAAAATCAAAAGCTGG	AAC(12) 	12	1			112	2	1	1
ILLUMINA-545855_0001:1:3:173:392#0/	TTCC(24) TTCC(24) 	48	TTCC 		1	Pm_201474	TGAAATATTCTCTTTCCCTTGCC	Pm_118220	TTCTTTCCTCTCACATCCTCCC	TTCC(24) 	24	1	TTCC 		1	1	1	1
ILLUMINA-545855_0001:1:17:1317:21#0/	AAAC(28) 	28			1	Pm_032603	TCACAATGCAAGCTCTACCC	Pm_150379	TTTAGCTCCTGCAGAAAAGATACC	AAAC(28) 	28	1			6	1	1	1
ILLUMINA-545855_0001:1:6:593:1262#0/	TC(14) 	14			1	Pm_025424	TGGTAGCTAGAAAACAAGAAGCAGG	Pm_156588	GAGCAAATTGCCCACCTCC	TC(14) 	14	1			1	2	1	1
ILLUMINA-545855_0001:1:2:1771:1495#0/	TTCC(56) AGGG(12) TTCC(32) 	100			1	Pm_008576	AAAAGGGAGGAATTTGATGGG	Pm_036467	TTTCCGTCCTTTCGACCG	TTCC(56) AGGG(12) 	68	1			2	1	1	1
ILLUMINA-545855_0001:1:6:842:767#0/	AACCCT(18) 	18			1	Pm_091841	AAAACCTATTCCGAGGCAGG	Pm_186772	TTTCCCATGCATTGTGCC	AACCCT(18) 	18	1			17	44932	0	1
ILLUMINA-545855_0001:1:6:1772:1373#0/	AAC(12) 	12			1	Pm_127714	ACTCAGGGAGGCAGTGAAGG	Pm_159230	AGCCATCAGCTCATCAGGG	AAC(12) 	12	1			10243	2	1	2
ILLUMINA-545855_0001:1:8:347:1832#0/	AAAC(16) 	16			1	Pm_006218	TTCTCTGGGGTTTGTTTGGG	Pm_244407	GTTCTCTGGGCCTTCGTGG	AAAC(16) 	16	1			1	1	1	1
ILLUMINA-545855_0001:1:6:842:409#0/	AACCCT(18) 	18			1	Pm_058606	GCCCTGACTTCAAGGAGGC	Pm_228381	TTCTATGCAAAGGACCACGG	AACCCT(18) 	18	1			41524	15780	39	1299
ILLUMINA-545855_0001:1:10:962:1073#0/	AAAAC(15) 	15			1	Pm_146837	AAACATAATGGCAGATCAGGACC	Pm_174722	TAAGCATCTGCTCCCACAGG	AAAAC(15) 	15	1			1	1	1	1
ILLUMINA-545855_0001:1:22:644:333#0/	TTC(21) TTC(21) 	42			1	Pm_053702	TCTTTCACTCACCTGCCACC	Pm_209421	TTCGTTGTCTCCCCATAGGC	TTC(21) TTC(21) 	42	1			2	3	2	2
ILLUMINA-545855_0001:1:2:344:1058#0/	AAAG(12) AAAG(12) 	24			1	Pm_110639	CTGTGCTGTGGAAATGCAGC	Pm_140894	AGTCACTGGCTTTCTTCCCG	AAAG(12) AAAG(12) 	24	1			1	1	1	1
ILLUMINA-545855_0001:1:24:166:700#0/	AACCCT(18) 	18			1	Pm_228381	TTCTATGCAAAGGACCACGG	Pm_058606	GCCCTGACTTCAAGGAGGC	AACCCT(18) 	18	1			15780	41524	39	1299
ILLUMINA-545855_0001:1:4:1407:162#0/	ATAC(12) 	12			1	Pm_248910	CACACTTCTAGGTTACCTCCCC	Pm_048941	TCTCTGAGCTGCTTTCTAAGTGG	ATAC(12) 	12	1			1	1	1	1
ILLUMINA-545855_0001:1:6:545:1209#0/	AGCC(12) AGCC(12) 	24			1	Pm_194344	CTGAAAGATGCCAAGGCTGG	Pm_193235	CTGATCGGTAATGTGCCTGC	AGCC(12) AGCC(12) 	24	1			1	1	1	1
ILLUMINA-545855_0001:1:5:1336:495#0/	AT(12) AT(12) 	24			1	Pm_237755	TGCTCTCCTGATCTTTGAACC	Pm_148511	TGGGGAGAGCATCATTAAACC	AT(12) AT(12) 	24	1			40	10585	1	1
ILLUMINA-545855_0001:1:27:979:51#0/	AAC(12) 	12			1	Pm_127714	ACTCAGGGAGGCAGTGAAGG	Pm_177627	CATTCTCCATATCTTTGAACACCC	AAC(12) 	12	1			10243	1	0	1
ILLUMINA-545855_0001:1:22:18:270#0/	AT(12) 	12			1	Pm_241703	CGATAAATATATATGGTTAAAGATGGGG	Pm_236494	TCGTATGATGATGCTCTCCC	AT(12) 	12	1			1	63	1	1
ILLUMINA-545855_0001:1:28:368:1536#0/	TGC(12) TGC(12) 	24			1	Pm_012762	AGGGACCATTTTGGTGATGG	Pm_187811	GGATCAGCAACCTTCTTCTGG	TGC(12) TGC(12) 	24	1			2	1	2	1
ILLUMINA-545855_0001:1:15:1280:6#0/	AC(24) 	24			1	Pm_181658	GCCCAGCCAGTGGAAAGG	Pm_046560	CCTCCCCATGGTATCTGGC	AC(24) 	24	1			3	2	2	1
ILLUMINA-545855_0001:1:15:1462:1094#0/	AC(12) TC(18) TC(12) 	42			1	Pm_059857	GGCAGAGAGAGAGGCAAAGC	Pm_233470	CACACAGTGCATGAACAGAAGC	TC(12) 	12	1			1	1	1	1
ILLUMINA-545855_0001:1:22:1052:1708#0/	TTC(12) 	12			1	Pm_050861	GCTTTGCCAAGCATAGCTGC	Pm_189982	CAATTGCAAATAATATCAGGGGC	TTC(12) 	12	1			3	1	1	1
ILLUMINA-545855_0001:1:8:1387:1337#0/	AACCCT(18) 	18			1	Pm_184343	AAACCCTATTCCCAGGCAGC	Pm_078284	GTTCTCCCATGCATTGTGCC	AACCCT(18) 	18	1			26498	41	1	1
ILLUMINA-545855_0001:1:5:1007:954#0/	AACCCT(18) 	18			1	Pm_184343	AAACCCTATTCCCAGGCAGC	Pm_060616	AAGTTTAGCTTCCCGTGGTCC	AACCCT(18) 	18	1			26498	16316	32	200
ILLUMINA-545855_0001:1:9:1476:1507#0/	AGGG(12) AGGG(12) 	24			1	Pm_241444	TCCCAGCCCTCATAGACAGG	Pm_056711	TGACTTGTGGTGGAACCTCG	AGGG(12) AGGG(12) 	24	1			1	1	1	1
ILLUMINA-545855_0001:1:7:733:62#0/	AACCCT(18) 	18			1	Pm_088381	GACGCTTATAATGGCACCCC	Pm_058606	GCCCTGACTTCAAGGAGGC	AACCCT(18) 	18	1			2031	41524	20	107
ILLUMINA-545855_0001:1:7:528:838#0/	AAAG(16) AAAG(16) 	32			1	Pm_210258	TCCTCAGGAGTTCCTCCTCC	Pm_134346	CAATCCTATCTCAGGTGATCTGTAGC	AAAG(16) 	16	1			1	2	1	1
ILLUMINA-545855_0001:1:14:364:116#0/	AGGG(20) 	20			1	Pm_081460	AAGCAGGGGATGAACTGGC	Pm_020520	AGCTGCTTGGCTCTTCTTGG	AGGG(20) 	20	1			1	1	1	1
ILLUMINA-545855_0001:1:7:294:638#0/	ATGG(48) ATGG(12) ATGG(12) 	72			1	Pm_110370	TGGATGGATACTGAGTGGCG	Pm_071086	CATCCATCCCCTCTTTCGG	ATGG(48) ATGG(12) 	60	1			1	2	1	1
ILLUMINA-545855_0001:1:26:1091:1213#0/	TC(20) TC(20) 	40			1	Pm_227581	GCATTATATAAAACTTCTGGGCTGC	Pm_118799	GCCTAGAGTCATTTGGAGTGGG	TC(20) TC(20) 	40	1			1	1	1	1
ILLUMINA-545855_0001:1:18:1586:712#0/	AT(12) AT(12) 	24			1	Pm_160776	GAGGAGAGCATCAATAAACCACG	Pm_160862	TGCTCTCCCCATCTTTTAACG	AT(12) AT(12) 	24	1			158	1077	2	1
ILLUMINA-545855_0001:1:14:57:810#0/	AC(14) 	14			1	Pm_001992	TTAAGAGGCAGAGATTTTAGCG	Pm_031507	AAGTTTACATATGTTCATGTGTGGG	AC(14) 	14	1			1	1	1	1
ILLUMINA-545855_0001:1:1:1506:1494#0/	TTCCC(20) 	20			1	Pm_157064	GAGCACAAAAGTGTTTGGGG	Pm_202710	TTCAGCTAGAGTGGTCTCCTCG	TTCCC(20) 	20	1			3	4	2	2
ILLUMINA-545855_0001:1:1:302:1533#0/	AT(12) AT(12) AT(12) AT(12) 	48			1	Pm_175301	TGGTTAAAGATGGGGAGAACG	Pm_100228	TCGTGTTTTATTTATGCGCTCC	AT(12) AT(12) 	24	1			325	1	1	1
ILLUMINA-545855_0001:1:5:605:1363#0/	AT(12) AT(12) 	24			1	Pm_258078	TGGGTGGAGCATCATTAAACC	Pm_195186	GGCTCTCCCAATCATTTCACC	AT(12) AT(12) 	24	1			81	77	6	6
ILLUMINA-545855_0001:1:17:683:1013#0/	AATG(16) 	16			1	Pm_110287	GTCACATCATTCCCATTCGG	Pm_125543	CCCTTCTGTGATTGGTCAGG	AATG(16) 	16	1			2	2	1	1
ILLUMINA-545855_0001:1:26:646:2000#0/	TC(12) TC(12) 	24			1	Pm_099324	TAACAACAAGACCTGGCAATGG	Pm_169948	TCTTGTGCAGCCAGAATTGG	TC(12) TC(12) 	24	1			417	7	2	1
ILLUMINA-545855_0001:1:14:487:1345#0/	AATG(12) 	12			1	Pm_120149	ACTCACTTAGTAGATCTGGGGTATGC	Pm_165669	CCCTCCAACCTGAAGAGGC	AATG(12) 	12	1			2	2	1	1
ILLUMINA-545855_0001:1:3:1643:494#0/	TGGG(12) TGGG(12) 	24			1	Pm_198998	TTGGAAAATAAACAGATCATTCCC	Pm_129273	AGAAATTTGGGTGGGTGGG	TGGG(12) 	12	1			2	3	1	1
ILLUMINA-545855_0001:1:24:145:969#0/	AACCCT(18) AACCCT(18) 	36			1	Pm_184484	CACAATGCATGGGAAAACCC	Pm_058606	GCCCTGACTTCAAGGAGGC	AACCCT(18) AACCCT(18) 	36	1			41358	41524	383	48
ILLUMINA-545855_0001:1:20:891:1914#0/	AC(22) AC(22) TC(16) 	60	AC 		1	Pm_125364	TTTCAAAAGGCTCATAATCCCC	Pm_189181	TTGACTAAGACTGGGGAGACCC	AC(22) AC(22) TC(16) 	60	1	AC 		1	3	1	1
ILLUMINA-545855_0001:1:7:1550:607#0/	ATAGG(15) 	15			1	Pm_142066	TTGTTGGGCCTGTATGGG	Pm_169103	TCCTTTCCAATCCCTTTCC	ATAGG(15) 	15	1			2	3	2	1
ILLUMINA-545855_0001:1:13:1257:1834#0/	AT(12) 	12			1	Pm_152030	CATGATATATATAGATGGTTAAAGATGGGG	Pm_213687	CATGGTTTATTGATGCTCTCCC	AT(12) 	12	1			4411	16608	265	5
ILLUMINA-545855_0001:1:9:556:1195#0/	AAAAC(15) 	15			1	Pm_124430	GGGCATTCCATCCACTATGC	Pm_199002	AAGTTAGAACAAAATGAGATTGTGGG	AAAAC(15) 	15	1			1	1	1	1
ILLUMINA-545855_0001:1:18:798:1159#0/	AACCCT(18) 	18			1	Pm_058606	GCCCTGACTTCAAGGAGGC	Pm_030060	TGGAAGCTTATATTTGCACCCC	AACCCT(18) 	18	1			41524	142	4	1
ILLUMINA-545855_0001:1:23:1372:628#0/	AAGC(12) AAAC(12) AAAC(12) 	36			1	Pm_203128	TGCTAGGAGTGCTTGCTTGC	Pm_240493	CCATCTTACATACTGTAACTCTGGGC	AAGC(12) AAAC(12) AAAC(12) 	36	1			2	4	2	1
ILLUMINA-545855_0001:1:2:1244:890#0/	ATC(33) 	33			1	Pm_070707	TTCTGTACAATGGAGCATGGC	Pm_028043	CATCCCTTGTGTAATGTGGACC	ATC(33) 	33	1			2	2	2	2
ILLUMINA-545855_0001:1:10:791:1737#0/	TC(14) TC(14) 	28			1	Pm_014367	AAACACAACTCTCTGGCCTGG	Pm_110755	GGCTCATTCTATCCCCTCACC	TC(14) TC(14) 	28	1			1	4	1	1
ILLUMINA-545855_0001:1:24:245:1189#0/	AC(16) 	16			1	Pm_014848	AGGGCAGCTTGTGAACTGG	Pm_076789	GATGCTTGAGCCTAGCCACC	AC(16) 	16	1			1	2	1	1
ILLUMINA-545855_0001:1:26:1318:1260#0/	TC(14) 	14			1	Pm_254755	CCAGTCCTAGGGTGGCAAGC	Pm_234962	CTGATTGCTGCATGAGCTGC	TC(14) 	14	1			1	2	1	1
ILLUMINA-545855_0001:1:2:163:842#0/	AAAT(16) AAAT(16) 	32			1	Pm_107382	CTTTTGGTGCTTGTCTGTTTTCC	Pm_100906	TTTACTGGATGTATAGAGCTGCCC	AAAT(16) 	16	1			1	2	1	1
ILLUMINA-545855_0001:1:12:995:1781#0/	AC(26) AC(26) 	52			1	Pm_127171	GGAGTGTATTGGATTGTAAGCCC	Pm_237182	GTGCCTTCTCAGCAAAACCC	AC(26) AC(26) 	52	1			1	1	1	1
ILLUMINA-545855_0001:1:2:135:1167#0/	ACTGT(15) ACTGT(15) 	30			1	Pm_245419	CCTCCATGCCAGAAGTCACC	Pm_223343	TCCCATAAGGCTCAATGTAAATACG	ACTGT(15) ACTGT(15) 	30	1			18	4	1	1
ILLUMINA-545855_0001:1:21:275:824#0/	ATCT(64) ATCT(40) 	104	ATCT 		1	Pm_126009	TTTGGTCTCAGAGAATCACCC	Pm_260349	CTGGTCTCTTGCGTCAAAGG	ATCT(64) ATCT(40) 	104	1	ATCT 		1	1	1	1
ILLUMINA-545855_0001:1:2:537:58#0/	AT(12) AT(12) 	24			1	Pm_071811	GGAGAGCATCATCAAACCACC	Pm_207180	TGCTCTCCCAATCTTTTAGCC	AT(12) AT(12) 	24	1			47662	3775	100	25
ILLUMINA-545855_0001:1:10:2:1653#0/	ATGG(12) ATGG(16) 	28			1	Pm_235833	GTATTCAGACCGGATGGATGG	Pm_043995	TAGCCATCCAACTGAACAAGG	ATGG(12) ATGG(16) 	28	1			1	2	1	1
ILLUMINA-545855_0001:1:2:711:1305#0/	AT(12) 	12			1	Pm_090216	GATGGTTTGATCATGCTCTCC	Pm_244608	TGGTTAAAAGATGGGGATTGC	AT(12) 	12	1			100	24	2	1
ILLUMINA-545855_0001:1:2:960:69#0/	AACCCT(18) 	18			1	Pm_028693	GATTCGTATATTCGCACCCC	Pm_182611	CTGACTTCAAGGAGGCCG	AACCCT(18) 	18	1			76	40613	7	1
ILLUMINA-545855_0001:1:27:1638:290#0/	AATG(12) AATG(12) 	24			1	Pm_036668	TCTCTGGGATAGAGCAACAGG	Pm_182795	GCCAGCTGGTATAGGTTTACTGG	AATG(12) AATG(12) 	24	1			2	2	2	1
ILLUMINA-545855_0001:1:20:168:1742#0/	AAAT(16) AAAT(16) 	32			1	Pm_020313	CATATCTAGACCAGAGGAAACACACC	Pm_113905	CAATTAACTTGTTTATGTTTGCTGATACC	AAAT(16) AAAT(16) 	32	1			1	1	1	1
ILLUMINA-545855_0001:1:3:266:1680#0/	AAAG(12) AAAG(12) 	24			1	Pm_219213	CAAAACAACCGGCAAAATCC	Pm_173404	GTATGTGCATTTCGGATGCC	AAAG(12) AAAG(12) 	24	1			1	1	1	1
ILLUMINA-545855_0001:1:6:809:1320#0/	AC(12) 	12			1	Pm_220499	CAGCCAAGATCCCTGATTGG	Pm_159203	TTCATGTCTAATCTAGCCCTATGCC	AC(12) 	12	1			2	3	1	1
ILLUMINA-545855_0001:1:19:1371:1870#0/	AATG(48) AATG(12) 	60	AATG 		1	Pm_157178	AATCACTGGTCTGAGATGGGC	Pm_034224	CAGTTGTTTGAGCCAACTCTGG	AATG(48) AATG(12) 	60	1	AATG 		5	1	1	1
ILLUMINA-545855_0001:1:16:498:793#0/	AATC(12) AATC(12) 	24			1	Pm_176896	CATTTTCAAAAGCTGTGCCC	Pm_214839	ATTTGACGAGGGGAAACTGG	AATC(12) AATC(12) 	24	1			2	1	1	1
ILLUMINA-545855_0001:1:7:1694:950#0/	AGGG(12) AGGG(12) 	24			1	Pm_167490	AACAGATTCAAAGCCATCTACTATATTCC	Pm_096435	TCTACAGCCTTGGAGGCAGG	AGGG(12) AGGG(12) 	24	1			1	1	1	1
ILLUMINA-545855_0001:1:17:1314:222#0/	AAATG(15) 	15			1	Pm_258358	AGTCACTCTAGTGTCAGGAACACC	Pm_069939	AATTAGCTTTGATATGAGAGCAGG	AAATG(15) 	15	1			1	1	1	1
ILLUMINA-545855_0001:1:5:239:324#0/	ACC(15) ATT(12) ATT(15) ACC(15) ATT(12) ATT(15) 	84			1	Pm_013880	GGTGGATACAAATGCCAAATCC	Pm_166779	TGATGGTCGCACAATCAGC	ACC(15) ATT(12) ATT(15) 	42	1			21	2	1	1
ILLUMINA-545855_0001:1:27:563:2003#0/	AACCCT(18) 	18			1	Pm_060616	AAGTTTAGCTTCCCGTGGTCC	Pm_199165	GGAAAACCCTATTCCCAGGC	AACCCT(18) 	18	1			16316	43874	18	1584
ILLUMINA-545855_0001:1:1:1586:480#0/	AT(12) AT(12) AT(12) AT(12) 	48			1	Pm_228765	GATGGGTAGAGCATCATTAAACC	Pm_140567	TGCTCTCTCAATCCTTTCACC	AT(12) AT(12) AT(12) 	36	1			688	312	12	3
ILLUMINA-545855_0001:1:15:1138:2022#0/	AAC(15) 	15			1	Pm_042704	GGAGAAACCAGTGGCAATCC	Pm_193024	CTCCTTGGAGCAATCAAGCC	AAC(15) 	15	1			3	2	1	1
ILLUMINA-545855_0001:1:2:135:1707#0/	AAAT(12) AAAT(12) 	24			1	Pm_223722	CTGTGACCAAGATTAAAACAAGC	Pm_211444	TGTCATAAAGAAATTGGCGG	AAAT(12) AAAT(12) 	24	1			1	1	1	1
ILLUMINA-545855_0001:1:10:823:786#0/	AAATT(50) 	50			1	Pm_211282	TGTAAGCTGCCCAGAGTTGG	Pm_024455	CCTACCCTTTGGAATGAGGC	AAATT(50) 	50	1			10	1	1	1
ILLUMINA-545855_0001:1:5:1479:194#0/	AC(12) 	12			1	Pm_261132	CTTCGAATGGTTGCTGAACG	Pm_208018	CATGATCTGAGCATAAATCCACC	AC(12) 	12	1			25	1	1	1
ILLUMINA-545855_0001:1:27:1027:177#0/	TTCC(12) TTCC(12) 	24			1	Pm_257191	ACTCCCTGGGGCATAAGAGG	Pm_199570	TTGAGGTAGGCCAGGTCAGG	TTCC(12) TTCC(12) 	24	1			3	103	1	1
ILLUMINA-545855_0001:1:8:408:1528#0/	AACCCT(18) AACCCT(18) 	36			1	Pm_175443	CACAGTGCATGGGAAAACCC	Pm_187149	AGCATCCAGTTGGATTTGGG	AACCCT(18) AACCCT(18) 	36	1			2999	6969	16	8
ILLUMINA-545855_0001:1:25:849:1764#0/	AC(16) AC(24) 	40	AC 		1	Pm_046907	TGTGTTAATTCCACAGGAGGC	Pm_159527	AAATGATAACCAGGTCTGATGC	AC(16) AC(24) 	40	1	AC 		2	3	1	1
ILLUMINA-545855_0001:1:27:201:390#0/	ATC(15) 	15			1	Pm_150206	TTCTATTGGAAATATGAGGAATTAGC	Pm_150424	ATTTCTCCAGTGTTACCAGGG	ATC(15) 	15	1			3	2	2	2
ILLUMINA-545855_0001:1:2:1654:1135#0/	ACTGT(15) ACTGT(15) 	30			1	Pm_212882	ATGCTGCCCTTCAAAGAACC	Pm_098646	CTCTACAACAGCGACCCAGC	ACTGT(15) ACTGT(15) 	30	1			1	2	1	1
ILLUMINA-545855_0001:1:3:1733:1476#0/	TC(16) TC(16) 	32			1	Pm_075537	ATACATGCAACAGATAATGAATGC	Pm_196077	AAGAAAAGATGGGAAAGCAGG	TC(16) 	16	1			1	2	1	1
ILLUMINA-545855_0001:1:1:1560:53#0/	AACCCT(18) AACCCT(18) 	36			1	Pm_054406	TTCATTTGCATTGAAAGGGG	Pm_015397	GAAGTCAGGGCCCAAATCC	AACCCT(18) 	18	1			4	31636	4	1
ILLUMINA-545855_0001:1:26:153:1140#0/	TTCC(12) 	12			1	Pm_195815	ATTCATCAGCACCACGATCC	Pm_130048	AAAGTCTAATGAGTCAACTCCTGCC	TTCC(12) 	12	1			1	1	1	1
ILLUMINA-545855_0001:1:27:1136:641#0/	AC(14) 	14			1	Pm_195372	CAAAATCGCCCTGAAATTGG	Pm_134167	CTTTCTATACTGGTTGTATATCAAATGCC	AC(14) 	14	1			2	2	1	1
ILLUMINA-545855_0001:1:7:1207:1601#0/	AACCCT(18) 	18			1	Pm_108220	GAAGTCAGGGCCCACATCC	Pm_246577	CTTGACTTCAAGGAGGCCG	AACCCT(18) 	18	1			4979	1360	1	10
ILLUMINA-545855_0001:1:25:1614:1526#0/	AAC(12) 	12			1	Pm_261460	CAATGCACACCTGACCAAGC	Pm_148602	GTATGGTTCATGGGGTCACG	AAC(12) 	12	1			2	338	1	1
ILLUMINA-545855_0001:1:13:1604:1428#0/	TTGG(12) 	12			1	Pm_221504	GCAGCAGTTGGAGACCAGG	Pm_200553	TGGTATAGTGATAAGGGCAGGC	TTGG(12) 	12	1			2	4	2	2
ILLUMINA-545855_0001:1:10:1292:1080#0/	AT(12) 	12			1	Pm_055843	CCATCTATATATGTCTGAAAGATTGGG	Pm_213687	CATGGTTTATTGATGCTCTCCC	AT(12) 	12	1			3	16608	2	1
ILLUMINA-545855_0001:1:2:619:1773#0/	AAC(12) AAC(12) 	24			1	Pm_011780	TTTTGTTGTTGTTGTTAAATGGC	Pm_080039	AATGGTTTTGCTAGATAAAGTCAGG	AAC(12) AAC(12) 	24	1			2	1	2	1
ILLUMINA-545855_0001:1:1:1618:451#0/	AC(16) AC(16) 	32			1	Pm_126584	CATTTCCTCTGCGTGTGTGC	Pm_100185	AAAGGAGGTTCATTTTACTCAGCC	AC(16) AC(16) 	32	1			3	1	2	1
ILLUMINA-545855_0001:1:12:1746:1210#0/	AGT(12) AGT(12) 	24	AGT 		1	Pm_198134	AAATGTCCAGGAACACTGGC	Pm_190196	CATGAGTCCAGCACAATCCC	AGT(12) AGT(12) 	24	1	AGT 		1	1	1	1
ILLUMINA-545855_0001:1:2:1048:1853#0/	AGCC(12) 	12			1	Pm_128585	CTGAACCCGACATCAATCTCC	Pm_179337	CCAGGCTTGGGGAGATAAGC	AGCC(12) 	12	1			2	5	1	1
ILLUMINA-545855_0001:1:24:1212:1613#0/	AACCCT(18) AACCCT(18) 	36			1	Pm_048683	ACTTATTTTGGAGCGTGGGC	Pm_058606	GCCCTGACTTCAAGGAGGC	AACCCT(18) AACCCT(18) 	36	1			18993	41524	6	937
ILLUMINA-545855_0001:1:5:1416:110#0/	AAC(12) AAC(12) 	24			1	Pm_001057	GCAGTGAAGGACAGGAAGGC	Pm_234920	CTATTCCCCATTGGTCAGGC	AAC(12) AAC(12) 	24	1			10091	3	0	1
ILLUMINA-545855_0001:1:19:1336:49#0/	AACCCT(18) AACCCT(18) 	36			1	Pm_199165	GGAAAACCCTATTCCCAGGC	Pm_187149	AGCATCCAGTTGGATTTGGG	AACCCT(18) AACCCT(18) 	36	1			43874	6969	134	116
ILLUMINA-545855_0001:1:1:1315:1363#0/	AACT(12) AACT(12) 	24			1	Pm_033463	CACTGAAAGAATATGTGAGGACACC	Pm_150111	TCTGTCACACTTTCACTTCCCC	AACT(12) AACT(12) 	24	1			3	2	2	1
ILLUMINA-545855_0001:1:3:1180:1698#0/	AACCCT(18) 	18			1	Pm_060616	AAGTTTAGCTTCCCGTGGTCC	Pm_199165	GGAAAACCCTATTCCCAGGC	AACCCT(18) 	18	1			16316	43874	18	1584
ILLUMINA-545855_0001:1:23:1550:1142#0/	AC(14) 	14			1	Pm_032261	GAAAAGTGGAACTCCTGGGG	Pm_005136	TTCATTTCCCTGTGGCTTCC	AC(14) 	14	1			3	1	1	1
ILLUMINA-545855_0001:1:10:861:79#0/	TTGG(12) TTGG(12) 	24			1	Pm_223558	AAAACTGGAGTTGTGTTTGTTGG	Pm_011418	GCAGGTAAGAGTGTTGTGGGG	TTGG(12) TTGG(12) 	24	1			2	2	1	1
ILLUMINA-545855_0001:1:18:1558:1855#0/	AC(14) AC(14) 	28			1	Pm_228804	CGGAGAGGAGACTTCAGCG	Pm_258641	CATCCCACTTAGAAAGCCAACC	AC(14) 	14	1			1	3	1	1
ILLUMINA-545855_0001:1:4:1623:672#0/	AACCCT(18) AACCCT(18) 	36			1	Pm_199165	GGAAAACCCTATTCCCAGGC	Pm_187149	AGCATCCAGTTGGATTTGGG	AACCCT(18) AACCCT(18) 	36	1			43874	6969	134	116
ILLUMINA-545855_0001:1:10:1369:991#0/	AAAC(20) AAAG(12) AAAG(12) 	44			1	Pm_025705	GACCCAGAACTCTTAGATATTGTGC	Pm_119415	CGCTCCTTATTTCTTACATTTCCC	AAAG(12) AAAG(12) 	24	1			1	1	1	1
ILLUMINA-545855_0001:1:14:1533:530#0/	AT(12) AT(12) 	24			1	Pm_000333	GGGAGAGCATCAACAAACC	Pm_002245	GCTCTCCCAATCTTTTCACC	AT(12) AT(12) 	24	1			18195	762	26	7
ILLUMINA-545855_0001:1:27:1060:999#0/	TTCC(64) TTCC(28) 	92	TTCC 		1	Pm_193295	TGGAAGCACAAGCATTCACG	Pm_170694	CAGCTGCTGGTGTTGAGCC	TTCC(64) TTCC(28) 	92	1	TTCC 		1	4	1	1
ILLUMINA-545855_0001:1:15:1142:1676#0/	AAAT(12) AAAT(12) 	24			1	Pm_185939	CAGCATGGGAGAACTTATCG	Pm_248495	TTTATGATATTGCATGTTCTTGTGG	AAAT(12) AAAT(12) 	24	1			1	1	1	1
ILLUMINA-545855_0001:1:28:104:1672#0/	TC(12) 	12			1	Pm_023396	CTCAGTTACATTGCCTCCCG	Pm_007324	TGTCAGCTGCTCATAACCCC	TC(12) 	12	1			1	1	1	1
ILLUMINA-545855_0001:1:9:1377:411#0/	AAC(12) 	12			1	Pm_082902	CACTCCAGATCCTACTCATTTCTCC	Pm_085130	GTCCGACTCTTTGTGACCCC	AAC(12) 	12	1			2	699	1	1
ILLUMINA-545855_0001:1:12:1618:816#0/	AC(12) AC(12) 	24			1	Pm_010159	TCTTTTGCACAGGTTGTGGC	Pm_064361	GGACAGCAAGTACACACACGC	AC(12) AC(12) 	24	1			2	1	1	1
ILLUMINA-545855_0001:1:2:1013:141#0/	TC(38) 	38			1	Pm_208104	ACCAGTCCCATTAGCCAAGC	Pm_205418	GCACAGGCTCAAAATACGGC	TC(38) 	38	1			1	1	1	1
ILLUMINA-545855_0001:1:6:1025:734#0/	ATCT(64) ATCT(28) 	92	ATCT 		1	Pm_087146	CACTTCTTGTGAGATGGGCG	Pm_180401	TTTACTGTGTGTAAACTCTACGCTGC	ATCT(64) ATCT(28) 	92	1	ATCT 		12	4	2	2
ILLUMINA-545855_0001:1:6:543:244#0/	TTCCC(15) 	15			1	Pm_100608	GGCAGGCTGGGATAGAAAGG	Pm_024202	TCAAGGCTTTAAGATAGGAATGGG	TTCCC(15) 	15	1			1	3	1	1
ILLUMINA-545855_0001:1:28:199:1450#0/	AC(12) 	12			1	Pm_163725	TCCAGGGTTGTAACAAATGGC	Pm_045601	CCAAGATTGAGAAACACTGCCC	AC(12) 	12	1			1	14	1	1
ILLUMINA-545855_0001:1:1:1651:1003#0/	AT(12) AT(12) 	24			1	Pm_051748	GGGGAGAGCATCAATTAACC	Pm_043698	GCTCTCCCAATCTTTTAGCC	AT(12) AT(12) 	24	1			163	3828	6	2
ILLUMINA-545855_0001:1:4:145:890#0/	AGGG(16) TTCC(12) TTCC(12) TTCC(12) 	52	TTCC 		1	Pm_017583	GATCATCCATGTCCTGTGGG	Pm_240909	GGGACTGACATTCAGGATTGC	TTCC(12) 	12	1	TTCC 		2	1	2	1
ILLUMINA-545855_0001:1:22:774:904#0/	AACCCT(18) 	18			1	Pm_168267	GACGCTTATAATCGCACCCC	Pm_058606	GCCCTGACTTCAAGGAGGC	AACCCT(18) 	18	1			17379	41524	184	1329
ILLUMINA-545855_0001:1:24:1537:1798#0/	AC(14) AC(14) 	28			1	Pm_031256	TTTTAATTGTGCGGAAAACCG	Pm_155466	GTGAAAGCACCCATTCATGC	AC(14) AC(14) 	28	1			2	3	1	1
ILLUMINA-545855_0001:1:24:1717:1087#0/	AT(12) AT(12) 	24			1	Pm_109261	GGGGAGAGCATCATCAAACC	Pm_251750	GATCCTCTCGCAATCTTTTAACC	AT(12) AT(12) 	24	1			50074	51	5	3
ILLUMINA-545855_0001:1:2:1039:1037#0/	ACTGG(15) 	15			1	Pm_062870	GTTTGGCAAGATTCTGTGAGC	Pm_071986	AGATAGTGTCAGGCCCAGCC	ACTGG(15) 	15	1			1	3	1	1
ILLUMINA-545855_0001:1:16:1145:947#0/	ATAC(12) ATAC(12) 	24			1	Pm_050486	CATAAGTTGTAATCTGCAAACACCC	Pm_083369	TGTTTGAGTTTATGCCATTGCC	ATAC(12) ATAC(12) 	24	1			1	2	1	1
ILLUMINA-545855_0001:1:14:1195:1392#0/	AT(12) AT(12) 	24			1	Pm_071811	GGAGAGCATCATCAAACCACC	Pm_049612	TGCTCTCCCCATCTTTTAACC	AT(12) 	12	1			47662	8461	1793	222
ILLUMINA-545855_0001:1:14:1691:1622#0/	ATCT(12) 	12			1	Pm_191411	AAGTTAGAAAATATCTGTTGCCTTGC	Pm_099934	GCACTGATGATGTTACTTAGTACGGC	ATCT(12) 	12	1			2	1	1	1
ILLUMINA-545855_0001:1:11:450:817#0/	AACCCT(18) 	18			1	Pm_060616	AAGTTTAGCTTCCCGTGGTCC	Pm_199165	GGAAAACCCTATTCCCAGGC	AACCCT(18) 	18	1			16316	43874	18	1584
ILLUMINA-545855_0001:1:25:137:1783#0/	TTCC(12) 	12			1	Pm_083171	TGTTATTAAAGGGAAGGTCAGAGC	Pm_180641	CGTCACGTCTTGCTGTAGCC	TTCC(12) 	12	1			1	1	1	1
ILLUMINA-545855_0001:1:7:328:111#0/	TCC(18) 	18			1	Pm_211975	GAAAGGGGAGCTCACAAAGC	Pm_170658	AGGAACATCTGTTGGGAGGG	TCC(18) 	18	1			1	2	1	1
ILLUMINA-545855_0001:1:28:543:1559#0/	AAAC(16) AAAC(16) 	32			1	Pm_194495	TTTGTTTGTTTGCTCTTAATGTCTCC	Pm_087336	TTGTGAACCACCAAAATGTTATCC	AAAC(16) 	16	1			2	1	2	1
ILLUMINA-545855_0001:1:6:828:1054#0/	TGC(12) 	12			1	Pm_070778	CCCACCTGCTTATCTCTCCC	Pm_221164	CTGTCTCAGCTGGGTGTGC	TGC(12) 	12	1			5	2	1	1
ILLUMINA-545855_0001:1:16:555:931#0/	TTCCTC(18) TCC(15) ACC(21) TCC(21) ACC(12) 	87			1	Pm_209936	ACCACCAGCGGGGTAGAGG	Pm_194078	TCATCCGTCCCAATGTAGCC	TCC(21) ACC(12) 	33	1			1	1	1	1
ILLUMINA-545855_0001:1:24:241:229#0/	AT(16) 	16			1	Pm_187181	TGGTTAAAGATGGGGAGAGC	Pm_261742	ATACGGTGGTTTGATGTTGC	AT(16) 	16	1			21505	19	14	1
ILLUMINA-545855_0001:1:10:1578:1180#0/	AACCCT(18) 	18			1	Pm_114959	GACCTGAGACTGCACTAACCC	Pm_150517	AGATTTCCACCCAAAATTGC	AACCCT(18) 	18	1			2	1	1	1
ILLUMINA-545855_0001:1:8:1242:544#0/	TTCC(48) TTCC(28) 	76			1	Pm_222585	TTGGAGTCATACATGGGAAGG	Pm_043265	TTTCAATTTCCATTATCACCTGG	TTCC(48) TTCC(28) 	76	1			2	3	1	1
ILLUMINA-545855_0001:1:7:1189:1609#0/	ATGTGT(18) AC(14) ATGTGT(18) 	50			1	Pm_094107	GAAGTATACAAAATAGATTCCTCCATTGC	Pm_160264	GCTCCTGGGTGAACTTAGCC	ATGTGT(18) 	18	1			2	1	2	1
ILLUMINA-545855_0001:1:20:200:187#0/	AACCCT(18) AACCCT(18) 	36	AACCCT 		1	Pm_208273	GGGAAAACCCTATTCCCAGG	Pm_246135	GGTGCGATTATAAGCGTCTGG	AACCCT(18) AACCCT(18) 	36	1	AACCCT 		43825	108	30	3
ILLUMINA-545855_0001:1:4:954:746#0/	AAC(12) AAC(12) 	24			1	Pm_156083	GTCACGAAGAGTCGGACACG	Pm_171081	TTTCCACCATTGTAATAGGTTTTCC	AAC(12) AAC(12) 	24	1			5742	3	4	1
ILLUMINA-545855_0001:1:2:1084:583#0/	TTCC(68) TTCC(28) 	96			1	Pm_175156	CATATAAGATTATAAACAACAACAGGAAGG	Pm_215936	CCATCACTCCATTTCAAGGC	TTCC(68) TTCC(28) 	96	1			1	1	1	1
ILLUMINA-545855_0001:1:3:1607:1976#0/	AAAT(12) AC(14) 	26			1	Pm_238762	TTTTCTGTGAGATGGGCAGC	Pm_243436	CCAGTCGCGTTACAAACACC	AAAT(12) AC(14) 	26	1			14	4	1	1
ILLUMINA-545855_0001:1:27:125:685#0/	AAAT(12) AAAT(12) 	24			1	Pm_044933	AACTCCCAGAATTCCCCAGC	Pm_123861	CAGTGCTCCTCAACCTTGGC	AAAT(12) 	12	1			8160	13	1	1
ILLUMINA-545855_0001:1:12:1741:1947#0/	AGT(12) 	12			1	Pm_061728	GGGAATCCTTCCCATATTCACC	Pm_233242	CAATTCAGGCTTTGTTTGAAGG	AGT(12) 	12	1			2	1	1	1
ILLUMINA-545855_0001:1:23:406:1899#0/	ATC(15) 	15			1	Pm_122777	TTTTAGTTTGACTGCAGTTTGGC	Pm_088656	GGTTGAGAAACACTGATCTATTGG	ATC(15) 	15	1			2	1	1	1
ILLUMINA-545855_0001:1:20:1701:945#0/	AAC(15) 	15			1	Pm_247409	ATGGGGTCATGAAGAGTCGG	Pm_143805	CACCCCTCCAAATGGTATGC	AAC(15) 	15	1			612	1	1	1
ILLUMINA-545855_0001:1:23:1723:1585#0/	AT(12) AT(12) 	24			1	Pm_012182	TTCACAAATGGCCTGACTCG	Pm_039394	CAACAGGTGACTCTGGGTGG	AT(12) AT(12) 	24	1			1	14	1	1
ILLUMINA-545855_0001:1:14:355:946#0/	ATGG(56) ATGG(24) 	80	ATGG 		1	Pm_211861	TGCCCCAAACAATTTAACAGG	Pm_184342	AGCCAGGATGCTTTCATTGC	ATGG(56) ATGG(24) 	80	1	ATGG 		1	2	1	1
ILLUMINA-545855_0001:1:25:326:1599#0/	AGGG(12) AGGG(12) 	24			1	Pm_125609	CCAGCTAGGACCAGGAGTGG	Pm_211468	CCAGTGCCAAAATTAATCAAGC	AGGG(12) AGGG(12) 	24	1			2	3	2	1
ILLUMINA-545855_0001:1:17:1558:1484#0/	AAAC(12) AAAC(12) 	24			1	Pm_057745	GGAGGATCCATATATGCTGGG	Pm_049189	TCTGTGGAAAAGCACTAACATGC	AAAC(12) AAAC(12) 	24	1			1	2	1	1
ILLUMINA-545855_0001:1:28:1040:1464#0/	ATGG(12) 	12			1	Pm_193151	TTTGTGCGGATTTATTTTGGC	Pm_116889	CAGTGGATGGCAAGATCAGG	ATGG(12) 	12	1			1	1	1	1
ILLUMINA-545855_0001:1:12:1065:500#0/	AT(12) AT(12) 	24			1	Pm_187181	TGGTTAAAGATGGGGAGAGC	Pm_175753	AGATGGTGGTTTGATGATGC	AT(12) AT(12) 	24	1			21505	4225	2728	152
ILLUMINA-545855_0001:1:22:1449:1020#0/	AGGG(12) 	12			1	Pm_111021	GAAGCATTCCTTAAGTCCTGGG	Pm_154096	TGGAATTGGTTTCCTGATTCG	AGGG(12) 	12	1			22	2	1	1
ILLUMINA-545855_0001:1:3:903:680#0/	AACCCT(18) 	18			1	Pm_058606	GCCCTGACTTCAAGGAGGC	Pm_048683	ACTTATTTTGGAGCGTGGGC	AACCCT(18) 	18	1			41524	18993	6	937
ILLUMINA-545855_0001:1:15:244:1099#0/	AAAT(12) AAAT(12) 	24			1	Pm_208945	TCTATCGTGCCTGCAAAGAGG	Pm_260843	TAGGTAACAGACTCATGTCCTGACC	AAAT(12) AAAT(12) 	24	1			2	1	2	1
ILLUMINA-545855_0001:1:27:445:1326#0/	AC(14) 	14			1	Pm_022334	CCTGTCTGGTCTATGGCCG	Pm_193259	GCTCACATTCCACTACCAGCC	AC(14) 	14	1			1	1	1	1
ILLUMINA-545855_0001:1:23:1658:1058#0/	TGGG(12) 	12			1	Pm_001623	GGGAGAACGTGGTAGCTTGC	Pm_006935	AAGAGGTGTGGGCTTCAACC	TGGG(12) 	12	1			1	2	1	1
ILLUMINA-545855_0001:1:23:1099:47#0/	ACC(12) ACC(12) ACC(12) 	36			1	Pm_175033	GCTTTCTCACTTGACAGTCTTGG	Pm_149683	CCTCACAGCCCAGAAAATCC	ACC(12) ACC(12) ACC(12) 	36	1			2	3	1	1
ILLUMINA-545855_0001:1:19:676:1465#0/	AT(12) AT(12) 	24			1	Pm_092098	AGATGGTGGTTTGATGACGC	Pm_182473	TGTGGTTAAAGATGGGGAGACC	AT(12) AT(12) 	24	1			143	7	0	1
ILLUMINA-545855_0001:1:7:1307:964#0/	CGG(12) 	12			1	Pm_122431	GCCTCTATGCTGAGGGGACC	Pm_161219	AAAGAGCCTCCCAACGTTCC	CGG(12) 	12	1			1	1	1	1
ILLUMINA-545855_0001:1:28:217:549#0/	ATCT(16) ATCT(56) 	72			1	Pm_112186	AGAGCTGCAAACTTCTGGGG	Pm_049780	TCAGCAGGGCTTTGTTATCC	ATCT(16) ATCT(56) 	72	1			1	2	1	1
ILLUMINA-545855_0001:1:19:356:917#0/	TTCC(12) 	12			1	Pm_256135	CCTGTTTCTTTGTGAACACTGG	Pm_155916	TTTTAACTGGTCTCAGCTCTGC	TTCC(12) 	12	1			1	4	1	1
ILLUMINA-545855_0001:1:18:10:1694#0/	AAC(12) 	12			1	Pm_135622	CCCTACTGCTGCTGATTATTGC	Pm_102647	TCTTGGCTTTTAATTGTATTCACACC	AAC(12) 	12	1			1	2	1	1
ILLUMINA-545855_0001:1:9:1130:171#0/	ATC(12) ATC(12) 	24			1	Pm_171924	GTCAGTCGGAACTGGTCTGC	Pm_179522	CATTCCTGTGATTTGCTACCC	ATC(12) ATC(12) 	24	1			2	4	1	1
ILLUMINA-545855_0001:1:1:1589:1615#0/	AACCCT(18) AACCCT(18) 	36			1	Pm_199165	GGAAAACCCTATTCCCAGGC	Pm_187149	AGCATCCAGTTGGATTTGGG	AACCCT(18) AACCCT(18) 	36	1			43874	6969	134	116
ILLUMINA-545855_0001:1:17:1162:1271#0/	AAC(12) AAC(12) 	24			1	Pm_010567	GAAGGTGAAGGAATGATTGGC	Pm_083324	CAGGGCAGAAGTTATGGTGG	AAC(12) AAC(12) 	24	1			2	3	1	1
ILLUMINA-545855_0001:1:6:1472:1925#0/	TGGG(12) 	12			1	Pm_192687	CATTTTAGTGGTGCCTAGTTATGGG	Pm_138469	TCACCATAAGTAGCTTGATGTCACC	TGGG(12) 	12	1			1	1	1	1
ILLUMINA-545855_0001:1:23:1431:351#0/	ATTTT(15) 	15			1	Pm_179400	GATCAAGACCTAATTCAGAAATGCC	Pm_102474	TGGGAGTCAAGAGTGTACAAACC	ATTTT(15) 	15	1			1	4	1	1
ILLUMINA-545855_0001:1:11:797:543#0/	AAC(12) 	12			1	Pm_066185	AGGTAGCAAATGGTTCAGCG	Pm_063635	GCAGATTACATGGGTTCTCAGC	AAC(12) 	12	1			1	2	1	1
ILLUMINA-545855_0001:1:23:75:155#0/	AACCCT(18) 	18			1	Pm_208273	GGGAAAACCCTATTCCCAGG	Pm_128441	TTCCTCTGCATAGAAAGCGG	AACCCT(18) 	18	1			43825	5	1	1
ILLUMINA-545855_0001:1:11:962:309#0/	TCTG(12) 	12			1	Pm_204430	TTTTCGTGGTGTTTCTTGGC	Pm_107252	TGTTGTATGCTGCCCAGAGC	TCTG(12) 	12	1			1	5	1	1
ILLUMINA-545855_0001:1:6:1451:1146#0/	AC(22) 	22			1	Pm_005073	GATGTTATAATATTGAGTCCCATCCC	Pm_154429	TGGCTTGTAAAGGAACAGATGG	AC(22) 	22	1			1	2	1	1
ILLUMINA-545855_0001:1:21:809:881#0/	AC(28) 	28			1	Pm_171755	GAATCCCCATACTGGATGCC	Pm_228235	CCCTCTAGTGCTGAGCGTGG	AC(28) 	28	1			2	2	1	1
ILLUMINA-545855_0001:1:20:953:576#0/	TTCC(12) TTCC(36) AGCC(16) AGCC(12) AGCC(12) 	88	AGCC 		1	Pm_195123	CTTTTGCAACAGCAGGAAGG	Pm_055134	TCTCACACGCAGGAAATTGG	TTCC(12) TTCC(36) AGCC(16) AGCC(12) AGCC(12) 	88	1	AGCC 		1	1	1	1
ILLUMINA-545855_0001:1:7:372:1272#0/	AT(22) TC(16) AT(22) TC(34) 	94	TC 		1	Pm_207246	TGAAATGTTACGGAACAGGGG	Pm_045416	AGTCCGCCATATTGTTTGGG	AT(22) TC(16) AT(22) TC(34) 	94	1	TC 		1	1	1	1
ILLUMINA-545855_0001:1:24:1239:226#0/	AT(12) AT(12) 	24	AT AT 	AT	1	Pm_058740	GGGAGACCATCAATAAACCACC	Pm_049612	TGCTCTCCCCATCTTTTAACC	AT(12) AT(12) 	24	1	AT AT 	AT	2339	8461	59	38
ILLUMINA-545855_0001:1:15:422:290#0/	AAGC(12) TCTCTG(60) AAGC(12) 	84	AAGC 		1	Pm_252573	CAATTGGTCCAAAATGCAGC	Pm_175839	TTAGCCATCGAGACAGGTGG	AAGC(12) AAGC(12) 	24	1	AAGC 		11	1	1	1
ILLUMINA-545855_0001:1:13:69:347#0/	AC(12) 	12			1	Pm_220092	GCATTGGCACACCATGCC	Pm_211204	CTGTCTTCACACAATATAACTGACCAGG	AC(12) 	12	1			2	4	2	1
ILLUMINA-545855_0001:1:12:0:1948#0/	AACCCT(18) AACCCT(18) 	36			1	Pm_158867	GCTTCCCGTGTTCCTTTGC	Pm_199165	GGAAAACCCTATTCCCAGGC	AACCCT(18) AACCCT(18) 	36	1			7555	43874	42	8
ILLUMINA-545855_0001:1:23:1634:77#0/	AAC(12) AAC(12) 	24			1	Pm_116566	TGAAACTGAGCAAACTCAGGG	Pm_221165	AGTCGTGTCTGACTCTTTGTGACC	AAC(12) 	12	1			9510	86	38	1
ILLUMINA-545855_0001:1:23:1639:1203#0/	AC(20) 	20			1	Pm_008709	GAAGAAAGAAATCAGAACAGATGAGG	Pm_261037	TGGGGCAGGCTGATTAGG	AC(20) 	20	1			2	1	1	1
ILLUMINA-545855_0001:1:21:1106:1362#0/	AAAC(16) AC(14) 	30			1	Pm_089493	GTTTGTTTGTTGATTTATATAGCTGCC	Pm_055959	TGATCTTTTGTTGTGATGATTTTGG	AC(14) 	14	1			1	1	1	1
ILLUMINA-545855_0001:1:24:203:984#0/	AC(12) 	12			1	Pm_055473	GACAAGGCAGATAAATAAACTGAGG	Pm_070755	TCAGACTCATGTGAGAACTGAAGC	AC(12) 	12	1			1	3	1	1
ILLUMINA-545855_0001:1:25:1306:1225#0/	AATG(24) 	24			1	Pm_055351	GCCAAGACATTTGCAACAGC	Pm_069928	TCATTCTGAAGGGAAGTTGTGG	AATG(24) 	24	1			1	3	1	1
ILLUMINA-545855_0001:1:5:1679:771#0/	AC(20) AC(18) 	38			1	Pm_138860	TGAGTACTAAGAATTTTGTGTTCAGC	Pm_122718	AGAACCTGCTGGATTCAACC	AC(20) AC(18) 	38	1			1	1	1	1
ILLUMINA-545855_0001:1:17:928:1603#0/	ATT(12) ATT(12) 	24			1	Pm_054398	CAATATGTTGCTGTTTCTGGAGG	Pm_166972	CAACTCTTTAAAATCTCATCATTCAAACC	ATT(12) ATT(12) 	24	1			1	1	1	1
ILLUMINA-545855_0001:1:16:308:1938#0/	AACCCT(18) 	18			1	Pm_058606	GCCCTGACTTCAAGGAGGC	Pm_085079	GACGCTTATAATCGCACTCCC	AACCCT(18) 	18	1			41524	60	2	1
ILLUMINA-545855_0001:1:16:954:1407#0/	ACCCC(15) 	15			1	Pm_219462	TGCACATTGAAGAGGGTTGG	Pm_002667	GCTAACCCCTTGCTCAATCC	ACCCC(15) 	15	1			2	1	1	1
ILLUMINA-545855_0001:1:27:255:1354#0/	AATT(12) AATT(12) 	24			1	Pm_126039	GCTCATTCATTTATTTGGCAGC	Pm_093049	CACACCATTCACCACTACCCC	AATT(12) AATT(12) 	24	1			1	1	1	1
ILLUMINA-545855_0001:1:22:532:1503#0/	AC(12) 	12			1	Pm_230795	AATGATCAGCTACCGTGGGG	Pm_136461	ATCTCCCACCACCATCAAGC	AC(12) 	12	1			1	1	1	1
ILLUMINA-545855_0001:1:25:457:529#0/	AAAT(20) 	20			1	Pm_208491	GCTTCAACTCTTCACTCATGGC	Pm_194619	TTAAAACAGGATGGCCGGG	AAAT(20) 	20	1			1	2	1	1
ILLUMINA-545855_0001:1:10:1643:503#0/	TGC(12) 	12			1	Pm_033068	CAACTGGTCCAGAATGCAGC	Pm_213116	ACCAGCATATGCAGAGGTCC	TGC(12) 	12	1			384	3	1	1
ILLUMINA-545855_0001:1:7:6:1030#0/	AAAT(12) AAAT(12) 	24			1	Pm_173234	GATGGACATAAAGCCCTGCC	Pm_141921	AATCCACAAAGAAGATGGATGG	AAAT(12) AAAT(12) 	24	1			2	1	2	1
ILLUMINA-545855_0001:1:1:1581:1028#0/	AACCCT(18) 	18			1	Pm_110027	GACCCTGACTTCAAGGAGGC	Pm_088442	CGGACAATGATAATCGCACC	AACCCT(18) 	18	1			308	80	0	2
ILLUMINA-545855_0001:1:17:1197:841#0/	AAAC(12) AAAC(12) 	24			1	Pm_169189	CTCTGCAGTGAGATGGGTGG	Pm_006428	GCCATGGAAACTCATGGGG	AAAC(12) AAAC(12) 	24	1			51	4	2	1
ILLUMINA-545855_0001:1:8:1526:491#0/	AT(12) AT(12) 	24			1	Pm_187941	GGGAGAGCATCATCTAACCG	Pm_192078	GCTCTCCCCACCTTTTAACC	AT(12) AT(12) 	24	1			27	1306	2	1
ILLUMINA-545855_0001:1:9:1483:479#0/	AAAC(12) 	12			1	Pm_004581	ACCTGATGTAAGCCTGGTCG	Pm_045634	AAAAGTTGTTTACTGGACCCTATGC	AAAC(12) 	12	1			2	2	2	1
ILLUMINA-545855_0001:1:26:1224:1108#0/	AAAAC(25) AAAAC(25) 	50			1	Pm_040480	TGCTAACATCCTGTAACTATTCTGTGG	Pm_161625	TTTTATTTTCTGCCTAGTTGTCAGG	AAAAC(25) AAAAC(25) 	50	1			1	1	1	1
ILLUMINA-545855_0001:1:20:1325:805#0/	TC(14) 	14			1	Pm_201630	GTTTGCATCTACCAGCAGCC	Pm_171344	GAAGCACACTGGAAGGTATGC	TC(14) 	14	1			1	2	1	1
ILLUMINA-545855_0001:1:12:1638:194#0/	TCC(12) 	12			1	Pm_195583	TCATAACTAGTCTGAAAACACTATTACAGG	Pm_095753	GTTTGTTTGTGCTACACAGGG	TCC(12) 	12	1			1	1	1	1
ILLUMINA-545855_0001:1:11:500:1946#0/	AAAT(12) AAAT(12) 	24			1	Pm_138437	TGTGGGACCACTTCTCTCCC	Pm_152800	GAGGGGACCTACAGCACACC	AAAT(12) 	12	1			4	2	3	1
ILLUMINA-545855_0001:1:6:1138:781#0/	AGTG(16) 	16			1	Pm_161235	GAAAGCAAGGACTAAACACGACC	Pm_238169	TGGGTGATCTTAAACAGGACG	AGTG(16) 	16	1			3	1	1	1
ILLUMINA-545855_0001:1:20:1300:1698#0/	AGGG(12) 	12			1	Pm_146221	CCATTGACTTTGCTTGTGGG	Pm_226909	GAGAAGGAGGCTTCACTGGG	AGGG(12) 	12	1			1202	9	0	1
ILLUMINA-545855_0001:1:22:289:765#0/	AAAT(16) 	16			1	Pm_193691	TGACATCCCAAAGTTGGACC	Pm_041014	CCGCCTGAAATCATGTTACG	AAAT(16) 	16	1			1	2	1	1
ILLUMINA-545855_0001:1:13:1066:1473#0/	ATCTC(15) ATCTC(15) 	30			1	Pm_190082	TACTTTCAAACTGGAGCAGCC	Pm_176093	TGTCTTCATGACATTGCCTCC	ATCTC(15) ATCTC(15) 	30	1			1	2	1	1
ILLUMINA-545855_0001:1:6:215:1657#0/	AT(20) AT(16) 	36	AT 		1	Pm_090011	TCTGGAGAGCATCATCAAACC	Pm_223321	TGCTCTCCCCTGTTTTAACC	AT(20) AT(16) 	36	1	AT 		75	2	1	1
ILLUMINA-545855_0001:1:10:291:540#0/	AAATT(15) 	15			1	Pm_046603	CCCCAAAATTGGCTAGGAGG	Pm_074400	TTGTTCTTATGTTGTGAGCCACC	AAATT(15) 	15	1			1	1	1	1
ILLUMINA-545855_0001:1:8:933:323#0/	AT(12) 	12			1	Pm_181894	CGTTAAAAGATCAGGAGGGC	Pm_185790	TGGTTTGATGATACTCTCCCC	AT(12) 	12	1			6	1810	1	1
ILLUMINA-545855_0001:1:18:1584:1370#0/	AGGG(16) 	16			1	Pm_208529	GTTCCAGAAGACAGGGCAGG	Pm_011046	ATCATTTCCAGTGAAGGAGGG	AGGG(16) 	16	1			1	2	1	1
ILLUMINA-545855_0001:1:19:152:992#0/	AAAT(12) 	12			1	Pm_223227	TTTTCTGTGTTTGTTGTTTGCTACC	Pm_169510	TGGAGCTCTTTCTCACAGCG	AAAT(12) 	12	1			2	2	1	1
ILLUMINA-545855_0001:1:17:719:229#0/	AAAT(12) AAAT(12) 	24			1	Pm_059513	TTTATGAAAATTCTGGCTTTTGC	Pm_093370	GAGTTGTTTGAAGTCAGGTGCC	AAAT(12) AAAT(12) 	24	1			1	1	1	1
ILLUMINA-545855_0001:1:2:1741:1299#0/	AACCCT(18) 	18			1	Pm_184343	AAACCCTATTCCCAGGCAGC	Pm_147559	AGTTTAGCTGCCCGTGTTCC	AACCCT(18) 	18	1			26498	969	3	8
ILLUMINA-545855_0001:1:7:1659:1397#0/	AC(12) AC(12) AC(12) AC(12) 	48			1	Pm_028490	TAGAAAAGAGACATGGCAAGGC	Pm_211486	GCCCGGTCTTATTGTTATCTGC	AC(12) AC(12) AC(12) AC(12) 	48	1			588	4	2	1
ILLUMINA-545855_0001:1:9:857:365#0/	AAAT(40) AAAT(28) AAAAG(15) 	83	AAAT 		1	Pm_202323	TCACTTTCTGTGAGATGGGTAGC	Pm_130314	GGACCAGACATGAAGGAAGC	AAAT(40) AAAT(28) 	68	1	AAAT 		1	1	1	1
ILLUMINA-545855_0001:1:22:1049:445#0/	AAAT(24) 	24			1	Pm_062145	ATTACCCGCTCACTCATGGC	Pm_042783	TTATTTCTGTTTTGCCCTGCC	AAAT(24) 	24	1			1	1	1	1
ILLUMINA-545855_0001:1:22:376:1058#0/	TTGG(12) 	12			1	Pm_227989	ACCCAATTTTCTGGCTTTGC	Pm_205036	AAGTCAGGGAGTTGCTTGCC	TTGG(12) 	12	1			2	3	1	1
ILLUMINA-545855_0001:1:1:129:1578#0/	AC(12) AC(12) 	24			1	Pm_175956	TTCTGCAAAACCTGGGAAGG	Pm_076952	CAGGTACACATCCGTCACCG	AC(12) AC(12) 	24	1			2	2	1	1
ILLUMINA-545855_0001:1:15:1728:917#0/	AGCC(12) AGGG(40) 	52			1	Pm_064215	TCTCCAAAGGCTGAATTGGC	Pm_251784	CACTACTGTGAGATCGGCAGC	AGCC(12) AGGG(40) 	52	1			3	3	1	1
ILLUMINA-545855_0001:1:22:194:1592#0/	AACCCT(18) AACCCT(18) 	36			1	Pm_220181	TGCAGAGGATCATGGGAAGC	Pm_217363	ACTTCAAGGAGGCCAAACCC	AACCCT(18) AACCCT(18) 	36	1			17586	578	24	1
ILLUMINA-545855_0001:1:25:516:1262#0/	AAAAC(15) 	15			1	Pm_130305	ACTTGGATGACCCTCCTTGG	Pm_172453	GTCCCTTTCATTTCAATGGC	AAAAC(15) 	15	1			1	1	1	1
ILLUMINA-545855_0001:1:11:105:496#0/	AGCC(12) 	12			1	Pm_127621	AGCGTGGGAACTTCAAGAGG	Pm_232145	GCAAAATCAGTTCAGCTGCG	AGCC(12) 	12	1			11	1	0	1
ILLUMINA-545855_0001:1:1:727:1166#0/	ATC(12) ACTCT(40) ACTCT(35) 	87	ACTCT 		1	Pm_182923	TGATGTCTGGGGAATTCTGG	Pm_025501	TTTGTGAGAACATGATGGGG	ACTCT(40) ACTCT(35) 	75	1	ACTCT 		5	2	1	1
ILLUMINA-545855_0001:1:22:1260:1988#0/	TGCC(12) TGCC(12) 	24			1	Pm_039530	AGGTTGCTTGTTTGGCTTCC	Pm_113497	AGGGAAACCAGCATCTTTGG	TGCC(12) TGCC(12) 	24	1			2	1	2	1
ILLUMINA-545855_0001:1:27:785:1087#0/	AAAT(12) 	12			1	Pm_205942	TGTGGTATTTTAAGATGGGTGGC	Pm_084457	CCACTGATGTTAAGGTTTTGATTGG	AAAT(12) 	12	1			1	1	1	1
ILLUMINA-545855_0001:1:15:1240:1501#0/	CCGG(12) 	12			1	Pm_027957	CGTGTCACCCTTGAAACGC	Pm_040348	GGCCGGTAGAGACTGTCACG	CCGG(12) 	12	1			1	30	1	1
ILLUMINA-545855_0001:1:22:1396:644#0/	AAC(12) AAC(12) 	24			1	Pm_155741	GACAGCAGCTGAGAAAGAGCC	Pm_117705	AACAGAAATAACCAGTTACAAGCAGG	AAC(12) AAC(12) 	24	1			1	3	1	1
ILLUMINA-545855_0001:1:25:483:1114#0/	AACCCT(18) 	18			1	Pm_001833	GGCCGTGACTTCAAGGAGG	Pm_091290	CCCCTTTCTATGCAAAGGACC	AACCCT(18) 	18	1			534	15249	7	14
ILLUMINA-545855_0001:1:23:124:6#0/	AC(18) 	18			1	Pm_056239	GAATTATGCTTGCCTGTGTGG	Pm_026130	GACTGTGAGCACAATCATTTTAGG	AC(18) 	18	1			1	1	1	1
ILLUMINA-545855_0001:1:21:1491:433#0/	TTC(12) TTC(12) 	24			1	Pm_184618	TACCCTTCATCCACTCAGCG	Pm_078508	TCAGATATTCTCCCAATGCCC	TTC(12) TTC(12) 	24	1			3	11	1	1
ILLUMINA-545855_0001:1:8:70:607#0/	AAAG(72) AAAG(16) 	88	AAAG 		1	Pm_049423	AAGAAAGAAAGAGATGGGCGG	Pm_037226	TTATTGAAGCAGAATGTTAATGTTGG	AAAG(16) 	16	1	AAAG 		3	3	3	1
ILLUMINA-545855_0001:1:2:680:919#0/	ATCT(32) ATCT(40) ATGG(12) 	84			1	Pm_049425	TCATGCTTCCCACCATACCC	Pm_158619	TGCAAAAGAGGCATCACAGC	ATCT(32) 	32	1			3	4	3	1
ILLUMINA-545855_0001:1:16:316:1387#0/	AAAGC(15) AAAGC(15) 	30			1	Pm_107556	TGAACGTTTACCTGGAATGGG	Pm_201172	TCCTGACGGAACTGATCTGG	AAAGC(15) 	15	1			1	2	1	1
ILLUMINA-545855_0001:1:5:399:1586#0/	AACCCT(18) 	18			1	Pm_058606	GCCCTGACTTCAAGGAGGC	Pm_128808	GACGCTGATAATCGCACCC	AACCCT(18) 	18	1			41524	1435	4	17
ILLUMINA-545855_0001:1:27:1288:1964#0/	TCC(12) TC(12) 	24			1	Pm_154240	ATCTGTGTGTCAGCCCCACC	Pm_225816	CTGAGAAGCGATTCTTGGGG	TCC(12) TC(12) 	24	1			2	1	1	1
ILLUMINA-545855_0001:1:15:556:1110#0/	AC(24) 	24			1	Pm_249509	GCACAATTCACTGCTTTCCC	Pm_055392	TCAGACACATACACCAACGGG	AC(24) 	24	1			2	2	2	2
ILLUMINA-545855_0001:1:18:292:1627#0/	AC(14) AC(14) 	28			1	Pm_116061	TGACCTGTTGTCAGCTTGGG	Pm_116258	TGGGAGAGTAGGGAAATCTGC	AC(14) AC(14) 	28	1			1	1	1	1
ILLUMINA-545855_0001:1:10:1192:508#0/	ATAC(16) AC(36) AC(24) 	76			1	Pm_192742	TTCAGGCATGACTCTGTTTCC	Pm_244059	TTATCCAAGCGGCATCACC	ATAC(16) AC(36) AC(24) 	76	1			3	1	1	1
ILLUMINA-545855_0001:1:5:611:379#0/	ACC(15) 	15			1	Pm_186790	AAAAGGCCATCTCTCATGCC	Pm_187340	TGTGCTTGCCTGGATAATAAGG	ACC(15) 	15	1			1	1	1	1
ILLUMINA-545855_0001:1:5:1231:1243#0/	AACCCT(18) 	18			1	Pm_228381	TTCTATGCAAAGGACCACGG	Pm_058606	GCCCTGACTTCAAGGAGGC	AACCCT(18) 	18	1			15780	41524	39	1299
ILLUMINA-545855_0001:1:22:281:148#0/	AACCCT(18) 	18			1	Pm_195438	GCATCCAGTTGGATTAGGGC	Pm_087805	TCTGTGCAGAGGATCATGGG	AACCCT(18) 	18	1			1163	16593	31	37
ILLUMINA-545855_0001:1:13:492:1421#0/	AAGT(16) AATG(36) AATG(40) 	92			1	Pm_002278	CTTGGATTGAGACAGGCAGC	Pm_201896	ACTTTCACAACCTGGTGCCC	AAGT(16) AATG(36) AATG(40) 	92	1			1	1	1	1
ILLUMINA-545855_0001:1:12:1616:1441#0/	AACCCT(18) AACCCT(18) 	36			1	Pm_099481	GGTGCGAATATAAGCGTCCG	Pm_199165	GGAAAACCCTATTCCCAGGC	AACCCT(18) AACCCT(18) 	36	1			756	43874	7	83
ILLUMINA-545855_0001:1:3:1069:1528#0/	AACTG(15) 	15			1	Pm_072698	GCCAATTCTCTGATCCTGGC	Pm_104896	CATCTTCCTGCTTCCTTAGACTCC	AACTG(15) 	15	1			1	2	1	1
ILLUMINA-545855_0001:1:20:1190:1130#0/	AATC(28) 	28			1	Pm_044387	GGGGACTAAGAAGAGAGGCCC	Pm_248486	CCTAGAGATGGATTGTCATGTGG	AATC(28) 	28	1			3	1	1	1
ILLUMINA-545855_0001:1:26:534:298#0/	TC(12) TC(12) 	24			1	Pm_220663	TCAGTAAACTTCCTCAAAATGTTCC	Pm_118678	CTCTCTCTCTGCAGGACGC	TC(12) 	12	1			1	2	1	1
ILLUMINA-545855_0001:1:8:1255:160#0/	TTCC(68) AAAG(12) TTCC(24) 	104			1	Pm_196995	AAAGGAAATGGGAAATGGGG	Pm_037616	AAAATCTGGACCTATCTTCCTTCC	TTCC(68) AAAG(12) TTCC(24) 	104	1			3	1	1	1
ILLUMINA-545855_0001:1:10:803:888#0/	ACTG(12) 	12			1	Pm_036460	GTCGTTTTCTGGGCTTCTGC	Pm_085379	AACAGGAATCCAACTTGATACGC	ACTG(12) 	12	1			3	2	1	1
ILLUMINA-545855_0001:1:14:1399:1789#0/	ATT(12) 	12			1	Pm_220215	AGATGGGGAAGAGAGAGGGG	Pm_155149	TCCCAATATTTTACGTCTTCTTGG	ATT(12) 	12	1			2	1	1	1
ILLUMINA-545855_0001:1:11:1012:1604#0/	AGGG(20) AGGG(20) 	40			1	Pm_238770	GCAAACCATCTGAAGACCACG	Pm_261290	GAGTGAATGTTCTCTCCCTCCC	AGGG(20) AGGG(20) 	40	1			1	2	1	1
ILLUMINA-545855_0001:1:28:206:601#0/	TTCCTC(18) 	18			1	Pm_228118	TGTAGATTCAGGCCAAGGGG	Pm_099318	TGGCTTCAAATTCTGGGAGG	TTCCTC(18) 	18	1			2	3	2	2
ILLUMINA-545855_0001:1:17:685:1579#0/	AAAG(12) 	12			1	Pm_133181	AGAGAGAGGTCCATGCGTGC	Pm_043973	TTCAGATTCAGACAAAGGCAGG	AAAG(12) 	12	1			1	1	1	1
ILLUMINA-545855_0001:1:20:471:1964#0/	CCCG(12) 	12	CCCG 		1	Pm_094370	TCCCACAGACACACAGCTCC	Pm_097552	CAGGAGTAGTCACGGGAGGC	CCCG(12) 	12	1	CCCG 		49	40	9	2
ILLUMINA-545855_0001:1:24:1376:607#0/	AACCCT(18) 	18			1	Pm_184343	AAACCCTATTCCCAGGCAGC	Pm_060616	AAGTTTAGCTTCCCGTGGTCC	AACCCT(18) 	18	1			26498	16316	32	200
ILLUMINA-545855_0001:1:3:533:755#0/	TGCC(12) 	12			1	Pm_172831	CTCTTTGGCCACTCCTGGG	Pm_105845	TCTGCTTGTGCACCTTTTCC	TGCC(12) 	12	1			2	2	1	1
ILLUMINA-545855_0001:1:10:11:922#0/	AC(14) 	14			1	Pm_237784	TGCTCTCTCTACACCTGAAGGC	Pm_064960	AAATCCAAGAGTTACGTCAGGC	AC(14) 	14	1			1	1	1	1
ILLUMINA-545855_0001:1:11:550:986#0/	TTTGG(15) 	15			1	Pm_069950	TGAACCATAATGTTTAAGCAAAACC	Pm_195364	TTCCCAAAACACAGTGACCC	TTTGG(15) 	15	1			1	1	1	1
ILLUMINA-545855_0001:1:7:1459:835#0/	AAAC(12) AAAC(12) 	24			1	Pm_229289	TCTCAGATCATCAAAAGGCCC	Pm_145632	TTCAGCTTCCTTATGATTGTTTGC	AAAC(12) AAAC(12) 	24	1			1	1	1	1
ILLUMINA-545855_0001:1:7:101:1333#0/	TTCC(28) TTCC(16) 	44	TTCC 		1	Pm_061722	TCTGTCTTTCTGCCTTATTCTTCC	Pm_013135	AACAAATGAGAGAGATGGAGGG	TTCC(28) TTCC(16) 	44	1	TTCC 		1	6	1	1
ILLUMINA-545855_0001:1:13:1143:1656#0/	AACCCT(18) AACCCT(18) 	36			1	Pm_211524	GATCCTCTGCACAGAAGGGG	Pm_199165	GGAAAACCCTATTCCCAGGC	AACCCT(18) AACCCT(18) 	36	1			14998	43874	18	1161
ILLUMINA-545855_0001:1:26:1326:1166#0/	ATAC(12) 	12			1	Pm_013698	TGGCTCTTTAAAGTGTAGAGCTGG	Pm_024233	TGGAGTAAGGTGGGATGAGG	ATAC(12) 	12	1			3	3	2	1
ILLUMINA-545855_0001:1:15:1089:1009#0/	AAAT(12) 	12			1	Pm_182167	TGCAGTCTAATAGTTAACGTCAGTTCC	Pm_174637	CACTGTAGAGCGACTCTGGGC	AAAT(12) 	12	1			2	4	1	1
ILLUMINA-545855_0001:1:23:337:130#0/	AAAT(16) 	16			1	Pm_229875	CAATTTGGATTATGTTGTATAAGATGGG	Pm_253577	GGCCTCTGATAAGTATGAGGTTGC	AAAT(16) 	16	1			1	2	1	1
ILLUMINA-545855_0001:1:26:1068:1323#0/	TC(12) 	12			1	Pm_024979	GGAAAAGACCTAGCACTTATATTCTGG	Pm_104245	CATCTGTCTCCAGCAGAACACC	TC(12) 	12	1			1	2	1	1
ILLUMINA-545855_0001:1:5:1702:240#0/	AACCCT(18) 	18			1	Pm_098759	GGAATAGGGTTTTCCCATGC	Pm_172440	TCTATTCCCAGGCAGGTTCC	AACCCT(18) 	18	1			43958	27	0	2
ILLUMINA-545855_0001:1:9:297:1756#0/	AAAT(16) 	16			1	Pm_040849	GCCCTGAGAGGAGAAGAATGG	Pm_181370	CACTTGTTGAGATGGGCAGC	AAAT(16) 	16	1			2	52	1	1
ILLUMINA-545855_0001:1:1:1449:1480#0/	AT(12) AT(12) 	24			1	Pm_261667	TTGGGAGAGCATCAATAAACC	Pm_075150	TGGTCTCCCCATCTTTAACC	AT(12) AT(12) 	24	1			9026	2763	900	42
ILLUMINA-545855_0001:1:12:403:801#0/	TTCC(12) 	12			1	Pm_148013	TCAACTCTGAAGAAAAGTTCAATGC	Pm_229497	AGGGGACGGCTCTCTTGG	TTCC(12) 	12	1			1	1	1	1
ILLUMINA-545855_0001:1:26:996:13#0/	AC(18) 	18			1	Pm_068638	GTTGTGCCCCAAATAGTCCC	Pm_197204	GAGGTTCAGATGCTTCAGCG	AC(18) 	18	1			3	1	1	1
ILLUMINA-545855_0001:1:25:1143:1619#0/	AT(12) AT(12) AT(12) 	36			1	Pm_001436	GGGGAGAGCATCAATAAACC	Pm_043698	GCTCTCCCAATCTTTTAGCC	AT(12) 	12	1			10517	3828	264	30
ILLUMINA-545855_0001:1:25:676:1940#0/	AATG(12) 	12			1	Pm_122160	CATGCTTCTTTGAGAAACTGTGC	Pm_062833	GGATGCCAGTAGGATGCCC	AATG(12) 	12	1			1	2	1	1
ILLUMINA-545855_0001:1:3:239:1682#0/	AT(12) 	12			1	Pm_243974	TGGTTAAAAGTGGGGAGGGC	Pm_131513	AAATGACGGTTTGATGATACTCTCC	AT(12) 	12	1			90	154	11	9
ILLUMINA-545855_0001:1:1:140:927#0/	TGC(12) TGC(12) 	24			1	Pm_097117	GCTGAAGAGCTGTGATCTCCC	Pm_063315	GAACTGTTATGCTTGAGAGGGC	TGC(12) TGC(12) 	24	1			1	1	1	1
ILLUMINA-545855_0001:1:14:1703:938#0/	AACCCT(18) 	18			1	Pm_060616	AAGTTTAGCTTCCCGTGGTCC	Pm_155504	ACCCTATTCCCAGGCAGC	AACCCT(18) 	18	1			16316	27187	277	40
ILLUMINA-545855_0001:1:6:801:1507#0/	AT(12) AT(12) AT(12) 	36	AT 		1	Pm_098368	GGGGAGAGAAACATTAAACCACC	Pm_021417	TGCTCTCCCAATCTTTTCACC	AT(12) 	12	1	AT 		115	747	65	3
ILLUMINA-545855_0001:1:11:1376:1529#0/	AAAAG(15) 	15			1	Pm_140978	GGGAAATATCTGAATTCTTTCTGG	Pm_120985	TTTTGTAGCTGGAAATACACAGG	AAAAG(15) 	15	1			1	1	1	1
ILLUMINA-545855_0001:1:25:991:490#0/	AC(16) TGC(18) ATT(21) 	55			1	Pm_091333	GTGTGTCTGTGTACCGGCG	Pm_231963	CTCAACTTCTTTGGCCATGC	TGC(18) ATT(21) 	39	1			1	3	1	1
ILLUMINA-545855_0001:1:24:1010:26#0/	TC(14) 	14			1	Pm_002201	TTGAGTCTCAGAGAAGTCAGGTCC	Pm_206399	CATTGCCTTCTTCCTAGGGC	TC(14) 	14	1			2	498	1	1
ILLUMINA-545855_0001:1:17:1323:1585#0/	AACCCT(18) AACCCT(18) 	36			1	Pm_048683	ACTTATTTTGGAGCGTGGGC	Pm_058606	GCCCTGACTTCAAGGAGGC	AACCCT(18) AACCCT(18) 	36	1			18993	41524	6	937
ILLUMINA-545855_0001:1:3:765:1015#0/	TCC(12) 	12			1	Pm_069824	GATTAATCCTCGCTGCACCC	Pm_168837	AAAGGGGTCAGTCCAACTGC	TCC(12) 	12	1			1	2	1	1
ILLUMINA-545855_0001:1:14:50:982#0/	TC(12) 	12			1	Pm_256711	AAAATTCTGGGAGCTGAAGCC	Pm_032669	TGTGCTAAATCAGTAGGGAGCC	TC(12) 	12	1			2	1	1	1
ILLUMINA-545855_0001:1:11:301:828#0/	AACCCT(18) AACCCT(18) 	36			1	Pm_199165	GGAAAACCCTATTCCCAGGC	Pm_058606	GCCCTGACTTCAAGGAGGC	AACCCT(18) AACCCT(18) 	36	1			43874	41524	810	484
ILLUMINA-545855_0001:1:10:1042:112#0/	AAAG(12) 	12			1	Pm_115318	TGCAGATCTAATGAAGCAGATGG	Pm_049163	ATTTGGGCACGTTTTAATGC	AAAG(12) 	12	1			2	1	1	1
ILLUMINA-545855_0001:1:11:1387:601#0/	AACCCT(18) 	18			1	Pm_199165	GGAAAACCCTATTCCCAGGC	Pm_211524	GATCCTCTGCACAGAAGGGG	AACCCT(18) 	18	1			43874	14998	18	1161
ILLUMINA-545855_0001:1:27:1366:73#0/	AATT(12) 	12			1	Pm_130670	GGGTTTGGGAGCATTCTAGG	Pm_249112	AAGCCCTATCACTGAACTGTACCC	AATT(12) 	12	1			2	1	1	1
ILLUMINA-545855_0001:1:7:1175:1502#0/	AACCCT(18) 	18			1	Pm_216075	AAGCGTCCAGTTGGATTTGG	Pm_163098	TGCAGAGGAACATGGGAAGC	AACCCT(18) 	18	1			1268	826	6	18
ILLUMINA-545855_0001:1:14:1002:568#0/	AGGG(12) AGGG(12) 	24			1	Pm_064202	GTGACTCAGATGCCTGGTGG	Pm_004329	GACCGCAAGGAAAGCTGC	AGGG(12) AGGG(12) 	24	1			2	1	1	1
ILLUMINA-545855_0001:1:12:55:1555#0/	AAAT(12) 	12			1	Pm_132972	GATGCAGAAGCAAAGAATGGG	Pm_228854	TGGAAACTATAATTCTATTGATGAAGCC	AAAT(12) 	12	1			1	5	1	1
ILLUMINA-545855_0001:1:22:441:298#0/	TCC(15) 	15			1	Pm_197559	TGAATAAGTTGCAGTAGTGCCC	Pm_022442	CAACTAGAACAAGAAGTCCATACAGG	TCC(15) 	15	1			1	2	1	1
ILLUMINA-545855_0001:1:1:884:780#0/	AC(12) 	12			1	Pm_171143	AAATTATTTCCCTCTTCCCTTCC	Pm_135945	AACTGTAGAGTTTTGTCCGGG	AC(12) 	12	1			1	1	1	1
ILLUMINA-545855_0001:1:4:1005:1409#0/	AAC(12) 	12			1	Pm_075872	GGTCATGAAGAGTTGGACACG	Pm_135112	CAAGGTCTGCAGGCAAAGG	AAC(12) 	12	1			85	1	1	1
ILLUMINA-545855_0001:1:17:566:1242#0/	AC(18) 	18			1	Pm_183678	CCAACAGTGACTCAAAGGCG	Pm_175544	GGTCAGCAGCAAAATACATCCC	AC(18) 	18	1			1	1	1	1
ILLUMINA-545855_0001:1:15:1408:637#0/	ATGG(12) 	12			1	Pm_170153	AAGTGACCTTTCCCCATTGC	Pm_228217	ACTTTGGAGGAAGTCCAGGG	ATGG(12) 	12	1			1	2	1	1
ILLUMINA-545855_0001:1:16:1723:853#0/	AACCCT(18) 	18			1	Pm_228381	TTCTATGCAAAGGACCACGG	Pm_058606	GCCCTGACTTCAAGGAGGC	AACCCT(18) 	18	1			15780	41524	39	1299
ILLUMINA-545855_0001:1:25:1035:897#0/	ATAC(12) ATAC(12) 	24			1	Pm_090646	TTAAGGAGCAAAGCAACCCC	Pm_059664	CATTCCATCACAATAAGACAGCC	ATAC(12) ATAC(12) 	24	1			2	2	2	1
ILLUMINA-545855_0001:1:24:805:943#0/	AAAGC(20) 	20			1	Pm_155454	GATTCCCAGGCATGGACC	Pm_229308	CCACACTTCAGATAGAGGCAGC	AAAGC(20) 	20	1			2	3	1	1
ILLUMINA-545855_0001:1:6:33:1621#0/	AACCCT(18) 	18			1	Pm_199165	GGAAAACCCTATTCCCAGGC	Pm_035217	AGCTTCCCATGTTCCTTTGC	AACCCT(18) 	18	1			43874	755	6	85
ILLUMINA-545855_0001:1:5:607:1651#0/	TTCC(32) TTCC(20) TTCC(28) 	80			1	Pm_196585	AGTGAAAAGAGGAACAGCTTTGG	Pm_005011	CCTTCTCTCCATCCCTAACCC	TTCC(32) TTCC(20) 	52	1			11	1	1	1
ILLUMINA-545855_0001:1:2:598:1097#0/	AGAGC(15) 	15			1	Pm_160549	AACAGAGGCTTGAGCTAACTGC	Pm_147388	AGGCTCATTGTGTGGAGAGG	AGAGC(15) 	15	1			3	1	1	1
ILLUMINA-545855_0001:1:23:779:604#0/	AAAT(12) AAAT(12) 	24			1	Pm_049490	TCAGTCCCTGTCTGAGGTGC	Pm_054416	TAAGGTCCACTGGGATTGGG	AAAT(12) AAAT(12) 	24	1			1	1	1	1
ILLUMINA-545855_0001:1:8:1772:1347#0/	TCC(12) 	12			1	Pm_028185	GGGTTTAGGCCAGTCTCAGC	Pm_261491	GTCCTTGTCCAAGTACAGAGAGC	TCC(12) 	12	1			2	3	1	1
ILLUMINA-545855_0001:1:4:434:586#0/	TC(12) 	12			1	Pm_026404	TCACCTTGAAGTTTGGCAGC	Pm_250687	CAAAAGGAGGACAGCATGAGC	TC(12) 	12	1			4	2	0	1
ILLUMINA-545855_0001:1:27:1557:33#0/	AC(12) TC(12) TC(12) 	36			1	Pm_239855	TGTGTGTGTGAGAGAGAGCG	Pm_104428	CTTAGAGCTCTGCCCGTCC	TC(12) TC(12) 	24	1			17	5	4	1
ILLUMINA-545855_0001:1:1:1174:556#0/	AAAT(12) 	12			1	Pm_071528	TCGTCTGCTGAACAGGGC	Pm_014321	AAATTGCTACCATGTTCTTGCC	AAAT(12) 	12	1			1	1	1	1
ILLUMINA-545855_0001:1:7:1205:1506#0/	ATAC(12) 	12			1	Pm_060889	TCTGCGCTAAGACCTGTCTCC	Pm_145727	GCAGAGTGTGCATTTGACAGC	ATAC(12) 	12	1			2	1	1	1
ILLUMINA-545855_0001:1:11:337:1119#0/	ACCCC(15) ACCCC(15) 	30	ACCCC 		1	Pm_152426	CAATGCCACAAACACAACCC	Pm_117116	CTGACGTAGCCACCATCACC	ACCCC(15) ACCCC(15) 	30	1	ACCCC 		2	2	1	1
ILLUMINA-545855_0001:1:24:485:1694#0/	ACCG(12) AAC(12) 	24			1	Pm_179881	TCTCTCCGCTATCCACAACG	Pm_083683	CCTTATCACAAACATCCCGTAGC	ACCG(12) 	12	1			1	1	1	1
ILLUMINA-545855_0001:1:4:556:1367#0/	AACCCT(18) 	18			1	Pm_228381	TTCTATGCAAAGGACCACGG	Pm_058606	GCCCTGACTTCAAGGAGGC	AACCCT(18) 	18	1			15780	41524	39	1299
ILLUMINA-545855_0001:1:19:592:518#0/	AAGGAG(24) TTCC(12) TTCC(12) TTCC(12) 	60			1	Pm_035924	AGATTTGGAGGGGCCAGG	Pm_206499	CTCCTTCCCTCTTCCCCG	AAGGAG(24) TTCC(12) TTCC(12) 	48	1			1	1	1	1
ILLUMINA-545855_0001:1:5:581:166#0/	AATC(28) 	28			1	Pm_032478	GAGGAGGTCTATCTACGTGGTCG	Pm_259954	GTGCTTCGGAAAGCGAAGG	AATC(28) 	28	1			5	3	3	1
ILLUMINA-545855_0001:1:9:511:712#0/	AT(12) 	12			1	Pm_182436	GGAGAGCATCAATAAACCACG	Pm_159302	TGCTCTCCCCATCTTTAACC	AT(12) 	12	1			2463	21486	492	31
ILLUMINA-545855_0001:1:17:173:779#0/	TC(20) TC(12) 	32	TC 		1	Pm_147551	ATGGCTTTTCATGTTGCATCC	Pm_018593	GAAGGATTACCATGGAGAGGAGG	TC(20) TC(12) 	32	1	TC 		2	2	2	1
ILLUMINA-545855_0001:1:6:1418:2020#0/	AT(14) 	14			1	Pm_187181	TGGTTAAAGATGGGGAGAGC	Pm_175753	AGATGGTGGTTTGATGATGC	AT(14) 	14	1			21505	4225	2728	152
ILLUMINA-545855_0001:1:15:1756:1838#0/	ATAC(12) AC(12) ATAC(12) AC(12) 	48			1	Pm_027893	GAACCTTAAAGTATGGGAAGAAAAGTACC	Pm_194334	GGAATGCATTTGGACATCCC	ATAC(12) AC(12) ATAC(12) AC(12) 	48	1			1	1	1	1
ILLUMINA-545855_0001:1:11:1685:1186#0/	AGGG(16) 	16			1	Pm_216683	TGCCCCAAGTTCTCTTAGTTGG	Pm_083203	CTCTGCATATTGCTGTTTTCTTCC	AGGG(16) 	16	1			1	4	1	1
ILLUMINA-545855_0001:1:18:190:946#0/	AAC(15) 	15			1	Pm_059539	ACTGAGCAAACTCAGGGAGG	Pm_188400	AACCAGTTAAAATTGTGCTTTCC	AAC(15) 	15	1			9659	3	1	1
ILLUMINA-545855_0001:1:11:1326:1107#0/	AT(12) AT(12) 	24			1	Pm_060633	TGGTTAAAATATGGGGAGAGC	Pm_202151	CTAATATATGGTGGTTTGATGATGC	AT(12) AT(12) 	24	1			148	26	5	5
ILLUMINA-545855_0001:1:16:507:623#0/	ATT(12) 	12			1	Pm_032266	GGGATTCCCTTAATGGTTGAGC	Pm_125989	TTTTCCCATCAGAAGTTTGGG	ATT(12) 	12	1			1	2	1	1
ILLUMINA-545855_0001:1:10:197:553#0/	TTTGG(15) TTTGG(15) 	30			1	Pm_044926	CCAAAATCCTAACTTTGAGAAAGACC	Pm_249326	TGCGTTCAAATATTGGTTTGG	TTTGG(15) TTTGG(15) 	30	1			2	1	2	1
ILLUMINA-545855_0001:1:2:1027:546#0/	ATTTT(15) 	15			1	Pm_001659	CCAGACGACAGACTATTCATATATTCTCC	Pm_063882	CTCTCCACACATGTCCAATGC	ATTTT(15) 	15	1			2	1	1	1
ILLUMINA-545855_0001:1:6:864:1610#0/	AACT(12) 	12			1	Pm_123068	TCCCATTCCCAGACATCTTACC	Pm_069064	CTTTCAGCTCCCATAACGCC	AACT(12) 	12	1			2	2	1	1
ILLUMINA-545855_0001:1:27:1400:1788#0/	AATTGT(18) ATT(12) ATT(12) 	42	ATT 		1	Pm_225160	AGTCGCTTGTGTGAGATGGG	Pm_174360	TGCCAGGATCTACAACAGGG	ATT(12) ATT(12) 	24	1	ATT 		10	1	1	1
ILLUMINA-545855_0001:1:3:73:334#0/	ATGG(12) ATGG(12) 	24			1	Pm_117765	CCCTCCTTTTGACTTAAAGCAGC	Pm_233527	CATCATTGTTCAGAGTAACTGTAATGAGG	ATGG(12) 	12	1			2	3	2	1
ILLUMINA-545855_0001:1:15:808:477#0/	ATC(42) AAAG(12) ATC(42) 	96	ATC 		1	Pm_188737	CAGTTGCCAGGACTCAATGC	Pm_216023	TTAACTAGTCTTATACCAATCTTCTTGGG	ATC(42) ATC(42) 	84	1	ATC 		1	1	1	1
ILLUMINA-545855_0001:1:5:1009:592#0/	ATGG(12) ATGG(12) 	24			1	Pm_065592	AGGCATGCAAGTGGATCAGC	Pm_196017	TGCATAACTTGGGTGCTTGC	ATGG(12) ATGG(12) 	24	1			1	1	1	1
ILLUMINA-545855_0001:1:6:142:1681#0/	ATC(12) ATC(12) 	24	ATC 		1	Pm_147381	CAGTGTGAACCTAACAACTTCAACC	Pm_239541	TTGCAAGCACCATAAAATTGG	ATC(12) 	12	1	ATC 		3	1	2	1
ILLUMINA-545855_0001:1:5:111:867#0/	TTCC(40) TTCC(12) 	52			1	Pm_172682	TGACATCCTCAGAAGAAGGAAGG	Pm_133656	CCTCTCACTTCATCATTTCACCC	TTCC(40) TTCC(12) 	52	1			1	2	1	1
ILLUMINA-545855_0001:1:23:1570:1409#0/	AATC(20) AATC(28) 	48			1	Pm_183417	AATTGAAGTCCTCAGAAGTAAGCCC	Pm_254808	CACAGTCAACTTGATGGCCC	AATC(20) AATC(28) 	48	1			2	3	2	1
ILLUMINA-545855_0001:1:21:1707:1812#0/	AACCCT(18) 	18			1	Pm_184343	AAACCCTATTCCCAGGCAGC	Pm_060616	AAGTTTAGCTTCCCGTGGTCC	AACCCT(18) 	18	1			26498	16316	32	200
ILLUMINA-545855_0001:1:9:1365:1089#0/	AAGC(12) AAGC(12) 	24			1	Pm_111015	ACTTTAATTTCAGACTAACTGACAACACC	Pm_161990	AGCAAGCAATTGAAGATGCG	AAGC(12) 	12	1			2	3	1	1
ILLUMINA-545855_0001:1:10:8:1637#0/	ATCT(56) ATCT(24) 	80	ATCT 		1	Pm_197208	TGGACATTCATGATCTGGGC	Pm_248829	TGCTGTTGTCCATAAGAAGCC	ATCT(24) 	24	1	ATCT 		4	3	4	1
ILLUMINA-545855_0001:1:6:1588:695#0/	AC(12) 	12			1	Pm_033845	GAACTGTCCTTGGGAGTGGG	Pm_066002	GCAGAGTTTCTTTCTGCCCC	AC(12) 	12	1			1	1	1	1
ILLUMINA-545855_0001:1:15:49:1847#0/	AT(12) 	12			1	Pm_022575	CATCTATATATGGCTAAAAGATTGGG	Pm_073016	TTGTTTGATGATGCTCTCCC	AT(12) 	12	1			3143	964	26	4
ILLUMINA-545855_0001:1:25:437:1847#0/	AACAG(30) ATGG(32) AACAG(45) 	107			1	Pm_179620	TGTCTCATACTTGGCCAATAAACC	Pm_162755	TGCCTCAAGTATCCATCCAGC	AACAG(30) ATGG(32) AACAG(45) 	107	1			1	1	1	1
ILLUMINA-545855_0001:1:9:1674:1700#0/	AAAGAG(24) TC(38) AAAGAG(18) 	80	AAAGAG 		1	Pm_204472	GGTTGTGAAGCACTGAGACAGG	Pm_125965	GGTTAGGGACAGATCATCATGG	AAAGAG(24) TC(38) AAAGAG(18) 	80	1	AAAGAG 		3	488	1	1
ILLUMINA-545855_0001:1:3:1071:1660#0/	AAAT(12) AAAT(12) 	24			1	Pm_105799	TCTCTGGGGATGAATGTAGGC	Pm_100675	TTCCAACACTGTTAGCATAAGAAGC	AAAT(12) AAAT(12) 	24	1			1	1	1	1
ILLUMINA-545855_0001:1:3:1126:151#0/	ATGC(12) 	12			1	Pm_137136	ATGCCTCGAAGTGTATGGGG	Pm_028822	GTAAGCCCAACCATGGCG	ATGC(12) 	12	1			1	1	1	1
ILLUMINA-545855_0001:1:4:432:620#0/	AAAG(16) 	16			1	Pm_149318	ATCAACTTGACTCTCTACAGTTTGC	Pm_212813	TGAAAGATTCCAGGAAAGTGG	AAAG(16) 	16	1			1	2	1	1
ILLUMINA-545855_0001:1:12:738:1146#0/	AAAT(12) AAAT(12) 	24			1	Pm_070308	TGCCCAGAGTCATTATGGAGG	Pm_136142	CGTGGGATCAGAGCAGAGC	AAAT(12) AAAT(12) 	24	1			3	1	1	1
ILLUMINA-545855_0001:1:18:848:1966#0/	AAAT(12) AGTG(12) 	24			1	Pm_079306	AATCAGGAACTCCAGGCAGC	Pm_143007	GTTCAAGTTGACCCTCAGCC	AGTG(12) 	12	1			2	4	1	1
ILLUMINA-545855_0001:1:3:1768:420#0/	TCTG(36) TCTG(40) ATCT(32) AATC(12) 	120	TCTG 		1	Pm_252103	AAGGGGCAAATCTGAAAGAGG	Pm_198079	GATGGGCGGCTATACAAACC	TCTG(36) TCTG(40) ATCT(32) AATC(12) 	120	1	TCTG 		52	1	1	1
ILLUMINA-545855_0001:1:20:1365:743#0/	AC(12) AC(14) AC(14) 	40			1	Pm_069954	TGTCTGAATAGTAATATCCTGAAAGATGG	Pm_211114	CGGCCTATGATCATTTTGGG	AC(12) AC(14) AC(14) 	40	1			1	2	1	1
ILLUMINA-545855_0001:1:27:1319:396#0/	AT(12) 	12			1	Pm_064256	TGTGGTTAAAAGATGGTGATTGC	Pm_101498	TGGTTTGATCATGCTCTCCC	AT(12) 	12	1			26	568	0	4
ILLUMINA-545855_0001:1:19:855:753#0/	AACCCT(18) 	18			1	Pm_058606	GCCCTGACTTCAAGGAGGC	Pm_191357	GCAGAGGATCCTGGGAAGC	AACCCT(18) 	18	1			41524	65	4	7
ILLUMINA-545855_0001:1:26:1558:454#0/	AC(12) 	12			1	Pm_248371	TGAATTTTAACACTCAAATGAACAGC	Pm_123744	AAGCAGTCTTTCCCCACTAGC	AC(12) 	12	1			1	3	1	1
ILLUMINA-545855_0001:1:18:1173:72#0/	ATCACC(24) ATC(21) ATC(18) ATCACC(24) ATC(18) 	105	ATCACC 		1	Pm_145354	TTCTAAATCCCGGTCATCCC	Pm_153932	ACTTAGTGGCGCGTCATCG	ATCACC(24) ATC(21) ATC(18) ATCACC(24) ATC(18) 	105	1	ATCACC 		1	1	1	1
ILLUMINA-545855_0001:1:12:699:1674#0/	ACCCC(20) ACCCC(20) 	40			1	Pm_150794	GTTGGAGGTTGTTCCAAGGG	Pm_041022	TAGGGTCTGTGCACTCCAGG	ACCCC(20) ACCCC(20) 	40	1			2	1	2	1
ILLUMINA-545855_0001:1:3:327:1935#0/	AACCCT(18) AACCCT(18) 	36	AACCCT 		1	Pm_108220	GAAGTCAGGGCCCACATCC	Pm_211524	GATCCTCTGCACAGAAGGGG	AACCCT(18) 	18	1	AACCCT 		4979	14998	3144	4
ILLUMINA-545855_0001:1:3:885:1448#0/	AGGG(12) 	12			1	Pm_228479	GATCTGGTCAACCTACAGTATCTGC	Pm_242227	AAAGAACAGGACAGCATTGCC	AGGG(12) 	12	1			1	1	1	1
ILLUMINA-545855_0001:1:19:1032:1708#0/	AT(12) AT(12) 	24			1	Pm_187181	TGGTTAAAGATGGGGAGAGC	Pm_030225	TCTATATGGTGGTTTGATGATGC	AT(12) 	12	1			21505	2765	2229	217
ILLUMINA-545855_0001:1:23:864:216#0/	AT(12) 	12			1	Pm_034759	TGATATATGTATATGGGTAAAGATGGGG	Pm_259798	GGTGGTTTAATGATGCTCTCCC	AT(12) 	12	1			718	9956	292	18
ILLUMINA-545855_0001:1:5:176:1351#0/	AATC(32) 	32			1	Pm_038996	GGAGCTGCTGTCAGTGTACC	Pm_046001	GTTTGAAACTCCCTTTTGTGC	AATC(32) 	32	1			3	3	2	2
ILLUMINA-545855_0001:1:10:1522:707#0/	AC(18) 	18			1	Pm_157446	AAATGGCCCAAGTTCAGTGG	Pm_207230	TCCAGATGGAACTGTTTTGAGC	AC(18) 	18	1			1	1	1	1
ILLUMINA-545855_0001:1:13:317:1172#0/	AC(20) TC(12) 	32	AC 		1	Pm_206424	TTAGTTGCCACCTCGTTTGG	Pm_220120	AACGTGGGGAGAATTTGGC	AC(20) TC(12) 	32	1	AC 		2	1	1	1
ILLUMINA-545855_0001:1:24:1325:1585#0/	TCC(21) TCC(30) 	51			1	Pm_123945	TGTACAGTATGGGTTTCCTCCTCC	Pm_010574	TGTAGCACACAGCATGCCC	TCC(21) TCC(30) 	51	1			1	2	1	1
ILLUMINA-545855_0001:1:24:1503:1889#0/	AACCCT(18) AACCCT(18) 	36			1	Pm_256756	TTGCATAGAAAGGGGTGCG	Pm_199165	GGAAAACCCTATTCCCAGGC	AACCCT(18) AACCCT(18) 	36	1			135	43874	18	20
ILLUMINA-545855_0001:1:7:1677:620#0/	AACCCT(18) 	18			1	Pm_058606	GCCCTGACTTCAAGGAGGC	Pm_228381	TTCTATGCAAAGGACCACGG	AACCCT(18) 	18	1			41524	15780	39	1299
ILLUMINA-545855_0001:1:13:243:797#0/	AC(14) 	14			1	Pm_172457	TCCTTATGAGTAGTATTCAGCTTCTAGC	Pm_052836	ACAAAACCAGGTGATCATGC	AC(14) 	14	1			1	1	1	1
ILLUMINA-545855_0001:1:5:1102:1391#0/	AC(14) AC(14) 	28			1	Pm_133897	ATAGTCTCTCAGTGCGTTCCC	Pm_153703	TCTCAGTTGGATGGGTCTCC	AC(14) AC(14) 	28	1			1	1	1	1
ILLUMINA-545855_0001:1:4:338:1298#0/	AC(18) AC(20) TC(16) 	54			1	Pm_221997	CACTTTTCTCTGGGATGGGC	Pm_255136	GTGACCCCAACAACTGAACC	AC(18) AC(20) TC(16) 	54	1			1	1	1	1
ILLUMINA-545855_0001:1:8:1314:2018#0/	AGTTT(20) 	20			1	Pm_055167	TATCCGGGTCACTCTTTTGG	Pm_043116	TGTTTTATACTCTGTATCTTGATATGGC	AGTTT(20) 	20	1			1	5	1	1
ILLUMINA-545855_0001:1:17:389:1987#0/	TC(20) AC(30) TCTG(20) AC(12) 	82	AC 		1	Pm_223386	CAGTTTCTGCAGTTGCTGTGG	Pm_029597	GAGCATTCTGGGAACTTAGCC	TC(20) AC(30) TCTG(20) AC(12) 	82	1	AC 		2	4	2	2
ILLUMINA-545855_0001:1:4:954:916#0/	AC(22) AC(18) 	40	AC 		1	Pm_089849	CACACACACAAACTTGCAGGC	Pm_201878	CCGTGTATTAGCCCCTCTGC	AC(18) 	18	1	AC 		2	2	2	1
ILLUMINA-545855_0001:1:25:56:70#0/	ATCCAG(18) 	18			1	Pm_214868	GATTCCACAGGAGGTCATGG	Pm_158719	CACAATGTCTGGTTGATTGGC	ATCCAG(18) 	18	1			7	472	2	1
ILLUMINA-545855_0001:1:2:401:284#0/	AACCCT(18) 	18			1	Pm_199165	GGAAAACCCTATTCCCAGGC	Pm_211524	GATCCTCTGCACAGAAGGGG	AACCCT(18) 	18	1			43874	14998	18	1161
ILLUMINA-545855_0001:1:19:1292:384#0/	TGGG(12) 	12			1	Pm_147063	AAGTTTGCATAACAGCCCAGG	Pm_259091	CTTGCGTTCCTTTTCCTTCC	TGGG(12) 	12	1			1	1	1	1
ILLUMINA-545855_0001:1:19:1089:68#0/	AACCCT(18) 	18			1	Pm_211524	GATCCTCTGCACAGAAGGGG	Pm_199165	GGAAAACCCTATTCCCAGGC	AACCCT(18) 	18	1			14998	43874	18	1161
ILLUMINA-545855_0001:1:9:1409:1279#0/	ATT(12) 	12			1	Pm_214455	AAACGGAATCACTATCCTTGGC	Pm_158252	GAGTTCCTGTTCTGCCTCGC	ATT(12) 	12	1			1	1	1	1
ILLUMINA-545855_0001:1:15:697:2038#0/	AACCCT(18) 	18			1	Pm_228381	TTCTATGCAAAGGACCACGG	Pm_058606	GCCCTGACTTCAAGGAGGC	AACCCT(18) 	18	1			15780	41524	39	1299
ILLUMINA-545855_0001:1:22:1262:338#0/	AAAAG(15) 	15			1	Pm_209366	TGCAACAAGAAAGCAGTACCC	Pm_037056	GCTGGGACAACCATCTTCG	AAAAG(15) 	15	1			1	1	1	1
ILLUMINA-545855_0001:1:18:1099:946#0/	TTGGG(20) TTGGG(15) 	35	TTGGG 		1	Pm_257212	CACCAAATTGGCCATAGTTATCC	Pm_060774	CCAAAGTTTGATGCTTGTTTCC	TTGGG(20) TTGGG(15) 	35	1	TTGGG 		1	1	1	1
ILLUMINA-545855_0001:1:14:1467:362#0/	AGGT(16) AGGT(16) 	32			1	Pm_242899	TCTTATGAAGAGCCAGGCAGC	Pm_161878	CAACTTTGATCCAACTTTTCTAGCC	AGGT(16) AGGT(16) 	32	1			1	1	1	1
ILLUMINA-545855_0001:1:9:1455:532#0/	AGTGC(15) 	15			1	Pm_180797	CATGACGTATTTGCATTGCTCC	Pm_063924	GGAAGCTGTCTTCCAACAGGG	AGTGC(15) 	15	1			3	2	2	1
ILLUMINA-545855_0001:1:4:591:44#0/	AAC(12) 	12			1	Pm_036190	TTAGTATGTACATGCAGTATTCCCC	Pm_168200	AATGAAGTTTACTTCTGGGTAGGC	AAC(12) 	12	1			2	3	2	1
ILLUMINA-545855_0001:1:15:107:549#0/	AAAG(12) AAAG(12) 	24			1	Pm_137653	GATGTCCAGCAGCAAGTTGG	Pm_059170	TGATGTGTCCTCCTCTTGGC	AAAG(12) 	12	1			2	1	2	1
ILLUMINA-545855_0001:1:10:692:753#0/	ATAC(12) 	12			1	Pm_018415	TGAGTAGTGTGATAGATATGCACGG	Pm_258408	TGAGGTAACAATTTCCCTATACTCC	ATAC(12) 	12	1			1	1	1	1
ILLUMINA-545855_0001:1:25:1489:67#0/	TC(12) 	12			1	Pm_025153	ATTTGCTAATGCGGAAGGC	Pm_217151	GAATAAGGGAGGAGAGAAAGGC	TC(12) 	12	1			1	3	1	1
ILLUMINA-545855_0001:1:19:942:476#0/	ATCT(12) 	12			1	Pm_018283	TCAGAAATTCCTAACAGGAAAGTAAGC	Pm_232815	TGCTGAAAGCGATTGTGACG	ATCT(12) 	12	1			3	2	1	1
ILLUMINA-545855_0001:1:8:1424:1714#0/	TGGG(12) 	12			1	Pm_118587	AGGGTGTGCAGGGGTATGC	Pm_189150	CCCAAAACCACTACCTCCCC	TGGG(12) 	12	1			5	1	1	1
ILLUMINA-545855_0001:1:8:1681:210#0/	TTC(12) 	12			1	Pm_103124	CCTTAGGCACAAAGCCAGC	Pm_049642	ATCCCTGCAGATTTCTTGGC	TTC(12) 	12	1			2365	4	1	1
ILLUMINA-545855_0001:1:14:189:1491#0/	ATCT(48) ATCT(20) 	68	ATCT 		1	Pm_081627	TTTCTCCCATGGTCATTCCC	Pm_115294	ATTGCTGGCCACGTATTGC	ATCT(48) ATCT(20) 	68	1	ATCT 		3	3	1	2
ILLUMINA-545855_0001:1:6:1003:1408#0/	AT(12) 	12			1	Pm_247006	ATGGCTAAAAGATAGGGAGAGC	Pm_129492	CATATATAGATGGTGGTTTAATGATGC	AT(12) 	12	1			1665	7945	252	36
ILLUMINA-545855_0001:1:7:402:441#0/	TTCC(28) AGGG(12) TTCC(12) TTCC(16) TTCC(32) 	100			1	Pm_011981	GAAAAGACAAAAGAGGGAGGG	Pm_052209	CCTTCCTTTTCTCCTTGTATCG	AGGG(12) TTCC(12) TTCC(16) 	40	1			1	1	1	1
ILLUMINA-545855_0001:1:11:349:126#0/	AATC(12) 	12			1	Pm_235148	TGAGTGATGGAGAATGTAGCAGC	Pm_008439	CATAGGCCTTATAGATATTCTGGATGC	AATC(12) 	12	1			3	2	1	1
ILLUMINA-545855_0001:1:4:1344:338#0/	AC(12) 	12			1	Pm_226624	GCTGCAGGAACTACTTGAGGC	Pm_097943	TTCCCCACAACTTTGCTTCC	AC(12) 	12	1			2	2	1	1
ILLUMINA-545855_0001:1:3:1491:787#0/	AAATC(15) AAATC(15) 	30			1	Pm_114238	ATTCTGGGAGTTGACGTCCG	Pm_123924	GCTTTGATAGCCTTTCAGCTCC	AAATC(15) AAATC(15) 	30	1			5	1	1	1
ILLUMINA-545855_0001:1:5:549:629#0/	AT(12) 	12			1	Pm_133632	TGGTTAAAAGATGGGGAGAGG	Pm_151688	TTTGATGATGCACTCCCG	AT(12) 	12	1			958	36	0	1
ILLUMINA-545855_0001:1:12:1285:878#0/	ATCT(12) 	12			1	Pm_100900	TTGACTATCAGGTGTGCGGC	Pm_178346	GAATGTTACAGACAAGACAGTTTTAGAGG	ATCT(12) 	12	1			1	2	1	1
ILLUMINA-545855_0001:1:2:23:1097#0/	TC(12) 	12			1	Pm_201516	TGCCAATGAATGACCTCACC	Pm_014610	GGTTGTCCTTCCACTGAGGC	TC(12) 	12	1			5	2	1	1
ILLUMINA-545855_0001:1:19:419:1970#0/	TGC(15) 	15			1	Pm_010532	GCTGCTTTCAACTCATCTCCC	Pm_078189	TTTAGGACTGGGATGAGCAGG	TGC(15) 	15	1			1	2	1	1
ILLUMINA-545855_0001:1:17:1377:1345#0/	AC(18) AC(18) 	36			1	Pm_067838	AAATGAATGCTATTCAATCCAACC	Pm_113587	GCATAACATTGCTTACTCAAAGAGG	AC(18) AC(18) 	36	1			1	1	1	1
ILLUMINA-545855_0001:1:20:1581:328#0/	TC(12) 	12			1	Pm_151430	TCAGAAGATAAATTTGAGAGTGTTATGC	Pm_080725	TTCTGCCTATTACAGTTGAACTCC	TC(12) 	12	1			1	1	1	1
ILLUMINA-545855_0001:1:6:678:1845#0/	TGCC(20) TGCC(20) 	40			1	Pm_230666	AGGTGGGTTGAGCTGACAGG	Pm_066887	AGGGTAGAAACCGGGAGACC	TGCC(20) TGCC(20) 	40	1			2	8	1	1
ILLUMINA-545855_0001:1:21:147:1344#0/	AC(16) AC(12) AC(12) 	40			1	Pm_140859	CAAGGCTGCATACTCTCCCC	Pm_068897	TTCTTCCAATCCAGCTTCCC	AC(16) AC(12) AC(12) 	40	1			49	240	10	1
ILLUMINA-545855_0001:1:13:579:1698#0/	AAAT(12) AATG(56) AATG(24) 	92	AATG 		1	Pm_085415	TCCACCATTTATTTATTTTGCCC	Pm_150085	CATTTCTGTGAGATGGGTGGC	AAAT(12) AATG(56) AATG(24) 	92	1	AATG 		1	4	1	1
ILLUMINA-545855_0001:1:6:822:898#0/	AACCCT(18) AACCCT(18) 	36			1	Pm_058606	GCCCTGACTTCAAGGAGGC	Pm_048683	ACTTATTTTGGAGCGTGGGC	AACCCT(18) AACCCT(18) 	36	1			41524	18993	6	937
ILLUMINA-545855_0001:1:1:83:1740#0/	AATC(36) 	36			1	Pm_071376	CCTCCTAGTCTGCTGGAGTGG	Pm_155614	AACTTGGATTATTGAGCACTTGG	AATC(36) 	36	1			2	1	1	1
ILLUMINA-545855_0001:1:18:201:1818#0/	AT(12) AT(12) 	24			1	Pm_231335	GGAGAGCATCATTAAACCACC	Pm_057188	GCTCTGCCAATCTTTTAGCC	AT(12) 	12	1			10477	468	26	1
ILLUMINA-545855_0001:1:6:1385:819#0/	AC(32) 	32			1	Pm_161577	ACCAAGCTGATGTCCATTGC	Pm_013038	GGAATCTAAGTGACTTTGCCCG	AC(32) 	32	1			2	1	1	1
ILLUMINA-545855_0001:1:3:168:1912#0/	ATC(21) 	21			1	Pm_224552	ACATCTGGATGACTGTGCGG	Pm_127511	AATTCTTGATCCTCCTTGCCC	ATC(21) 	21	1			2	8	1	1
ILLUMINA-545855_0001:1:15:1676:1869#0/	AAAC(20) AGT(15) AGT(27) 	62			1	Pm_037977	TGAGCTGCCTAGAGTTGCCC	Pm_238734	TCCATTGGACTTGGACAGCC	AAAC(20) AGT(15) AGT(27) 	62	1			1	1	1	1
ILLUMINA-545855_0001:1:7:992:1566#0/	AAAG(12) 	12			1	Pm_117678	TGAGATAACACATTTAGTCAGCAAAGC	Pm_050506	AGTGAAATTTGGCCCACACC	AAAG(12) 	12	1			1	4	1	1
ILLUMINA-545855_0001:1:28:619:734#0/	ATT(12) 	12			1	Pm_249740	GTCGCTGATTTGAAACACTGC	Pm_244895	CAACACTTGTCTATCCCAGGTCC	ATT(12) 	12	1			2	2	2	2
ILLUMINA-545855_0001:1:18:562:541#0/	AACCCT(18) 	18			1	Pm_235072	ACTTATTTTGGACCGTGGGC	Pm_177296	GGTGCGATTATTAGCGTCCG	AACCCT(18) 	18	1			7307	2590	9	171
ILLUMINA-545855_0001:1:2:870:644#0/	AACCCT(18) 	18			1	Pm_168267	GACGCTTATAATCGCACCCC	Pm_058606	GCCCTGACTTCAAGGAGGC	AACCCT(18) 	18	1			17379	41524	184	1329
ILLUMINA-545855_0001:1:8:72:1450#0/	AAAT(12) 	12			1	Pm_176438	AAGCACACAACATAGTTCTCTGGG	Pm_163691	GCTGTCCAAAATCATGAGCC	AAAT(12) 	12	1			1	1	1	1
ILLUMINA-545855_0001:1:26:728:1033#0/	AACCCT(18) 	18			1	Pm_058606	GCCCTGACTTCAAGGAGGC	Pm_168267	GACGCTTATAATCGCACCCC	AACCCT(18) 	18	1			41524	17379	184	1329
ILLUMINA-545855_0001:1:20:1119:1503#0/	AAAT(12) 	12			1	Pm_002965	GTCATTCTGGATTGCCCTGG	Pm_032604	CTCATTGCATCTCCAGCAGC	AAAT(12) 	12	1			2	1	0	1
ILLUMINA-545855_0001:1:25:1703:791#0/	TCC(15) TCC(12) TCC(12) TCC(12) 	51			1	Pm_118337	TGCATTTCACAGAAGAAGGAGG	Pm_249807	TCTTTGGAAAGCAATTCCCG	TCC(15) TCC(12) 	27	1			1	1	1	1
ILLUMINA-545855_0001:1:22:1541:1355#0/	TTCC(24) ATC(12) 	36			1	Pm_211903	AAAGAAAGCGACTGGCCC	Pm_174753	GTTCAGGAGGTTATTGTATACTCCC	TTCC(24) ATC(12) 	36	1			3	2	1	1
ILLUMINA-545855_0001:1:17:1313:740#0/	ATT(12) 	12			1	Pm_030223	TTGGATATATGTTCTGCGCC	Pm_182876	TCAATGATTATGTCCCAGCC	ATT(12) 	12	1			1	1	1	1
ILLUMINA-545855_0001:1:18:426:885#0/	AATG(32) AATG(12) AATG(32) AATG(24) AATG(16) 	116			1	Pm_038761	GACACCATGGCTGTGTTTGC	Pm_087546	TTCATTCAAATTTGTTATAGCTGCC	AATG(32) AATG(12) 	44	1			1	3	1	1
ILLUMINA-545855_0001:1:19:1438:1401#0/	AC(12) AC(12) 	24			1	Pm_039356	CCGGAAGACCTACATCAGCC	Pm_063417	ACCATTTCCATGTTGTCCCC	AC(12) AC(12) 	24	1			2	2	0	1
ILLUMINA-545855_0001:1:11:1453:1767#0/	AATT(16) AAAT(12) 	28			1	Pm_065328	GTGAGCTGCCCCAAGTTACC	Pm_204771	AAATGAACACAGCAGGGCG	AATT(16) AAAT(12) 	28	1			1	1	1	1
ILLUMINA-545855_0001:1:28:890:130#0/	ACC(12) 	12			1	Pm_249110	AGGAGTAGTGCCAGTCAGTAAAATATCC	Pm_098624	TGGAGAAAATTTATGGGGTTGC	ACC(12) 	12	1			1	1	1	1
ILLUMINA-545855_0001:1:17:297:710#0/	AATT(16) AATT(16) 	32			1	Pm_012426	TGGACAGTTGGAAAGGGAGG	Pm_233227	GCACATGCTGCTGATTTCCC	AATT(16) AATT(16) 	32	1			2	2	2	1
ILLUMINA-545855_0001:1:6:684:1128#0/	AACCCT(18) 	18			1	Pm_199165	GGAAAACCCTATTCCCAGGC	Pm_211524	GATCCTCTGCACAGAAGGGG	AACCCT(18) 	18	1			43874	14998	18	1161
ILLUMINA-545855_0001:1:13:40:1976#0/	ATAC(12) 	12			1	Pm_069891	GAACACTAGAGAAATGGCACACG	Pm_073593	CTGCAAGTCCTGTGCTCTGC	ATAC(12) 	12	1			3	1	0	1
ILLUMINA-545855_0001:1:2:1547:1760#0/	AAGAG(15) 	15			1	Pm_146095	GGACTCACATGAAGAGACCGC	Pm_224324	GATCCTTGCTGTTCTTGGCG	AAGAG(15) 	15	1			2	2	1	1
ILLUMINA-545855_0001:1:6:1175:1539#0/	AT(12) 	12			1	Pm_187181	TGGTTAAAGATGGGGAGAGC	Pm_030225	TCTATATGGTGGTTTGATGATGC	AT(12) 	12	1			21505	2765	2229	217
ILLUMINA-545855_0001:1:18:260:1461#0/	TTCC(12) 	12			1	Pm_210446	CATTGGTTCTGTGTGTGTCTGG	Pm_237312	GCCAATTCTTCCACAATTTCC	TTCC(12) 	12	1			1	1	1	1
ILLUMINA-545855_0001:1:4:528:370#0/	AAAT(12) 	12			1	Pm_053486	TGAATCTGTTTTCCAGCATAGAGG	Pm_166313	GGGCGATGAGAATGAGATGC	AAAT(12) 	12	1			1	1	1	1
ILLUMINA-545855_0001:1:4:1674:1466#0/	AT(12) AT(12) 	24			1	Pm_129471	TGGGGAGACCATCAATAAACC	Pm_204744	TGATTCTCTCCCAATCTTTTAACC	AT(12) 	12	1			2859	945	13	7
ILLUMINA-545855_0001:1:14:1659:1335#0/	ATC(18) ATC(24) ATC(15) 	57	ATC 		1	Pm_004335	TGATTTTAAATTTATTGGCCACCC	Pm_091196	TTTTATATTTTCTTCCTAGTATGCCACC	ATC(15) 	15	1	ATC 		3	1	2	1
ILLUMINA-545855_0001:1:3:1731:1797#0/	TTC(12) TTC(12) 	24			1	Pm_254129	GGTCAGCATAGTGAGAGAGGC	Pm_186720	AGTCCTTCTTGACCCCTTGC	TTC(12) TTC(12) 	24	1			2	2	2	2
ILLUMINA-545855_0001:1:25:291:613#0/	AC(12) 	12			1	Pm_115311	GTGCACACTTTTATCTGAGCG	Pm_078472	ATGCATGTATCAACGGATGC	AC(12) 	12	1			3	2	1	1
ILLUMINA-545855_0001:1:28:783:201#0/	ATAC(16) ATAC(16) 	32			1	Pm_233485	CAGCCAGTCCAACTCTGAGC	Pm_108139	CAGGTCATTTTGGAATCAGGG	ATAC(16) ATAC(16) 	32	1			3	3	3	1
ILLUMINA-545855_0001:1:4:354:43#0/	ACC(12) 	12			1	Pm_150560	TGAGAGTACTGTGTGAGCAAAACC	Pm_237995	CCACAGAGTGCAACCAGAGC	ACC(12) 	12	1			4	1	1	1
ILLUMINA-545855_0001:1:17:1080:58#0/	AACCCT(18) 	18			1	Pm_199165	GGAAAACCCTATTCCCAGGC	Pm_060616	AAGTTTAGCTTCCCGTGGTCC	AACCCT(18) 	18	1			43874	16316	18	1584
ILLUMINA-545855_0001:1:15:977:1182#0/	AAC(12) AAC(12) 	24	AAC 		1	Pm_217516	GCACCAGGCTAGAAACTGGG	Pm_009960	GAAACTGAGCAAACTCCGGG	AAC(12) AAC(12) 	24	1	AAC 		859	155	0	1
ILLUMINA-545855_0001:1:28:32:455#0/	AAAG(12) AAAG(12) 	24			1	Pm_052674	GACAACCTCTACTGGTGGTCTCC	Pm_074066	CCCTTGGCCACTTCTTTGG	AAAG(12) AAAG(12) 	24	1			1	3	1	1
ILLUMINA-545855_0001:1:11:786:1299#0/	ATGG(12) ATGG(12) 	24			1	Pm_227290	AGGCAGCATTATGGAAGTGG	Pm_232054	TCATGGAAACAAAACACCGC	ATGG(12) ATGG(12) 	24	1			3	1	1	1
ILLUMINA-545855_0001:1:26:1585:1507#0/	AT(12) AT(12) 	24			1	Pm_129471	TGGGGAGACCATCAATAAACC	Pm_155696	GCTCTCCCAATCCTTTCACC	AT(12) AT(12) 	24	1			2859	378	3	6
ILLUMINA-545855_0001:1:25:823:1691#0/	AT(12) AT(12) 	24			1	Pm_067143	CTATATATGGTTAAAAGATTGGGAGAGC	Pm_030225	TCTATATGGTGGTTTGATGATGC	AT(12) AT(12) 	24	1			3464	2765	633	1
ILLUMINA-545855_0001:1:4:1391:64#0/	AAAC(12) AAAC(12) 	24			1	Pm_164639	CCAGTTGAACAAAGCCATGC	Pm_240415	GACCAGCAACTGAGCAAAGC	AAAC(12) AAAC(12) 	24	1			1	5	1	1
ILLUMINA-545855_0001:1:24:1340:1877#0/	TTCC(12) 	12			1	Pm_114741	TGAGGAACAGGAGAAAGAGCC	Pm_245010	AAGTAACCGGATCCTTTCAGG	TTCC(12) 	12	1			12	1	1	1
ILLUMINA-545855_0001:1:23:1612:585#0/	AAAT(12) 	12			1	Pm_104278	CATTCCCTGCAGGTTTCTCC	Pm_213331	CTATAGAATGGCAATTAGGAGTAAAAGC	AAAT(12) 	12	1			1	3	1	1
ILLUMINA-545855_0001:1:2:631:417#0/	AGAGC(20) 	20			1	Pm_053503	TTTTGGATGGGAAACAGTGG	Pm_088129	TTTTCTGGAATTTTGCAAGCC	AGAGC(20) 	20	1			1	26	1	1
ILLUMINA-545855_0001:1:14:676:1297#0/	ATT(39) ATT(30) 	69	ATT 		1	Pm_032488	GTGGTCCCACCAGTTCTTGC	Pm_091353	AGGCTGTGTCTCATCAGGACC	ATT(39) ATT(30) 	69	1	ATT 		1177	1	1	1
ILLUMINA-545855_0001:1:2:372:885#0/	AAAT(12) 	12			1	Pm_133755	AATAATTTGGAGCAGCTATGTGG	Pm_225101	TGGTCCTGACTGTAATTTGTTATGC	AAAT(12) 	12	1			1	1	1	1
ILLUMINA-545855_0001:1:7:921:1384#0/	AAAG(12) 	12			1	Pm_023297	GGTGGTTTGTTTTAGGCTAATTCC	Pm_249998	CCAGTGAATATAGGGTGGAGCC	AAAG(12) 	12	1			1	1	1	1
ILLUMINA-545855_0001:1:14:1172:766#0/	AT(12) AT(12) AT(12) 	36			1	Pm_095674	GGAAAGCATCATCAAACCACC	Pm_022803	GATGCTCTCCCCATCTTTAACC	AT(12) AT(12) 	24	1			827	20533	9	1
ILLUMINA-545855_0001:1:20:912:785#0/	TCTG(16) 	16			1	Pm_123396	ATCAGCTCTGGCAGCTTTGC	Pm_049747	GGATGCCACAGTGAGGAAGG	TCTG(16) 	16	1			1	1	1	1
ILLUMINA-545855_0001:1:22:627:153#0/	AC(14) 	14			1	Pm_226085	GCATTCCCAATCAGTTGAACC	Pm_230864	TTACAGTGGCTCCACATTTGC	AC(14) 	14	1			3	2	1	1
ILLUMINA-545855_0001:1:19:785:602#0/	AC(12) 	12			1	Pm_024208	CATGTAAGTGTGATGGGTGGC	Pm_093898	CACTTGCAAATGACCTCCCC	AC(12) 	12	1			1	3	1	1
ILLUMINA-545855_0001:1:27:1103:1988#0/	AC(16) 	16			1	Pm_037109	TGCAGGTGGTATGTCGTTCC	Pm_165964	GGTTGCATCTGCTATCTTGCC	AC(16) 	16	1			4	1	1	1
ILLUMINA-545855_0001:1:9:1418:1735#0/	TCC(12) TCC(12) 	24			1	Pm_233209	GTTCTTCCCATTGAGCTGGC	Pm_028108	CTACCAGTGGGCCACATAGC	TCC(12) TCC(12) 	24	1			784	515	43	1
ILLUMINA-545855_0001:1:24:1630:1096#0/	AAC(15) AAC(15) 	30			1	Pm_131132	AGTTAATTTTGAGACACAACAGTGG	Pm_062853	CATATTGGTGGGAGGAAAAGG	AAC(15) AAC(15) 	30	1			3	1	1	1
ILLUMINA-545855_0001:1:21:1759:882#0/	AC(14) 	14			1	Pm_067523	GCTTGTTGAACAGTGGAAGTGG	Pm_210805	CGCTGTTTAACTACCACACTAGCC	AC(14) 	14	1			1	1	1	1
ILLUMINA-545855_0001:1:2:251:235#0/	AACCCT(18) 	18			1	Pm_168267	GACGCTTATAATCGCACCCC	Pm_058606	GCCCTGACTTCAAGGAGGC	AACCCT(18) 	18	1			17379	41524	184	1329
ILLUMINA-545855_0001:1:15:221:110#0/	AAAG(12) AAAG(12) 	24	AAAG 		1	Pm_085998	GACTAACTGTGGAGAGCTAACTGGG	Pm_225630	GCTGCTTTTCTTATGGTTGCC	AAAG(12) AAAG(12) 	24	1	AAAG 		1	2	1	1
ILLUMINA-545855_0001:1:21:164:48#0/	AATG(40) AATG(24) 	64			1	Pm_082503	TTTGTCACTGCCCAGAGTCG	Pm_049224	ACAACACTTCGAGACCACGG	AATG(40) AATG(24) 	64	1			6	1	1	1
ILLUMINA-545855_0001:1:26:755:940#0/	ACCCC(15) 	15			1	Pm_212691	TCCATAAGGCTTTGAAGACCTGG	Pm_260390	CTGAGGCTGAAGGCAGAAGG	ACCCC(15) 	15	1			45	108	6	1
ILLUMINA-545855_0001:1:18:276:778#0/	AATT(12) 	12			1	Pm_167542	TTTATGCTGCCCAGAGTTGC	Pm_023041	GGGAACAAGAGTTCCCTGG	AATT(12) 	12	1			1	4	1	1
ILLUMINA-545855_0001:1:16:1708:789#0/	ACC(12) ACC(12) 	24			1	Pm_163435	AAAAGGAAAAGTTGTGTGGTGG	Pm_038576	CCTCTCAGTTGTGAGTCCCC	ACC(12) ACC(12) 	24	1			2	2	2	1
ILLUMINA-545855_0001:1:13:726:1023#0/	TTCC(16) TTCC(24) 	40			1	Pm_221059	ACAGGGCCAATACGTTCAGC	Pm_081847	AGCAAAGTGGTCTGTCCTTCC	TTCC(16) TTCC(24) 	40	1			2	1	1	1
ILLUMINA-545855_0001:1:6:377:1212#0/	ATCT(12) 	12			1	Pm_067175	ATGCCTCCACTCACTTCAGG	Pm_026033	TGAAGCATGGTGAGGAGC	ATCT(12) 	12	1			2	2	1	1
ILLUMINA-545855_0001:1:22:814:862#0/	AATG(48) 	48			1	Pm_086931	GCTCTTTTCTTTGTCTGAGTCTGG	Pm_077506	CCTGTTTTGAGCTTCCGAGG	AATG(48) 	48	1			1	1	1	1
ILLUMINA-545855_0001:1:14:785:737#0/	AACCCT(18) 	18			1	Pm_061351	TTTTCCCATGCATTGTGCC	Pm_197081	AACCCTATTCCCAGGCAGC	AACCCT(18) 	18	1			44103	26920	3232	50
ILLUMINA-545855_0001:1:13:408:1402#0/	TC(12) 	12			1	Pm_006973	AAGACATGGTATCTGAAAAGCAGC	Pm_035786	TTCCTGGAAGGTTCCTGAGC	TC(12) 	12	1			1	1	1	1
ILLUMINA-545855_0001:1:13:1424:780#0/	AACCCT(18) 	18			1	Pm_058606	GCCCTGACTTCAAGGAGGC	Pm_087805	TCTGTGCAGAGGATCATGGG	AACCCT(18) 	18	1			41524	16593	105	563
ILLUMINA-545855_0001:1:7:830:636#0/	AAC(12) 	12			1	Pm_057534	GCGTGAAACATACACTGCTGC	Pm_156083	GTCACGAAGAGTCGGACACG	AAC(12) 	12	1			3	5742	1	1
ILLUMINA-545855_0001:1:18:486:251#0/	AATG(16) AATG(44) 	60			1	Pm_210341	CAAAAGATTTTGTGGGCAACC	Pm_008834	GTCACTGGTCTGAGATGGGC	AATG(16) AATG(44) 	60	1			1	102	1	1
ILLUMINA-545855_0001:1:13:782:1754#0/	AACCCT(18) AACCCT(18) 	36			1	Pm_153451	TAATCGAGATCGGAAGAGCG	Pm_058606	GCCCTGACTTCAAGGAGGC	AACCCT(18) 	18	1			13	41524	4	2
ILLUMINA-545855_0001:1:13:1780:1028#0/	AAAC(12) AGGG(12) 	24			1	Pm_260975	TGGTCTGTGCTTCCCTACCC	Pm_195659	TTCTCCGAGAGTGGCCTACC	AAAC(12) AGGG(12) 	24	1			2	1	1	1
ILLUMINA-545855_0001:1:18:1309:1843#0/	AGGG(12) 	12			1	Pm_033768	CTGAGGGTTGTGAAGGGAGG	Pm_165207	TCACTGCTGTTTTGGAACCG	AGGG(12) 	12	1			18	1	1	1
ILLUMINA-545855_0001:1:24:27:1248#0/	AAGAG(15) AAGAG(15) 	30			1	Pm_166037	AGTGTGTGTTGTGGTGAGGC	Pm_087489	CTCTTCTCTTCTCTTGCCTGC	AAGAG(15) 	15	1			1	2	1	1
ILLUMINA-545855_0001:1:6:1742:1509#0/	AACCCT(18) 	18			1	Pm_177296	GGTGCGATTATTAGCGTCCG	Pm_235072	ACTTATTTTGGACCGTGGGC	AACCCT(18) 	18	1			2590	7307	9	171
ILLUMINA-545855_0001:1:10:1344:1451#0/	AAC(12) AAC(12) 	24			1	Pm_190038	AATGCTAAGCAGGAAACCTCC	Pm_254802	TTTTAATACCACTCAACTGCTGG	AAC(12) 	12	1			3	3	3	1
ILLUMINA-545855_0001:1:13:1150:201#0/	AC(20) TCTCCC(18) 	38			1	Pm_246727	TGTGTGTGTGTGTTTTCGGC	Pm_148161	CGCCTTCCTCTACTTCAGGC	TCTCCC(18) 	18	1			23	35	7	2
ILLUMINA-545855_0001:1:16:1248:992#0/	AAAT(12) AAAT(12) 	24			1	Pm_043571	TTAAACCTCAATCTTTTCTTCCG	Pm_209000	TTATGTACACTGCCTTGAGTAGTCC	AAAT(12) AAAT(12) 	24	1			2	2	2	1
ILLUMINA-545855_0001:1:17:873:1200#0/	TTC(12) 	12			1	Pm_028175	TGCTGGGAAGAACAAGTGTAGC	Pm_123800	TTTATTTGCTTGGATGGAGGG	TTC(12) 	12	1			2	2	1	1
ILLUMINA-545855_0001:1:26:413:197#0/	AC(32) 	32			1	Pm_189539	TGATGCTAGTACACCATGAAGGC	Pm_074995	TTGTTATCTGCTTTGCTTGCTAGG	AC(32) 	32	1			8	1	1	1
ILLUMINA-545855_0001:1:7:398:1908#0/	TGC(18) 	18			1	Pm_242025	TGTCCTTCCAGGTACGGAGC	Pm_145489	CACATCTTTAGGGTGCCACG	TGC(18) 	18	1			1	2	1	1
ILLUMINA-545855_0001:1:8:1445:1824#0/	AT(18) AT(18) 	36			1	Pm_220333	TTGATGGCACATAATAATTAGAAGGC	Pm_186135	GCAGATAATGTCAAACTCCAGAGC	AT(18) 	18	1			2	3	2	1
ILLUMINA-545855_0001:1:13:1135:470#0/	TTCC(36) TTCC(16) TTCC(12) 	64			1	Pm_173313	GAACAGAAAGAAGGAGAAAAGACCC	Pm_165639	GCTGTTTCTTCTATCGCTGCC	TTCC(36) TTCC(16) TTCC(12) 	64	1			1	1	1	1
ILLUMINA-545855_0001:1:24:395:1813#0/	AC(34) AC(28) 	62			1	Pm_156279	CACACACACACACTGGCAGG	Pm_143163	GCCAGGTCCTCTTGTTATCTGC	AC(28) 	28	1			5	3	1	1
ILLUMINA-545855_0001:1:3:1089:1354#0/	ACCCC(15) 	15			1	Pm_061125	GAACAACAGATATTCTTGAGTCTAACACC	Pm_186633	GTGAGTGCCCCAGTTGACC	ACCCC(15) 	15	1			2	1	1	1
ILLUMINA-545855_0001:1:18:960:576#0/	AC(12) AC(12) 	24			1	Pm_179906	TTGTTCAGGCTCAGAGCAGC	Pm_223938	GAAGGACATTCCTGTGTTGGC	AC(12) AC(12) 	24	1			3	2	2	1
ILLUMINA-545855_0001:1:6:427:736#0/	AT(12) AT(12) 	24			1	Pm_073875	TGATGGTTTAATGATGCTCTCCC	Pm_087427	CATCTACATATGGTTAAAACATGGGG	AT(12) AT(12) 	24	1			463	13	2	2
ILLUMINA-545855_0001:1:22:486:391#0/	AAC(12) 	12			1	Pm_128663	GGGTCACAAAGAGTCAGACACG	Pm_170382	TTCCCCTTCTATTCCGGAGG	AAC(12) 	12	1			92	1	1	1
ILLUMINA-545855_0001:1:7:1020:1359#0/	ACC(12) ACC(12) 	24			1	Pm_079737	CACATCCGTCTACCTCTGCG	Pm_132980	GAGTGCCCCTTTCCTGTCC	ACC(12) ACC(12) 	24	1			2	4	1	1
ILLUMINA-545855_0001:1:21:1010:1804#0/	TCC(12) TCC(12) AAAAC(15) 	39			1	Pm_152720	GCAGCATAAGGCATCATCAGG	Pm_139028	TGCCACTTTCCATTCAAGAGG	TCC(12) TCC(12) AAAAC(15) 	39	1			1	1	1	1
ILLUMINA-545855_0001:1:2:822:1276#0/	TGGG(12) TGGG(12) 	24			1	Pm_001917	AGGGAGTGAGCTCTGCAACC	Pm_085759	CCCCTTTCTTTCGTTTAGAAGG	TGGG(12) TGGG(12) 	24	1			1	1	1	1
ILLUMINA-545855_0001:1:16:357:1962#0/	AGGT(12) 	12			1	Pm_055103	GTCGGCTGTGCATGTTTCC	Pm_078676	CCATACACAGTGGATCTGTTTGC	AGGT(12) 	12	1			1	2	1	1
ILLUMINA-545855_0001:1:9:117:253#0/	AC(16) AC(16) 	32			1	Pm_148895	ATGGGCTTCCAAGAACATGC	Pm_084694	ACATGCCAACAAAATGGTGC	AC(16) AC(16) 	32	1			1	1	1	1
ILLUMINA-545855_0001:1:22:1167:1049#0/	AATC(12) 	12			1	Pm_201597	GTTGGGAGACCTGGAAGACC	Pm_154819	CTTGTTCCTCTCCCCTCTGC	AATC(12) 	12	1			4	1	1	1
ILLUMINA-545855_0001:1:3:1250:818#0/	AAAT(12) AAAT(12) 	24			1	Pm_252062	ACCATTGTCCCAAAGGAAGG	Pm_072146	TTAGGACTGCTGCTTTCCTGG	AAAT(12) AAAT(12) 	24	1			3	1	1	1
ILLUMINA-545855_0001:1:20:280:1972#0/	TTCC(56) 	56			1	Pm_078566	CTCTCTCTCAAGAAGGAAGGACG	Pm_240123	TCACCTCACAGGATTGCTGG	TTCC(56) 	56	1			1	1	1	1
ILLUMINA-545855_0001:1:24:392:2004#0/	ATC(15) 	15			1	Pm_231151	GATTTAAGTCTGTCTGGCGTGC	Pm_067076	TGGGCATTTTCAGACTTTGG	ATC(15) 	15	1			1	1	1	1
ILLUMINA-545855_0001:1:9:1762:1506#0/	TCTG(12) TCTG(12) 	24	TCTG 		1	Pm_052391	GAAGAGATGAGTGTGAAGAGCC	Pm_193992	TGTCTGTCTGATGGTTTGAGC	TCTG(12) 	12	1	TCTG 		2	2	2	1
ILLUMINA-545855_0001:1:2:617:0#0/	TCCCC(20) 	20			1	Pm_106302	CAACTAAGTTATTGTTGAGCACAAGG	Pm_007454	TCCCGTGAGTCTTATCCTCC	TCCCC(20) 	20	1			1	1	1	1
ILLUMINA-545855_0001:1:5:1464:322#0/	AATG(12) 	12			1	Pm_032760	AAGATTAAGGGCATGGAGTGC	Pm_167687	TCATTTTACAAGACACGGAGGC	AATG(12) 	12	1			1	2	1	1
ILLUMINA-545855_0001:1:2:1500:276#0/	AT(12) AT(12) AT(12) 	36			1	Pm_013827	GGGGAGAGAATCATTAAACCACC	Pm_201948	GCTCCCTCAATCCTTTCACC	AT(12) AT(12) 	24	1			1106	112	4	6
ILLUMINA-545855_0001:1:26:1745:1223#0/	AC(18) AC(24) 	42	AC 		1	Pm_050443	TCAGGTCTATTATATCTTATGAACAAGGC	Pm_188973	GGTTTGTGATTCAAATAATGGGG	AC(18) AC(24) 	42	1	AC 		1	1	1	1
ILLUMINA-545855_0001:1:9:1337:1590#0/	ACAGCT(24) ACAGCT(24) 	48	ACAGCT 		1	Pm_227446	GAAAGGGGAAAAGGACGAGG	Pm_044471	GGCAACGTGTCTGTTGTTGG	ACAGCT(24) ACAGCT(24) 	48	1	ACAGCT 		1	1	1	1
ILLUMINA-545855_0001:1:4:692:115#0/	AAC(18) 	18			1	Pm_046263	CTGGCTCAGAACACCAGTGC	Pm_103303	CATCCAGGTCATTTGAGGGC	AAC(18) 	18	1			1	2	1	1
ILLUMINA-545855_0001:1:18:1345:1085#0/	AGGG(12) 	12			1	Pm_253722	GGATAAGATGAGTTGAGAACATGCC	Pm_108558	ATGATGCTTTGGGGCTGG	AGGG(12) 	12	1			3	3	3	1
ILLUMINA-545855_0001:1:19:747:1986#0/	TC(12) 	12			1	Pm_149716	TGTGGTGCCATTGTAAAGAGG	Pm_244441	AATTTCTGCTCCACTGACTGC	TC(12) 	12	1			1	1	1	1
ILLUMINA-545855_0001:1:21:558:110#0/	AATAC(20) 	20			1	Pm_204145	ATCTTCAGGAGATCTAAAGCAGG	Pm_173438	CTAGACCTCAGGGGTTGTCC	AATAC(20) 	20	1			1	1	1	1
ILLUMINA-545855_0001:1:3:1606:942#0/	AACCCT(18) AACCCT(18) 	36			1	Pm_048683	ACTTATTTTGGAGCGTGGGC	Pm_109005	GGGTGCCATTATAAGCGTCC	AACCCT(18) AACCCT(18) 	36	1			18993	2014	7	166
ILLUMINA-545855_0001:1:10:318:188#0/	AAAT(12) AAAT(12) 	24			1	Pm_210179	GATACTGGAAGGTGAGCCCC	Pm_013361	CTTGTCCTCTGCTCTTCCCC	AAAT(12) AAAT(12) 	24	1			1	1	1	1
ILLUMINA-545855_0001:1:21:231:1755#0/	AGGG(16) 	16			1	Pm_184607	CACAGAATGATTGATAAACAGATAGGG	Pm_220685	TGTACTGTATGCAAGTTTAGGCTGC	AGGG(16) 	16	1			1	1	1	1
ILLUMINA-545855_0001:1:1:179:747#0/	ATC(30) ATC(18) 	48	ATC 		1	Pm_183105	CATCTAAATTTGTCTGCTGCCC	Pm_261221	GAGTTGCCATGCCATGTAGC	ATC(18) 	18	1	ATC 		2	2	2	1
ILLUMINA-545855_0001:1:14:836:1294#0/	AC(16) 	16			1	Pm_121567	GAATCTCTTTTCCAGATGTATGTGC	Pm_095099	CAAAATGGGGTCTTTCCAGC	AC(16) 	16	1			4	1	1	1
ILLUMINA-545855_0001:1:23:863:582#0/	AC(20) 	20			1	Pm_022346	CTAAGCAGGGTTGGTCCTGG	Pm_118727	TTCCATGACATGTTTGTGGG	AC(20) 	20	1			4	1	1	1
ILLUMINA-545855_0001:1:15:105:1387#0/	TCC(27) TCC(24) 	51	TCC 		1	Pm_154172	GCCTAGGTAAAAGGGACTGAAGC	Pm_244742	TCTTGCCAATCCATCTGTGC	TCC(27) TCC(24) 	51	1	TCC 		3	2	2	1
ILLUMINA-545855_0001:1:17:1193:936#0/	AT(12) AT(12) 	24			1	Pm_230014	GAGAGCATCATCAAACCACC	Pm_070475	TGCTCTCCCAATCTTTTAACC	AT(12) AT(12) 	24	1			50874	8849	3039	146
ILLUMINA-545855_0001:1:11:12:1480#0/	AACCCT(18) 	18			1	Pm_087805	TCTGTGCAGAGGATCATGGG	Pm_058606	GCCCTGACTTCAAGGAGGC	AACCCT(18) 	18	1			16593	41524	105	563
ILLUMINA-545855_0001:1:18:1582:1100#0/	AAAACT(30) AAAACT(30) 	60			1	Pm_044182	GGGCTTCTATTTCCTGAACAGC	Pm_180294	GTCATGTTGCAAGCTACCCG	AAAACT(30) AAAACT(30) 	60	1			1	1	1	1
ILLUMINA-545855_0001:1:18:957:280#0/	AACCCT(18) AACCCT(18) 	36			1	Pm_208273	GGGAAAACCCTATTCCCAGG	Pm_106505	TGTTCCTTTACATAGCATGGGG	AACCCT(18) AACCCT(18) 	36	1			43825	1	0	1
ILLUMINA-545855_0001:1:2:534:1447#0/	TTGG(12) 	12			1	Pm_228996	CATCCATCATGTGCCAGAGG	Pm_036082	TGCTAACAGCCCAGTTGTTCC	TTGG(12) 	12	1			4	2	2	1
ILLUMINA-545855_0001:1:20:1630:183#0/	TGC(12) TGC(12) 	24			1	Pm_109275	AGATTGCACCAGAAAGTCCC	Pm_069591	GATTTGATTCTCCCTTGTTTGC	TGC(12) TGC(12) 	24	1			2	2	1	1
ILLUMINA-545855_0001:1:12:1075:1943#0/	TCC(15) TCC(15) 	30			1	Pm_112023	GACTGGACTCTCTCCAGGGG	Pm_110531	GAAATCGCTTGCTCAGATGC	TCC(15) TCC(15) 	30	1			10	3	2	1
ILLUMINA-545855_0001:1:24:617:505#0/	ATT(12) 	12			1	Pm_107881	GCGTTGTTCATCTACCATCAGG	Pm_149470	TTCATTGGCCATTAACTTTCTCC	ATT(12) 	12	1			1	1	1	1
ILLUMINA-545855_0001:1:25:1481:1709#0/	AC(18) AC(18) 	36			1	Pm_116254	GAACAAATTTATAATAAGTCATCACCCC	Pm_214588	GATTGGGGTTAACTGCAGGG	AC(18) 	18	1			2	12	2	1
ILLUMINA-545855_0001:1:1:1079:1298#0/	ATTTT(15) ATTTT(15) 	30			1	Pm_214409	TTAGTCTATTGACCATATCAAGTATAAAGG	Pm_066477	ATTGACTGCAGGGTGATGG	ATTTT(15) ATTTT(15) 	30	1			12	2	1	1
ILLUMINA-545855_0001:1:3:1125:321#0/	AT(12) AT(12) 	24			1	Pm_237520	TTGAGGGAGCATCAATAAACC	Pm_159302	TGCTCTCCCCATCTTTAACC	AT(12) AT(12) 	24	1			119	21486	29	6
ILLUMINA-545855_0001:1:5:1154:1667#0/	TC(22) 	22			1	Pm_150977	TGGTGGTATCTTCCATAGCTGG	Pm_133927	GGTGGGTTGCAGAATCATCC	TC(22) 	22	1			1	1	1	1
ILLUMINA-545855_0001:1:23:843:283#0/	TGC(12) 	12			1	Pm_091906	GAAGAAAGTTCCGTTCCCAGC	Pm_122921	ATCTTTCCCACCTCACCTGC	TGC(12) 	12	1			1	3	1	1
ILLUMINA-545855_0001:1:22:1590:1797#0/	ACTG(20) AC(18) AC(12) 	50			1	Pm_171920	GAGGTTCCAGTTCATCAAGAAGC	Pm_246111	CATAGACTCATTCCGCCAGG	ACTG(20) 	20	1			2	1	1	1
ILLUMINA-545855_0001:1:1:636:1542#0/	AAC(15) AAC(15) 	30			1	Pm_015333	GAAACATCCTCCTCTCACACCC	Pm_245711	GTTTTCCACTTTTGTGCCCC	AAC(15) AAC(15) 	30	1			4	2	2	1
ILLUMINA-545855_0001:1:22:909:903#0/	AAAT(20) AAAT(20) 	40			1	Pm_136639	AAAAGAGTCACCCTCTGGGG	Pm_078375	ATGAGTTAAGCAGTAAAGAACTGAGG	AAAT(20) AAAT(20) 	40	1			2	1	1	1
ILLUMINA-545855_0001:1:15:265:835#0/	AAAT(12) AAAT(12) 	24			1	Pm_052915	GCTGAGTTCTCACACTGTATTAAGC	Pm_249270	TTCCAGAACCAGTTATCAAACC	AAAT(12) AAAT(12) 	24	1			1	1	1	1
ILLUMINA-545855_0001:1:14:1619:652#0/	TC(20) TC(14) 	34	TC 		1	Pm_213778	TTTGTAATATGATTCTCATTGCTGACC	Pm_012702	TGTTGTTGGGATGAATTGGC	TC(20) TC(14) 	34	1	TC 		1	1	1	1
ILLUMINA-545855_0001:1:22:212:1123#0/	AACCCT(18) 	18			1	Pm_058606	GCCCTGACTTCAAGGAGGC	Pm_224919	AAATCCAACTGGATGCTTATATTCG	AACCCT(18) 	18	1			41524	5992	206	28
ILLUMINA-545855_0001:1:28:746:1503#0/	ATC(21) ATC(36) ATC(54) 	111	ATC 		1	Pm_126823	AGAAAATGCAACAATTTTCATGG	Pm_002854	GCATCCCTCTCCCAATTATCC	ATC(21) ATC(36) ATC(54) 	111	1	ATC 		1	1	1	1
ILLUMINA-545855_0001:1:9:112:1029#0/	TTCC(12) 	12			1	Pm_233593	GGTCCTTTGCACTTGACCTCC	Pm_084248	GGTACCAGAAGCAGAACAGATGC	TTCC(12) 	12	1			5	4	2	1
ILLUMINA-545855_0001:1:13:961:558#0/	AGGG(12) 	12			1	Pm_049414	TGCAATCTTATTAGAAATGGATTTGG	Pm_208004	TCCCTAGGCAGCATCTCTTCC	AGGG(12) 	12	1			1	314	1	1
ILLUMINA-545855_0001:1:17:1106:1238#0/	TTCC(12) 	12			1	Pm_012615	CAAAACATTGCTATACATCTACTTTCC	Pm_083193	TGACATTTCCTGATAAAACAATGC	TTCC(12) 	12	1			1	1	1	1
ILLUMINA-545855_0001:1:1:1706:1399#0/	AATC(12) 	12			1	Pm_238983	CAGCACAGCTGTAAATCTGATAATAGG	Pm_212399	GGATATGACCCACATCCATCC	AATC(12) 	12	1			1	1	1	1
ILLUMINA-545855_0001:1:22:46:624#0/	AC(14) AC(14) 	28			1	Pm_039763	GCTTACCAAAATCTGCGTTCC	Pm_069224	ATTTGGATGCATTTTCCCC	AC(14) AC(14) 	28	1			1	2	1	1
ILLUMINA-545855_0001:1:4:911:1031#0/	AC(12) 	12			1	Pm_249360	GATCCACATGCCTCAACAGG	Pm_160902	CATACGCACACAATTCTTAGGC	AC(12) 	12	1			20	1	1	1
ILLUMINA-545855_0001:1:5:1409:493#0/	AATC(12) AATC(12) 	24	AATC 		1	Pm_119773	AGAATTCAATTGTTCACCAGGC	Pm_001412	TCTTAACTGGATGTTAGCCACCC	AATC(12) AATC(12) 	24	1	AATC 		2	4	2	1
ILLUMINA-545855_0001:1:7:199:1344#0/	AACCCT(18) AACCCT(18) 	36			1	Pm_211524	GATCCTCTGCACAGAAGGGG	Pm_199165	GGAAAACCCTATTCCCAGGC	AACCCT(18) AACCCT(18) 	36	1			14998	43874	18	1161
ILLUMINA-545855_0001:1:24:1774:763#0/	AAAG(12) 	12			1	Pm_111619	GGATTAACAAATTAGTAAGCTGGAGGG	Pm_008173	TTGCTCTGTGGAACGTCAGC	AAAG(12) 	12	1			1	1	1	1
ILLUMINA-545855_0001:1:1:963:1888#0/	TCC(12) 	12			1	Pm_128458	TTGCCCTCCACTCACAACC	Pm_053384	AGGGACATGCCAGAATGAGG	TCC(12) 	12	1			2	3	2	2
ILLUMINA-545855_0001:1:25:1645:1495#0/	AC(16) AC(16) 	32			1	Pm_242165	CAGTGTGTGACTGGGCAGG	Pm_161835	TGATTTACATTTTAGCCAGTTGGG	AC(16) AC(16) 	32	1			1	2	1	1
ILLUMINA-545855_0001:1:11:910:96#0/	ATATAC(18) 	18			1	Pm_238971	GAACGCAACATCCAGAACG	Pm_232855	TGGAACCTTTCACACCCC	ATATAC(18) 	18	1			2	3	1	1
ILLUMINA-545855_0001:1:24:252:223#0/	AT(12) AT(12) 	24			1	Pm_109261	GGGGAGAGCATCATCAAACC	Pm_259361	TTGTTGTTCTTCACATCTTTTACCC	AT(12) 	12	1			50074	5	6	3
ILLUMINA-545855_0001:1:8:988:1455#0/	ACC(12) ACC(12) 	24			1	Pm_010478	AGGCAAATTCCCAAGACAGC	Pm_195707	GGAAGACCTGAAAGGCCAGG	ACC(12) ACC(12) 	24	1			1	61	1	1
ILLUMINA-545855_0001:1:24:1465:981#0/	AAC(12) 	12			1	Pm_142673	GGACTTGAAGGGAGTAAGTGGC	Pm_188312	GGTCTCTTGTTTATTTAGAGGTACACTGG	AAC(12) 	12	1			1	2	1	1
ILLUMINA-545855_0001:1:23:238:1376#0/	AAAT(12) AC(16) 	28			1	Pm_074230	TCATGTTTTCCACAATGCAGC	Pm_102552	TTCACTCAAAGTAGGAGCGGC	AAAT(12) AC(16) 	28	1			1	1	1	1
ILLUMINA-545855_0001:1:7:723:1311#0/	TC(16) 	16			1	Pm_261652	GGGAGGAACTGGACAACAAGG	Pm_216195	CTTCAAGCATGCTGCCTCC	TC(16) 	16	1			1	1	1	1
ILLUMINA-545855_0001:1:3:392:1021#0/	TCC(12) TCC(12) ACC(12) 	36			1	Pm_146954	GGTCCTTGCTTTGAATGTTCC	Pm_114212	TTCTGTTCAGTGATGATGGTGG	TCC(12) TCC(12) ACC(12) 	36	1			1	2	1	1
ILLUMINA-545855_0001:1:27:973:153#0/	AATAAC(18) 	18			1	Pm_207076	AGCACTGTCCTTGTTGACCC	Pm_140415	GCCCAACCTACCTCATAGGG	AATAAC(18) 	18	1			8	16	1	1
ILLUMINA-545855_0001:1:26:429:1002#0/	TGCC(12) 	12			1	Pm_070676	TGAACCACTGACCACAAGGG	Pm_072198	AAGCATGTGTGAGTGCCTGG	TGCC(12) 	12	1			2	1	1	1
ILLUMINA-545855_0001:1:12:1425:2006#0/	AAAT(20) AAGC(12) AAAT(20) AAGC(12) 	64			1	Pm_126457	ATCTTCCACCAAGCTACCCC	Pm_184101	TACGTAAACAAGCAAGCAAGC	AAAT(20) AAGC(12) AAAT(20) AAGC(12) 	64	1			1	1	1	1
ILLUMINA-545855_0001:1:21:1187:1011#0/	AACT(12) AACT(12) 	24			1	Pm_095988	GACTGGAAACTGAGAGGCTGC	Pm_230632	TGTGAATCCCCATTGATCTCC	AACT(12) AACT(12) 	24	1			2	2	1	1
ILLUMINA-545855_0001:1:26:1202:578#0/	AACCCT(18) AACCCT(18) 	36			1	Pm_199165	GGAAAACCCTATTCCCAGGC	Pm_211524	GATCCTCTGCACAGAAGGGG	AACCCT(18) AACCCT(18) 	36	1			43874	14998	18	1161
ILLUMINA-545855_0001:1:15:1278:99#0/	AAAT(16) 	16			1	Pm_000446	TACTGCACACTCCAACACGG	Pm_188898	ATGCCCTTCAGTATTCTGGG	AAAT(16) 	16	1			2	4	2	2
ILLUMINA-545855_0001:1:6:1453:1558#0/	AACCCT(18) 	18			1	Pm_184343	AAACCCTATTCCCAGGCAGC	Pm_060616	AAGTTTAGCTTCCCGTGGTCC	AACCCT(18) 	18	1			26498	16316	32	200
ILLUMINA-545855_0001:1:16:986:1076#0/	AACCCT(18) AACCCT(18) 	36			1	Pm_216075	AAGCGTCCAGTTGGATTTGG	Pm_199165	GGAAAACCCTATTCCCAGGC	AACCCT(18) AACCCT(18) 	36	1			1268	43874	0	60
ILLUMINA-545855_0001:1:3:983:1206#0/	AC(18) AC(18) AT(12) 	48			1	Pm_190345	GAACTTATTTCCATGTGTGTTGG	Pm_041856	GTGTGTGTGTATCTACCAATCTGC	AC(18) 	18	1			1	3	1	1
ILLUMINA-545855_0001:1:5:687:332#0/	AAAC(16) AAAC(24) 	40			1	Pm_079191	ACTTCAGGGCCAAGAAATGC	Pm_077874	CACTTTGTGTGAGATGGGCG	AAAC(16) AAAC(24) 	40	1			1	78	1	1
ILLUMINA-545855_0001:1:9:1765:672#0/	AACCCT(18) AACCCT(18) 	36			1	Pm_177296	GGTGCGATTATTAGCGTCCG	Pm_199165	GGAAAACCCTATTCCCAGGC	AACCCT(18) AACCCT(18) 	36	1			2590	43874	16	187
ILLUMINA-545855_0001:1:12:989:1201#0/	AC(12) AC(12) 	24			1	Pm_035977	GGTGGAAAGGCAAGACAATCC	Pm_028932	TCCAGATACATGGATCAGACGC	AC(12) AC(12) 	24	1			1	1	1	1
ILLUMINA-545855_0001:1:11:1349:699#0/	TC(14) 	14			1	Pm_178326	TTCTTTCGGTTATCAGCTGCC	Pm_008996	TGGAAACAGTTCCAAGAGAAGG	TC(14) 	14	1			2	5	2	1
ILLUMINA-545855_0001:1:28:581:710#0/	ATAC(12) ATAC(12) 	24			1	Pm_119817	TGTAGCAATAAGCCAAGGTTGC	Pm_055203	TGCTTCCAAGTGCATGGC	ATAC(12) ATAC(12) 	24	1			1	3	1	1
ILLUMINA-545855_0001:1:3:54:1309#0/	AC(12) 	12			1	Pm_202412	AATAACCGTCAACAATCAATAGCG	Pm_041162	AGTACAGCTGGCATCATCTGG	AC(12) 	12	1			1	1	1	1
ILLUMINA-545855_0001:1:1:635:1251#0/	AC(12) 	12			1	Pm_082234	TTTGGCATCCAAAGAAAGCC	Pm_035011	TTTTGCTTAATGACCAGGTTGC	AC(12) 	12	1			1	1	1	1
ILLUMINA-545855_0001:1:4:274:800#0/	TC(46) TC(34) 	80			1	Pm_184489	AGTGGTGGTAGTGGGAAGGG	Pm_015622	CGAAATGTCAGAGAGGGTGG	TC(46) TC(34) 	80	1			1	1	1	1
ILLUMINA-545855_0001:1:4:1063:631#0/	AAC(12) 	12			1	Pm_250431	TTGAAAATCCAGTCTTTCTGATCC	Pm_127714	ACTCAGGGAGGCAGTGAAGG	AAC(12) 	12	1			3	10243	1	1
ILLUMINA-545855_0001:1:5:1508:469#0/	TGCC(12) TGCC(12) 	24			1	Pm_111343	CTCAGAAGTTGCATCCGTCC	Pm_248713	TTTTATGTTGTACGCCACCCC	TGCC(12) TGCC(12) 	24	1			1	2	1	1
ILLUMINA-545855_0001:1:14:416:1544#0/	AT(12) 	12			1	Pm_182865	TCATTTACATATGGTTAAAAGGTGGG	Pm_081186	TGGTTTATTGATGCTCTCCCC	AT(12) 	12	1			451	10256	310	12
ILLUMINA-545855_0001:1:13:1438:1936#0/	AACCCT(18) 	18			1	Pm_058606	GCCCTGACTTCAAGGAGGC	Pm_019991	GTCAGGGCCCAAATCTAACC	AACCCT(18) 	18	1			41524	60	5	1
ILLUMINA-545855_0001:1:13:512:732#0/	AGGG(12) 	12			1	Pm_245443	TCATGAAAGAGTTTCCTGCCC	Pm_023995	TGAATTGCTCTGTGAGAGGTGC	AGGG(12) 	12	1			2	1	1	1
ILLUMINA-545855_0001:1:10:1199:270#0/	AT(12) 	12			1	Pm_159302	TGCTCTCCCCATCTTTAACC	Pm_244981	GGGGAGAGGATCAATACACC	AT(12) 	12	1			21486	47	6	1
ILLUMINA-545855_0001:1:10:825:1863#0/	TCTG(12) 	12			1	Pm_216786	TCAACATGCATTTTAGCAACTCC	Pm_088746	AACAGATCTTGGCTGACCTCC	TCTG(12) 	12	1			1	1	1	1
ILLUMINA-545855_0001:1:23:963:407#0/	TTC(12) 	12			1	Pm_105300	CAGTATGATAATCCTGCTTAATGGTAGC	Pm_095212	TCAGCACAAAACTCCTGTATTGC	TTC(12) 	12	1			1	1	1	1
ILLUMINA-545855_0001:1:4:1178:661#0/	AAAC(12) 	12			1	Pm_175815	GCATGGAAGGAAAAGTAGTGGG	Pm_251086	TCTGTGGCTATTCTATGGGGC	AAAC(12) 	12	1			1	2	1	1
ILLUMINA-545855_0001:1:1:662:543#0/	AAC(12) 	12			1	Pm_235708	CTGAGCAAACTCAGGGAGGC	Pm_063948	CCAATGGCTGGGTTCATCC	AAC(12) 	12	1			9641	4	1	1
ILLUMINA-545855_0001:1:17:977:1681#0/	ATAC(32) ATAC(32) 	64			1	Pm_221361	GCGCCAGAACATCTACCTCG	Pm_029732	CAAGGGTATCTTTCCATCCAGC	ATAC(32) ATAC(32) 	64	1			3	1	1	1
ILLUMINA-545855_0001:1:5:1688:63#0/	ATC(42) ATC(45) 	87	ATC 		1	Pm_215385	AAGATGGTCAGCCATACAAAACC	Pm_247864	GTTGTTGGGAGTCAAGTGGC	ATC(42) ATC(45) 	87	1	ATC 		1	3	1	1
ILLUMINA-545855_0001:1:26:926:1675#0/	AAAT(12) 	12			1	Pm_195425	CACTCAAAAGTGCAATGAGGC	Pm_031021	CCCAGTCACTTGTTGAGAAGAGC	AAAT(12) 	12	1			1	1	1	1
ILLUMINA-545855_0001:1:21:906:853#0/	TCC(15) 	15			1	Pm_031620	TGCAAAAGCTTGTATTATGGACC	Pm_181242	ATGCCATATTCCCAACTGGC	TCC(15) 	15	1			2	2	1	1
ILLUMINA-545855_0001:1:20:1759:834#0/	ACTG(12) 	12			1	Pm_053819	AACCATCACAAAATAGACACCCC	Pm_064855	CGAGCTCATGTTTCATTGCC	ACTG(12) 	12	1			2	1	1	1
ILLUMINA-545855_0001:1:21:383:787#0/	AACCCT(18) 	18			1	Pm_058606	GCCCTGACTTCAAGGAGGC	Pm_228381	TTCTATGCAAAGGACCACGG	AACCCT(18) 	18	1			41524	15780	39	1299
ILLUMINA-545855_0001:1:9:478:1349#0/	TC(36) TC(28) 	64	TC 		1	Pm_001406	TTTGTCTCATGGAGGCTTGG	Pm_038656	GTTTCCACCCTTTTCCCACC	TC(36) 	36	1	TC 		1	1	1	1
ILLUMINA-545855_0001:1:16:1671:996#0/	AACCCT(18) 	18			1	Pm_058606	GCCCTGACTTCAAGGAGGC	Pm_088381	GACGCTTATAATGGCACCCC	AACCCT(18) 	18	1			41524	2031	20	107
ILLUMINA-545855_0001:1:5:1601:1625#0/	AATT(12) AATT(12) 	24			1	Pm_260043	GCCTTCCAGGCCCATATAGC	Pm_221319	CAAAGTGGATCCCTTCAGGC	AATT(12) AATT(12) 	24	1			2	2	1	1
ILLUMINA-545855_0001:1:21:383:623#0/	AC(22) 	22			1	Pm_002557	ATGAACTGAAGAATATGACTGGAGG	Pm_201246	TCTGCCTCAAGTGTTAGATGGC	AC(22) 	22	1			1	1	1	1
ILLUMINA-545855_0001:1:15:875:1473#0/	AC(12) AC(12) 	24			1	Pm_083613	CACCACACATGATTGGACGG	Pm_040670	GCCTAACTTGACTCTGCTGGC	AC(12) AC(12) 	24	1			1	49	1	1
ILLUMINA-545855_0001:1:22:1714:460#0/	AAAT(12) AAAT(12) AAAT(20) 	44			1	Pm_123337	TGATTTATATAGCTCCCTCTGGGG	Pm_017235	TCACGTATGTGAGATGGGCG	AAAT(12) AAAT(20) 	32	1			2	4	2	1
ILLUMINA-545855_0001:1:7:306:1389#0/	TC(12) TC(12) 	24			1	Pm_188513	GAGAAATTTGGCCATTAGCAGC	Pm_015628	AGGCAGATGGTCAAAATGAGC	TC(12) TC(12) 	24	1			1	1	1	1
ILLUMINA-545855_0001:1:11:1069:1337#0/	AAGAG(15) 	15			1	Pm_149372	TCTTAAAGGAAAATCTATGGAAGCC	Pm_115339	AACATATGTGTCCAGTTCATCTGC	AAGAG(15) 	15	1			1	1	1	1
ILLUMINA-545855_0001:1:27:1036:208#0/	CCGG(12) 	12			1	Pm_010919	CGCCTCCAGAGACTTCGG	Pm_099791	TTCACACAGCGCCACAGC	CCGG(12) 	12	1			1	2	1	1
ILLUMINA-545855_0001:1:6:281:716#0/	TCC(15) 	15			1	Pm_118453	TGTAACTTATGCAATGTAACCCC	Pm_152118	AAAAGAAGAACTGTCACTCTATACCTAGC	TCC(15) 	15	1			2	2	2	1
ILLUMINA-545855_0001:1:26:1409:1608#0/	AT(12) AT(12) AT(14) AT(12) 	50	AT 		1	Pm_187181	TGGTTAAAGATGGGGAGAGC	Pm_090012	AAATAGATGGTGGTTTAATGATGC	AT(12) AT(14) 	26	1	AT 		21505	84	34	2
ILLUMINA-545855_0001:1:24:1094:1198#0/	AGCC(12) 	12			1	Pm_101523	CATAAAGGCTGGCTACTTGTGC	Pm_152705	AGTAGCTGGCGTCCTCTTCC	AGCC(12) 	12	1			1	1	1	1
ILLUMINA-545855_0001:1:5:1538:1795#0/	AACCCT(18) 	18			1	Pm_228381	TTCTATGCAAAGGACCACGG	Pm_058606	GCCCTGACTTCAAGGAGGC	AACCCT(18) 	18	1			15780	41524	39	1299
ILLUMINA-545855_0001:1:23:1083:1083#0/	ATC(12) 	12			1	Pm_122119	TCTTAATAGCTTCATTTCAGTCCCC	Pm_125386	CAAAATGTCATGTTATTGCTTGG	ATC(12) 	12	1			2	1	1	1
ILLUMINA-545855_0001:1:3:1227:613#0/	AC(14) AC(14) 	28			1	Pm_117512	GAAGATGAGTGCTTTTCTACTCAGC	Pm_123235	ACGTGGGCCTGTAATCTTCC	AC(14) AC(14) 	28	1			1	1	1	1
ILLUMINA-545855_0001:1:15:377:2039#0/	TC(18) 	18			1	Pm_168832	ACACTGAGAGGGCCACAGC	Pm_011216	TGGGCAGGCATATAAATTGG	TC(18) 	18	1			5	2	1	1
ILLUMINA-545855_0001:1:26:395:700#0/	AGCC(16) 	16			1	Pm_034678	GGAGGAGTTGGACTCCGAGG	Pm_177965	GGCAAGAAGCACAAACTCCC	AGCC(16) 	16	1			1	2	1	1
ILLUMINA-545855_0001:1:26:914:1481#0/	ACC(12) ACC(12) 	24			1	Pm_115858	ACAGCAGCATCTGTGGATGG	Pm_053331	TTGCTACAGCCACTATCTTGCC	ACC(12) ACC(12) 	24	1			3	2	3	1
ILLUMINA-545855_0001:1:28:432:871#0/	TGC(12) TGC(12) 	24			1	Pm_193177	GACAGAGCTTGTGTGACCAGG	Pm_110941	AGGCTCTTCCCCACAGTTCC	TGC(12) TGC(12) 	24	1			2	2	2	2
ILLUMINA-545855_0001:1:24:420:1863#0/	AT(16) AT(14) 	30			1	Pm_160949	GCCTCTGGATTTTATGTCAGTCC	Pm_176892	TCTATTATTACTGCTTATCCTTTGTCCC	AT(16) AT(14) 	30	1			1	1	1	1
ILLUMINA-545855_0001:1:6:1175:1760#0/	AATC(16) AATC(16) 	32			1	Pm_042895	GAATCTGTCTTGCTGTGGTTGG	Pm_100393	GGAGTTGAAAATGACTTGATGGC	AATC(16) AATC(16) 	32	1			3	184	3	1
ILLUMINA-545855_0001:1:6:90:27#0/	AC(18) AC(18) 	36			1	Pm_164016	GGCCCCAAGTGTATTAAGGG	Pm_119619	CACAGAGTAGCTGAGAAAATGATAATCC	AC(18) 	18	1			1	1	1	1
ILLUMINA-545855_0001:1:3:183:793#0/	AACCCT(18) 	18			1	Pm_090911	TACTTCCAGGCAGGTGTCC	Pm_014746	GAAGTAGGGTTTTCCCATGC	AACCCT(18) 	18	1			11	10	1	1
ILLUMINA-545855_0001:1:9:639:162#0/	TTCC(12) TTCC(12) 	24			1	Pm_108169	TTCCATTGCAAAATGAAGCC	Pm_050836	CAATTGCCAGTTCTACTTCCTTCC	TTCC(12) TTCC(12) 	24	1			1	1	1	1
ILLUMINA-545855_0001:1:4:234:1541#0/	AACCCT(18) 	18			1	Pm_184343	AAACCCTATTCCCAGGCAGC	Pm_002683	AGCTTCCTGTGGTCCTTTGC	AACCCT(18) 	18	1			26498	143	0	3
ILLUMINA-545855_0001:1:2:357:1338#0/	TCTCG(15) 	15			1	Pm_200164	AATTTTCCCTTTTCTAGTTCCTGC	Pm_010563	GCAACCCATCATCCCACC	TCTCG(15) 	15	1			4	54	1	1
ILLUMINA-545855_0001:1:12:1714:1082#0/	ACC(12) 	12			1	Pm_217880	TTTGGAGGACACAATTTGATGG	Pm_120651	TGGATAGCCGAACACTTAGAGC	ACC(12) 	12	1			2	2	1	1
ILLUMINA-545855_0001:1:4:1323:732#0/	AACCCT(18) 	18			1	Pm_058606	GCCCTGACTTCAAGGAGGC	Pm_087805	TCTGTGCAGAGGATCATGGG	AACCCT(18) 	18	1			41524	16593	105	563
ILLUMINA-545855_0001:1:8:517:1761#0/	TCC(12) TCC(12) 	24			1	Pm_040640	CACCTCGCCAAGGAAAAGG	Pm_218972	ACACCTAGGTAACGCCTGCC	TCC(12) TCC(12) 	24	1			2	2	1	1
ILLUMINA-545855_0001:1:2:1383:1871#0/	TTC(12) 	12			1	Pm_189018	GCCAGGTGCTGACTGTGG	Pm_052824	TGTATATGTTCAAGATCACATCATGG	TTC(12) 	12	1			77	2	1	1
ILLUMINA-545855_0001:1:1:1490:197#0/	AACCCT(18) 	18			1	Pm_133740	TCTATGCAAAGGAACACGGG	Pm_039836	CCCTGACTTCAAGGAGGACG	AACCCT(18) 	18	1			8212	266	2	1
ILLUMINA-545855_0001:1:12:642:1096#0/	ACCCC(20) 	20			1	Pm_073451	TTCAGAGTGTGTGTGTGCCG	Pm_220172	AGGACTCCACAGGTCAACCC	ACCCC(20) 	20	1			1	24	1	1
ILLUMINA-545855_0001:1:8:146:1706#0/	AAAT(12) 	12			1	Pm_124027	CGGAGGTTGCTTCTCTTCG	Pm_134822	TTTATGTTTTAATTGTAAGCCGTCC	AAAT(12) 	12	1			2	1	1	1
ILLUMINA-545855_0001:1:10:625:1451#0/	ATC(15) ATC(15) 	30	ATC 		1	Pm_190242	TCAGTATGCACATGTGACCCC	Pm_010457	GAGTTAATGGAAGAAAGGTGGTCC	ATC(15) ATC(15) 	30	1	ATC 		3	2	1	1
ILLUMINA-545855_0001:1:26:685:1376#0/	AACCCT(18) 	18			1	Pm_147559	AGTTTAGCTGCCCGTGTTCC	Pm_199165	GGAAAACCCTATTCCCAGGC	AACCCT(18) 	18	1			969	43874	1	107
ILLUMINA-545855_0001:1:14:893:2017#0/	AATC(20) AATC(28) 	48			1	Pm_001514	TTTGACATTGTGAGCTTCCG	Pm_038513	TGTTGATAATTCAGAAGACAGGGC	AATC(20) AATC(28) 	48	1			3	3	2	1
ILLUMINA-545855_0001:1:15:350:186#0/	TTC(12) TTC(12) 	24			1	Pm_028723	GCCCTGATTCTTCTGTTTTCCC	Pm_078433	AGGTGAGGTCACCAGCAGGG	TTC(12) TTC(12) 	24	1			2	2	1	1
ILLUMINA-545855_0001:1:11:1331:433#0/	TC(14) 	14			1	Pm_182083	TGTTGCTATCGTGTGAAATTAAGG	Pm_171174	AAAGCTTCTAACCAAACTGGGC	TC(14) 	14	1			1	1	1	1
ILLUMINA-545855_0001:1:26:1286:1948#0/	TC(12) TC(38) 	50	TC 		1	Pm_173866	TTTTCAAGAGCCAGCAGAGG	Pm_096592	GAAGTTTGAGTTCTCTAAGTGAAGAGG	TC(12) TC(38) 	50	1	TC 		1	1	1	1
ILLUMINA-545855_0001:1:20:1785:1136#0/	TC(12) TC(12) 	24			1	Pm_050834	AGTTCTAGGAGGGAGGCACG	Pm_087619	TTTTCAGAAGTAGCTTGCCCG	TC(12) 	12	1			2	2	2	1
ILLUMINA-545855_0001:1:3:792:517#0/	TTCC(48) TTCC(28) 	76			1	Pm_032023	AGAAGTTCTAGAAACCAAGCTATGC	Pm_023005	GATATTGCCTGATCTTCCTTCC	TTCC(48) TTCC(28) 	76	1			1	2	1	1
ILLUMINA-545855_0001:1:12:234:1507#0/	AGCC(12) 	12			1	Pm_025936	CCTCCCTAAGGAATTCACGG	Pm_136075	CTGTTAAAGCAAATGCGGGG	AGCC(12) 	12	1			339	1	1	1
ILLUMINA-545855_0001:1:1:868:1150#0/	AAAC(12) AAAC(16) 	28			1	Pm_257255	CAACTGGCCTACAGGAAAGACC	Pm_156803	TCTTAGCCATTGCCAGGTCC	AAAC(12) AAAC(16) 	28	1			3	21	1	1
ILLUMINA-545855_0001:1:16:1511:505#0/	AC(12) AC(12) 	24			1	Pm_127613	CTGCTCCCTTGAGAAGGTGC	Pm_067546	GGCCTTCTCATCATCCCACC	AC(12) AC(12) 	24	1			2	1	2	1
ILLUMINA-545855_0001:1:9:1227:1574#0/	AACCCT(18) 	18			1	Pm_177296	GGTGCGATTATTAGCGTCCG	Pm_235072	ACTTATTTTGGACCGTGGGC	AACCCT(18) 	18	1			2590	7307	9	171
ILLUMINA-545855_0001:1:6:1449:440#0/	AACCCT(18) 	18			1	Pm_211524	GATCCTCTGCACAGAAGGGG	Pm_199165	GGAAAACCCTATTCCCAGGC	AACCCT(18) 	18	1			14998	43874	18	1161
ILLUMINA-545855_0001:1:18:426:1821#0/	ATCT(44) ATCT(64) 	108	ATCT ATCT 	ATCT	1	Pm_250747	TGTAGTGGTAAAGGCATCAGGC	Pm_219716	TTGGCAAAGTTTTCAGAAGTGG	ATCT(44) ATCT(64) 	108	1	ATCT ATCT 	ATCT	7	8	2	2
ILLUMINA-545855_0001:1:15:1416:1134#0/	ATAC(12) ATAC(12) 	24	ATAC 		1	Pm_162182	GCCCAGTGCATTTGTTTACG	Pm_234261	AACTCTCCATTTCTTTGGTGGC	ATAC(12) 	12	1	ATAC 		6	4	4	1
ILLUMINA-545855_0001:1:2:1716:364#0/	AAGGAG(30) AAGGAG(66) ACC(12) 	108	AAGGAG 		1	Pm_238357	GGATTTAGTGGGTCCACCACC	Pm_170759	ACCACCATTGCTCCTTCTCC	AAGGAG(30) AAGGAG(66) 	96	1	AAGGAG 		3	2	1	1
ILLUMINA-545855_0001:1:4:870:587#0/	TGC(39) TGC(21) 	60			1	Pm_182331	ACCGACTCTTCCTCTCCCG	Pm_056754	CACAGTCACCCCTTGGAGC	TGC(21) 	21	1			1	1	1	1
ILLUMINA-545855_0001:1:26:950:1015#0/	AAAG(12) AAAT(20) 	32			1	Pm_046542	GCCCTGTATTAAGGAGTGTATTCTAAAGG	Pm_124319	AGAATCCCCTGGAGTTGGG	AAAG(12) AAAT(20) 	32	1			3	4	1	1
ILLUMINA-545855_0001:1:5:1187:1216#0/	AAAG(12) 	12			1	Pm_035287	TGAATGCGTAAGTATACCTTCCTGG	Pm_219485	TTTTCTTTCTATTTGCTGCTTACCC	AAAG(12) 	12	1			1	2	1	1
ILLUMINA-545855_0001:1:19:706:1123#0/	AT(12) AT(12) 	24			1	Pm_071811	GGAGAGCATCATCAAACCACC	Pm_049612	TGCTCTCCCCATCTTTTAACC	AT(12) AT(12) 	24	1			47662	8461	1793	222
ILLUMINA-545855_0001:1:17:1518:389#0/	AAAT(12) 	12			1	Pm_038097	GTGATGATGTCATGCATTCTGG	Pm_202384	CCACCTTAGAAGTTCCATTCTTTAGG	AAAT(12) 	12	1			2	3	1	1
ILLUMINA-545855_0001:1:18:787:1909#0/	AAC(12) AAC(12) 	24			1	Pm_174242	AACAAATTCTATTATCCAGAGGAGGC	Pm_046573	TTTGGCTGGGCTTTTGTAGC	AAC(12) 	12	1			3	2	2	1
ILLUMINA-545855_0001:1:12:351:1423#0/	AAAG(12) 	12			1	Pm_070197	TTTTACTAAAGCACATCTCTGTGTTCC	Pm_038780	TGGGTCTTGGGGTTTGACC	AAAG(12) 	12	1			1	1	1	1
ILLUMINA-545855_0001:1:9:1198:862#0/	AC(22) 	22			1	Pm_103692	ACACATTCACTGCATTTTGGC	Pm_138161	AAGGTTCTCTACCAGCTCTGCC	AC(22) 	22	1			1	2	1	1
ILLUMINA-545855_0001:1:13:337:177#0/	ATCT(12) 	12			1	Pm_007725	AAATAAACTACCCACCCCAAGC	Pm_157453	TGGGCTTAATTCATGTTTTGC	ATCT(12) 	12	1			2	6	2	1
ILLUMINA-545855_0001:1:10:1380:54#0/	AACCCT(18) AACCCT(18) 	36			1	Pm_211524	GATCCTCTGCACAGAAGGGG	Pm_199165	GGAAAACCCTATTCCCAGGC	AACCCT(18) AACCCT(18) 	36	1			14998	43874	18	1161
ILLUMINA-545855_0001:1:10:123:258#0/	AAAT(12) 	12			1	Pm_092905	TGGTGATAACTATTGTTTGTGGTGG	Pm_196601	TCCACCCAGTTTTGTCATTCC	AAAT(12) 	12	1			1	1	1	1
ILLUMINA-545855_0001:1:2:406:1599#0/	AAAT(12) 	12			1	Pm_083817	CTGGCAGAAAGGGCATAAGG	Pm_071726	ACCAGCAGGAGGACTGAAGG	AAAT(12) 	12	1			6	1	1	1
ILLUMINA-545855_0001:1:7:912:359#0/	ATTGG(60) ATTGG(15) 	75			1	Pm_150750	AGGCAGCATAGGAGCAATCC	Pm_137295	TCTAGTGGGTAGTTCAGCCAAGG	ATTGG(60) ATTGG(15) 	75	1			4	2	2	1
ILLUMINA-545855_0001:1:19:510:1164#0/	AACCCT(18) 	18			1	Pm_058606	GCCCTGACTTCAAGGAGGC	Pm_212080	GACGCTAATAATCGCACCCC	AACCCT(18) 	18	1			41524	2600	29	198
ILLUMINA-545855_0001:1:16:269:1280#0/	TTCCC(35) TCCCC(20) 	55			1	Pm_159118	AATGGATGAAGAAGGGAAGGG	Pm_249631	TCTGCTGAAGATGGGAGTGG	TTCCC(35) TCCCC(20) 	55	1			8	3	1	1
ILLUMINA-545855_0001:1:9:545:175#0/	AACCCT(18) AACCCT(18) 	36	AACCCT 		1	Pm_199165	GGAAAACCCTATTCCCAGGC	Pm_060616	AAGTTTAGCTTCCCGTGGTCC	AACCCT(18) AACCCT(18) 	36	1	AACCCT 		43874	16316	18	1584
ILLUMINA-545855_0001:1:1:571:1206#0/	AAAC(12) AAAT(16) 	28			1	Pm_170222	TCTTAATACACATTAATCTAAAGGTGAGG	Pm_148976	TGTTAGGTGCTCAGAACTCTCC	AAAC(12) AAAT(16) 	28	1			2	1	1	1
ILLUMINA-545855_0001:1:14:1403:376#0/	ATCT(12) ATCT(12) 	24			1	Pm_191574	AAGCTGATGTGCTGGAGAAGG	Pm_258240	TGATGGGAAGATAGTTGATGCC	ATCT(12) ATCT(12) 	24	1			1	3	1	1
ILLUMINA-545855_0001:1:2:143:636#0/	AAAC(16) 	16			1	Pm_174654	AAAGCAAAGAAATCCATCACCC	Pm_064248	TAACATCCTGGCGGTTTGC	AAAC(16) 	16	1			1	1	1	1
ILLUMINA-545855_0001:1:20:314:632#0/	AAAC(12) 	12			1	Pm_011008	GTCAACTGACTGTGGCAGGC	Pm_072095	TTTATCACAAGTAAGATGAGGATCAGC	AAAC(12) 	12	1			1	1	1	1
ILLUMINA-545855_0001:1:1:1728:1720#0/	AAC(15) AAC(15) 	30			1	Pm_167134	GTTCAGTCGTTAAGTTGTGTCCG	Pm_008644	AGCAATGAGCATGAAACTGAGC	AAC(15) 	15	1			213	9154	76	1
ILLUMINA-545855_0001:1:21:572:850#0/	ATC(12) 	12			1	Pm_156010	GCTTTGATGATGCTCTCCCC	Pm_021827	ATGGGTATGTAGGGCCAAGG	ATC(12) 	12	1			65108	46654	431	7
ILLUMINA-545855_0001:1:9:1056:1040#0/	AATG(16) AATG(16) 	32			1	Pm_010915	GAATCTGTAAGGGAAACTGAACCC	Pm_163419	GACAGAATTCTCAAGTGCTGGG	AATG(16) 	16	1			2	2	2	1
ILLUMINA-545855_0001:1:1:102:1338#0/	AT(12) 	12			1	Pm_159302	TGCTCTCCCCATCTTTAACC	Pm_144307	TTGGGATAGCATCAACAAACC	AT(12) 	12	1			21486	266	186	2
ILLUMINA-545855_0001:1:23:1547:38#0/	AAAC(12) 	12			1	Pm_163283	CCCACATGATAGAAAGCCATCC	Pm_135173	ACCATTCATCTCTGACAATGCC	AAAC(12) 	12	1			3	2	2	2
ILLUMINA-545855_0001:1:23:1277:2024#0/	AATG(12) 	12			1	Pm_224698	AAGTTTTCGTAGTCATGATTTCAAGC	Pm_207830	CATCCATGTATTTGAGAAGGGC	AATG(12) 	12	1			2	2	1	1
ILLUMINA-545855_0001:1:7:399:1557#0/	AC(16) AC(16) 	32			1	Pm_137069	TGCTAAAGGATATGTGTATGTGTGC	Pm_158720	TGTGCGCGTTTGTATGTAGC	AC(16) 	16	1			1	2	1	1
ILLUMINA-545855_0001:1:21:1330:256#0/	AT(12) 	12			1	Pm_239582	TGGTTAAAAGATTGGGAGAGC	Pm_030225	TCTATATGGTGGTTTGATGATGC	AT(12) 	12	1			8860	2765	953	114
ILLUMINA-545855_0001:1:28:681:522#0/	TCC(12) TCC(12) 	24			1	Pm_257700	AAGCAGCCATGGAGGTGC	Pm_242558	GCTCAGCATTGTCCTCTTGG	TCC(12) TCC(12) 	24	1			2	3	2	1
ILLUMINA-545855_0001:1:3:942:1500#0/	AAAAG(15) 	15			1	Pm_129410	GAAGGGTATAATTAGATGAATGCCG	Pm_193524	CATAATGGTTTATGGATTGAAATTGG	AAAAG(15) 	15	1			1	1	1	1
ILLUMINA-545855_0001:1:13:308:1330#0/	AC(14) AC(12) 	26	AC 		1	Pm_243436	CCAGTCGCGTTACAAACACC	Pm_060354	GCCATTTTCTGCTTGAGTGC	AC(14) AC(12) 	26	1	AC 		4	1	1	1
ILLUMINA-545855_0001:1:14:128:384#0/	AC(14) AC(14) 	28			1	Pm_182046	TCCGCACTGAAACAAATAGGG	Pm_113695	AAATTCAGGAGAGGAGCCACC	AC(14) AC(14) 	28	1			1	1	1	1
ILLUMINA-545855_0001:1:11:1338:1788#0/	AAC(12) AAC(12) 	24			1	Pm_099041	AAAGAACAAAATGAAGCAGCC	Pm_053334	TGATGAGCCTTTGTTTATGGG	AAC(12) AAC(12) 	24	1			2	1	1	1
ILLUMINA-545855_0001:1:13:1195:1732#0/	TGCC(12) 	12			1	Pm_075260	AGGAAATTGCTTCGGCCC	Pm_042973	AGACATCAAGGCAGCCAAGC	TGCC(12) 	12	1			1	1	1	1
ILLUMINA-545855_0001:1:21:1217:991#0/	AT(12) AT(12) 	24			1	Pm_202132	TCTACATATGGTTAAAAGATGGGG	Pm_074870	TGATGGTTTAATGATGCTCTCC	AT(12) AT(12) 	24	1			708	646	86	1
ILLUMINA-545855_0001:1:25:661:1051#0/	TC(16) TC(16) 	32			1	Pm_146402	CCAGCCTAAAGTTGCCAAGG	Pm_126392	CCTCTGCCATCAGACTCACG	TC(16) TC(16) 	32	1			3	2	2	2
ILLUMINA-545855_0001:1:18:551:795#0/	AACCCT(18) 	18			1	Pm_087805	TCTGTGCAGAGGATCATGGG	Pm_181359	GCATCCAGTTGGATATGGGC	AACCCT(18) 	18	1			16593	136	7	3
ILLUMINA-545855_0001:1:12:1345:841#0/	TTGGG(15) 	15			1	Pm_204404	TGCTGTGTTCTGGGTTTTGG	Pm_094338	ACCGACGTCTGTCTCCAACC	TTGGG(15) 	15	1			1	1	1	1
ILLUMINA-545855_0001:1:6:904:61#0/	AACCCT(18) 	18			1	Pm_109005	GGGTGCCATTATAAGCGTCC	Pm_048683	ACTTATTTTGGAGCGTGGGC	AACCCT(18) 	18	1			2014	18993	7	166
ILLUMINA-545855_0001:1:21:1609:679#0/	TTCC(28) TTC(12) TTCC(28) TTC(12) 	80			1	Pm_146927	GAAAAGATCGGAAGAGCGG	Pm_227767	CTTCTTCCCCTTCCTCCC	TTCC(28) 	28	1			624	4	1	1
ILLUMINA-545855_0001:1:17:1297:1674#0/	AAC(15) 	15			1	Pm_107655	TTGAGCAAACTCCAGGAGGC	Pm_105922	AACATAGCTGCAAAGCAAGCC	AAC(15) 	15	1			54	3	1	1
ILLUMINA-545855_0001:1:12:935:1670#0/	TGGG(12) 	12			1	Pm_212909	AAACTGAGTCCCAGGCAAGC	Pm_020317	CCTACCTGTACTCCATAGCGCC	TGGG(12) 	12	1			1	1	1	1
ILLUMINA-545855_0001:1:2:1668:1268#0/	ATCCTG(54) 	54			1	Pm_207089	CAATTATGACACACTTGGTGACCC	Pm_057658	TTTTGCTTTGATCCTGGTGG	ATCCTG(54) 	54	1			1	2	1	1
ILLUMINA-545855_0001:1:27:1016:870#0/	AT(12) AT(12) AT(12) 	36			1	Pm_001436	GGGGAGAGCATCAATAAACC	Pm_214947	TCCTCTCCCCATCTTTTAACC	AT(12) AT(12) 	24	1			10517	949	143	28
ILLUMINA-545855_0001:1:21:868:1124#0/	AAAT(16) AAAT(16) 	32			1	Pm_070146	TGAGATAGGCAGCCATATAAGTCC	Pm_075446	CCACTGTGTTCAGTGGATTGG	AAAT(16) AAAT(16) 	32	1			32	1	1	1
ILLUMINA-545855_0001:1:24:492:968#0/	AAAG(12) 	12			1	Pm_017980	GAGAGAGGTAGAAGGCTGACACG	Pm_232586	TTCTTCCCTTCTCCCGTCC	AAAG(12) 	12	1			1	1	1	1
ILLUMINA-545855_0001:1:21:1364:1275#0/	AC(14) 	14			1	Pm_048885	AATCAAGAGCATCTTTCTCTCCC	Pm_216281	AATGATCAACAGTGGGCAGC	AC(14) 	14	1			2	2	1	1
ILLUMINA-545855_0001:1:19:75:1084#0/	AAAT(12) 	12			1	Pm_116800	AAGGGTGGGCAACGTATGG	Pm_042611	CAGAAATGGGCAACCTCTGG	AAAT(12) 	12	1			2	1	1	1
ILLUMINA-545855_0001:1:2:1177:369#0/	AGGG(12) TTCC(20) 	32			1	Pm_058303	GGGAACAAGGAGAGGGAGG	Pm_031558	CCCCACTGACTTTGCTACTGG	AGGG(12) TTCC(20) 	32	1			3	1	1	1
ILLUMINA-545855_0001:1:13:272:1051#0/	TC(30) TC(36) 	66			1	Pm_037284	GGTGGAGCCTGAATGAATCC	Pm_077920	GAGAACATTAAAGAGTTCTGCTGGG	TC(30) TC(36) 	66	1			1	1	1	1
ILLUMINA-545855_0001:1:11:710:155#0/	TTCC(12) 	12			1	Pm_053707	TGCAGCATTTCACATCACC	Pm_179872	ACTGCATTTTGAAGACTCTTGG	TTCC(12) 	12	1			2	2	1	1
ILLUMINA-545855_0001:1:10:170:1391#0/	ATAC(12) ATAC(20) 	32			1	Pm_083221	CCACTCCAGAGAAGGAACAGG	Pm_206857	CAGCTCTCGTACTGTACACACCC	ATAC(12) ATAC(20) 	32	1			4	3	1	1
ILLUMINA-545855_0001:1:26:1553:1621#0/	AAAT(12) AAAT(12) 	24			1	Pm_191921	TCAACTAAAGCCTCGTTATCTGG	Pm_160600	GCCTAGAGAACTTTTCATGAATGC	AAAT(12) AAAT(12) 	24	1			2	2	2	1
ILLUMINA-545855_0001:1:23:267:1729#0/	ATCT(12) TC(24) TC(16) 	52	TC 		1	Pm_108335	CATTGAAAGCACAGACAAAATGC	Pm_202243	TGTACGACACTTTCCCCAGC	ATCT(12) TC(24) TC(16) 	52	1	TC 		1	1	1	1
ILLUMINA-545855_0001:1:23:844:1553#0/	ATTTT(15) 	15			1	Pm_003123	TTGCCATTATGGTTCTTCTATGG	Pm_198132	CACCCTTCCCTTGATTACCC	ATTTT(15) 	15	1			1	1	1	1
ILLUMINA-545855_0001:1:11:308:1970#0/	AAAT(12) 	12			1	Pm_147355	GCCTTTATTTCAGAAAGCTGCC	Pm_156109	CATGAATGCAAAAGACTGCG	AAAT(12) 	12	1			1	1	1	1
ILLUMINA-545855_0001:1:26:988:1666#0/	TGC(12) 	12			1	Pm_088831	CTTTGGTTGCGGAGATGACC	Pm_239496	GACCAGGAATGATCCTCTTGC	TGC(12) 	12	1			2	1	1	1
ILLUMINA-545855_0001:1:11:968:898#0/	AACAT(70) AACAT(20) 	90	AACAT 		1	Pm_085271	AACATAACATAACAATGAGATGGGC	Pm_103535	CTTCAGAAGTGGGAGGAGGC	AACAT(20) 	20	1	AACAT 		2	1	2	1
ILLUMINA-545855_0001:1:11:1612:1909#0/	AACCCT(18) 	18			1	Pm_235072	ACTTATTTTGGACCGTGGGC	Pm_077782	TTCGCATAGAAAAGGGGTGC	AACCCT(18) 	18	1			7307	114	2	5
ILLUMINA-545855_0001:1:18:747:293#0/	AATG(20) AATG(20) 	40			1	Pm_156445	ATTCATTCTTGACTGATCCTTAGC	Pm_053286	AAGGACTGATAAGTATGAGAATGAGG	AATG(20) 	20	1			2	1	2	1
ILLUMINA-545855_0001:1:24:1104:1#0/	ATC(36) 	36			1	Pm_019799	CAGCCTGTGCTTACTTCAGCC	Pm_212672	GATGCAAGTCTCCCTGGTCC	ATC(36) 	36	1			3	3	0	1
ILLUMINA-545855_0001:1:5:583:1547#0/	TGCC(16) 	16			1	Pm_069511	AAAACTAACTCTTTGATCATTGGTAGC	Pm_025994	CAGTGCAGCAGAAATAACATGG	TGCC(16) 	16	1			1	1	1	1
ILLUMINA-545855_0001:1:24:1693:560#0/	AACCCT(18) AACCCT(18) 	36			1	Pm_032996	ATTTAGGGAAGCTGCCTGGG	Pm_174749	TGACTTATTTTGGACCGTGGG	AACCCT(18) 	18	1			25899	7069	359	2
ILLUMINA-545855_0001:1:6:1449:399#0/	ATT(18) 	18			1	Pm_087308	TAACAACGACCACGTCTGGC	Pm_013798	ACTGCGTTCACATCAAAGCC	ATT(18) 	18	1			1	1	1	1
ILLUMINA-545855_0001:1:28:553:1022#0/	AAGGAG(18) 	18			1	Pm_066429	GACGAGTCAAGGGCTGTGC	Pm_200133	GCCTTCTACAAGAGCAGTGGG	AAGGAG(18) 	18	1			2	4	1	1
ILLUMINA-545855_0001:1:13:1265:1210#0/	AGCC(12) 	12			1	Pm_183126	CCAGACTCAACCCAAGTTCCC	Pm_069666	TTATGAAGGCCATGCTCAGG	AGCC(12) 	12	1			4	263	2	1
ILLUMINA-545855_0001:1:22:456:1550#0/	ATC(12) 	12			1	Pm_187013	AGAAGAAAATGACCAGCGGC	Pm_255552	CATACTTTCTAAACAATGGCTGGG	ATC(12) 	12	1			2	2	1	1
ILLUMINA-545855_0001:1:2:921:857#0/	AC(24) 	24			1	Pm_056197	CTTGACACTGAGGCGTGC	Pm_158667	CAGATCTGAGTTCACAGATGGC	AC(24) 	24	1			2	1	1	1
ILLUMINA-545855_0001:1:5:1095:241#0/	AGGG(12) AGGG(12) TTCC(12) 	36			1	Pm_005072	CCTGGTGCACAAACACATCC	Pm_183709	CACAAACAGTTCTGAGCCCG	AGGG(12) AGGG(12) TTCC(12) 	36	1			3	5	3	1
ILLUMINA-545855_0001:1:14:502:510#0/	ATCT(52) ATCT(48) 	100	ATCT 		1	Pm_036412	TGATCGTTCATCACTGCTGC	Pm_104016	GGAAGTATGGATTGGCCTGG	ATCT(52) ATCT(48) 	100	1	ATCT 		1	1	1	1
ILLUMINA-545855_0001:1:10:586:905#0/	AAAT(12) 	12			1	Pm_253807	TCTAAAGCTTGAAAACCCAGCC	Pm_231454	CTACACCAAACTGGCCCTCC	AAAT(12) 	12	1			1	1	1	1
ILLUMINA-545855_0001:1:8:276:1128#0/	TTGG(12) 	12			1	Pm_022480	AGATAGGACTTTCACACAAAATGAGC	Pm_088151	CAACTTCCAAGATATATTCCTCTCTCC	TTGG(12) 	12	1			1	2	1	1
ILLUMINA-545855_0001:1:16:1394:1502#0/	AACCCT(18) 	18			1	Pm_199165	GGAAAACCCTATTCCCAGGC	Pm_085219	ACTTCCCGTGGTCCTTTGC	AACCCT(18) 	18	1			43874	140	1	13
ILLUMINA-545855_0001:1:23:69:678#0/	AT(12) 	12			1	Pm_185898	CATATGTAGATGATGGTTTAATGATGC	Pm_177605	TGGGTAAAAGATGGGAAGAGC	AT(12) 	12	1			453	12	1	1
ILLUMINA-545855_0001:1:1:622:960#0/	ATGG(16) AC(28) ATGG(16) 	60			1	Pm_014672	GTGTGTGTGGATGTGGATGG	Pm_089363	AAACAAATGAGAAAAGACAGTTGG	ATGG(16) ATGG(16) 	32	1			1	1	1	1
ILLUMINA-545855_0001:1:22:436:1049#0/	ATCT(12) ATCT(12) 	24			1	Pm_200614	TCTAACAGTGGAATTTTGGATGG	Pm_004406	TTTGAATGTATCCAGTGTAGCTTGC	ATCT(12) ATCT(12) 	24	1			3	3	1	1
ILLUMINA-545855_0001:1:9:625:978#0/	TCC(24) TCC(24) 	48			1	Pm_042015	TTCATGCACAATCCAAAGATAGG	Pm_117823	TGCTACTGAGGAATGAGAAAGGG	TCC(24) TCC(24) 	48	1			1	2	1	1
ILLUMINA-545855_0001:1:23:114:13#0/	AAAAG(15) AAAAG(15) 	30			1	Pm_113673	GAATTCCTGGAGGCTTGGC	Pm_176424	GCTGGTGAGGAGATGTTTTGG	AAAAG(15) AAAAG(15) 	30	1			22	17	1	1
ILLUMINA-545855_0001:1:2:624:1738#0/	AT(12) AT(12) 	24			1	Pm_059968	GGGGAGACCATCATCAAACC	Pm_114795	GATCCTCTCCCCATCTTTTAACC	AT(12) AT(12) 	24	1			6977	896	7	2
ILLUMINA-545855_0001:1:27:1457:2027#0/	ATC(12) 	12			1	Pm_195563	GGTTTATGGTGTAGTGTTTTCTGC	Pm_192661	ACTGAGGAAGCTGTGATGGG	ATC(12) 	12	1			1	1	1	1
ILLUMINA-545855_0001:1:27:995:720#0/	AGGG(12) AGGG(12) 	24			1	Pm_074810	CCCCATATTTAATCATGCTGGG	Pm_114592	TCATTTGGATTTCTGGTTGTCC	AGGG(12) AGGG(12) 	24	1			1	1	1	1
ILLUMINA-545855_0001:1:17:1416:204#0/	AT(12) 	12			1	Pm_187181	TGGTTAAAGATGGGGAGAGC	Pm_033355	TAAAGATGGTGGTTTAATGATGC	AT(12) 	12	1			21505	39	24	3
ILLUMINA-545855_0001:1:20:520:370#0/	TC(32) TC(32) 	64			1	Pm_209227	TGTGTGACTGGCCCAAGG	Pm_030999	CCATTATCATTAAGGCAAACAAGG	TC(32) TC(32) 	64	1			77	1	1	1
ILLUMINA-545855_0001:1:8:1617:936#0/	AAAGTC(24) 	24			1	Pm_099042	GTTAAAGTAGAAATTCAATCCAATGGC	Pm_139150	TTTAAGCTGCACTGGGGTGG	AAAGTC(24) 	24	1			5	3	3	1
ILLUMINA-545855_0001:1:17:450:1754#0/	AC(12) AC(12) 	24			1	Pm_123262	GAAAACTGCAGGGATTTGTCG	Pm_100640	GGCTATTTCCCTAGTGTTGCG	AC(12) AC(12) 	24	1			3	2	1	1
ILLUMINA-545855_0001:1:20:368:1160#0/	AAGT(12) 	12			1	Pm_173689	TTTGGTAGAACCTGTTCTTGGC	Pm_059307	GTCGAGAAACCAATAGGGAAGG	AAGT(12) 	12	1			2	4	1	1
ILLUMINA-545855_0001:1:2:711:803#0/	AAAG(12) AAAG(12) 	24			1	Pm_258180	CTATCAACTGCATCCCACAGG	Pm_249697	AAAATAGATTGCTGCGGGG	AAAG(12) AAAG(12) 	24	1			3	3	4	1
ILLUMINA-545855_0001:1:18:719:1405#0/	AAGC(12) 	12			1	Pm_245710	TGTTTAACATTTCCTGCTTTCTGC	Pm_135287	GGTTTATAGCTGCATCACTTGGG	AAGC(12) 	12	1			1	1	1	1
ILLUMINA-545855_0001:1:19:897:320#0/	AC(14) 	14			1	Pm_100189	CTTTGTGAGGGAGAAGTGGC	Pm_209666	ACTAGGAACTGGCTGCAGGG	AC(14) 	14	1			1	1	1	1
ILLUMINA-545855_0001:1:23:412:1402#0/	AT(12) AT(14) 	26			1	Pm_239582	TGGTTAAAAGATTGGGAGAGC	Pm_030225	TCTATATGGTGGTTTGATGATGC	AT(12) 	12	1			8860	2765	953	114
ILLUMINA-545855_0001:1:22:660:565#0/	TC(24) 	24			1	Pm_139873	TGTATGTGTATGTACGGATGTGG	Pm_151441	ACTGAGCTGACTTCTGTGCC	TC(24) 	24	1			1	1	1	1
ILLUMINA-545855_0001:1:14:1481:1883#0/	AT(12) 	12			1	Pm_064520	CATATATAGATGGTGGTTTATTGATGG	Pm_121980	TGGCTAAAAGATTGGGAGAGC	AT(12) 	12	1			2007	3767	346	15
ILLUMINA-545855_0001:1:21:553:1465#0/	AC(12) 	12			1	Pm_231902	GATACAGCCACAAGCCAGTAGG	Pm_156069	GCCTGATCAAATATAGAGACATTTAGC	AC(12) 	12	1			2	1	1	1
ILLUMINA-545855_0001:1:12:1040:1213#0/	TC(12) 	12			1	Pm_122706	GTCGGCTGATATCCGAAAGG	Pm_222068	CCCAGAGTCAGCATCTCACC	TC(12) 	12	1			1	1	1	1
ILLUMINA-545855_0001:1:13:508:1341#0/	AAC(18) 	18			1	Pm_127714	ACTCAGGGAGGCAGTGAAGG	Pm_032255	AATTCTGCATGGTTTCAACAGG	AAC(18) 	18	1			10243	2	0	1
ILLUMINA-545855_0001:1:16:99:1597#0/	AC(14) 	14			1	Pm_176942	ATTATTAACCCAACCCCGCC	Pm_023654	CATGTTCAGAGGGCAGGAGC	AC(14) 	14	1			1	1	1	1
ILLUMINA-545855_0001:1:5:1186:229#0/	AGGG(12) TCC(21) TCC(27) 	60			1	Pm_221789	GGCTTGTGCTGTTTTCTCTCC	Pm_213765	CTCCCAGCAAAGTAGCAGGC	TCC(21) TCC(27) 	48	1			1	2	1	1
ILLUMINA-545855_0001:1:2:915:1274#0/	AATT(24) 	24			1	Pm_042155	GCAGAGTCATAGTTGGGCAGC	Pm_236875	CAGGGATTCAGTCTCCCTCC	AATT(24) 	24	1			1	1	1	1
ILLUMINA-545855_0001:1:3:603:709#0/	AAC(12) 	12			1	Pm_238355	ACAAAACGTGCAGCAGAAGG	Pm_034666	TTGAGGTGGACATTCTTTCCC	AAC(12) 	12	1			2	2	0	1
ILLUMINA-545855_0001:1:25:847:275#0/	ATTTT(15) 	15			1	Pm_194858	GTCCCAGAGCCTAGTTTGCC	Pm_246658	TAAGCTGGGTAATGCGATGG	ATTTT(15) 	15	1			4	2	2	1
ILLUMINA-545855_0001:1:22:539:1847#0/	TC(26) ATAC(12) TC(28) 	66	TC 		1	Pm_246862	TCTGCAAAATCTGGTTTCTTGG	Pm_194380	GCAATTTCTCTGACATACATGCG	TC(26) TC(28) 	54	1	TC 		2	2	2	1
ILLUMINA-545855_0001:1:22:246:1253#0/	AAAT(12) AAAT(12) 	24			1	Pm_169785	TCAATCTTCCCTAACATCCAAGC	Pm_207952	GTGAGAAAGATGAGAGTGTTGGC	AAAT(12) AAAT(12) 	24	1			2	1	1	1
ILLUMINA-545855_0001:1:4:811:961#0/	TGC(12) TGC(12) 	24			1	Pm_121356	TTTTCACAGTTCTATTTATACAAAGCAGG	Pm_188334	GGGTTATTTTCTGAAGGTGGTGG	TGC(12) TGC(12) 	24	1			2	2	2	1
ILLUMINA-545855_0001:1:17:1472:332#0/	ATAC(32) ATAC(16) ATAC(12) 	60	ATAC 		1	Pm_206994	ACTGACTGGAGCATCAGGGC	Pm_253359	TCAGTCTGGAGTCAGAGGCG	ATAC(12) 	12	1	ATAC 		3	3	1	1
ILLUMINA-545855_0001:1:22:699:679#0/	AACAC(15) 	15			1	Pm_139757	ATTGTCGAAGGCTTTCACGG	Pm_246860	TCTGAGATTGGCTGGTGTGG	AACAC(15) 	15	1			1350	1	1	1
ILLUMINA-545855_0001:1:26:1669:1889#0/	AT(12) AT(12) AT(12) 	36			1	Pm_159302	TGCTCTCCCCATCTTTAACC	Pm_041640	GAGAGCATCATGAAACCACC	AT(12) 	12	1			21486	1225	98	15
ILLUMINA-545855_0001:1:3:232:1375#0/	AAC(21) AAC(21) 	42			1	Pm_024298	GAAGATTATTGTAAGATAGTAACTCTTGCC	Pm_024103	TGTTGTTGTAGATTGGGAAAATACC	AAC(21) 	21	1			1	2	1	1
ILLUMINA-545855_0001:1:18:586:354#0/	TC(12) 	12			1	Pm_208512	CCCTATCCCAACTCAGAGGG	Pm_225887	GAAGCTTTCTTTTGTGAAGGTGC	TC(12) 	12	1			2	1	1	1
ILLUMINA-545855_0001:1:15:881:1229#0/	AACCCT(18) 	18			1	Pm_199165	GGAAAACCCTATTCCCAGGC	Pm_060616	AAGTTTAGCTTCCCGTGGTCC	AACCCT(18) 	18	1			43874	16316	18	1584
ILLUMINA-545855_0001:1:2:1305:1464#0/	AAAT(12) AAAT(12) 	24			1	Pm_086588	CACTTTATGTGAGATGGGTGGC	Pm_044615	ACCACAGCTGCTCCTCATCC	AAAT(12) AAAT(12) 	24	1			10	1	1	1
ILLUMINA-545855_0001:1:3:1761:288#0/	TTC(12) TTC(12) 	24			1	Pm_181859	TCAGGAAAAGCAAGAAGCGG	Pm_091586	AAGTGTTCTGGTTGCCCAGC	TTC(12) TTC(12) 	24	1			1	2	1	1
ILLUMINA-545855_0001:1:14:1015:1772#0/	AAAT(20) AAGC(20) 	40			1	Pm_197137	GTTTTGTGAGCTGCCCAGG	Pm_210470	TGTAAAGGCTTGCTTGCTTGC	AAAT(20) AAGC(20) 	40	1			13	1	2	1
ILLUMINA-545855_0001:1:16:1533:1766#0/	ATT(15) 	15			1	Pm_248769	AGCAAGGATCTGACTTTCAGC	Pm_079283	AAACTGGCCATTCTTCTACCC	ATT(15) 	15	1			1	2	1	1
ILLUMINA-545855_0001:1:28:971:525#0/	TCC(12) TCC(12) 	24			1	Pm_200520	GATGGTGATGGAGGAGAAGG	Pm_112055	GTCACTGAAGCCAGCAAACC	TCC(12) TCC(12) 	24	1			3	3	2	1
ILLUMINA-545855_0001:1:13:1385:1933#0/	AAAC(12) 	12			1	Pm_177937	ACAAGGTCCTGCCAACTTGC	Pm_083942	TGGCTATATCACAGTCCTTCTCTCC	AAAC(12) 	12	1			3	3	1	1
ILLUMINA-545855_0001:1:16:1497:1912#0/	AACCCT(18) 	18			1	Pm_168267	GACGCTTATAATCGCACCCC	Pm_058606	GCCCTGACTTCAAGGAGGC	AACCCT(18) 	18	1			17379	41524	184	1329
ILLUMINA-545855_0001:1:24:245:1098#0/	ACTTT(15) 	15			1	Pm_082248	AATCAGAAATCAAATTCACCTTGG	Pm_009126	GTCCCAATATGGGCCACC	ACTTT(15) 	15	1			2	2	2	1
ILLUMINA-545855_0001:1:28:4:1720#0/	AT(12) AT(12) 	24			1	Pm_038364	TGAGAGCTGCAATAAACCACG	Pm_022803	GATGCTCTCCCCATCTTTAACC	AT(12) 	12	1			1	20533	1	1
ILLUMINA-545855_0001:1:20:169:895#0/	TCC(12) 	12			1	Pm_217205	CGTTCCCTAAAAGAGACCGC	Pm_010466	CCAAGGCAGAGGGAAATGC	TCC(12) 	12	1			3	1	2	1
ILLUMINA-545855_0001:1:23:1014:1718#0/	AACCCT(18) 	18			1	Pm_168267	GACGCTTATAATCGCACCCC	Pm_058606	GCCCTGACTTCAAGGAGGC	AACCCT(18) 	18	1			17379	41524	184	1329
ILLUMINA-545855_0001:1:26:413:1143#0/	AATG(12) 	12			1	Pm_141359	AGATCCTAAATGAACATGCTTGC	Pm_195914	CAGTGCTCATAAACATCATGAATACC	AATG(12) 	12	1			1	1	1	1
ILLUMINA-545855_0001:1:16:1197:1951#0/	AC(28) 	28			1	Pm_153706	TTGTGGCTTGAACCAGATGC	Pm_185517	CACACCTGCCTAAAACTTTTGC	AC(28) 	28	1			3	421	2	2
ILLUMINA-545855_0001:1:10:63:230#0/	AT(12) AT(12) 	24			1	Pm_001436	GGGGAGAGCATCAATAAACC	Pm_042251	TCCTCTCCCCATCTTTAACC	AT(12) 	12	1			10517	189	72	2
ILLUMINA-545855_0001:1:10:1537:1158#0/	AT(12) AT(12) AT(12) 	36			1	Pm_159302	TGCTCTCCCCATCTTTAACC	Pm_004343	GAGAGCATCCTCAAACCACC	AT(12) AT(12) AT(12) 	36	1			21486	497	10	7
ILLUMINA-545855_0001:1:14:1636:560#0/	AC(28) 	28			1	Pm_231424	TGGACAGAGGGCTGTTTGG	Pm_244246	TCCATAGCCATCAGTGAAGAGG	AC(28) 	28	1			2	2	1	1
ILLUMINA-545855_0001:1:15:1444:700#0/	AAAT(12) TCC(21) TCC(21) 	54			1	Pm_053065	AAGCAAGCAAGCTGACCTGG	Pm_105884	TTCGTCCTATTGAGGACAGGC	TCC(21) TCC(21) 	42	1			1	1	1	1
ILLUMINA-545855_0001:1:4:179:1325#0/	AT(12) AT(12) 	24			1	Pm_187181	TGGTTAAAGATGGGGAGAGC	Pm_178512	GGCATATATAGATGGTAGTTTAATGATGC	AT(12) 	12	1			21505	3	0	1
ILLUMINA-545855_0001:1:5:1225:1702#0/	AGCC(12) 	12			1	Pm_242080	GCCTGCCAGCAAAGTAGG	Pm_024866	GGGAGGTAGAATAAAGGGAGCC	AGCC(12) 	12	1			1	1	1	1
ILLUMINA-545855_0001:1:12:176:596#0/	AAC(12) 	12			1	Pm_080079	GATCACCTCATGCATTTCAAGG	Pm_249505	CTGTAATGCCCATCATTCCC	AAC(12) 	12	1			1	1	1	1
ILLUMINA-545855_0001:1:2:1113:1497#0/	ATAC(12) ATAC(12) 	24			1	Pm_216684	AAAATCCCCATGATTCAAAGC	Pm_113920	GGACTGGGATTTAGAAAGTGTGG	ATAC(12) ATAC(12) 	24	1			2	3	2	2
ILLUMINA-545855_0001:1:14:1524:1688#0/	ATGCT(15) 	15			1	Pm_159545	TTACTATAACCAGCCTATATTATCTTTTGG	Pm_194785	AAAGTTTAACTGTTGTTTAAGGCTGG	ATGCT(15) 	15	1			1	1	1	1
ILLUMINA-545855_0001:1:11:708:518#0/	TGC(12) 	12			1	Pm_104136	TCGTTCAAGGAGTGTGCTGC	Pm_004594	AGATCCATGTGAAGATGCCG	TGC(12) 	12	1			2	2	2	2
ILLUMINA-545855_0001:1:18:1487:1813#0/	AGGG(12) 	12			1	Pm_218618	TCCTTCTGCTGTAATTTCCATCC	Pm_205028	TATTGGAGAAAGATGGCGGG	AGGG(12) 	12	1			3	1	1	1
ILLUMINA-545855_0001:1:26:727:590#0/	ATGG(12) 	12			1	Pm_246513	GAAGTTGGTTGACATCCTCGG	Pm_219610	ATCCATCACTTCACCCCTCC	ATGG(12) 	12	1			3	2	2	2
ILLUMINA-545855_0001:1:17:725:1312#0/	ATGG(24) ATGG(36) TTCC(20) 	80			1	Pm_237951	CAAATGCTGAACCTCTGTGG	Pm_030696	CCCTTATTAAAGTCAGGGACAGC	ATGG(24) 	24	1			1	2	1	1
ILLUMINA-545855_0001:1:23:736:1884#0/	AACCCT(18) 	18			1	Pm_199165	GGAAAACCCTATTCCCAGGC	Pm_060616	AAGTTTAGCTTCCCGTGGTCC	AACCCT(18) 	18	1			43874	16316	18	1584
ILLUMINA-545855_0001:1:13:605:1798#0/	AAAT(12) AAAT(12) 	24			1	Pm_092804	CGGCTATCCTACGACAGGTCC	Pm_054049	TCACAGTCATCTGACTATTGCAGC	AAAT(12) 	12	1			2	2	1	1
ILLUMINA-545855_0001:1:11:786:554#0/	AAAC(20) 	20			1	Pm_038774	GATATTCAGAGTTCAGCTGGTGC	Pm_040779	GGCATCACAGTGAAAGGAACC	AAAC(20) 	20	1			2	1	1	1
ILLUMINA-545855_0001:1:15:923:494#0/	AACCCT(18) AACCCT(18) 	36			1	Pm_058606	GCCCTGACTTCAAGGAGGC	Pm_048683	ACTTATTTTGGAGCGTGGGC	AACCCT(18) AACCCT(18) 	36	1			41524	18993	6	937
ILLUMINA-545855_0001:1:11:1350:1228#0/	AAAT(12) 	12			1	Pm_095105	GCATCAGTGAAAGAAGATGGGC	Pm_253585	GCACACAGCTCACACTCAACC	AAAT(12) 	12	1			1	1	1	1
ILLUMINA-545855_0001:1:6:1141:1963#0/	TTCC(16) 	16			1	Pm_197369	GAAGCCCTGGCTCCCTCC	Pm_203088	CCTTCTCTCCAGCAAAGGGG	TTCC(16) 	16	1			2	1	1	1
ILLUMINA-545855_0001:1:15:1496:1543#0/	AACCCT(18) AACCCT(18) 	36	AACCCT 		1	Pm_019321	GAGTTATTTTGGACCCTGGGC	Pm_165701	GATTATCAGCGTCCGGTTGG	AACCCT(18) AACCCT(18) 	36	1	AACCCT 		6	567	3	1
ILLUMINA-545855_0001:1:2:1418:1349#0/	AACCCT(18) 	18			1	Pm_131125	ACTTATTTTCGAGCGTGGGC	Pm_058606	GCCCTGACTTCAAGGAGGC	AACCCT(18) 	18	1			113	41524	3	5
ILLUMINA-545855_0001:1:10:32:1045#0/	AATC(12) 	12			1	Pm_055532	AAAGAAGGCCCATTGCAGG	Pm_046350	TCTCTTCTGTTTGCTCACTTTGC	AATC(12) 	12	1			1	139	1	1
ILLUMINA-545855_0001:1:3:884:307#0/	ATAC(12) 	12			1	Pm_235954	ACTCGCCTCTGCCTGTCC	Pm_055735	TGAACAATTAACATTGTCAAAGGC	ATAC(12) 	12	1			1	1	1	1
ILLUMINA-545855_0001:1:1:1726:9#0/	AGT(12) 	12			1	Pm_251827	TTTGCACCATTAATGAAATGCC	Pm_127620	ATATGTACCTTTGGGTGGACTGC	AGT(12) 	12	1			2	2	1	1
ILLUMINA-545855_0001:1:19:1076:2024#0/	AACCCT(18) 	18			1	Pm_058606	GCCCTGACTTCAAGGAGGC	Pm_228381	TTCTATGCAAAGGACCACGG	AACCCT(18) 	18	1			41524	15780	39	1299
ILLUMINA-545855_0001:1:17:970:427#0/	AT(12) AT(12) 	24			1	Pm_059968	GGGGAGACCATCATCAAACC	Pm_162879	TGCTCTCCCCATCTTTTAAGC	AT(12) AT(12) 	24	1			6977	1302	2	3
ILLUMINA-545855_0001:1:10:1668:1215#0/	ATT(15) ATT(12) 	27	ATT 		1	Pm_101430	GGAAAATTAGGTATGTTCATTGCC	Pm_193104	TGTAACATTCCATGTCCGCC	ATT(15) ATT(12) 	27	1	ATT 		2	1	1	1
ILLUMINA-545855_0001:1:23:846:386#0/	AAAT(12) 	12			1	Pm_075147	CTGTTTCAGGATGCTTTGGG	Pm_048321	TAGGGTTCTCTGGGACTGGG	AAAT(12) 	12	1			1	1	1	1
ILLUMINA-545855_0001:1:8:51:1534#0/	AGGG(16) TCTG(12) AC(14) AC(20) TCTG(12) 	74	TCTG 		1	Pm_013325	AGAACAGTGGGTGGAGAGGG	Pm_162118	GCTGCTACATTCAAATAACAGTGC	AGGG(16) TCTG(12) TCTG(12) 	40	1	TCTG 		4	1	1	1
ILLUMINA-545855_0001:1:5:1707:1607#0/	AC(12) 	12			1	Pm_243632	GTGCTTTAGCAGATGGTGGC	Pm_210218	TGCGATGAATGAATATTCTGAGG	AC(12) 	12	1			1	1	1	1
ILLUMINA-545855_0001:1:26:1345:1083#0/	AC(14) 	14			1	Pm_190046	CTGAACAAGAGGAGGGAGCG	Pm_169386	CCGTTTGCTCAGTTGCTTCC	AC(14) 	14	1			1	1	1	1
ILLUMINA-545855_0001:1:20:957:351#0/	AAAG(12) AAAG(12) 	24			1	Pm_108445	CAAGAGATATGGAAATGGTGGC	Pm_174853	TGGGCTTTTAAACAACACTGG	AAAG(12) AAAG(12) 	24	1			1	1	1	1
ILLUMINA-545855_0001:1:3:1676:1567#0/	AACCCT(18) 	18			1	Pm_133740	TCTATGCAAAGGAACACGGG	Pm_058606	GCCCTGACTTCAAGGAGGC	AACCCT(18) 	18	1			8212	41524	16	590
ILLUMINA-545855_0001:1:21:893:936#0/	AT(12) 	12			1	Pm_230014	GAGAGCATCATCAAACCACC	Pm_258171	TGCTCTCCCCATCTTTATCC	AT(12) 	12	1			50874	88	5	3
ILLUMINA-545855_0001:1:11:985:1113#0/	AAAT(12) 	12			1	Pm_186653	ACACTTGCATGGAGATTGGG	Pm_150259	AATGACTGAGTTGCCAGTCCC	AAAT(12) 	12	1			1	123	1	1
ILLUMINA-545855_0001:1:28:498:1857#0/	ATAC(16) 	16			1	Pm_023794	GAAAGAGGTGTAGATACTAAAAGTTTGGC	Pm_182521	GGATTTTGTCACAACCCAGG	ATAC(16) 	16	1			1	1	1	1
ILLUMINA-545855_0001:1:1:516:348#0/	ATT(12) 	12			1	Pm_040531	GCTCCTTTTGTGAGTCCAACC	Pm_058118	GATTGGCTGATTCCTCCAGC	ATT(12) 	12	1			5	1	0	1
ILLUMINA-545855_0001:1:14:1476:960#0/	AAAT(12) AAAT(16) 	28			1	Pm_219342	CATATCTTTGAGACGGGCGG	Pm_233423	GACATTTGCGCATTCATGG	AAAT(12) AAAT(16) 	28	1			1	1	1	1
ILLUMINA-545855_0001:1:26:180:1113#0/	AACAG(20) AACAG(15) 	35	AACAG 		1	Pm_015574	CAGTGGTGTCCATAAAGACTTCC	Pm_258507	TCTGAGTGTGTAATCACTCCTGC	AACAG(20) AACAG(15) 	35	1	AACAG 		1	2	1	1
ILLUMINA-545855_0001:1:3:431:307#0/	AATG(44) AATG(40) 	84	AATG 		1	Pm_086890	CAGAGTCATTGGGTGTTGGG	Pm_225033	CAATGCTTGAAAATTCACACCC	AATG(44) AATG(40) 	84	1	AATG 		2	1	1	1
ILLUMINA-545855_0001:1:13:680:596#0/	AC(22) 	22			1	Pm_243206	TTTTGTAGGCATGGAGAAATGG	Pm_118704	GCCTACTTTATGCTGAAGTTCCC	AC(22) 	22	1			1	5	1	1
ILLUMINA-545855_0001:1:4:740:1938#0/	AACCCT(18) 	18			1	Pm_211524	GATCCTCTGCACAGAAGGGG	Pm_199165	GGAAAACCCTATTCCCAGGC	AACCCT(18) 	18	1			14998	43874	18	1161
ILLUMINA-545855_0001:1:10:1769:1011#0/	TCCTG(15) 	15			1	Pm_205594	AACCCTGTCCTGTCCTGACC	Pm_150479	CGTGTTCGTGGTAATGTTAGGG	TCCTG(15) 	15	1			230	3	2	1
ILLUMINA-545855_0001:1:21:1473:938#0/	AAAT(12) 	12			1	Pm_166610	CCAGGTCATCTGAAATTGGC	Pm_029322	GCTGGTGCTAAGCAGTGTGG	AAAT(12) 	12	1			1	3	1	1
ILLUMINA-545855_0001:1:17:1034:907#0/	TTCC(12) TTCC(12) 	24			1	Pm_045673	GACTGTTTTGCTTCCAATGC	Pm_113667	AAAAGATTGCTCATGAGGGG	TTCC(12) TTCC(12) 	24	1			1	1	1	1
ILLUMINA-545855_0001:1:24:581:2010#0/	AATT(12) AATT(12) 	24	AATT 		1	Pm_255869	AGGCTCACATGAACAAATTATAGAGG	Pm_033984	TGTGTCTCAGCCACCAAAGG	AATT(12) AATT(12) 	24	1	AATT 		1	1	1	1
ILLUMINA-545855_0001:1:23:718:102#0/	AATC(12) AATC(12) 	24			1	Pm_200933	CACTTATTGGTAATTTACATGGTCTGG	Pm_002949	CCCCATCTTCCTTATGCTGG	AATC(12) AATC(12) 	24	1			2	4	2	2
ILLUMINA-545855_0001:1:19:1067:2009#0/	AC(28) 	28			1	Pm_042078	TGGGGCTCCTGACTCTAAGG	Pm_124680	GGGTGAGTACAGTTGGCAGG	AC(28) 	28	1			1	1	1	1
ILLUMINA-545855_0001:1:9:279:1819#0/	AAAAC(15) AAAAC(15) 	30			1	Pm_097696	AAACTTCTGAGAATACCATGAATAGCC	Pm_153655	TCATCCTGGTCATTTGTGCC	AAAAC(15) AAAAC(15) 	30	1			1	1	1	1
ILLUMINA-545855_0001:1:8:881:951#0/	TCC(12) 	12			1	Pm_142873	GTGACTGAGGTCAGGGGTGG	Pm_056829	CACTAGGTGACGCACGATCC	TCC(12) 	12	1			595	644	0	116
ILLUMINA-545855_0001:1:20:468:1050#0/	AGGG(16) 	16			1	Pm_040407	TCTGCATCTGCATAACCAACC	Pm_082810	CACATCAGAAGGAATCTAGTAGCACC	AGGG(16) 	16	1			5	1	1	1
ILLUMINA-545855_0001:1:5:1301:1923#0/	TC(28) AC(18) AC(14) 	60	AC 		1	Pm_261299	CTTTGAACAGTCAGCCAGCG	Pm_171767	TTCAAATTGATACTTTGTTCGTTGC	TC(28) AC(18) AC(14) 	60	1	AC 		1	1	1	1
ILLUMINA-545855_0001:1:24:1600:548#0/	AAAT(12) AAAT(12) 	24			1	Pm_126679	TGGGATGGGAATATGGAACC	Pm_203643	ATGCTCCATGTAGCCGGG	AAAT(12) AAAT(12) 	24	1			2	1	2	1
ILLUMINA-545855_0001:1:7:609:1092#0/	AGCC(12) 	12			1	Pm_214605	TATGAAGGCCAGGCTCAGG	Pm_026612	ACTGAAACCCCAGCTCCC	AGCC(12) 	12	1			1424	380	60	1
ILLUMINA-545855_0001:1:14:154:1727#0/	TC(12) 	12			1	Pm_149410	CCCTTGTTGGAAGCAACAGC	Pm_142444	CTGAGATTCTTCATAAGCCACTGC	TC(12) 	12	1			1	1	1	1
ILLUMINA-545855_0001:1:17:1592:1386#0/	AATG(44) AATG(36) 	80	AATG 		1	Pm_077489	GTAAGCAGGCACACAATGGG	Pm_156716	GAAGTTTATTACCCCAAAAGATGGG	AATG(44) AATG(36) 	80	1	AATG 		270	1	1	1
ILLUMINA-545855_0001:1:13:578:1648#0/	AAAAC(15) 	15			1	Pm_079549	TTTAGTATCTGCCATTTTGCGG	Pm_177027	CATAATTTTAGGCCACTGTTAAGATGC	AAAAC(15) 	15	1			1	1	1	1
ILLUMINA-545855_0001:1:2:1354:280#0/	AC(12) AC(12) 	24			1	Pm_146079	TTTGGTCTTCCTTGTTTTCACC	Pm_037381	ATAAATGTACGTCAGACCGGGG	AC(12) 	12	1			1	2	1	1
ILLUMINA-545855_0001:1:21:1179:265#0/	AATG(12) 	12			1	Pm_045150	ATCCATAGCGATTGGCAGC	Pm_014113	GCTCGTTGTCTGAAACACCC	AATG(12) 	12	1			1	2	1	1
ILLUMINA-545855_0001:1:7:1780:1955#0/	AAAT(12) 	12			1	Pm_015650	AGGGGCAGAGGACAGTTGG	Pm_106551	TGTACTGTATTACTGTTGAGGAATTTGC	AAAT(12) 	12	1			1	1	1	1
ILLUMINA-545855_0001:1:21:1347:1180#0/	ACCCTC(24) 	24			1	Pm_010112	CTTCTCCTTCCCTGTGGTGC	Pm_252090	TAAAATCAGAACAGGCGGGC	ACCCTC(24) 	24	1			1	1	1	1
ILLUMINA-545855_0001:1:18:569:1336#0/	AACCCT(18) 	18			1	Pm_084064	GGTCCTCTGCATAGAAAGGGG	Pm_199165	GGAAAACCCTATTCCCAGGC	AACCCT(18) 	18	1			47	43874	4	6
ILLUMINA-545855_0001:1:10:839:1065#0/	TTC(15) TTC(51) 	66	TTC 		1	Pm_231240	CTAACTGCATTGTCATTGTAATTGAGTCC	Pm_202989	AAAGAGAAAAGATGATCAGCAGTGAGG	TTC(15) 	15	1	TTC 		1	1	1	1
ILLUMINA-545855_0001:1:11:1248:595#0/	TCC(27) 	27			1	Pm_098170	TTCCTTCTGTGTGCTCAGCC	Pm_135202	GGACTTGCTTTCTGATGAAGAGG	TCC(27) 	27	1			2	2	2	1
ILLUMINA-545855_0001:1:10:957:1459#0/	AAAG(12) 	12			1	Pm_200317	ACCTTTGTCAAGTTGCCTCTCTCC	Pm_048190	AGTAAATGAAAGAAAGTTGCACTGCC	AAAG(12) 	12	1			3	149	1	1
ILLUMINA-545855_0001:1:21:300:1867#0/	AAAT(16) 	16			1	Pm_039253	TATCCATGGTTGGAGGGACC	Pm_100833	AAAACGGGTAATAACCAATGGC	AAAT(16) 	16	1			4	1	1	1
ILLUMINA-545855_0001:1:22:204:1483#0/	AAC(12) 	12			1	Pm_188561	CCTTTTGGGATCTGGCCC	Pm_196094	CATGGGGTCATGAAGAGTTGG	AAC(12) 	12	1			6	156	2	1
ILLUMINA-545855_0001:1:28:230:869#0/	CG(12) 	12			1	Pm_001756	GTGCGTGTGCATGTGTGC	Pm_228659	ACAGCTGCCAAATGTTGTCG	CG(12) 	12	1			20	1	1	1
ILLUMINA-545855_0001:1:18:541:676#0/	ATC(27) ATC(27) 	54	ATC 		1	Pm_137632	TGGAGTAGTGTGCCCTTTGC	Pm_211200	GAAGTCTTGCTGCCCAATGC	ATC(27) ATC(27) 	54	1	ATC 		2	2	2	1
ILLUMINA-545855_0001:1:22:1:1607#0/	ACTG(12) ACTG(20) AATC(32) ACTG(12) AATC(44) 	120	ACTG 		1	Pm_033545	AAATTAAGCCAGAGCACGCC	Pm_106888	GCAAAACTTAAAATATAGTGCTTTCAACC	ACTG(12) ACTG(20) AATC(32) ACTG(12) AATC(44) 	120	1	ACTG 		1	1	1	1
ILLUMINA-545855_0001:1:5:500:1490#0/	ATTTTC(18) 	18			1	Pm_019034	CTATACGAAAAGGGGAGGGC	Pm_158353	GAGTCACCAACTGCCCTGG	ATTTTC(18) 	18	1			1	1	1	1
ILLUMINA-545855_0001:1:17:1631:1613#0/	AACCCT(18) 	18			1	Pm_168267	GACGCTTATAATCGCACCCC	Pm_058606	GCCCTGACTTCAAGGAGGC	AACCCT(18) 	18	1			17379	41524	184	1329
ILLUMINA-545855_0001:1:25:284:1643#0/	ATT(12) 	12			1	Pm_157061	ACTGCAATGGATTGGTTCTAGC	Pm_142079	GGCTAGGAGGCACAGAATAAAGG	ATT(12) 	12	1			3	2	2	1
ILLUMINA-545855_0001:1:3:450:308#0/	AT(12) 	12			1	Pm_056951	TTGGCAGAGCATCAATAAACC	Pm_224770	GCTCTCCCCATCTTTTAGCC	AT(12) 	12	1			419	152	1	1
ILLUMINA-545855_0001:1:16:998:295#0/	AAC(12) 	12			1	Pm_242964	GGGAGGCAGTGAAAGACAGG	Pm_237260	GGAAGGATGATTTGGGATGC	AAC(12) 	12	1			82	1	0	1
ILLUMINA-545855_0001:1:20:162:657#0/	AATG(16) AATG(16) 	32			1	Pm_158960	CAGGTGGCTGAACTGACAGC	Pm_177028	AGCTATCAGCATTGGCTTGC	AATG(16) AATG(16) 	32	1			3	1	1	1
ILLUMINA-545855_0001:1:21:868:1092#0/	TTC(15) 	15			1	Pm_154041	CACCATATGAAGTCTCAGTCCAGG	Pm_044693	AAGCAAGCTTTGTCAATCTCCC	TTC(15) 	15	1			1	3	1	1
ILLUMINA-545855_0001:1:9:888:1990#0/	TCC(18) 	18			1	Pm_090933	TGCTGGAAATACAGCCATGC	Pm_102995	TGCCAACCTGAGAAATCAACC	TCC(18) 	18	1			2	1	1	1
ILLUMINA-545855_0001:1:17:1608:563#0/	TTGG(12) TTGG(12) 	24			1	Pm_194865	ATGCATTAAATCTTAAACCTGGGC	Pm_248090	ATCATATGGTTGGTTGGTTTTGG	TTGG(12) 	12	1			3	4	3	1
ILLUMINA-545855_0001:1:19:1382:1876#0/	AAAGG(15) TTCCC(15) TTCCC(20) 	50			1	Pm_203960	CCAGATATCAGAGAGATTAACAGTGG	Pm_228643	AAGGGAAGGGAAGGGTGG	AAAGG(15) TTCCC(15) 	30	1			1	11	1	1
ILLUMINA-545855_0001:1:12:80:938#0/	TC(12) TC(12) 	24	TC 		1	Pm_196542	GGAAAGTTAGTGCCAATCAGGG	Pm_056715	CATCAACTGAGAGCAGCATTCC	TC(12) TC(12) 	24	1	TC 		1	1	1	1
ILLUMINA-545855_0001:1:12:1454:431#0/	AACCCT(18) 	18			1	Pm_177437	GTTTTCCCATGCATTGTGCC	Pm_199165	GGAAAACCCTATTCCCAGGC	AACCCT(18) 	18	1			42656	43874	297	584
ILLUMINA-545855_0001:1:8:906:665#0/	TC(22) AC(18) AC(20) 	60			1	Pm_033131	ATTTTCCAGGCCTAGCAGGG	Pm_056694	TTTCTTCTGCCCACTGACCC	AC(20) 	20	1			2	1	2	1
ILLUMINA-545855_0001:1:5:853:154#0/	ATT(12) 	12			1	Pm_200782	CATCTGCCTATCCCAGGTCC	Pm_247132	AGTTGCTGGGAGTCAGGTGG	ATT(12) 	12	1			2307	30	1	1
ILLUMINA-545855_0001:1:28:963:284#0/	AAAAC(15) AAAAC(15) 	30			1	Pm_126000	CACAGTTGCCTCTCCAATGC	Pm_093621	AGGATGTCCAGGGAGTTTGG	AAAAC(15) AAAAC(15) 	30	1			3	1	1	1
ILLUMINA-545855_0001:1:3:182:1606#0/	TTC(12) 	12			1	Pm_137538	TTCGTTTGGTCTTTCTTCTAGGC	Pm_042261	AAGTGGGTGTGGAATGTTGC	TTC(12) 	12	1			2	10	1	1
ILLUMINA-545855_0001:1:18:991:1561#0/	AATC(28) AATC(12) 	40	AATC 		1	Pm_205075	TCAATGCATTTCTAAACTTGGC	Pm_018446	TGTCTCTGCTTCACAAAGTACAGG	AATC(12) 	12	1	AATC 		3	2	3	1
ILLUMINA-545855_0001:1:11:102:260#0/	ATC(12) ATC(12) 	24			1	Pm_246574	CAAAAGCAACCAGTACCAGAGC	Pm_066229	TCACTTGATTTTCTGGATAGCTGC	ATC(12) 	12	1			3	3	3	1
ILLUMINA-545855_0001:1:24:90:1795#0/	AAAT(12) 	12			1	Pm_025138	TGATATCTGAAAGCATGACTATTATCC	Pm_151193	TCTGATGTTTACATTGTGGTATGG	AAAT(12) 	12	1			1	1	1	1
ILLUMINA-545855_0001:1:5:1711:1242#0/	AACCCT(18) 	18			1	Pm_058606	GCCCTGACTTCAAGGAGGC	Pm_228381	TTCTATGCAAAGGACCACGG	AACCCT(18) 	18	1			41524	15780	39	1299
ILLUMINA-545855_0001:1:6:1418:1510#0/	AC(16) AC(16) 	32			1	Pm_078674	TCCTTCTGCCAGAGTGATGC	Pm_164894	CCCATGAATATACCTGGCTATGC	AC(16) AC(16) 	32	1			1	1	1	1
ILLUMINA-545855_0001:1:3:1605:1238#0/	AC(18) 	18			1	Pm_195910	ATCAGCATTGCATCGACTGG	Pm_094127	TCCACAGAATTTGTTTTCTCTCG	AC(18) 	18	1			3	2	1	1
ILLUMINA-545855_0001:1:24:930:113#0/	TTCC(12) 	12			1	Pm_220250	GTAGGTGGGCAACCAAGC	Pm_102195	TTAGCTAAAGGTCAAGGGGC	TTCC(12) 	12	1			2	1	1	1
ILLUMINA-545855_0001:1:21:799:1056#0/	TCC(12) 	12			1	Pm_087070	CCTGCGCTACTGCCTAAACC	Pm_066067	CTGGGCATTATCTGCTCCC	TCC(12) 	12	1			2	3	1	1
ILLUMINA-545855_0001:1:24:434:1212#0/	AGCC(12) 	12			1	Pm_145988	CTCACAAAGCAATTGCCCC	Pm_241655	AACAGTGTTTCTCAACCTTGGC	AGCC(12) 	12	1			3	430	1	1
ILLUMINA-545855_0001:1:6:135:710#0/	AACAG(15) 	15			1	Pm_000242	CAATTGCATAAGTCCTTTCATTTACC	Pm_086023	TCTTTGGTACTGTCCCCTGG	AACAG(15) 	15	1			1	2	1	1
ILLUMINA-545855_0001:1:14:1505:660#0/	AAAT(12) 	12			1	Pm_195184	CCACCTCAATTCCTTCCTGG	Pm_174717	TCTATGTTGCGTTTTATTATTGTGAGC	AAAT(12) 	12	1			2	3	2	2
ILLUMINA-545855_0001:1:10:1436:614#0/	AATG(16) AATG(40) 	56			1	Pm_019193	CTCACAGGGTTGATGTTGTGG	Pm_152506	ACAAACTGCACAGCCACTGC	AATG(16) AATG(40) 	56	1			5	2	1	1
ILLUMINA-545855_0001:1:4:920:410#0/	TTCCC(20) TTCC(16) TTCCC(15) 	51			1	Pm_079814	AGAAGGCGTTAAGTCGCTCC	Pm_238969	CCTCCCCTCTATTCATCCCC	TTCCC(20) TTCCC(15) 	35	1			1	1	1	1
ILLUMINA-545855_0001:1:25:1710:632#0/	AAAAC(15) 	15			1	Pm_176209	GCCCACAGTGAATATGAAATGG	Pm_197948	GATTCTTGCCCAGCAGCC	AAAAC(15) 	15	1			1	1	1	1
ILLUMINA-545855_0001:1:11:957:462#0/	AC(12) 	12			1	Pm_063701	AAAATGCACCATGGACAACG	Pm_225336	CAGGCAGTCTCCAAGAATAGGG	AC(12) 	12	1			1	3	1	1
ILLUMINA-545855_0001:1:16:1728:1538#0/	AAAT(12) 	12			1	Pm_000101	GGATGGAAACCAACTCACCC	Pm_247780	CATTTCTCCCATTTGGTGGG	AAAT(12) 	12	1			1	1	1	1
ILLUMINA-545855_0001:1:19:1612:1099#0/	ATT(12) ATT(12) 	24			1	Pm_020919	TCTGTGCTATATTAAGCCTGCC	Pm_145048	TTTCTTTGATTGAGCCACCC	ATT(12) ATT(12) 	24	1			1	1	1	1
ILLUMINA-545855_0001:1:16:105:195#0/	AAATC(15) 	15			1	Pm_160794	GCATTTCAGTCCAAAATGTTCC	Pm_171463	TGACAACTCAACTGCTTTTCTGG	AAATC(15) 	15	1			1	1	1	1
ILLUMINA-545855_0001:1:21:95:1388#0/	AACCCT(18) 	18			1	Pm_246526	CCTGACTTCAAGGAGGCCG	Pm_238057	TGCAGAGGATCCTGGGTAGC	AACCCT(18) 	18	1			40120	4	1	1
ILLUMINA-545855_0001:1:27:867:1497#0/	ATC(21) ATC(21) 	42			1	Pm_131273	GAGAAATTAATTGTGCATTTGTCCC	Pm_031646	TTTAGTGCGTGCAGAGATGC	ATC(21) ATC(21) 	42	1			2	1	1	1
ILLUMINA-545855_0001:1:8:1423:805#0/	AT(12) AT(12) 	24			1	Pm_261495	TGGTTTAATGATGCTCTCCCC	Pm_109783	CATCATCTATATATGGTTAAAAGATTGGG	AT(12) AT(12) 	24	1			10859	516	28	27
ILLUMINA-545855_0001:1:2:1611:991#0/	TCC(12) 	12			1	Pm_258570	TTCAAGGCTGGGAGATGAGC	Pm_028753	TGGAGTTTTCTGTCTAACAGGACC	TCC(12) 	12	1			3	1	1	1
ILLUMINA-545855_0001:1:23:426:1981#0/	TGC(12) 	12			1	Pm_013928	AGTCGGGGATCCAGTTTGG	Pm_185652	TTACCAGCCCCAAAGACAGG	TGC(12) 	12	1			1	1	1	1
ILLUMINA-545855_0001:1:18:73:18#0/	AAAT(12) 	12			1	Pm_244346	GCTGGAGCAGCAATATAAGCC	Pm_209476	CTTTGGATGGGGAATGATCC	AAAT(12) 	12	1			1	1	1	1
ILLUMINA-545855_0001:1:26:1495:1072#0/	ACTGG(20) ACTGG(20) 	40			1	Pm_136787	TAAGCAGAGAAAGGGACGGG	Pm_094165	GGTTATCCAACAGTTCGGGG	ACTGG(20) ACTGG(20) 	40	1			2	4	2	1
ILLUMINA-545855_0001:1:20:420:113#0/	AT(12) AT(12) 	24			1	Pm_034970	TGCTCTCCCAATCCTTTAGCC	Pm_013827	GGGGAGAGAATCATTAAACCACC	AT(12) AT(12) 	24	1			51	1106	0	1
ILLUMINA-545855_0001:1:18:1138:1755#0/	AAC(12) 	12			1	Pm_057455	CTGAGCAAACTCCAGGAGGC	Pm_245610	TCAGCATCAAGCCATAAAGGG	AAC(12) 	12	1			60	3	2	1
ILLUMINA-545855_0001:1:17:1378:349#0/	AACCCT(18) 	18			1	Pm_087805	TCTGTGCAGAGGATCATGGG	Pm_058606	GCCCTGACTTCAAGGAGGC	AACCCT(18) 	18	1			16593	41524	105	563
ILLUMINA-545855_0001:1:28:163:1599#0/	AAAC(16) AAAC(16) 	32			1	Pm_218739	GAAAGGAGAGTTTTATTTGAGATTGC	Pm_094530	TGGTTTCTGCCATCTATTCACC	AAAC(16) AAAC(16) 	32	1			2	1	1	1
ILLUMINA-545855_0001:1:7:1550:1143#0/	AAAAC(15) 	15			1	Pm_219322	AAAAGCTGCCATTTTGAGTGG	Pm_184918	CCCCAACCTAAGCCAATAGC	AAAAC(15) 	15	1			1	1	1	1
ILLUMINA-545855_0001:1:10:56:722#0/	ATC(39) 	39			1	Pm_035623	GAAATTGCCACAGTGCAAGG	Pm_143699	TAAACATCTGGCTGACTGCG	ATC(39) 	39	1			1	54	1	1
ILLUMINA-545855_0001:1:1:1756:811#0/	AT(12) AT(12) 	24			1	Pm_196526	TGCTCTCCCCACCTTTTAACC	Pm_235038	GGAGAGCATCATCAAACTGCC	AT(12) AT(12) 	24	1			1162	19	4	3
ILLUMINA-545855_0001:1:9:1778:1471#0/	AAAT(12) 	12			1	Pm_099981	TGAAACCAATACTAGATACTTTTCTCCC	Pm_022269	TGCTTTGTATGTGGATGGGG	AAAT(12) 	12	1			3	3	1	1
ILLUMINA-545855_0001:1:4:740:1520#0/	AAAT(12) 	12			1	Pm_248485	ACTGGAGTAGCCCATCAGCC	Pm_189783	CATTACCAGTGTTGCCCTGC	AAAT(12) 	12	1			1	2	1	1
ILLUMINA-545855_0001:1:17:643:1239#0/	AAAT(12) AAAT(40) 	52	AAAT 		1	Pm_037082	AATTGTTGATATGTACTTTGTGAGCC	Pm_077695	TTATATTCAATTTATTGTCCGCCC	AAAT(12) 	12	1	AAAT 		5	4	2	1
ILLUMINA-545855_0001:1:10:105:1642#0/	AAAG(28) TTCC(28) TTCC(20) 	76			1	Pm_137039	AAAGGGCATCTAAGCTGGGC	Pm_230458	TCTTATTCCGCTGCTCTGCC	AAAG(28) TTCC(28) 	56	1			1	1	1	1
ILLUMINA-545855_0001:1:1:1091:15#0/	AAAT(12) 	12			1	Pm_044282	TTTATTGTGGTCCCTTATAAACATAGC	Pm_062684	CTACTCCTGGAGGACCCAGC	AAAT(12) 	12	1			1	1	1	1
ILLUMINA-545855_0001:1:17:482:104#0/	AC(30) AC(30) 	60			1	Pm_189680	TTTCAGGGACTCTCATTTTGG	Pm_107847	TGTCCTAAATCTTACAAGAGAGTGG	AC(30) AC(30) 	60	1			2	2	2	2
ILLUMINA-545855_0001:1:5:517:462#0/	AAAG(12) 	12			1	Pm_202342	AACAGACAGATTAGCAGGCAGG	Pm_208312	TTGTCACTAAAAGAAGTAGAGAATGAGG	AAAG(12) 	12	1			1	1	1	1
ILLUMINA-545855_0001:1:19:231:36#0/	TCTG(12) 	12			1	Pm_016867	TTCATCTTCCTCCTATGGTTTTCC	Pm_038964	CAAAGAGTAGAGGTTTATAGGATCGC	TCTG(12) 	12	1			1	2	1	1
ILLUMINA-545855_0001:1:6:98:1834#0/	TCTG(12) 	12			1	Pm_261600	TGTATTAGTTACTGGTCCTCAGTTGC	Pm_001983	AGCAAAAGATGAGGTAGGGG	TCTG(12) 	12	1			2	1	1	1
ILLUMINA-545855_0001:1:3:1469:1638#0/	AAAT(12) AC(24) AAAT(12) 	48			1	Pm_143005	GGGCATGTTAGAACAGTAAAATGG	Pm_136925	CATGCCCAGTAGCGTAATGC	AAAT(12) 	12	1			2	2	1	1
ILLUMINA-545855_0001:1:1:980:1879#0/	AACCCT(18) 	18			1	Pm_257642	AGCTTCCCATCATCCTCTGC	Pm_199165	GGAAAACCCTATTCCCAGGC	AACCCT(18) 	18	1			66	43874	2	8
ILLUMINA-545855_0001:1:20:1242:1407#0/	ATGGGG(18) ATGGGG(18) 	36			1	Pm_208999	TCATTGATGAGTTGGGTGCC	Pm_009903	CTGTACCTTCTGCCCCATCC	ATGGGG(18) ATGGGG(18) 	36	1			1	1	1	1
ILLUMINA-545855_0001:1:11:1533:1799#0/	AACCCT(18) 	18			1	Pm_199165	GGAAAACCCTATTCCCAGGC	Pm_060616	AAGTTTAGCTTCCCGTGGTCC	AACCCT(18) 	18	1			43874	16316	18	1584
ILLUMINA-545855_0001:1:15:1728:814#0/	AATC(12) 	12			1	Pm_254019	CCTTCCAACCCAGAGAAGGC	Pm_089229	TGGGTACACCTTGGGAGACC	AATC(12) 	12	1			2	1	1	1
ILLUMINA-545855_0001:1:20:149:1213#0/	AC(12) AC(12) AC(12) 	36			1	Pm_021806	TCATTGTGATTTGTTAACTAGCGG	Pm_127929	AAATAATTTAACCAACCCTACCCC	AC(12) 	12	1			4	2	3	1
ILLUMINA-545855_0001:1:19:404:1842#0/	TTCC(28) TTCC(56) TTCC(20) 	104	TTCC 		1	Pm_250065	TCTATTGGATCAAGAGAAGGAAGG	Pm_195084	TTCATTACTATAACCATTGCTCTCCC	TTCC(28) TTCC(56) TTCC(20) 	104	1	TTCC 		1	3	1	1
ILLUMINA-545855_0001:1:16:1516:1666#0/	TGC(12) 	12			1	Pm_185592	CGTTATTCCCTGAGCGATGG	Pm_051820	GGCTAAGTTTGGACAACACTGC	TGC(12) 	12	1			1	13	1	1
ILLUMINA-545855_0001:1:24:473:1948#0/	ACC(12) 	12			1	Pm_075751	TGGGATGGCTGTTTTGTGG	Pm_061228	AACTTCTTCCATGCCAAGCC	ACC(12) 	12	1			2	2	1	1
ILLUMINA-545855_0001:1:3:932:1916#0/	AAAT(12) AAAT(12) 	24			1	Pm_237581	GGTTACATCCTTTGTAGAACATCATCC	Pm_057002	TTCTGAAGGCACAACTCTCCC	AAAT(12) AAAT(12) 	24	1			3	1	1	1
ILLUMINA-545855_0001:1:27:1222:149#0/	AAAC(12) AAAC(12) 	24	AAAC 		1	Pm_252911	GTTCCTCTTGCCTTGCAACC	Pm_237357	AACTACGGCTTAAGTGTGGCG	AAAC(12) AAAC(12) 	24	1	AAAC 		1	2	1	1
ILLUMINA-545855_0001:1:14:1219:806#0/	AAAC(12) 	12			1	Pm_047149	TTTGGAATTGTGCTGTTGGG	Pm_168914	TTTTCATGGAGAAAGTCTTTGAGC	AAAC(12) 	12	1			1	4	1	1
ILLUMINA-545855_0001:1:15:1260:1579#0/	AACCCT(18) AACCCT(18) 	36			1	Pm_199165	GGAAAACCCTATTCCCAGGC	Pm_211524	GATCCTCTGCACAGAAGGGG	AACCCT(18) AACCCT(18) 	36	1			43874	14998	18	1161
ILLUMINA-545855_0001:1:4:1754:318#0/	AACCCT(18) 	18			1	Pm_133740	TCTATGCAAAGGAACACGGG	Pm_136551	GATTATAAGCGTCCGGTGGG	AACCCT(18) 	18	1			8212	225	1	1
ILLUMINA-545855_0001:1:12:1158:1761#0/	TGC(12) TGC(12) 	24			1	Pm_247418	GGAAGGGCACTATGCTAACCC	Pm_203447	GCCTGACAGCAATTCACAGC	TGC(12) TGC(12) 	24	1			3	1	2	1
ILLUMINA-545855_0001:1:17:1238:1408#0/	AATC(12) 	12			1	Pm_010733	TCATCATGGACAAAATCTATGTGG	Pm_055935	TTTGCTTGACTTTTCATCTGCC	AATC(12) 	12	1			8	1	0	1
ILLUMINA-545855_0001:1:19:240:572#0/	TTCCTC(18) 	18			1	Pm_144592	TTGAGAGAGAAGGTACTGTTGGG	Pm_005277	GGGGATTATTATGCATGGGC	TTCCTC(18) 	18	1			1	1	1	1
ILLUMINA-545855_0001:1:27:1128:1117#0/	AGCC(12) 	12			1	Pm_056346	AAGAAGACCCTCGTTCAATGG	Pm_253785	GAATTAACTGTGCGGGGAGG	AGCC(12) 	12	1			1	1	1	1
ILLUMINA-545855_0001:1:17:965:1431#0/	ATC(12) ATC(12) 	24			1	Pm_161833	AAGAAGTCTGCAGAAAGGTCAGG	Pm_127504	CCCATTATTCATGGAAGGGC	ATC(12) ATC(12) 	24	1			2	3	2	2
ILLUMINA-545855_0001:1:2:1426:979#0/	TC(12) 	12			1	Pm_080567	TTCAGGACAGTTCACCAGGC	Pm_182476	TGGGATGAAACCCAAACAGC	TC(12) 	12	1			2	1	1	1
ILLUMINA-545855_0001:1:17:1322:1069#0/	AATC(12) 	12			1	Pm_034099	TGTCCTCCATCAACCACTCC	Pm_243176	TCCAAAATTAGACCCCACTGC	AATC(12) 	12	1			1	1	1	1
ILLUMINA-545855_0001:1:15:390:1324#0/	AATG(28) AC(18) 	46			1	Pm_209812	TGAATTAATGCCTATATCCAGCC	Pm_189212	TGGTTTAGATCATACACATGGAGC	AC(18) 	18	1			1	1	1	1
ILLUMINA-545855_0001:1:3:1187:627#0/	AC(24) 	24			1	Pm_146401	TCAAAAGAAATAGAAGCATGGG	Pm_164118	TCTGTAACATACAAGTTATTCCCTCC	AC(24) 	24	1			1	2	1	1
ILLUMINA-545855_0001:1:9:1038:1771#0/	AAAT(12) 	12			1	Pm_130932	TTCCTAGCAGGATGATTGATGG	Pm_173030	GGGGATTATAGATACCCAGCG	AAAT(12) 	12	1			2	1	1	1
ILLUMINA-545855_0001:1:15:31:824#0/	ATT(12) 	12			1	Pm_214140	GCTGCCTTTTGCAATTGACC	Pm_105572	AGCTTTCAGAGGCAAGAGATTAGG	ATT(12) 	12	1			84	3	1	1
ILLUMINA-545855_0001:1:16:1523:1859#0/	AACCCT(18) 	18			1	Pm_060616	AAGTTTAGCTTCCCGTGGTCC	Pm_197081	AACCCTATTCCCAGGCAGC	AACCCT(18) 	18	1			16316	26920	35	42
ILLUMINA-545855_0001:1:28:842:331#0/	TGC(12) TGC(12) 	24			1	Pm_167047	CTGCTTAGCGGCATTCTCG	Pm_094112	TTCAGAATTGTGCAGGTGGG	TGC(12) TGC(12) 	24	1			2	3	3	1
ILLUMINA-545855_0001:1:2:751:1346#0/	AAGT(12) 	12			1	Pm_122898	CAGGGCAGAAACTTGAACCC	Pm_043215	TTTTGAAGATACTTTATTACAGGTGAAGC	AAGT(12) 	12	1			1	1	1	1
ILLUMINA-545855_0001:1:25:219:1988#0/	AT(12) AT(12) 	24			1	Pm_160474	GGTTTGATGATGCTCTCCCC	Pm_111605	CCATCTATATAGGGTTAAAAGATCGGG	AT(12) AT(12) 	24	1			50074	1	0	1
ILLUMINA-545855_0001:1:6:771:583#0/	AATG(12) AATG(12) 	24			1	Pm_059738	TGTAAAAGTGAGATGGGCAGC	Pm_065309	TTTGTTTTGGATTTACATCAGTGG	AATG(12) AATG(12) 	24	1			14	1	1	1
ILLUMINA-545855_0001:1:3:1020:1367#0/	AC(14) 	14			1	Pm_155069	ACCAAAGAGCCCAAACTGGC	Pm_111066	GTTTGCCTGCTAATTGTGCG	AC(14) 	14	1			4	1	1	1
ILLUMINA-545855_0001:1:1:1280:138#0/	ATC(48) ATC(24) 	72	ATC 		1	Pm_200782	CATCTGCCTATCCCAGGTCC	Pm_248555	CAGCCAGATGCCTAGACTGG	ATC(24) 	24	1	ATC 		2307	1	2	1
ILLUMINA-545855_0001:1:1:104:1260#0/	TTCC(12) TTCC(12) 	24			1	Pm_142168	TTGTCTTGGGATAGGGTGGC	Pm_129356	GGATAAGGATTATTGCAACCAGG	TTCC(12) TTCC(12) 	24	1			2	1	1	1
ILLUMINA-545855_0001:1:26:1318:6#0/	ACC(12) 	12			1	Pm_074780	ACCCATTTTGTGAATGGTGC	Pm_206110	AAGCCAATCATTGACAGGAGC	ACC(12) 	12	1			1	3	1	1
ILLUMINA-545855_0001:1:19:122:955#0/	AC(14) 	14			1	Pm_069714	ACCCAGCAAAAGAGGCTCC	Pm_188550	TAAACCAACAACTGTCGGGG	AC(14) 	14	1			2	1	1	1
ILLUMINA-545855_0001:1:2:1116:1569#0/	AAC(12) 	12			1	Pm_225632	CTAGATGGCAGCAAAGTGATACC	Pm_041009	AGTCTTTCTGACCTTGGTTGTCG	AAC(12) 	12	1			3	1	1	1
ILLUMINA-545855_0001:1:11:1113:1616#0/	TC(14) 	14			1	Pm_255836	AACCGATAAGAAAACAGACCTCG	Pm_111230	TGTATACTGCATGGTGATATGGC	TC(14) 	14	1			1	2	1	1
ILLUMINA-545855_0001:1:17:592:1112#0/	AACCCT(18) 	18			1	Pm_058606	GCCCTGACTTCAAGGAGGC	Pm_133740	TCTATGCAAAGGAACACGGG	AACCCT(18) 	18	1			41524	8212	16	590
ILLUMINA-545855_0001:1:7:921:1916#0/	AAC(12) 	12			1	Pm_259134	GATGGTGCTCTGAATCAGCC	Pm_127714	ACTCAGGGAGGCAGTGAAGG	AAC(12) 	12	1			5	10243	0	2
ILLUMINA-545855_0001:1:7:468:105#0/	ATC(12) 	12			1	Pm_200874	CAGAGTCGCTGGGAGTCAGG	Pm_158308	TTGGGCAATGTTCAGTCTGG	ATC(12) 	12	1			34	4	2	2
ILLUMINA-545855_0001:1:22:395:1602#0/	AAC(15) 	15			1	Pm_046895	TGGTTCAGTCACTCTCTCTAAGGG	Pm_172616	TTTTATTCCACCTTTTATTCCACC	AAC(15) 	15	1			1	1	1	1
ILLUMINA-545855_0001:1:7:165:2020#0/	AAAT(16) AATG(12) AAGC(12) AATG(12) AAGC(16) 	68			1	Pm_207550	CCAGTTACAGAACCAACCTTCC	Pm_129395	GACAATCCTGATGGCAAAGC	AAAT(16) AATG(12) AAGC(12) AATG(12) AAGC(16) 	68	1			1	1	1	1
ILLUMINA-545855_0001:1:23:554:1456#0/	AACCCT(18) 	18			1	Pm_168267	GACGCTTATAATCGCACCCC	Pm_058606	GCCCTGACTTCAAGGAGGC	AACCCT(18) 	18	1			17379	41524	184	1329
ILLUMINA-545855_0001:1:13:851:1083#0/	AAAC(32) AAAC(24) 	56	AAAC 		1	Pm_206833	GTTGCAGGGGCTAAATACCG	Pm_063873	GCTTATCTGCAGCTTTGGTCC	AAAC(32) AAAC(24) 	56	1	AAAC 		1	1	1	1
ILLUMINA-545855_0001:1:8:1478:1232#0/	AGGT(12) 	12			1	Pm_029455	TTCTTGAGCTTGGAGGTGGC	Pm_216441	ACAGTAATGTCTTACCATAGGCAGTAGG	AGGT(12) 	12	1			2	3	1	1
ILLUMINA-545855_0001:1:3:1299:928#0/	AATG(16) 	16			1	Pm_060185	TACCCTGGTCCAGCTCTTGG	Pm_148286	GTTGTTGTTACAATACAAGCGGC	AATG(16) 	16	1			2	1	1	1
ILLUMINA-545855_0001:1:9:1761:1938#0/	AAAAG(15) AAAAG(15) 	30			1	Pm_126339	TGCAATTGCCAAAAGAACCC	Pm_121286	ACCCCTTTGGAATCAAACCC	AAAAG(15) AAAAG(15) 	30	1			2	1	2	1
ILLUMINA-545855_0001:1:8:1775:1746#0/	AC(20) 	20			1	Pm_172683	CAGTAGCCAGGAGTCAAAGGC	Pm_207676	GAGAATCTGCCCTCATTGCG	AC(20) 	20	1			1	1	1	1
ILLUMINA-545855_0001:1:20:321:915#0/	TCC(12) TCC(12) 	24	TCC TCC 	TCC	1	Pm_101107	CAGCCCCACAAGACCAGG	Pm_164804	CTGCCAAGGTGACAAGGGG	TCC(12) TCC(12) 	24	1	TCC TCC 	TCC	1	5	1	1
ILLUMINA-545855_0001:1:13:652:1809#0/	TCC(12) TCC(12) 	24			1	Pm_187255	CACAGGGTTGTTGTTGTGGG	Pm_252120	GCAAACAAACCTAGCGCTCC	TCC(12) TCC(12) 	24	1			1058	2	2	1
ILLUMINA-545855_0001:1:21:1416:971#0/	AC(26) TC(14) 	40			1	Pm_159838	TGACTCTCACATTCCTAGCTGC	Pm_140723	CATAATCATCATGGGATGGC	AC(26) TC(14) 	40	1			1	2	1	1
ILLUMINA-545855_0001:1:18:504:280#0/	TTC(12) TTC(12) 	24			1	Pm_029845	TGTCCATGAATAAGTAGACGGTGG	Pm_219166	TTTGAGAATCTGCACTTCCCC	TTC(12) TTC(12) 	24	1			1	3	1	1
ILLUMINA-545855_0001:1:13:297:63#0/	ATC(12) 	12			1	Pm_235411	TATGTAGGGCCAAAGGGTGG	Pm_026011	TTCATGATGCTCTTCACACACC	ATC(12) 	12	1			30321	99	13	1
ILLUMINA-545855_0001:1:13:1649:768#0/	AACCCT(18) 	18			1	Pm_060616	AAGTTTAGCTTCCCGTGGTCC	Pm_197081	AACCCTATTCCCAGGCAGC	AACCCT(18) 	18	1			16316	26920	35	42
ILLUMINA-545855_0001:1:19:759:538#0/	TTCC(80) TTCC(28) 	108	TTCC 		1	Pm_098483	GGAAGGGATAGATCAGAAGTCCC	Pm_175643	TCCTTCTTTCTTCAACTCCACG	TTCC(28) 	28	1	TTCC 		2	1	2	1
ILLUMINA-545855_0001:1:18:136:447#0/	AT(12) 	12			1	Pm_173662	GATAGGGAGAGCATCAATAAACC	Pm_043397	GCTCACCCCATCTTTACCC	AT(12) 	12	1			2048	552	40	16
ILLUMINA-545855_0001:1:22:906:1888#0/	AC(16) 	16			1	Pm_049041	TTCAGAAGAATGTGACCGGG	Pm_052491	TCCATTCATTTCTGGGTCTCC	AC(16) 	16	1			2	2	2	1
ILLUMINA-545855_0001:1:1:844:1740#0/	AC(18) 	18			1	Pm_089137	TTCAACCCACCTTCTCTGGG	Pm_171132	CAGATCATCTTGCCACTGCC	AC(18) 	18	1			3	3	0	1
ILLUMINA-545855_0001:1:2:217:629#0/	AACCCT(18) 	18			1	Pm_058606	GCCCTGACTTCAAGGAGGC	Pm_228381	TTCTATGCAAAGGACCACGG	AACCCT(18) 	18	1			41524	15780	39	1299
ILLUMINA-545855_0001:1:1:1302:12#0/	AAAT(12) 	12			1	Pm_020076	GGTGGAATTCAAACAGATGCC	Pm_053711	GGGATGTCATTCCTGAAGGC	AAAT(12) 	12	1			1	1	1	1
ILLUMINA-545855_0001:1:17:734:567#0/	AATC(12) 	12			1	Pm_189052	TGGTATCACAGCTCCAGATGC	Pm_185929	CCAGAACAGGTCATCTACCAAGC	AATC(12) 	12	1			5	1	1	1
ILLUMINA-545855_0001:1:9:966:548#0/	AATC(12) 	12			1	Pm_164877	GACTCTGTAAGGTTCACAGCTACCC	Pm_203691	ACCCTGCTCTCTCTTGGTGC	AATC(12) 	12	1			1	41	1	1
ILLUMINA-545855_0001:1:6:342:657#0/	ATT(12) ATT(12) 	24			1	Pm_119078	ACTGTGAGCCTCAGCAACCC	Pm_147560	ATTCTTCCAGCTGCAATCCC	ATT(12) ATT(12) 	24	1			3	6	3	1
ILLUMINA-545855_0001:1:8:1288:881#0/	AAAG(12) 	12			1	Pm_173973	ACGTTCCCAGCAACTTTTGG	Pm_096925	AAAGTAGAGGGGTTTGGGGC	AAAG(12) 	12	1			2	1	1	1
ILLUMINA-545855_0001:1:8:1692:300#0/	AC(20) AC(20) 	40			1	Pm_239196	TTCTTTGAAAAGATGCCCTGC	Pm_025011	GAACAGCAAGGCACAACAGC	AC(20) AC(20) 	40	1			3	1	2	1
ILLUMINA-545855_0001:1:8:985:214#0/	TTCC(36) TTCC(12) TTCC(12) TTCC(20) 	80			1	Pm_029535	GCAACAACAACTGTAAATAGATTCATGC	Pm_199391	ATCGTCCGTTGTTTTCTGAGC	TTCC(36) TTCC(12) 	48	1			2	1	1	1
ILLUMINA-545855_0001:1:22:159:1922#0/	AAAAAG(18) 	18			1	Pm_119799	TTTATTTCTTATCCTGAATGTGCC	Pm_076808	GGCTACCATTTCAATGCAGG	AAAAAG(18) 	18	1			1	3	1	1
ILLUMINA-545855_0001:1:1:162:1165#0/	ATGC(16) 	16			1	Pm_140157	CCAGGCAGCTGGAACACC	Pm_191065	TGTTTACCACCCCACTTCCC	ATGC(16) 	16	1			6	1	1	1
ILLUMINA-545855_0001:1:3:155:828#0/	TGC(12) 	12			1	Pm_093556	TCTCCAGAGGATGGTTTCCC	Pm_003590	CCCTGAAGTGGTGGTTTTCC	TGC(12) 	12	1			1	1	1	1
ILLUMINA-545855_0001:1:2:842:1651#0/	AAAT(12) 	12			1	Pm_086283	TCAAAGTACAAACAATGGCAGC	Pm_235841	GAGATTGGTGGCTATATGAATTTGG	AAAT(12) 	12	1			1	1	1	1
ILLUMINA-545855_0001:1:2:779:1661#0/	AC(12) 	12			1	Pm_112672	AAAAGCCCTCAGTGTGCTGC	Pm_006066	CATGACTGTCAAGCGATGGG	AC(12) 	12	1			1	2	1	1
ILLUMINA-545855_0001:1:21:1650:927#0/	AC(22) 	22			1	Pm_042182	GAAATGCAAGTTCTGCTTACTGC	Pm_245891	GATTGAGGAAGACACATACCATCC	AC(22) 	22	1			2	24	1	1
ILLUMINA-545855_0001:1:27:188:1299#0/	TCC(18) 	18			1	Pm_191316	GCCTGAACATCTGGTTCTGC	Pm_154204	TATCAGAACGTGGGAGCCG	TCC(18) 	18	1			2	1	1	1
ILLUMINA-545855_0001:1:25:538:1209#0/	ACC(12) 	12			1	Pm_142895	AACAAAGGATGCAGGGGAGG	Pm_072981	GAAAGACAAAATAAAGGCAGGGG	ACC(12) 	12	1			1	1	1	1
ILLUMINA-545855_0001:1:23:1701:567#0/	AAAG(52) AAAG(40) 	92	AAAG AAAG 	AAAG	1	Pm_232648	GCATGAATTTTCTCCAAATCC	Pm_125527	TAAGTGACACGGTAGCACGG	AAAG(52) AAAG(40) 	92	1	AAAG AAAG 	AAAG	2	2	1	1
ILLUMINA-545855_0001:1:11:1176:764#0/	AT(12) 	12			1	Pm_056951	TTGGCAGAGCATCAATAAACC	Pm_049150	TGCTCTCCCCATCTTTTAGC	AT(12) 	12	1			419	153	0	1
ILLUMINA-545855_0001:1:10:376:1177#0/	AACCCT(18) 	18			1	Pm_168267	GACGCTTATAATCGCACCCC	Pm_058606	GCCCTGACTTCAAGGAGGC	AACCCT(18) 	18	1			17379	41524	184	1329
ILLUMINA-545855_0001:1:8:817:747#0/	AACT(12) AACT(12) 	24			1	Pm_118633	CTCCTGTTACCCAGCGAAGC	Pm_044400	AAGTTGAATTCCCCTTTTGGG	AACT(12) AACT(12) 	24	1			2	1	1	1
ILLUMINA-545855_0001:1:13:632:1448#0/	AAAG(12) 	12			1	Pm_071314	TCCAAGGTAGCCCTGTTTCC	Pm_073098	TCCCCATCCAACTGGTCG	AAAG(12) 	12	1			303	1	1	1
ILLUMINA-545855_0001:1:8:385:1518#0/	TC(12) 	12			1	Pm_109119	CAACCAAGCTAAAGGGCTGG	Pm_165082	AAAATCATTGGCAGGAAAATCC	TC(12) 	12	1			1	1	1	1
ILLUMINA-545855_0001:1:21:229:279#0/	AAAT(12) 	12			1	Pm_163850	AAATCACTGGGAGTTACAGGGC	Pm_115822	TCTTTTAAGAACCATATTCATTCTGGG	AAAT(12) 	12	1			3	1	0	1
ILLUMINA-545855_0001:1:7:624:1022#0/	AAAT(12) 	12			1	Pm_125016	CCTACAGCACTGCACCAAGC	Pm_165067	AAATTTCCTTCCCCTGCTGC	AAAT(12) 	12	1			3	1	1	1
ILLUMINA-545855_0001:1:25:1446:73#0/	AAAC(12) 	12			1	Pm_213698	GTTGATATATGAAGTCGTTGAAGTTGC	Pm_160291	AAGGGTTGCATGAGGTCTCC	AAAC(12) 	12	1			1	1	1	1
ILLUMINA-545855_0001:1:15:396:1643#0/	AATC(12) AATC(16) AATC(12) AATC(16) 	56			1	Pm_008121	TGGTGTAGTTGTCGAGGTATTGG	Pm_192677	AACCTTTTCCCCAGTCTTAGTCC	AATC(12) AATC(16) 	28	1			4	4	4	1
ILLUMINA-545855_0001:1:12:31:1083#0/	AACCCT(18) AACCCT(18) 	36			1	Pm_038331	AGCGTCCAGTTGGATTTTGG	Pm_199165	GGAAAACCCTATTCCCAGGC	AACCCT(18) AACCCT(18) 	36	1			192	43874	29	8
ILLUMINA-545855_0001:1:12:1512:594#0/	AT(12) 	12			1	Pm_129471	TGGGGAGACCATCAATAAACC	Pm_207180	TGCTCTCCCAATCTTTTAGCC	AT(12) 	12	1			2859	3775	865	80
ILLUMINA-545855_0001:1:12:252:1772#0/	AT(12) 	12			1	Pm_152030	CATGATATATATAGATGGTTAAAGATGGGG	Pm_252799	TGGTTTGATGATGCTCTCCC	AT(12) 	12	1			4411	52116	570	40
ILLUMINA-545855_0001:1:13:886:1685#0/	AC(16) AC(16) AC(24) 	56			1	Pm_249961	CCGATTGGCTAACAAACAGC	Pm_064108	TGCCACTAGACCATTTATTTCTGG	AC(16) AC(16) AC(24) 	56	1			1	1	1	1
ILLUMINA-545855_0001:1:8:264:616#0/	TTCC(72) TTCC(24) 	96			1	Pm_184886	CTGAGGATCTGAACGGTTGG	Pm_120958	CCTCCCTGAGCTATTTCAGCC	TTCC(72) TTCC(24) 	96	1			1	2	1	1
ILLUMINA-545855_0001:1:7:1490:1558#0/	ATAC(16) 	16			1	Pm_207390	GAACGCATAGCCACAAATGC	Pm_233504	CCGGACCTAGGATGGAAAGG	ATAC(16) 	16	1			4	1	0	1
ILLUMINA-545855_0001:1:8:121:1837#0/	AATAC(15) AATAC(15) 	30			1	Pm_066013	GATCTTGGTGTTCGTCACCG	Pm_129192	CCCTCAAGAGTAAAGGAACAAGC	AATAC(15) AATAC(15) 	30	1			2	2	2	1
ILLUMINA-545855_0001:1:27:1311:212#0/	AAC(12) AAC(12) 	24			1	Pm_177701	GCTGTCTGGTAGTTCGTGCG	Pm_231172	AGGATTCCCTCAGGGGTAGC	AAC(12) AAC(12) 	24	1			3	3	1	1
ILLUMINA-545855_0001:1:27:716:173#0/	TC(34) 	34			1	Pm_082582	TTCATAATCTGTGTGTGTTATTAGGGC	Pm_126931	TTGTCATCGTGGACCCTCC	TC(34) 	34	1			2	2	2	2
ILLUMINA-545855_0001:1:5:1681:1283#0/	AACCCT(18) AACCCT(18) 	36			1	Pm_109005	GGGTGCCATTATAAGCGTCC	Pm_208273	GGGAAAACCCTATTCCCAGG	AACCCT(18) AACCCT(18) 	36	1			2014	43825	18	7
ILLUMINA-545855_0001:1:9:1133:1194#0/	TTCC(28) AGGG(12) TTCC(64) 	104			1	Pm_034837	ATCCCAGCAGATCTCATTGC	Pm_052089	GGTAAAATTATGACCCGTCCC	TTCC(28) AGGG(12) TTCC(64) 	104	1			1	1	1	1
ILLUMINA-545855_0001:1:8:1355:900#0/	AATT(12) AATT(12) 	24			1	Pm_208067	AAAGAAATCTGGTCTTCAATAAGCC	Pm_086938	CATCGTTGCTGGTTAAGATTCC	AATT(12) AATT(12) 	24	1			1	1	1	1
ILLUMINA-545855_0001:1:11:1659:1833#0/	AATT(16) 	16			1	Pm_077149	TTTTCTCTTGGGATAACAGGACC	Pm_101913	TTGGATTTTGGAACTAGTGGAGG	AATT(16) 	16	1			1	1	1	1
ILLUMINA-545855_0001:1:9:195:861#0/	TTGG(32) AGGT(20) AGGT(12) AATG(36) 	100	AGGT 		1	Pm_187877	TTGCCCAGAGTCATTTCAGC	Pm_154249	CTCTTAAGGCTTCCATTTGCC	TTGG(32) AGGT(20) AGGT(12) AATG(36) 	100	1	AGGT 		2	2	2	2
ILLUMINA-545855_0001:1:11:916:194#0/	AACCCT(18) 	18			1	Pm_110027	GACCCTGACTTCAAGGAGGC	Pm_087805	TCTGTGCAGAGGATCATGGG	AACCCT(18) 	18	1			308	16593	1	5
ILLUMINA-545855_0001:1:8:1089:314#0/	ATGG(44) ATGG(32) 	76	ATGG 		1	Pm_168042	TTCCAACTGTAATGGAAAGAAAGC	Pm_033868	GAGAAGAAATTTGTTTAGTCCAGCC	ATGG(44) ATGG(32) 	76	1	ATGG 		2	1	1	1
ILLUMINA-545855_0001:1:5:439:1816#0/	TTCC(12) TTCC(12) 	24			1	Pm_063511	TTGGAGAAAGAGGCAAAGGG	Pm_070078	CCACATCCCAACATGTGAGC	TTCC(12) 	12	1			5	4	5	1
ILLUMINA-545855_0001:1:10:1381:268#0/	AAAT(12) 	12			1	Pm_240337	CAGAACTTGAAAACTTCTACATTATTTTGG	Pm_022172	AAAGAAAGCAAACATAGCTGTATTAACC	AAAT(12) 	12	1			1	1	1	1
ILLUMINA-545855_0001:1:6:1266:1567#0/	TCC(12) 	12			1	Pm_090992	GTGTTTATGCTTCAAGGGATTGG	Pm_119615	TGCGGATTTGATCCACTAGG	TCC(12) 	12	1			545	656	107	1
ILLUMINA-545855_0001:1:9:1210:1829#0/	AC(14) 	14			1	Pm_158342	CGAGAAAAGCATCTGACGCC	Pm_186128	CAGCGTCCCTCTTCTGGC	AC(14) 	14	1			1	2	1	1
ILLUMINA-545855_0001:1:11:685:582#0/	AT(12) AT(12) 	24			1	Pm_243579	GGGGAGAACGTCATCAAACC	Pm_160862	TGCTCTCCCCATCTTTTAACG	AT(12) AT(12) 	24	1			389	1077	14	5
ILLUMINA-545855_0001:1:3:775:1952#0/	AACCCT(18) 	18			1	Pm_133740	TCTATGCAAAGGAACACGGG	Pm_058606	GCCCTGACTTCAAGGAGGC	AACCCT(18) 	18	1			8212	41524	16	590
ILLUMINA-545855_0001:1:22:1091:843#0/	TGC(12) 	12			1	Pm_140808	TTGGGTTTAAGATGCTACTGTGG	Pm_040328	TGCAAACTAGACAGCCCTGC	TGC(12) 	12	1			3	2	1	1
ILLUMINA-545855_0001:1:20:547:1889#0/	ATGG(24) ATGG(24) 	48			1	Pm_192983	TCAGATGATCCAACAAAGAAAGC	Pm_125594	GCATTCTGTAGAATTGTTGCTGC	ATGG(24) 	24	1			2	2	2	1
ILLUMINA-545855_0001:1:7:1447:1998#0/	AC(20) AC(14) 	34			1	Pm_228077	ACCAGAGCAACACCAACAGG	Pm_007017	TGAGCCCATCAATAGGGAGC	AC(20) AC(14) 	34	1			1	1	1	1
ILLUMINA-545855_0001:1:26:627:360#0/	AACCCT(18) 	18			1	Pm_060616	AAGTTTAGCTTCCCGTGGTCC	Pm_184343	AAACCCTATTCCCAGGCAGC	AACCCT(18) 	18	1			16316	26498	32	200
ILLUMINA-545855_0001:1:17:921:1401#0/	AC(12) 	12			1	Pm_181806	ACCATCTCACATAGTTCTTCCTTCC	Pm_225036	TCATCCATGTAGAGGAGGTTGC	AC(12) 	12	1			3	4	1	1
ILLUMINA-545855_0001:1:5:1672:2005#0/	ATT(45) ATT(36) AAC(15) ATT(21) 	117	ATT 		1	Pm_075389	CGTATCTGTGAGCACCTGCG	Pm_083194	GCCAAACTGCCCTACTGTCC	ATT(45) ATT(36) AAC(15) ATT(21) 	117	1	ATT 		1	1	1	1
ILLUMINA-545855_0001:1:21:1223:216#0/	AGCC(12) 	12			1	Pm_211873	AGCAGGAGCGTGAAAAGTGC	Pm_150117	AAATCTCCCCAGGCTGAACC	AGCC(12) 	12	1			1	7	1	1
ILLUMINA-545855_0001:1:19:1124:869#0/	AAAT(12) AAAT(16) AAAT(12) 	40	AAAT 		1	Pm_176937	AAGGCTCATCTATTCTTATCTGGC	Pm_118343	CATCTCTCAACTCTGCACGG	AAAT(12) AAAT(16) AAAT(12) 	40	1	AAAT 		1	3	1	1
ILLUMINA-545855_0001:1:16:716:1946#0/	TC(12) TC(12) 	24			1	Pm_171573	TCCACCCAAACAATTATACAGTTCC	Pm_120843	GGAGAAGCTGGGGTAGGTGG	TC(12) 	12	1			3	4	4	1
ILLUMINA-545855_0001:1:15:813:413#0/	ATT(12) AAAC(20) AC(12) 	44			1	Pm_141079	AATTCCCACTTCTTTAAAGTGCC	Pm_095332	CCATTGTTGTTCTGTCTTGTGC	ATT(12) AC(12) 	24	1			3	6	2	1
ILLUMINA-545855_0001:1:15:29:847#0/	AAAT(12) AAAT(12) 	24			1	Pm_062197	GCTTGTCGCTATGGATCTGC	Pm_113193	GTGGGGCTTGACTTTGTCG	AAAT(12) AAAT(12) 	24	1			2	3	1	1
ILLUMINA-545855_0001:1:20:532:1976#0/	AT(12) 	12			1	Pm_021508	GGGTTAAAAGATGGGGAGAGC	Pm_118025	GAGATGGTGGTTTGATGATGC	AT(12) 	12	1			362	70	1	1
ILLUMINA-545855_0001:1:9:161:1039#0/	ACC(12) 	12			1	Pm_241206	TAAACTCAACTGTGGTTGAACATTCC	Pm_109917	TGTCCTTGCATCTGGTTTGC	ACC(12) 	12	1			1	1	1	1
ILLUMINA-545855_0001:1:22:1481:542#0/	AACCCT(18) 	18			1	Pm_048683	ACTTATTTTGGAGCGTGGGC	Pm_249482	TGGACATCTGCGTAGAAAGGG	AACCCT(18) 	18	1			18993	1	0	1
ILLUMINA-545855_0001:1:10:1178:1901#0/	AGT(15) 	15			1	Pm_089885	TGTTGGTGTTCACGTAGGAAGC	Pm_060336	TTTATCGAAGTTGGGAGATCAGC	AGT(15) 	15	1			2	2	0	1
ILLUMINA-545855_0001:1:23:1223:486#0/	AC(22) AC(18) 	40			1	Pm_177902	AACAAAGCCCTGCTACACCC	Pm_145520	TAGCCCTCATGTTTGCAAGG	AC(22) AC(18) 	40	1			3	1	1	1
ILLUMINA-545855_0001:1:4:545:86#0/	AT(12) AT(12) AT(12) 	36			1	Pm_176123	CAAATATATATGGTGGTTTGATGACG	Pm_243183	TTGGTTAAAAGATGGGGAGAGC	AT(12) AT(12) 	24	1			16	21	0	1
ILLUMINA-545855_0001:1:28:210:1747#0/	AAAT(12) 	12			1	Pm_048830	TTACAGGGTTTGCAAGAATGG	Pm_019497	AAGGCCTGACAAAGTTGTTGC	AAAT(12) 	12	1			1	2	1	1
ILLUMINA-545855_0001:1:4:811:895#0/	AAAC(20) 	20			1	Pm_255955	AGAGTCCATTGGGTTTGGGG	Pm_078008	TGGAATGTGTGCAAAATAACCC	AAAC(20) 	20	1			1	1	1	1
ILLUMINA-545855_0001:1:1:558:636#0/	TGGG(12) TCTCC(25) 	37			1	Pm_127267	GAAGTCCGTGGCTCAGGC	Pm_044057	CTCTCCTCACCTTCGTGGG	TGGG(12) 	12	1			1	2	1	1
ILLUMINA-545855_0001:1:6:725:609#0/	TCC(15) TCC(15) 	30			1	Pm_019980	ATGGCTCTCATCGTGGTGG	Pm_256574	GCAACTCTTCATAGATTTAATTCCCC	TCC(15) TCC(15) 	30	1			4	3	3	1
ILLUMINA-545855_0001:1:24:30:1552#0/	TGC(15) TGC(15) 	30			1	Pm_128308	GGTGATTTTGTGGGTAGGTCG	Pm_081976	ATTGCACAGCTTCCCTCTGC	TGC(15) TGC(15) 	30	1			1	2	1	1
ILLUMINA-545855_0001:1:6:1596:2019#0/	AAGT(12) 	12			1	Pm_243804	AAGCTTCTGAAAGTGTAAGCCTCC	Pm_018444	GCAACTTCCAGCAATACAGGC	AAGT(12) 	12	1			1	1	1	1
ILLUMINA-545855_0001:1:20:14:75#0/	AAAAG(20) AAAAG(20) AAAAG(25) 	65			1	Pm_020225	AAGAATTGACTTCTGATCCTCCC	Pm_148582	TGTATATTATTACTTATATCTGTTGCTGGG	AAAAG(25) 	25	1			2	1	2	1
ILLUMINA-545855_0001:1:19:1054:341#0/	AACCCT(18) 	18			1	Pm_187149	AGCATCCAGTTGGATTTGGG	Pm_087805	TCTGTGCAGAGGATCATGGG	AACCCT(18) 	18	1			6969	16593	23	191
ILLUMINA-545855_0001:1:16:138:520#0/	AC(14) AC(14) 	28	AC 		1	Pm_140938	GGCCAGTATTTTCTGCTGGG	Pm_117489	CCCTTCCTTGTGCCTCCC	AC(14) AC(14) 	28	1	AC 		1	1	1	1
ILLUMINA-545855_0001:1:12:882:1003#0/	AAAG(12) AAAG(12) 	24	AAAG 		1	Pm_088241	ACACCGGCTGAAACACTGC	Pm_232964	CGAAGCATTTCATATTTATGGAGG	AAAG(12) AAAG(12) 	24	1	AAAG 		1	2	1	1
ILLUMINA-545855_0001:1:6:1349:2028#0/	AATG(12) 	12			1	Pm_059041	AGGGACGTACACATGATCCG	Pm_103320	CTGCTCCTTTCCATTACGCC	AATG(12) 	12	1			1	1	1	1
ILLUMINA-545855_0001:1:22:1037:414#0/	ATC(12) ATC(12) 	24			1	Pm_182852	TGAAGGAATATGCACAGAATAGCC	Pm_089344	TCAGAAGCCTGACCCTGTCC	ATC(12) ATC(12) 	24	1			2	1	1	1
ILLUMINA-545855_0001:1:11:1295:957#0/	TTCC(28) TTCC(28) 	56			1	Pm_160985	CATGTAGATCGGAAGAGCGG	Pm_148021	ATGGCCATGACCTGATCC	TTCC(28) 	28	1			105	3	1	1
ILLUMINA-545855_0001:1:12:466:1045#0/	AATC(36) 	36			1	Pm_205559	TTTGGGAAGTTGGAAAACACC	Pm_038984	TGCTGAGATTTAGCCAGATGC	AATC(36) 	36	1			1	1	1	1
ILLUMINA-545855_0001:1:7:1707:1857#0/	TGC(12) 	12			1	Pm_144200	TTAATGAGAGCCGTTGCTGC	Pm_130376	AAATTTGATGAATATGCATGTGACC	TGC(12) 	12	1			1	3	1	1
ILLUMINA-545855_0001:1:11:520:1323#0/	AACCCT(18) AACCCT(18) 	36			1	Pm_256756	TTGCATAGAAAGGGGTGCG	Pm_199165	GGAAAACCCTATTCCCAGGC	AACCCT(18) AACCCT(18) 	36	1			135	43874	18	20
ILLUMINA-545855_0001:1:21:897:605#0/	AGCC(12) 	12			1	Pm_261208	GGGCTTGCTCGTAAAACCG	Pm_238281	AACGTGATCTACTTGAACCCAGC	AGCC(12) 	12	1			1	2	1	1
ILLUMINA-545855_0001:1:4:1169:196#0/	AACCCT(18) 	18			1	Pm_228381	TTCTATGCAAAGGACCACGG	Pm_099481	GGTGCGAATATAAGCGTCCG	AACCCT(18) 	18	1			15780	756	36	5
ILLUMINA-545855_0001:1:24:1340:1871#0/	AC(18) 	18			1	Pm_226305	GAAGAAAGCCATGGCAAACC	Pm_027958	CTTGGGTGGGGCTGATAGG	AC(18) 	18	1			3	2	0	1
ILLUMINA-545855_0001:1:9:1383:664#0/	AC(20) 	20			1	Pm_175044	AAGAACCGTACAGTAATGGAGTGC	Pm_009026	TGTGGTTGTGAAGTGAGGACTACC	AC(20) 	20	1			1	3	1	1
ILLUMINA-545855_0001:1:23:892:1318#0/	AATG(12) 	12			1	Pm_231548	TTATTCTCACAGATGAATCCTTTATGC	Pm_036913	CTATAAATGAATTTGTCTGCCTTGG	AATG(12) 	12	1			1	1	1	1
ILLUMINA-545855_0001:1:11:1574:662#0/	ATGG(12) ATGG(12) 	24			1	Pm_261395	TGCCAATTTCTTTCAAGCCC	Pm_108928	AGGGGTGACAGTAGGCCTGG	ATGG(12) ATGG(12) 	24	1			1	2	1	1
ILLUMINA-545855_0001:1:20:1274:433#0/	AAAT(12) 	12			1	Pm_141235	GAATAAAACCACATATAGACAATAAAAGCC	Pm_146788	TTCAGATCTGGCTCTTCCCC	AAAT(12) 	12	1			1	2	1	1
ILLUMINA-545855_0001:1:18:471:1767#0/	AATT(20) AAAT(16) AATT(20) AAAT(16) 	72			1	Pm_079440	CACACATGTGAGATGGATGGC	Pm_175059	GGGTTCCTGAAATCTATAACCAGC	AATT(20) AAAT(16) AATT(20) AAAT(16) 	72	1			1	2	1	1
ILLUMINA-545855_0001:1:18:1729:375#0/	AATG(12) AATG(12) AATG(12) 	36			1	Pm_006891	TGCTTTCCAGCAAAGAGTCC	Pm_141471	TTTGCTTCTGAACGAAGAGGC	AATG(12) AATG(12) AATG(12) 	36	1			1	1	1	1
ILLUMINA-545855_0001:1:18:1613:1159#0/	AAGT(12) 	12			1	Pm_182533	AAATTAACCAGGCTGCAAAAGG	Pm_192835	CTGGTTGCTCTGCCCACC	AAGT(12) 	12	1			2	2	2	1
ILLUMINA-545855_0001:1:14:1363:109#0/	TCC(12) 	12			1	Pm_143284	GAGACGAAGGAAAGGGAGGG	Pm_083217	ACTCCTACACCCATTCCCCG	TCC(12) 	12	1			6	4	2	2
ILLUMINA-545855_0001:1:27:1122:476#0/	TTTGG(15) 	15			1	Pm_113970	TTGATCTCTGGGAAGCCAGG	Pm_167558	CATCTCCCAAGGTCTTTCCC	TTTGG(15) 	15	1			1	236	1	1
ILLUMINA-545855_0001:1:11:230:844#0/	TC(18) TC(20) AC(14) 	52			1	Pm_126712	CTTCACGCCTTAGGTGACCC	Pm_053834	CTTCCCAAGTCCTGCTGTGC	TC(18) TC(20) AC(14) 	52	1			2	2	1	1
ILLUMINA-545855_0001:1:17:185:1568#0/	AACCCT(18) 	18			1	Pm_032328	TGCAAAGGAACATGGGAAGC	Pm_058606	GCCCTGACTTCAAGGAGGC	AACCCT(18) 	18	1			742	41524	50	30
ILLUMINA-545855_0001:1:7:884:1791#0/	TC(18) AC(18) TC(18) AC(18) 	72			1	Pm_254348	CCCTGGAAAAGAAATAGCAACC	Pm_078923	CACCCTCCACGGAATGTACC	TC(18) AC(18) TC(18) AC(18) 	72	1			1	3	1	1
ILLUMINA-545855_0001:1:19:139:1014#0/	ATC(12) 	12			1	Pm_196860	AACCAGCTGCAAGAGATAGTGG	Pm_156529	GCTTTGGATGTTGGCTTGC	ATC(12) 	12	1			1	1	1	1
ILLUMINA-545855_0001:1:5:184:1604#0/	AATG(24) 	24			1	Pm_154218	CATCATGTGTTCTCTTAATTCCCC	Pm_071715	TTATTGACCCAGAAGTGGGC	AATG(24) 	24	1			2	1	1	1
ILLUMINA-545855_0001:1:27:1492:1997#0/	TGGG(12) 	12			1	Pm_060666	TTGACTTACAAACCGCTGGC	Pm_139298	TAGAGGAACGTCTGGGCTCC	TGGG(12) 	12	1			1	1	1	1
ILLUMINA-545855_0001:1:1:1543:221#0/	ATC(18) ATC(18) 	36			1	Pm_132964	CAATATCTATTAGGGTCAGATGGGC	Pm_110366	AAACAACCATATTACTATTCCATCACC	ATC(18) ATC(18) 	36	1			1	2	1	1
ILLUMINA-545855_0001:1:7:1782:1476#0/	AAAT(12) AAAT(12) 	24			1	Pm_002958	GCCAGATATATAAGGCTGCCC	Pm_236580	GCTTTCATGTTGTATGCCACC	AAAT(12) 	12	1			3	3	3	1
ILLUMINA-545855_0001:1:20:544:809#0/	AACCCT(18) 	18			1	Pm_228381	TTCTATGCAAAGGACCACGG	Pm_058606	GCCCTGACTTCAAGGAGGC	AACCCT(18) 	18	1			15780	41524	39	1299
ILLUMINA-545855_0001:1:11:1387:720#0/	AC(12) 	12			1	Pm_079735	GTGCCTAATGGCAGAGCTGG	Pm_076148	GGCTGAAGTGGGTGATAGGC	AC(12) 	12	1			6	2	2	2
ILLUMINA-545855_0001:1:18:855:41#0/	AAAT(12) 	12			1	Pm_060009	CGATCCTCGCATTTATGACC	Pm_002119	AAACATCACATGACAGTGACTTGC	AAAT(12) 	12	1			1	1	1	1
ILLUMINA-545855_0001:1:6:61:197#0/	ACTCCT(18) TTCC(24) TCC(12) TTCC(20) 	74			1	Pm_007993	CCTCCATCTCTTCATCCAAAGG	Pm_253781	AAGAATGTTCCCCTTCCTTCC	ACTCCT(18) TTCC(24) TCC(12) TTCC(20) 	74	1			1	1	1	1
ILLUMINA-545855_0001:1:10:793:605#0/	AAC(12) AAC(12) 	24			1	Pm_014626	TCAAGCATCCCTAGGTTGTCC	Pm_166110	GTTGGGCCATTTCCATATCC	AAC(12) AAC(12) 	24	1			1	2	1	1
ILLUMINA-545855_0001:1:13:132:12#0/	AGGT(12) 	12			1	Pm_150973	CCAATCCTTTCCTGAGCTGC	Pm_105663	GCTTTATTGGAGCTGGTCCC	AGGT(12) 	12	1			3	2	2	2
ILLUMINA-545855_0001:1:8:314:1029#0/	TCC(12) 	12			1	Pm_116429	TCACATCCAACCCCTCTTGG	Pm_181698	CAAAGCAGCCTTTCCATTCC	TCC(12) 	12	1			1	1	1	1
ILLUMINA-545855_0001:1:6:90:347#0/	ACC(12) 	12			1	Pm_206751	CACCATAGAATCAGAGTTGCAGG	Pm_159981	TTGATCATAAAAGGCAGACGC	ACC(12) 	12	1			2	2	2	1
ILLUMINA-545855_0001:1:6:370:1918#0/	AT(12) AT(12) 	24			1	Pm_159302	TGCTCTCCCCATCTTTAACC	Pm_089683	ATTGGGAGAGGATCAATAAACC	AT(12) AT(12) 	24	1			21486	952	523	59
ILLUMINA-545855_0001:1:16:1722:1366#0/	ACCTCT(18) ATCT(12) AGGT(16) ACCTCT(24) ATCT(12) AGGT(16) 	98			1	Pm_208470	GCTTTGAATAGGTGGGAAATGG	Pm_002893	GGACTTCCCCAAATCCTTGC	ACCTCT(18) ATCT(12) AGGT(16) ACCTCT(24) ATCT(12) AGGT(16) 	98	1			1	2	1	1
ILLUMINA-545855_0001:1:10:418:1722#0/	ATT(15) 	15			1	Pm_229125	CCACGCATTTTAAGGCTGC	Pm_048612	TTCATCAGAGATGCTACTAAACAAAGC	ATT(15) 	15	1			1	1	1	1
ILLUMINA-545855_0001:1:22:656:611#0/	AACCCT(18) 	18			1	Pm_058606	GCCCTGACTTCAAGGAGGC	Pm_227433	GACGCTAATAATGGCACCCC	AACCCT(18) 	18	1			41524	296	5	20
ILLUMINA-545855_0001:1:9:499:1477#0/	AT(12) AT(12) 	24			1	Pm_052208	TGGTTTAATGATGCTGTCCCC	Pm_204993	TGGCTAAAAGATTGGCAGAGC	AT(12) AT(12) 	24	1			141	465	51	5
ILLUMINA-545855_0001:1:8:218:263#0/	AAAAC(20) 	20			1	Pm_202944	TGAAGGGAGAGACACAGGTGC	Pm_125958	GCAACTTTTATTCCAGGAAGTGTAGC	AAAAC(20) 	20	1			3	1	1	1
ILLUMINA-545855_0001:1:7:307:154#0/	AATG(24) AATG(40) AAATG(20) 	84			1	Pm_013631	TGAACTGCAAAATGAGATGGG	Pm_011377	TTTATATTTCAAATCTGGTCACTACCC	AATG(24) 	24	1			2	2	2	1
ILLUMINA-545855_0001:1:22:665:482#0/	AATC(12) 	12			1	Pm_231666	GAACGGAGAAGTTTCCAATGC	Pm_123995	GACCTTGGTGTTGGTTGTGC	AATC(12) 	12	1			3	1	1	1
ILLUMINA-545855_0001:1:24:1364:2010#0/	TCC(15) TCC(15) 	30			1	Pm_039691	GAAAAGTAATCAAATATTTCTTCTCAGGG	Pm_226380	TCAACTCTTCTTTTGCTGAAGAGC	TCC(15) TCC(15) 	30	1			1	3	1	1
ILLUMINA-545855_0001:1:26:144:486#0/	AAAT(12) AAAT(16) 	28			1	Pm_137682	TATCTTGCATTGTTTTAATTGCG	Pm_058127	TATTTAAAAGATTTATATGGCCACCC	AAAT(12) 	12	1			2	8	2	1
ILLUMINA-545855_0001:1:1:1157:407#0/	AGGT(12) 	12			1	Pm_050744	AGGGAAAGATTGATCTGGGC	Pm_165781	CTCTAAGGCTTTGGCGTTGG	AGGT(12) 	12	1			1	2	1	1
ILLUMINA-545855_0001:1:27:1275:1378#0/	AAAG(12) 	12			1	Pm_202816	AACTTCTGAGCCAGCTTCCG	Pm_171773	TCTCTTTCTTTTACCTACCACCTCC	AAAG(12) 	12	1			1	1	1	1
ILLUMINA-545855_0001:1:8:394:1280#0/	TTC(15) 	15			1	Pm_224827	CATCTGAGAGAATGAAGAAGGGG	Pm_095344	TTGGATACAAAGCCATTCCC	TTC(15) 	15	1			1	1	1	1
ILLUMINA-545855_0001:1:19:1121:1669#0/	ATC(15) ATC(15) 	30			1	Pm_025420	GTCACTTGCTCCACTTGCCC	Pm_175362	CAGCAGACTCAACTTCTGTGGG	ATC(15) ATC(15) 	30	1			3	1	1	1
ILLUMINA-545855_0001:1:9:507:94#0/	AATC(12) 	12			1	Pm_048079	TCAACTAGCAGTTACTGTGTATCTTGG	Pm_146694	GACGATCAGCAGCAAGATGG	AATC(12) 	12	1			4	6	1	1
ILLUMINA-545855_0001:1:16:1488:833#0/	TTCC(40) TTCC(40) TTCC(28) 	108			1	Pm_180328	GAAGGAAGGAGATGGGCG	Pm_251263	CCCCTTCCTTTCCCCTACC	TTCC(40) 	40	1			1	2	1	1
ILLUMINA-545855_0001:1:5:1516:1178#0/	AAAT(12) 	12			1	Pm_110756	GATGCAAAATCTCCTGAACCC	Pm_249936	GACATTCTCCACAGAAAGATGGC	AAAT(12) 	12	1			1	1	1	1
ILLUMINA-545855_0001:1:16:815:934#0/	AAATC(15) AAATC(15) 	30			1	Pm_161028	TGGCTTATTTACAAACTGCTTGC	Pm_225402	TTTCAGAGAACCAGGATGGC	AAATC(15) 	15	1			4	2	4	2
ILLUMINA-545855_0001:1:15:1642:443#0/	ACTG(12) ACTG(12) 	24			1	Pm_094888	CAACAACACCTGCCTAGCCC	Pm_151114	CCAGCTGGTCTTTATCTGCG	ACTG(12) ACTG(12) 	24	1			4	3	2	2
ILLUMINA-545855_0001:1:27:662:1061#0/	AAAT(12) 	12			1	Pm_062400	CCTCTGGTTCCACAGACCC	Pm_160853	TGAGCCTGGTCTTCATAATTCC	AAAT(12) 	12	1			1	9	1	1
ILLUMINA-545855_0001:1:9:271:830#0/	ATT(12) 	12			1	Pm_213973	GCTGACTGTGAGTCCAACCG	Pm_032488	GTGGTCCCACCAGTTCTTGC	ATT(12) 	12	1			2	1177	0	1
ILLUMINA-545855_0001:1:17:900:1459#0/	AACCCT(18) 	18			1	Pm_228381	TTCTATGCAAAGGACCACGG	Pm_058606	GCCCTGACTTCAAGGAGGC	AACCCT(18) 	18	1			15780	41524	39	1299
ILLUMINA-545855_0001:1:13:238:207#0/	TGGG(12) 	12			1	Pm_183909	TATCTTGCAAGCGAACTGGG	Pm_226556	GCAACACCCGTAAACTGTGC	TGGG(12) 	12	1			2	3	1	1
ILLUMINA-545855_0001:1:3:1591:1755#0/	ATC(18) ATC(42) 	60	ATC 		1	Pm_241129	CAGCTTCTATTATTATTACACAACTTCCC	Pm_063833	TGACTATGCAACCAACCATCG	ATC(18) ATC(42) 	60	1	ATC 		1	3	1	1
ILLUMINA-545855_0001:1:20:1673:1745#0/	AACCCT(18) 	18			1	Pm_197081	AACCCTATTCCCAGGCAGC	Pm_061351	TTTTCCCATGCATTGTGCC	AACCCT(18) 	18	1			26920	44103	3232	50
ILLUMINA-545855_0001:1:17:1021:27#0/	TTCC(12) 	12			1	Pm_021666	TCAATTTATCATTGCTTCATGGG	Pm_178913	GAATTAAGCACAAGACTTTGACTTGC	TTCC(12) 	12	1			2	1	1	1
ILLUMINA-545855_0001:1:17:861:1480#0/	AT(12) AT(12) 	24			1	Pm_243462	TGGGTAAAGATGGGGAGACC	Pm_207332	TGGTGGTTTAAAGATGCTCACC	AT(12) 	12	1			22	129	1	1
ILLUMINA-545855_0001:1:4:1124:897#0/	AAAG(20) AAAG(48) AAAG(12) 	80	AAAG 		1	Pm_080430	AAAGGGCACATGAAGAAATGC	Pm_083857	TTTCTTTCTCTTCAGACAGGGC	AAAG(20) 	20	1	AAAG 		1	2	1	1
ILLUMINA-545855_0001:1:17:1669:1305#0/	TCC(15) 	15			1	Pm_091866	AGGGGCCTTTTGTGCAGC	Pm_043716	AACAACAAAAGCAGGCGAGG	TCC(15) 	15	1			5	5	3	1
ILLUMINA-545855_0001:1:14:377:610#0/	ATCT(12) 	12			1	Pm_139739	GCCTTCTTTCTTTTCTGGGC	Pm_007725	AAATAAACTACCCACCCCAAGC	ATCT(12) 	12	1			1	2	1	1
ILLUMINA-545855_0001:1:27:317:68#0/	TC(26) TC(18) 	44	TC 		1	Pm_202660	GCATGCCACCACAGTTCC	Pm_114461	TGATCACCTGCAGTTCTGGG	TC(26) TC(18) 	44	1	TC 		2	2	1	1
ILLUMINA-545855_0001:1:19:1519:193#0/	AAC(15) 	15			1	Pm_113384	CTAAACAACTGGCTGACTGTGC	Pm_000967	CCCACTGTACATGTCTTGACCC	AAC(15) 	15	1			106	1	1	1
ILLUMINA-545855_0001:1:24:1210:1657#0/	TGGG(12) TGGG(12) 	24			1	Pm_080557	AGTCTTCAAATCTGAGGAGCCC	Pm_132467	AGAACAGATCCCCATTCCCC	TGGG(12) TGGG(12) 	24	1			2	2	1	1
ILLUMINA-545855_0001:1:18:229:296#0/	AT(12) 	12			1	Pm_115677	GGGGAAAGCATCATCAAACC	Pm_096618	TGCTCTCCCCATCTTTTAGCC	AT(12) 	12	1			827	151	1	1
ILLUMINA-545855_0001:1:14:1156:194#0/	AC(16) 	16			1	Pm_139236	AAAGGCCTGCAAGGCTGG	Pm_259276	AATATCTGCCCATCCCAAAGG	AC(16) 	16	1			2	2	1	1
ILLUMINA-545855_0001:1:23:942:848#0/	AC(12) 	12			1	Pm_112468	AAGTTTCTGAACGGCTTCAAGG	Pm_015869	AATTGCCACACTCCAAAGGG	AC(12) 	12	1			1	1	1	1
ILLUMINA-545855_0001:1:10:604:2006#0/	ATC(15) ATC(15) 	30			1	Pm_065892	GAGTATTAGGCATGTCTGCCAGC	Pm_107835	AGGCATCCACAGAATCCAGC	ATC(15) ATC(15) 	30	1			2	2	1	1
ILLUMINA-545855_0001:1:4:1257:1897#0/	AAAG(84) AAAG(24) 	108	AAAG 		1	Pm_146073	GAAAGAAAGAGGACCCCAGTAGC	Pm_111892	TTTCTCCCTGACGATCTATCCC	AAAG(24) 	24	1	AAAG 		6	7	1	1
ILLUMINA-545855_0001:1:20:824:1793#0/	ACC(15) ACC(15) 	30			1	Pm_207182	TCCTTAATCCAACCCAGTGTCC	Pm_021545	TGTTCCTGAAGGAGCAAAAGC	ACC(15) ACC(15) 	30	1			2	1	1	1
ILLUMINA-545855_0001:1:24:581:1879#0/	TGGG(12) 	12			1	Pm_015269	AGTGGTTTGTGGCAGACTCG	Pm_144231	AGCTCACAAACTGTGGGACG	TGGG(12) 	12	1			1	1	1	1
ILLUMINA-545855_0001:1:8:29:786#0/	TC(14) 	14			1	Pm_171722	TCCCTACAAAACTGGTCAGCC	Pm_203179	GCTGTCTCTTCCCTAGATGGC	TC(14) 	14	1			1	2	1	1
ILLUMINA-545855_0001:1:16:1741:1111#0/	TTGG(12) TTGG(12) 	24			1	Pm_031252	AACAGATATTCTCTCTAACCAATCATGG	Pm_007360	GCAATTGTAAGTCGTGTCCCC	TTGG(12) TTGG(12) 	24	1			2	2	2	1
ILLUMINA-545855_0001:1:24:1630:1472#0/	TC(26) 	26			1	Pm_031279	AGTAGCACTATCGAGATAATAGTTAGAACC	Pm_260461	AAGAAGAGAGATTTAGCTTTACCATAGG	TC(26) 	26	1			2	1	1	1
ILLUMINA-545855_0001:1:22:1511:1336#0/	AAAC(12) 	12			1	Pm_011486	TTCCCCAGTCTCTTCTTAGGG	Pm_102184	AACACTGTTATGCATAGTTTTAGATACG	AAAC(12) 	12	1			1	2	1	1
ILLUMINA-545855_0001:1:26:180:1781#0/	AATG(16) AATG(16) 	32			1	Pm_099444	GGGCATGCTATGTGTCATGG	Pm_037360	AAACAATAACAGTGCCCCTAATCC	AATG(16) 	16	1			2	2	2	1
ILLUMINA-545855_0001:1:2:1149:1105#0/	ATGG(36) ATGG(48) ATGG(16) 	100	ATGG 		1	Pm_168364	AAATGTAGCATTCGGCTCTGG	Pm_047505	TGAACAGTTGCTGGGAAAGG	ATGG(36) ATGG(48) ATGG(16) 	100	1	ATGG 		1	1	1	1
ILLUMINA-545855_0001:1:14:1548:1557#0/	AACCCT(18) 	18			1	Pm_049325	GGTGCCATTATTAGCGTCCG	Pm_048683	ACTTATTTTGGAGCGTGGGC	AACCCT(18) 	18	1			294	18993	1	30
ILLUMINA-545855_0001:1:17:48:1327#0/	AAAAC(15) 	15			1	Pm_226299	TCCATCCACCTTTCACTGTACG	Pm_067223	TCCTTTACCTCCCAGCTTGC	AAAAC(15) 	15	1			1	1	1	1
ILLUMINA-545855_0001:1:17:533:1157#0/	AACCCT(18) 	18			1	Pm_060616	AAGTTTAGCTTCCCGTGGTCC	Pm_199165	GGAAAACCCTATTCCCAGGC	AACCCT(18) 	18	1			16316	43874	18	1584
ILLUMINA-545855_0001:1:26:268:1675#0/	AT(12) AT(12) 	24			1	Pm_178776	GGGAGAGCATCCTCAAACC	Pm_259257	TGCTCTCCGCATCTTTAACC	AT(12) AT(12) 	24	1			516	77	0	1
ILLUMINA-545855_0001:1:10:776:518#0/	AAAT(20) 	20			1	Pm_003321	CCTTCTGAATGGGTACCAAGC	Pm_159092	TCCTTAGCACCTGGCCTACC	AAAT(20) 	20	1			1	1	1	1
ILLUMINA-545855_0001:1:7:1226:203#0/	TTCC(12) 	12			1	Pm_054198	GGAAAGATAAAATGCACATCATGG	Pm_049869	TGTGTTAGCTTATTACAATAGTTCCTGC	TTCC(12) 	12	1			3	3	1	1
ILLUMINA-545855_0001:1:28:262:1815#0/	TTGG(16) 	16			1	Pm_158265	TTGGAAATGTAAGTGAAATTATGGC	Pm_227502	ACTTTTCATTTAACTCACAACTGCC	TTGG(16) 	16	1			2	2	2	2
ILLUMINA-545855_0001:1:2:1150:1601#0/	AGGG(12) TC(16) 	28			1	Pm_027315	TGACCAGAAGCAGAGGAGGG	Pm_159395	TGCTGCTATCTAAACTACATCTTAAAGGG	AGGG(12) TC(16) 	28	1			1	1	1	1
ILLUMINA-545855_0001:1:17:194:991#0/	AATG(20) 	20			1	Pm_029555	GGTAATCTTTGTTTAGCAACAGCC	Pm_202561	CAGCTTTCCTTGGCTTTACAGG	AATG(20) 	20	1			3	2	1	1
ILLUMINA-545855_0001:1:7:1366:131#0/	AACCCT(18) 	18			1	Pm_133740	TCTATGCAAAGGAACACGGG	Pm_058606	GCCCTGACTTCAAGGAGGC	AACCCT(18) 	18	1			8212	41524	16	590
ILLUMINA-545855_0001:1:11:445:1090#0/	AT(12) AT(12) 	24			1	Pm_092436	GGGTAGAGCATCATTAAACCACC	Pm_169929	TGCTCTCCCAATCATTTCACC	AT(12) AT(12) 	24	1			936	1010	28	95
ILLUMINA-545855_0001:1:1:277:1660#0/	AT(12) AT(12) 	24	AT 		1	Pm_058740	GGGAGACCATCAATAAACCACC	Pm_162879	TGCTCTCCCCATCTTTTAAGC	AT(12) AT(12) 	24	1	AT 		2339	1302	52	37
ILLUMINA-545855_0001:1:15:1690:15#0/	TGCC(12) TGCC(12) 	24			1	Pm_136573	AAATCCCACCGATAAGCAGG	Pm_116830	CCGAATGAAGGTTAATTAGAAGGC	TGCC(12) TGCC(12) 	24	1			1	3	1	1
ILLUMINA-545855_0001:1:1:554:566#0/	ATC(12) 	12			1	Pm_168518	AGGAGGCAGAGCAACTGAGG	Pm_162975	CTTTGTTCCTGACCACACGG	ATC(12) 	12	1			2	1	0	1
ILLUMINA-545855_0001:1:16:58:1946#0/	AAC(18) 	18			1	Pm_106731	AAACATCTGGTTGACTGTGCG	Pm_067142	TGTAAACTGCCCAGAGTGGC	AAC(18) 	18	1			36	2	1	1
ILLUMINA-545855_0001:1:26:872:1947#0/	ATT(12) ATT(12) 	24			1	Pm_007078	ATAGAGCAATGGCATGGTGG	Pm_163326	GTTATTGAAACGTGTGGAGCC	ATT(12) ATT(12) 	24	1			2	1	2	1
ILLUMINA-545855_0001:1:15:1516:1223#0/	ATC(15) ATC(15) ATC(15) ATC(15) 	60			1	Pm_256629	CAGTTCTTGAGACATCAAAATGAGC	Pm_106196	TGGCAGACTGTCAGGTAAGATCC	ATC(15) ATC(15) ATC(15) ATC(15) 	60	1			1	1	1	1
ILLUMINA-545855_0001:1:15:910:217#0/	ACC(24) ACC(24) 	48			1	Pm_034765	GGTGGGATGAATAGAAAAGGGG	Pm_020820	AATAATCCATGCCCTCCACC	ACC(24) ACC(24) 	48	1			3	3	3	1
ILLUMINA-545855_0001:1:4:315:134#0/	TGC(12) 	12			1	Pm_119813	TTCCCAAGATTGAGAAACACTGC	Pm_259795	CAGAACCCCGGAATTGGG	TGC(12) 	12	1			12	1	1	1
ILLUMINA-545855_0001:1:23:1653:8#0/	AACCCT(18) AACCCT(18) 	36			1	Pm_199165	GGAAAACCCTATTCCCAGGC	Pm_058606	GCCCTGACTTCAAGGAGGC	AACCCT(18) AACCCT(18) 	36	1			43874	41524	810	484
ILLUMINA-545855_0001:1:22:961:390#0/	AAAT(12) AAAT(12) 	24			1	Pm_224515	TCCCCACCATTTTGAGGC	Pm_197410	CACAACTTGGTAGAGCTAAGTAAGGC	AAAT(12) AAAT(12) 	24	1			1	3	1	1
ILLUMINA-545855_0001:1:15:288:113#0/	AAC(12) AAC(12) 	24	AAC 		1	Pm_127714	ACTCAGGGAGGCAGTGAAGG	Pm_244347	GAGTTATACTATCTGAGTTGGGCAGC	AAC(12) AAC(12) 	24	1	AAC 		10243	1	0	1
ILLUMINA-545855_0001:1:27:1238:262#0/	AAC(12) AAC(12) 	24			1	Pm_189429	CCACAGGAAAGTGGTCCAGC	Pm_048022	TTCTGGCTCTGCTTCCTTCC	AAC(12) AAC(12) 	24	1			1	1	1	1
ILLUMINA-545855_0001:1:6:203:1189#0/	AAAT(16) 	16			1	Pm_169081	CTGGAGCCTTCTTCAGACCC	Pm_011461	TTGGGCCGCCTTATATATCC	AAAT(16) 	16	1			1	1	1	1
ILLUMINA-545855_0001:1:22:145:688#0/	AT(12) 	12			1	Pm_015347	TGTTTAAAAGATGGGGAGAGC	Pm_086995	TGGTGGTTTAATGATGCTCC	AT(12) 	12	1			987	166	4	2
ILLUMINA-545855_0001:1:16:1132:1712#0/	AC(12) AC(16) 	28			1	Pm_173643	AGTTTCCGGGAATCAACACC	Pm_170062	GCTTCTTCATTCCTGGGATAGC	AC(12) AC(16) 	28	1			1	1	1	1
ILLUMINA-545855_0001:1:26:1144:623#0/	AC(16) 	16			1	Pm_019608	AACCAAAGGTTGCCTACCTCC	Pm_069556	TGAAGACTCTTAATAATGGAGAACTAAGG	AC(16) 	16	1			1	1	1	1
ILLUMINA-545855_0001:1:13:326:748#0/	AACCCT(18) 	18			1	Pm_168267	GACGCTTATAATCGCACCCC	Pm_058606	GCCCTGACTTCAAGGAGGC	AACCCT(18) 	18	1			17379	41524	184	1329
ILLUMINA-545855_0001:1:28:50:770#0/	ATC(21) ATC(21) 	42			1	Pm_258172	ATCATTTGCCTCTCTTGCCC	Pm_069613	AACATTGGTTTCCAAGCACC	ATC(21) ATC(21) 	42	1			2	3	2	1
ILLUMINA-545855_0001:1:24:1632:1036#0/	ATAC(20) ATAC(44) 	64			1	Pm_217895	GCCATCTCACTTCACTGACAGC	Pm_075339	CTTCCTACCTTGTTTTGCATTCC	ATAC(20) ATAC(44) 	64	1			1	1	1	1
ILLUMINA-545855_0001:1:22:724:746#0/	AT(12) AT(12) 	24			1	Pm_057163	TGGTTAAACATGGGGTGAGC	Pm_129492	CATATATAGATGGTGGTTTAATGATGC	AT(12) AT(12) 	24	1			34	7945	16	3
ILLUMINA-545855_0001:1:16:1565:821#0/	ATTTT(15) ATTTT(15) 	30			1	Pm_038767	AAATTGTTTAAGAAGGAAATGCCC	Pm_032123	CTGCTTTCTGGGGAGGAGG	ATTTT(15) ATTTT(15) 	30	1			1	2	1	1
ILLUMINA-545855_0001:1:9:1721:766#0/	AACCCT(18) AACCCT(18) 	36			1	Pm_208273	GGGAAAACCCTATTCCCAGG	Pm_008528	TTGCATAGAAAGGGTGTGCG	AACCCT(18) AACCCT(18) 	36	1			43825	150	0	15
ILLUMINA-545855_0001:1:21:1446:501#0/	AAAT(12) AAAT(12) 	24			1	Pm_157795	GTCTCTGTTGCCCCTGTGG	Pm_050088	TTCTTTGCAGAAATAAAGTCACTTGG	AAAT(12) AAAT(12) 	24	1			3	1	1	1
ILLUMINA-545855_0001:1:7:623:463#0/	TTTGTG(18) AC(14) 	32			1	Pm_044344	TTGAATGTACTGGGAACTGGC	Pm_065227	TTTAATCCTTGTTCGATTGTTGC	TTTGTG(18) AC(14) 	32	1			2	4	1	1
ILLUMINA-545855_0001:1:19:93:372#0/	TC(22) 	22			1	Pm_004730	AAACTCCCCAAACAAGAAGGG	Pm_023349	CTTTGCTGATACCCATGTTCG	TC(22) 	22	1			1	1	1	1
ILLUMINA-545855_0001:1:15:779:1893#0/	AC(22) 	22			1	Pm_141468	TTGGCCTGATTTATACCTACATTCC	Pm_072670	GCTTTGAGTGTCCCCTCTGC	AC(22) 	22	1			3	3	1	1
ILLUMINA-545855_0001:1:24:1464:905#0/	TCC(18) TCC(18) 	36			1	Pm_041767	TCATCTAGCCAAGTGGTGCC	Pm_060045	GCCTCGTTTTGCTGATAGGG	TCC(18) TCC(18) 	36	1			2	2	2	2
ILLUMINA-545855_0001:1:8:1140:49#0/	ACC(12) 	12			1	Pm_145665	AAGGCTCAGGCAGAGAGAGG	Pm_058193	TTAGCCTGACCTTTTCTTGGC	ACC(12) 	12	1			1	1	1	1
ILLUMINA-545855_0001:1:8:564:1507#0/	AAAAG(40) 	40			1	Pm_175005	TTATGCAAAGCACAGAGATGG	Pm_055439	GAGGAATATTGTTGGTATCAATTAGC	AAAAG(40) 	40	1			1	1	1	1
ILLUMINA-545855_0001:1:22:1058:913#0/	AACCCT(18) AACCCT(18) 	36			1	Pm_199165	GGAAAACCCTATTCCCAGGC	Pm_094943	AGCTTCCAGTTGGATGTGGG	AACCCT(18) AACCCT(18) 	36	1			43874	502	17	18
ILLUMINA-545855_0001:1:7:1068:820#0/	AGT(27) 	27			1	Pm_253878	GATGAGGCCTGTCCTGTATGG	Pm_092897	CAGGAAGATTATTCTCCAGTGTCC	AGT(27) 	27	1			1	1	1	1
ILLUMINA-545855_0001:1:6:390:785#0/	AATG(12) 	12			1	Pm_146387	GAGGGAAAGAATGTGTGTCGC	Pm_213800	GCTGGTGTTTGAGAGCAGACC	AATG(12) 	12	1			1	1	1	1
ILLUMINA-545855_0001:1:5:1786:394#0/	AAC(12) 	12			1	Pm_202736	AAATGAGGTTTGGCCAGAGG	Pm_250435	AGTCCTTTGGAGTTGGGTGG	AAC(12) 	12	1			2	4	1	1
ILLUMINA-545855_0001:1:21:741:1329#0/	TCC(12) 	12			1	Pm_151374	GAATCCCGCTAGCAGAGCC	Pm_250211	CTGGGACTGTCTGGCAAGC	TCC(12) 	12	1			1	1	1	1
ILLUMINA-545855_0001:1:25:695:1854#0/	AC(26) TC(20) AC(26) TC(14) 	86			1	Pm_163861	CACAACGCATCTCGCTACG	Pm_072700	TGCCCCTTACTCCCTTCTCC	AC(26) TC(20) AC(26) TC(14) 	86	1			1	1	1	1
ILLUMINA-545855_0001:1:23:1628:339#0/	TTCCTC(30) 	30			1	Pm_258077	GAAGGGTGACAGTAAAGAAGGAGG	Pm_116048	GACCTTCAGGTCTTGCAATGG	TTCCTC(30) 	30	1			1	1	1	1
ILLUMINA-545855_0001:1:24:27:1365#0/	TTCC(56) TTCC(24) 	80	TTCC 		1	Pm_005312	CCCTCAGAAAGTACAAATAAACACTGC	Pm_142628	TTAGTTTGGAGGCATGTCGG	TTCC(56) 	56	1	TTCC 		1	1	1	1
ILLUMINA-545855_0001:1:13:1588:1865#0/	AC(12) AC(12) 	24			1	Pm_128115	TGCACACAGAAGCTTGATCC	Pm_106241	CTTTATCTGCTGTGGCCTGC	AC(12) AC(12) 	24	1			7	6	5	1
ILLUMINA-545855_0001:1:19:193:1298#0/	AACCCT(18) 	18			1	Pm_193346	AGCTTCCCATGATCCTCTGC	Pm_123012	CTATTCCCAGGCAGGTGTCC	AACCCT(18) 	18	1			17669	14190	56	149
ILLUMINA-545855_0001:1:2:1239:740#0/	AACCCT(18) 	18			1	Pm_058606	GCCCTGACTTCAAGGAGGC	Pm_228381	TTCTATGCAAAGGACCACGG	AACCCT(18) 	18	1			41524	15780	39	1299
ILLUMINA-545855_0001:1:14:554:1661#0/	AAAG(12) AAAG(12) 	24			1	Pm_091241	CAGTGTAGTCCAGCAACAGATGG	Pm_161871	TGCAACTGCATAACAATCATGG	AAAG(12) AAAG(12) 	24	1			2	3	2	2
ILLUMINA-545855_0001:1:20:1077:1503#0/	AAATC(30) AAATC(30) 	60			1	Pm_163553	AAAACTACTTCCTCTTTTCTTTCCC	Pm_021909	TTGACTGTAGCCCATCCTCC	AAATC(30) AAATC(30) 	60	1			1	1	1	1
ILLUMINA-545855_0001:1:15:1731:1369#0/	TTCC(12) 	12			1	Pm_034897	TTGCCATCTGGAATGTCAGG	Pm_102138	TCTGATGGATGTTCCAAATTTCC	TTCC(12) 	12	1			1	1	1	1
ILLUMINA-545855_0001:1:13:638:1843#0/	AAAT(20) AAAT(56) 	76			1	Pm_080330	AAAACAGAAACATGACAGGTTGG	Pm_033274	TTCATGGTCAATAGTAACAGTATTATAAGC	AAAT(20) 	20	1			1	2	1	1
ILLUMINA-545855_0001:1:22:1733:1428#0/	TC(12) 	12			1	Pm_259973	AGAGATGCGAACAGCAAGC	Pm_219476	TCCAAGACTCAATGGGATGC	TC(12) 	12	1			2	1	1	1
ILLUMINA-545855_0001:1:11:1381:1858#0/	AACCCT(18) AACCCT(18) 	36	AACCCT 		1	Pm_177296	GGTGCGATTATTAGCGTCCG	Pm_235072	ACTTATTTTGGACCGTGGGC	AACCCT(18) AACCCT(18) 	36	1	AACCCT 		2590	7307	9	171
ILLUMINA-545855_0001:1:5:975:334#0/	ATCAG(30) 	30			1	Pm_111791	CCTCAGCTGAAAGGAGACAAGC	Pm_066630	GCCCAATCCAGTGGAAGC	ATCAG(30) 	30	1			1	3	1	1
ILLUMINA-545855_0001:1:16:77:1122#0/	AT(14) AT(14) 	28			1	Pm_058740	GGGAGACCATCAATAAACCACC	Pm_049612	TGCTCTCCCCATCTTTTAACC	AT(14) AT(14) 	28	1			2339	8461	59	38
ILLUMINA-545855_0001:1:1:1611:168#0/	AAAC(16) AAAC(16) AAAC(12) 	44			1	Pm_139747	AATGTTGCTTACCTCGAAAGGG	Pm_110070	ATGCTGCCTTGAGTTCCTGC	AAAC(16) AAAC(16) AAAC(12) 	44	1			1	1	1	1
ILLUMINA-545855_0001:1:20:1356:1779#0/	AAAG(12) 	12			1	Pm_053238	CATGGCTTTGTAAAGTGGCG	Pm_214878	TGCAACATGTGTCTGTGTGG	AAAG(12) 	12	1			1	1	1	1
ILLUMINA-545855_0001:1:3:1347:183#0/	AC(18) 	18			1	Pm_202809	ACTCAGGGAGGCAATGAAGG	Pm_242427	AGGCCCCTTTAAGTCTAAGATCC	AC(18) 	18	1			112	2	1	1
ILLUMINA-545855_0001:1:4:472:429#0/	TGC(18) 	18			1	Pm_143484	TGGAGTACTTGAGAGAGAAGGGG	Pm_113690	GAGACAAGATGTAACCTTGTAAAATACCC	TGC(18) 	18	1			2	1	1	1
ILLUMINA-545855_0001:1:2:1757:1256#0/	AACCCT(18) 	18			1	Pm_199165	GGAAAACCCTATTCCCAGGC	Pm_206983	CACACCTCGGAACACCTCG	AACCCT(18) 	18	1			43874	1	1	1
ILLUMINA-545855_0001:1:5:221:1462#0/	AGGG(12) 	12			1	Pm_033379	TAAGTAGCCGAGCCAAGCC	Pm_243374	CTGAGAACACGCAGAGTGCC	AGGG(12) 	12	1			1	2	1	1
ILLUMINA-545855_0001:1:20:557:1513#0/	AC(12) AC(12) 	24			1	Pm_076626	CATCCCTGAATAGTTTGTCTGCC	Pm_254647	TCAATGTGAGGGACCCATCC	AC(12) AC(12) 	24	1			2	1	1	1
ILLUMINA-545855_0001:1:12:616:361#0/	AAAT(12) 	12			1	Pm_142559	TTGAGACCACAGAAGTATCTGAAGC	Pm_054217	TGTAGCTTTTCACCTTTCTTTGC	AAAT(12) 	12	1			1	1	1	1
ILLUMINA-545855_0001:1:10:398:274#0/	TC(14) 	14			1	Pm_162119	AGGGCTCAGTGATAATTTTGAGG	Pm_002078	CCATCATACCGGATTGTTTTCC	TC(14) 	14	1			1	1	1	1
ILLUMINA-545855_0001:1:2:1151:956#0/	AAAT(12) AAAT(12) 	24			1	Pm_233165	AGGTAGCAAATGCAGAGTGC	Pm_192479	TATTTTGCAAATTGGGAGCC	AAAT(12) AAAT(12) 	24	1			2	3	2	1
ILLUMINA-545855_0001:1:16:995:1583#0/	AAGT(12) AAGT(12) 	24	AAGT 		1	Pm_141895	ATCCATTTCCAATGGGAGGG	Pm_220855	GGCTGTGCGTCAAGACAAGG	AAGT(12) AAGT(12) 	24	1	AAGT 		2	2	2	2
ILLUMINA-545855_0001:1:12:1661:1516#0/	ATGG(12) 	12			1	Pm_148310	TCAGAAGCTAGAAGTTGCAGAACC	Pm_148879	ACATACCACCACTTCTCCTTTCC	ATGG(12) 	12	1			1	1	1	1
ILLUMINA-545855_0001:1:1:753:1288#0/	AATC(20) 	20			1	Pm_077550	GGTTGGGGACAGATCATGG	Pm_147383	GACGGAAGATCTGCTACCGC	AATC(20) 	20	1			3	1	1	1
ILLUMINA-545855_0001:1:16:292:718#0/	TTTGG(15) 	15			1	Pm_042315	CATAACGAAACGGCCTCGC	Pm_071358	TAGGGTGAAGTTTCCGAGCG	TTTGG(15) 	15	1			1	1	1	1
ILLUMINA-545855_0001:1:18:490:25#0/	AACCCT(18) 	18			1	Pm_087805	TCTGTGCAGAGGATCATGGG	Pm_058606	GCCCTGACTTCAAGGAGGC	AACCCT(18) 	18	1			16593	41524	105	563
ILLUMINA-545855_0001:1:16:765:901#0/	ACC(15) ATC(21) ACC(12) ATC(12) 	60			1	Pm_044051	TCATCATCATCAAGAGTAATTGTATTCC	Pm_068680	AACTAACTCTAAGAGCTTGCTGGG	ACC(12) ATC(12) 	24	1			2	2	2	1
ILLUMINA-545855_0001:1:11:235:1829#0/	TTC(12) TTC(12) 	24			1	Pm_217714	TTAACATGATGTCTTCTCCTCTTCC	Pm_130286	TCATCACTTTGCATTTCCAGC	TTC(12) TTC(12) 	24	1			1	4	1	1
ILLUMINA-545855_0001:1:14:1580:671#0/	CGG(12) 	12			1	Pm_030116	AGGTAGCCCCTCCCTTTCG	Pm_040453	AATTACTAGAAAGGACAGTCGGGC	CGG(12) 	12	1			1	1	1	1
ILLUMINA-545855_0001:1:17:1533:348#0/	AAAT(12) 	12			1	Pm_015589	GGAACCACAAGCTTTCCAGG	Pm_103336	CTCTGGTGCATTGCAATTAGG	AAAT(12) 	12	1			1	1	1	1
ILLUMINA-545855_0001:1:23:1184:1294#0/	TGTGC(15) 	15			1	Pm_147048	CGTGGCTGAACATTATTAGGC	Pm_248409	AAGTGGCAGTTTCTTTCACGG	TGTGC(15) 	15	1			1	2	1	1
ILLUMINA-545855_0001:1:6:35:7#0/	AACCCT(18) 	18			1	Pm_110027	GACCCTGACTTCAAGGAGGC	Pm_228381	TTCTATGCAAAGGACCACGG	AACCCT(18) 	18	1			308	15780	1	16
ILLUMINA-545855_0001:1:6:735:435#0/	AAC(12) 	12			1	Pm_053167	ACCTGAAAGTAAGACAATTAGACCAGC	Pm_106253	GGTCACGAAGAGTCAGACACG	AAC(12) 	12	1			1	562	1	1
ILLUMINA-545855_0001:1:21:1330:395#0/	ATAGG(15) 	15			1	Pm_241219	CACACCATGACAGCCCGC	Pm_260579	TTTCTTGGGAGCTTGGAAAACC	ATAGG(15) 	15	1			3	3	3	1
ILLUMINA-545855_0001:1:17:1408:1614#0/	ATTTT(15) ATTTT(15) 	30			1	Pm_148300	TTGAAGACCCAAGCAAATGG	Pm_125546	TGCTTGTTAGCCACTCAGGG	ATTTT(15) ATTTT(15) 	30	1			3	1	1	1
ILLUMINA-545855_0001:1:10:138:374#0/	AC(16) 	16			1	Pm_170855	AAAGAGGGCATGGGGTGC	Pm_246318	AACACCTTCCCTCCTGAGCC	AC(16) 	16	1			28	1	0	1
ILLUMINA-545855_0001:1:4:1099:1474#0/	AC(12) 	12			1	Pm_187069	AAATTGTGATCCAGTTGCAGAGG	Pm_141308	GAAAACTGTTTCTTAGTGGTTCATGTGG	AC(12) 	12	1			1	1	1	1
ILLUMINA-545855_0001:1:8:229:1748#0/	TC(14) 	14			1	Pm_173789	TTTAGTAAGATTATAATTAGCCTTGGGC	Pm_075640	CAGCTGTCATTTTGGTGTTCG	TC(14) 	14	1			1	1	1	1
ILLUMINA-545855_0001:1:6:1242:1382#0/	AATC(12) 	12			1	Pm_233759	TTCCCTGAGATCGGAAGAGC	Pm_016335	GGGAATGTGTCTTTGCAACC	AATC(12) 	12	1			27	3	1	1
ILLUMINA-545855_0001:1:6:1551:751#0/	AAAT(12) 	12			1	Pm_063710	TCACAGGGTTGTTGCTGTGG	Pm_186561	GCTGATTTTGGGAGAAACGG	AAAT(12) 	12	1			98	1	1	1
ILLUMINA-545855_0001:1:20:1575:4#0/	TC(16) TC(16) 	32			1	Pm_249223	ATGAGACAGCAGCAACCAGC	Pm_200781	CCACTGCAATCTGTTCCAGC	TC(16) TC(16) 	32	1			12	4	3	2
ILLUMINA-545855_0001:1:19:233:1269#0/	ATC(36) ATC(48) 	84	ATC 		1	Pm_083048	CCCTGAAGCAGAGAATTGTGC	Pm_057400	TCAAGGTAGTGCCTCATTGGG	ATC(36) ATC(48) 	84	1	ATC 		2	14	1	1
ILLUMINA-545855_0001:1:19:369:1218#0/	AAGC(12) AAGC(12) 	24			1	Pm_196491	GGAGCATATGTGTCATTTGGG	Pm_158340	TGATTTGAAGTGCAAGCAAGC	AAGC(12) AAGC(12) 	24	1			2	2	2	1
ILLUMINA-545855_0001:1:3:937:871#0/	AT(12) AT(12) 	24			1	Pm_071811	GGAGAGCATCATCAAACCACC	Pm_049612	TGCTCTCCCCATCTTTTAACC	AT(12) 	12	1			47662	8461	1793	222
ILLUMINA-545855_0001:1:13:18:1428#0/	AAGC(12) AAGC(12) 	24			1	Pm_121667	TGGTAATCACATGCATGCCC	Pm_152850	AGCAGCAAGTGACAAATGCC	AAGC(12) AAGC(12) 	24	1			2	1	1	1
ILLUMINA-545855_0001:1:19:530:1839#0/	AGGG(20) 	20			1	Pm_111951	AAACATGCTCCTTAAAGAAGTGC	Pm_145593	AAGGGGAAGTTCCTATGTCCC	AGGG(20) 	20	1			1	1	1	1
ILLUMINA-545855_0001:1:12:1627:1307#0/	TGCC(12) 	12			1	Pm_206568	CAGGGTTTGTGTCTAACACGC	Pm_044914	TTTGGTCTTTCAGTGGCTTGG	TGCC(12) 	12	1			1	1	1	1
ILLUMINA-545855_0001:1:1:1216:1477#0/	AAAAAT(18) AAAAAT(18) 	36			1	Pm_087681	AAGTATGCCCGAGAACAGGG	Pm_024218	TCTGAGGAAGCAAGGATCGG	AAAAAT(18) 	18	1			287	276	126	2
ILLUMINA-545855_0001:1:25:1673:1164#0/	AAGC(24) 	24			1	Pm_067722	GAGAATCTCGGGAGGGAGC	Pm_202275	CACGGTTCGTGGAGTAAGAGG	AAGC(24) 	24	1			2	1	1	1
ILLUMINA-545855_0001:1:14:1663:1410#0/	AAAG(12) 	12			1	Pm_237720	TTCATTCACCTTGCTGCTGG	Pm_086125	CACTCAAGGTACAATGGCCG	AAAG(12) 	12	1			8	2	2	2
ILLUMINA-545855_0001:1:13:865:1467#0/	TCTG(20) 	20			1	Pm_102470	AAAGCAAGAGCAGAATGATCCC	Pm_107120	GGTCTCCCTGCTAATGCAGC	TCTG(20) 	20	1			1	2	1	1
ILLUMINA-545855_0001:1:22:920:335#0/	AAAG(12) 	12			1	Pm_005600	AGATATGGTGAAACTGCCCTGG	Pm_032200	CAATTGGCCAGGTTTTCTAGC	AAAG(12) 	12	1			1	1	1	1
ILLUMINA-545855_0001:1:27:1353:1947#0/	TTCC(24) TTCC(52) AGGG(12) 	88	TTCC 		1	Pm_146221	CCATTGACTTTGCTTGTGGG	Pm_172203	AAGGGAAGTGAAAGGAAGGG	TTCC(24) TTCC(52) AGGG(12) 	88	1	TTCC 		1202	1	1	1
ILLUMINA-545855_0001:1:3:784:656#0/	ATC(18) ATC(18) 	36			1	Pm_056873	CGGATTCTACTTGATTCTACTTTACGG	Pm_246228	GCTGAATAGCAAAATGTGACAGC	ATC(18) 	18	1			2	2	2	1
ILLUMINA-545855_0001:1:23:255:718#0/	AC(14) AC(12) 	26			1	Pm_082401	GCCCGCTAATTTTGAGTTCC	Pm_021928	CTCGTTCCCTCCTTTTCTGG	AC(14) AC(12) 	26	1			1	1	1	1
ILLUMINA-545855_0001:1:7:865:771#0/	AAC(15) AAC(15) 	30			1	Pm_080605	TGCACTTTCACTAGCATTGGG	Pm_065564	GCCACTTGGTGTTGAGATGC	AAC(15) AAC(15) 	30	1			2	3	2	2
ILLUMINA-545855_0001:1:6:1100:720#0/	AT(12) AT(12) AT(12) 	36			1	Pm_084744	CATCTACATATCGTTAAAAGATGGGG	Pm_023639	CGGTTTGATGATGCTCTCCC	AT(12) 	12	1			588	429	6	2
ILLUMINA-545855_0001:1:27:136:8#0/	AC(12) AC(12) 	24	AC 		1	Pm_079876	GATGCTGCCACTATGATGCC	Pm_111048	TTTGTTTTGGCAATAAGCATAGG	AC(12) AC(12) 	24	1	AC 		1	1	1	1
ILLUMINA-545855_0001:1:1:1064:1810#0/	ATT(15) AATCAT(18) ATT(15) 	48			1	Pm_161799	TGAGATTGCCTGGACCCC	Pm_219551	AATAGGGCCAATCTTCCACC	ATT(15) ATT(15) 	30	1			2	1	1	1
ILLUMINA-545855_0001:1:19:1592:1057#0/	ACTG(12) ACTG(12) TCTG(24) 	48			1	Pm_141446	TGGAAAGAAGGTTTTGTTTGGG	Pm_039117	CTGGTAGTCTCCAAGGCAAGG	ACTG(12) ACTG(12) TCTG(24) 	48	1			2	2	1	1
ILLUMINA-545855_0001:1:16:1490:805#0/	AATG(12) AATG(12) 	24			1	Pm_098776	TTTGAAGTGAACAGGCATGG	Pm_135266	AGAGAGGGAGGAAGCAAGC	AATG(12) AATG(12) 	24	1			1	3	1	1
ILLUMINA-545855_0001:1:10:268:1606#0/	AATAG(90) AATAG(35) 	125	AATAG 		1	Pm_038145	AGAATAGAATAGCTTACTTTCCCAGC	Pm_209009	CATGCAAAATAAATGTTGGTGC	AATAG(35) 	35	1	AATAG 		2	1	2	1
ILLUMINA-545855_0001:1:23:1361:1190#0/	AGGG(12) 	12			1	Pm_084057	TCTCGGTCAGGTGTCTTCTCC	Pm_178838	AGCCACCTGTATCTCCCAGG	AGGG(12) 	12	1			2	1	1	1
ILLUMINA-545855_0001:1:27:274:1303#0/	AATC(16) AATC(12) 	28	AATC 		1	Pm_100393	GGAGTTGAAAATGACTTGATGGC	Pm_254426	TCAAAGGATCACTGCTAGGGC	AATC(16) AATC(12) 	28	1	AATC 		184	2	1	1
ILLUMINA-545855_0001:1:9:1085:764#0/	TC(24) AC(14) TC(18) AC(16) AC(12) 	84			1	Pm_134871	AAGGGCTAATCCAGTCATTTGC	Pm_034541	GGAGTTTGCTTCGGCTGC	TC(24) AC(14) TC(18) AC(16) AC(12) 	84	1			1	3	1	1
ILLUMINA-545855_0001:1:27:161:410#0/	TGCC(12) 	12			1	Pm_188220	TTGTTGTGGAACAACCGTGG	Pm_186407	GAGAAACCAAGCCCTGATGC	TGCC(12) 	12	1			3	2	1	1
ILLUMINA-545855_0001:1:24:98:851#0/	AAATC(15) 	15			1	Pm_104172	ATGTGCTGCCTCTCTCCAGG	Pm_261371	TTCCTTCCCATCCCCACC	AAATC(15) 	15	1			1	1	1	1
ILLUMINA-545855_0001:1:17:35:1306#0/	AT(12) AT(12) AT(12) 	36			1	Pm_182436	GGAGAGCATCAATAAACCACG	Pm_160862	TGCTCTCCCCATCTTTTAACG	AT(12) AT(12) 	24	1			2463	1077	135	20
ILLUMINA-545855_0001:1:17:1398:248#0/	AC(12) 	12			1	Pm_032594	TAGGCCTTTAAAGCTGCACG	Pm_219411	TGGGTGTCCAAATTTCATTAACC	AC(12) 	12	1			1	1	1	1
ILLUMINA-545855_0001:1:10:441:652#0/	AC(12) 	12			1	Pm_186151	GAAGGCCAAAGAAGGACAGC	Pm_007090	GGCCTTCCTGTATCACACCC	AC(12) 	12	1			4	3	1	1
ILLUMINA-545855_0001:1:25:1563:797#0/	AATC(12) 	12			1	Pm_251150	GGTAACCCTTTATGGACTCTCTGC	Pm_146291	TTCATCCCATATCCCATATCCC	AATC(12) 	12	1			1	2	1	1
ILLUMINA-545855_0001:1:6:316:657#0/	AT(12) AT(12) 	24			1	Pm_129023	TCATCTACAGATGGTTAAAAGATGGG	Pm_261495	TGGTTTAATGATGCTCTCCCC	AT(12) AT(12) 	24	1			99	10859	5	1
ILLUMINA-545855_0001:1:24:1160:460#0/	AACCCT(18) AACCCT(18) 	36			1	Pm_235072	ACTTATTTTGGACCGTGGGC	Pm_058606	GCCCTGACTTCAAGGAGGC	AACCCT(18) AACCCT(18) 	36	1			7307	41524	301	258
ILLUMINA-545855_0001:1:28:374:1348#0/	ATTAGT(18) ATTAGT(42) 	60	ATTAGT 		1	Pm_153917	CATTATAAAGGCATGAAAGGGC	Pm_217431	GACATGCTCCTGTTTAAATGCC	ATTAGT(18) ATTAGT(42) 	60	1	ATTAGT 		4	1	1	1
ILLUMINA-545855_0001:1:22:663:1807#0/	AC(14) AC(14) AC(24) 	52			1	Pm_208125	GTAAGGCGGTCTGGTACCCC	Pm_221811	CACACACATGCAAAACCATCC	AC(14) AC(14) 	28	1			4	1	1	1
ILLUMINA-545855_0001:1:27:782:1003#0/	AAAT(12) AAAT(12) 	24			1	Pm_154010	GAACGAGGTGCTCATTGGG	Pm_087504	GTGGCAGGGGATAAAAGTGG	AAAT(12) AAAT(12) 	24	1			1	1	1	1
ILLUMINA-545855_0001:1:14:1347:1033#0/	ATGC(16) 	16			1	Pm_154234	TGCCTCAGCTGACAAAGATCC	Pm_117201	CAGACCTTACTTAAACGTGGATGG	ATGC(16) 	16	1			2	3	1	1
ILLUMINA-545855_0001:1:23:471:1637#0/	ATC(15) TCCCCC(18) 	33			1	Pm_059573	GACCCCTTCTCAAGTCCTGG	Pm_024467	CTTCCAATCTTCCTCCTCCC	ATC(15) 	15	1			2	1	1	1
ILLUMINA-545855_0001:1:10:86:1495#0/	AACCCT(18) 	18			1	Pm_211524	GATCCTCTGCACAGAAGGGG	Pm_199165	GGAAAACCCTATTCCCAGGC	AACCCT(18) 	18	1			14998	43874	18	1161
ILLUMINA-545855_0001:1:18:1632:732#0/	TC(12) 	12			1	Pm_216549	TGCATGTTTGAAGTTAAGGAGG	Pm_143074	CGTGGGATTAGAGGATTCAGC	TC(12) 	12	1			1	2	1	1
ILLUMINA-545855_0001:1:22:684:1027#0/	AATG(12) 	12			1	Pm_212476	CACGGAGTTCATTTCCTCACC	Pm_208479	GCTTCTTTTAATTAGAGTTGCCAAGG	AATG(12) 	12	1			2	2	1	1
ILLUMINA-545855_0001:1:18:1077:192#0/	ATATCT(30) ATATCT(30) ATATCT(30) 	90			1	Pm_133534	ATATATAGAATGATTATGTGGCATCAAGC	Pm_119013	TCTATAATGGAGAAAATCTATCTGTGTGG	ATATCT(30) 	30	1			1	2	1	1
ILLUMINA-545855_0001:1:28:865:1964#0/	AT(12) AT(12) 	24			1	Pm_002425	TGGTGAAAAGATTGGGAGAGG	Pm_025067	CAAATATATATGGTGGTTTGATGATGC	AT(12) AT(12) 	24	1			55	101	3	1
ILLUMINA-545855_0001:1:4:1763:1772#0/	AC(18) 	18			1	Pm_146712	GAGATCTGAAAGTAAGTCTTTTCTCTTGC	Pm_049643	TGTTCACCTTGATATGCCTCTAGC	AC(18) 	18	1			2	3	2	1
ILLUMINA-545855_0001:1:22:333:1740#0/	AACCCT(18) AACCCT(18) 	36			1	Pm_199165	GGAAAACCCTATTCCCAGGC	Pm_216075	AAGCGTCCAGTTGGATTTGG	AACCCT(18) AACCCT(18) 	36	1			43874	1268	0	60
ILLUMINA-545855_0001:1:5:991:247#0/	AAC(12) AAC(12) 	24			1	Pm_102579	ATGGGGTCACAAAGAGTCGG	Pm_087460	CGTTTAACATTTTGACCACTGGG	AAC(12) AAC(12) 	24	1			706	1	1	1
ILLUMINA-545855_0001:1:21:1348:1649#0/	AACCCT(18) AACCCT(18) 	36	AACCCT 		1	Pm_220181	TGCAGAGGATCATGGGAAGC	Pm_222210	CCCTGACTTCAAGGATTCCG	AACCCT(18) AACCCT(18) 	36	1	AACCCT 		17586	114	1	1
ILLUMINA-545855_0001:1:20:1228:497#0/	AACCCT(18) 	18			1	Pm_123677	TGATCCTCTGCACAGAACGG	Pm_158851	TCCCGGCATAACACACTTCC	AACCCT(18) 	18	1			483	1	1	1
ILLUMINA-545855_0001:1:14:770:417#0/	AAAT(20) 	20			1	Pm_203861	GGGTTGAAAGATGAACAGATAAGC	Pm_255000	TGTGCTTTAAGATGGGTGGC	AAAT(20) 	20	1			2	3	1	1
ILLUMINA-545855_0001:1:26:1683:458#0/	AATT(16) AATT(16) 	32			1	Pm_100837	CTACAGAGCAACTCTGGGTGG	Pm_244420	TTTCTTAACACCTAATTAACATCAGCC	AATT(16) AATT(16) 	32	1			1	2	1	1
ILLUMINA-545855_0001:1:28:798:1813#0/	AACCCT(18) 	18			1	Pm_236237	GGGAAAACCCTATTCCAGGC	Pm_193346	AGCTTCCCATGATCCTCTGC	AACCCT(18) 	18	1			431	17669	3	7
ILLUMINA-545855_0001:1:8:1185:812#0/	AATG(16) AATG(16) 	32			1	Pm_084186	ATGGAGTTTGGAATGCCAGC	Pm_023154	CATGTTGTGGAGTTGGGTGG	AATG(16) AATG(16) 	32	1			1	1	1	1
ILLUMINA-545855_0001:1:4:145:831#0/	ATTCC(30) 	30			1	Pm_169871	TCAGTATCTGGACCCCTGCC	Pm_225661	GCATGAGGGAAGTATTTGACATAGC	ATTCC(30) 	30	1			61	33	6	6
ILLUMINA-545855_0001:1:18:1731:259#0/	AAAGC(15) 	15			1	Pm_163685	GAACCCGTCCATCCTTTGC	Pm_065417	AGCTTCCACCAGGGAGGG	AAAGC(15) 	15	1			3	2	1	1
ILLUMINA-545855_0001:1:15:1241:899#0/	TCTG(20) TCTG(12) 	32			1	Pm_103731	AATAAGTACAACTGGAAAGTCTGCTCC	Pm_031472	TCAGTGACCTTGATGGCTGC	TCTG(20) TCTG(12) 	32	1			1	1	1	1
ILLUMINA-545855_0001:1:23:990:1841#0/	AAAT(12) ATAC(12) 	24			1	Pm_217557	CATCCCACCAAAACAAAGTGC	Pm_179827	TGGGCTATTTGTGTAATTCAATGC	AAAT(12) ATAC(12) 	24	1			3	2	1	1
ILLUMINA-545855_0001:1:15:663:1106#0/	AACCCT(18) 	18			1	Pm_058606	GCCCTGACTTCAAGGAGGC	Pm_168267	GACGCTTATAATCGCACCCC	AACCCT(18) 	18	1			41524	17379	184	1329
ILLUMINA-545855_0001:1:22:873:926#0/	AAC(15) 	15			1	Pm_048078	ACCAGAACAGGCAAAGCTCC	Pm_045663	AAGAGTCGGACACGACTTAACG	AAC(15) 	15	1			2	5330	1	1
ILLUMINA-545855_0001:1:19:1064:706#0/	AC(14) AC(12) 	26	AC 		1	Pm_095904	TATGCCCACACAAGCACACC	Pm_014718	GGTAGTCAAAATGAATTTGTGGTGG	AC(14) AC(12) 	26	1	AC 		1	2	1	1
ILLUMINA-545855_0001:1:18:1292:951#0/	AC(12) AC(12) 	24			1	Pm_130285	GTCTATAGCATAAATTAGTGAATACTGTGC	Pm_043252	GACGCTGGATGGTAACAGG	AC(12) AC(12) 	24	1			1	3	1	1
ILLUMINA-545855_0001:1:18:865:326#0/	AATGC(15) 	15			1	Pm_109804	TGATACATGTTAGTCTACCCCAGG	Pm_201520	CAATCTTCACCAGTCTGGGC	AATGC(15) 	15	1			2	2	1	1
ILLUMINA-545855_0001:1:19:1014:16#0/	AC(20) AC(20) 	40			1	Pm_031380	AAGATCTTAGAGTATGTGGATTGAAGC	Pm_211833	CACTATTTATTACTTGGACTTATATGCTGC	AC(20) 	20	1			2	4	2	1
ILLUMINA-545855_0001:1:13:1244:700#0/	AACCCT(18) 	18			1	Pm_060616	AAGTTTAGCTTCCCGTGGTCC	Pm_199165	GGAAAACCCTATTCCCAGGC	AACCCT(18) 	18	1			16316	43874	18	1584
ILLUMINA-545855_0001:1:9:1751:2013#0/	ATGG(12) ATGG(12) 	24			1	Pm_188811	CTCACTCATTTGGGGATTGC	Pm_067252	ACCCAGAGATCAGGAGTGGG	ATGG(12) 	12	1			1	2	1	1
ILLUMINA-545855_0001:1:11:1379:530#0/	AACCCT(18) 	18			1	Pm_252157	GTTTAGCTTCCCGTGTTCCC	Pm_199165	GGAAAACCCTATTCCCAGGC	AACCCT(18) 	18	1			378	43874	2	54
ILLUMINA-545855_0001:1:24:607:1814#0/	TTC(12) 	12			1	Pm_098344	AACTTTGGCATTCCAGTGTCC	Pm_113917	TCCAAGTTCATGCTCCAACC	TTC(12) 	12	1			1	3	1	1
ILLUMINA-545855_0001:1:24:1434:930#0/	AC(22) AC(18) 	40	AC 		1	Pm_158642	GCTTGAACTCACATCCTGATCC	Pm_152315	GCTGAGTCCTAACCAAACAAAAGC	AC(22) AC(18) 	40	1	AC 		3	1	0	1
ILLUMINA-545855_0001:1:16:985:465#0/	ATAC(12) TC(14) ATAC(12) TC(14) 	52			1	Pm_098704	AAAGAGAAAGTGTGTGTTGGGG	Pm_129335	CAAGTATCAGATTATGTCTAATATTCAGGG	ATAC(12) TC(14) ATAC(12) TC(14) 	52	1			1	4	1	1
ILLUMINA-545855_0001:1:23:1484:1063#0/	AAAT(16) ATAC(12) 	28			1	Pm_080384	TCAAGCAAACAGGGTCAAGG	Pm_074239	TCCCTCTCCTGCCATAATGC	AAAT(16) 	16	1			1	2	1	1
ILLUMINA-545855_0001:1:1:1155:1191#0/	ATT(12) ATT(12) 	24			1	Pm_046719	AACAGGAAGATCACACAGGGG	Pm_258175	TTCAAATTTTGGACCCTCCC	ATT(12) 	12	1			2	2	2	1
ILLUMINA-545855_0001:1:13:1687:777#0/	AT(12) AT(12) AT(12) 	36			1	Pm_009748	CCATCTGTATATGGTTAAAAGATTGGG	Pm_213687	CATGGTTTATTGATGCTCTCCC	AT(12) AT(12) 	24	1			59	16608	6	11
ILLUMINA-545855_0001:1:20:1284:556#0/	AGCC(12) 	12			1	Pm_259919	TGGAATCCTTTCTGTTCAGTGG	Pm_254926	GGTCTTTTGTACAAGCTTTCCTAACC	AGCC(12) 	12	1			2	1	1	1
ILLUMINA-545855_0001:1:5:979:1584#0/	AC(12) 	12			1	Pm_229026	GCTCTAGGAATAAGAAGGCAATGG	Pm_088615	TGTTGGTGGTAAATGCCTGC	AC(12) 	12	1			1	1	1	1
ILLUMINA-545855_0001:1:2:886:960#0/	ATGC(12) 	12			1	Pm_243721	TGCACATGAATTAGGTTGTTGC	Pm_018191	TCTCTGAAGCTTCTAGGAAAGCC	ATGC(12) 	12	1			1	1	1	1
ILLUMINA-545855_0001:1:10:424:1711#0/	AAAT(12) 	12			1	Pm_215996	ACCTTGGGTTGATAGGCAGG	Pm_215810	TGGCTTTTAATCCTATCTTCACTGC	AAAT(12) 	12	1			1	1	1	1
ILLUMINA-545855_0001:1:9:274:1214#0/	TGC(15) 	15			1	Pm_087288	AGTGGTTGGCAGGGAAACG	Pm_120331	TGCATGGCCAACATACTTCC	TGC(15) 	15	1			2	2	2	1
ILLUMINA-545855_0001:1:24:855:1146#0/	AATG(24) 	24			1	Pm_193886	TAAGTGGCCTATTGTGGGG	Pm_004531	AGTCCCTGTGATTAGCTGGC	AATG(24) 	24	1			1	3	1	1
ILLUMINA-545855_0001:1:13:1345:1222#0/	AACCCT(18) 	18			1	Pm_080558	GATGCTTATATTCGCACAACCC	Pm_058606	GCCCTGACTTCAAGGAGGC	AACCCT(18) 	18	1			25	41524	2	1
ILLUMINA-545855_0001:1:26:140:1939#0/	AT(12) AT(12) 	24			1	Pm_165877	TGGTTAAAAGATTGGCAGAGC	Pm_127062	TGGTTTGATGATTCTCTCCCC	AT(12) AT(12) 	24	1			16	2603	0	1
ILLUMINA-545855_0001:1:17:334:1864#0/	AACCCT(18) 	18			1	Pm_212080	GACGCTAATAATCGCACCCC	Pm_058606	GCCCTGACTTCAAGGAGGC	AACCCT(18) 	18	1			2600	41524	29	198
ILLUMINA-545855_0001:1:14:1046:906#0/	AACCCT(18) AACCCT(18) 	36	AACCCT 		1	Pm_058606	GCCCTGACTTCAAGGAGGC	Pm_199165	GGAAAACCCTATTCCCAGGC	AACCCT(18) AACCCT(18) 	36	1	AACCCT 		41524	43874	810	484
ILLUMINA-545855_0001:1:6:1582:1508#0/	AAAT(12) AAAT(12) AATG(44) ATCT(32) 	100			1	Pm_070046	CACTGCATAGAACGTGGAGG	Pm_027236	CATTCAATGACTTGGTCTTGG	AAAT(12) AAAT(12) 	24	1			2	1	1	1
ILLUMINA-545855_0001:1:24:115:98#0/	AGGG(12) AAAC(16) AAAC(16) 	44			1	Pm_105030	GAGATGAACAGGAAGGGAGGG	Pm_246021	CTGAATTAATCAGAATGTTTATGACATGG	AGGG(12) AAAC(16) AAAC(16) 	44	1			2	1	1	1
ILLUMINA-545855_0001:1:13:930:660#0/	AACCCT(18) AACCCT(18) 	36			1	Pm_058606	GCCCTGACTTCAAGGAGGC	Pm_199165	GGAAAACCCTATTCCCAGGC	AACCCT(18) AACCCT(18) 	36	1			41524	43874	810	484
ILLUMINA-545855_0001:1:15:1069:1997#0/	TTCC(20) AGGG(12) TTCC(20) TTCC(12) AGGG(12) TTCC(12) 	88			1	Pm_119650	CCCTGTTGAAAGAAAAGGAAGG	Pm_003088	CCTCAATTAGGCTCCCTTGG	TTCC(20) AGGG(12) TTCC(20) TTCC(12) AGGG(12) TTCC(12) 	88	1			2	1	1	1
ILLUMINA-545855_0001:1:12:714:1681#0/	AACCCT(18) AACCCT(18) 	36			1	Pm_199165	GGAAAACCCTATTCCCAGGC	Pm_049325	GGTGCCATTATTAGCGTCCG	AACCCT(18) AACCCT(18) 	36	1			43874	294	2	27
ILLUMINA-545855_0001:1:21:492:1953#0/	ATCT(12) ATCT(12) ATCT(16) AATC(20) 	60			1	Pm_157208	AGAGTTAAATCATTGTAAGCCACCC	Pm_248465	TTTCAAGGCCACCTGACTCC	ATCT(12) 	12	1			1	7	1	1
ILLUMINA-545855_0001:1:15:658:65#0/	AACCCT(18) AACCCT(18) 	36			1	Pm_099481	GGTGCGAATATAAGCGTCCG	Pm_199165	GGAAAACCCTATTCCCAGGC	AACCCT(18) AACCCT(18) 	36	1			756	43874	7	83
ILLUMINA-545855_0001:1:4:882:462#0/	AAC(12) AAC(12) 	24			1	Pm_065248	AAACTGCCTTTCATTTGTTAGGG	Pm_156083	GTCACGAAGAGTCGGACACG	AAC(12) AAC(12) 	24	1			1	5742	1	1
ILLUMINA-545855_0001:1:23:73:1265#0/	AC(16) 	16			1	Pm_056744	AGGCAGTAGTGACACGCTGG	Pm_245402	CCCAATTCTTCTTCCTGAAACTACC	AC(16) 	16	1			2	2	2	2
ILLUMINA-545855_0001:1:20:584:1669#0/	TC(22) TC(22) 	44			1	Pm_143560	GAGGGGAGTCAGGTGGAAGG	Pm_111457	TCCTCCTTGCATCCTCTTGC	TC(22) 	22	1			4	3	3	1
ILLUMINA-545855_0001:1:10:1567:1970#0/	AAAAC(15) 	15			1	Pm_139512	GTCGGTTTGGAGCAACTTCC	Pm_228623	GAGCTAAATCCCCTCCCCG	AAAAC(15) 	15	1			1	2	1	1
ILLUMINA-545855_0001:1:21:431:445#0/	AC(18) AGTG(12) ATCT(40) AC(18) 	88			1	Pm_012973	TGTTAAGTGCTTAATGTTCCAGAATAGC	Pm_021570	TCTCACGCACTCACTCACTATCC	AC(18) AC(18) 	36	1			1	1	1	1
ILLUMINA-545855_0001:1:28:870:1827#0/	AAAC(12) 	12			1	Pm_001282	TAGGGTGGCCAAAAGATGTGG	Pm_149650	CCAGTGAAACAGAATCCTCATGG	AAAC(12) 	12	1			1	1	1	1
ILLUMINA-545855_0001:1:4:1425:1693#0/	ACCCC(15) 	15			1	Pm_130225	TTCAGTTCCTGGAAGCATGG	Pm_245441	ACTCACAGGCTGTTCCTCGC	ACCCC(15) 	15	1			2	1	1	1
ILLUMINA-545855_0001:1:13:265:348#0/	AAAT(12) 	12			1	Pm_146695	GGAATCCATAGGTTGATGATACTGG	Pm_047722	ACGTTGCCCTGGATTCCC	AAAT(12) 	12	1			1	1	1	1
ILLUMINA-545855_0001:1:6:684:1315#0/	AT(12) AT(12) AT(12) 	36			1	Pm_098368	GGGGAGAGAAACATTAAACCACC	Pm_207180	TGCTCTCCCAATCTTTTAGCC	AT(12) AT(12) 	24	1			115	3775	6	17
ILLUMINA-545855_0001:1:24:1592:1013#0/	AT(14) AT(14) 	28			1	Pm_067112	TGGTTAAAGATGGGGAGACC	Pm_100547	TGGTGGTTTAATGATTCTCTCC	AT(14) AT(14) 	28	1			2640	1120	58	9
ILLUMINA-545855_0001:1:18:940:1852#0/	ATAC(20) 	20			1	Pm_060908	AAGAATGATAGTAATGCCAGTTTGG	Pm_196395	AGTCGACAGTGACTTGACAGC	ATAC(20) 	20	1			2	2	2	2
ILLUMINA-545855_0001:1:8:1393:1515#0/	AC(16) AC(16) 	32			1	Pm_141914	TCATGCACACACATTATTACCCC	Pm_199145	CAAACTGTTCATTTCCTGCTGC	AC(16) AC(16) 	32	1			1	1	1	1
ILLUMINA-545855_0001:1:26:785:1068#0/	AACCCT(18) AACCCT(18) 	36			1	Pm_058606	GCCCTGACTTCAAGGAGGC	Pm_048683	ACTTATTTTGGAGCGTGGGC	AACCCT(18) AACCCT(18) 	36	1			41524	18993	6	937
ILLUMINA-545855_0001:1:1:623:741#0/	TC(14) TC(14) 	28			1	Pm_022059	CTGTGTGGGATTTCCTCAGC	Pm_160761	GAAAGTTGTCAACAATCGAGCG	TC(14) TC(14) 	28	1			2	2	2	1
ILLUMINA-545855_0001:1:9:474:1068#0/	ACC(12) 	12			1	Pm_139755	TTCTCTTGGAGGAGCAACCG	Pm_200822	CATGCACAGATACCAGCCCC	ACC(12) 	12	1			2	3	1	1
ILLUMINA-545855_0001:1:19:823:501#0/	ATT(15) 	15			1	Pm_237194	GCTGACTGTGCAACCAACC	Pm_089310	TGAAGGTTAGTCATAATGCTGCC	ATT(15) 	15	1			395	2	1	1
ILLUMINA-545855_0001:1:22:995:1964#0/	AATC(20) 	20			1	Pm_148989	AAGCTATTGTGCATGTAAGCAGG	Pm_104645	CAGTGAATTCCGCTTCAGACC	AATC(20) 	20	1			1	1	1	1
ILLUMINA-545855_0001:1:26:452:934#0/	AACCCT(18) 	18			1	Pm_060616	AAGTTTAGCTTCCCGTGGTCC	Pm_199165	GGAAAACCCTATTCCCAGGC	AACCCT(18) 	18	1			16316	43874	18	1584
ILLUMINA-545855_0001:1:1:328:1382#0/	AT(12) 	12			1	Pm_150034	TGGTTAAAAGATGGGGAGAGC	Pm_150777	CCATATACAGATGGTGTTTTAATGAAGC	AT(12) 	12	1			7931	3	1	1
ILLUMINA-545855_0001:1:16:861:2021#0/	AT(12) AT(12) 	24			1	Pm_083346	CATTTATATATGGTGAAATGATTGGG	Pm_081186	TGGTTTATTGATGCTCTCCCC	AT(12) AT(12) 	24	1			23	10256	0	2
ILLUMINA-545855_0001:1:16:924:1936#0/	AC(12) 	12			1	Pm_030579	CTTTCTCCAGGGTCCCTTCC	Pm_210239	ATGTTGATGACACATGACCCC	AC(12) 	12	1			1	1	1	1
ILLUMINA-545855_0001:1:23:1203:689#0/	AAAG(36) AAAG(80) 	116	AAAG 		1	Pm_247256	GTGGGAGCAAATGAATCAGG	Pm_142803	TGGCTGAACTAAATGGAGAACC	AAAG(36) AAAG(80) 	116	1	AAAG 		1	2	1	1
ILLUMINA-545855_0001:1:21:1437:1612#0/	TCC(12) 	12			1	Pm_220357	TGAGGAAGATGACCTTGATGG	Pm_073197	TTTTGCAGGTCTGATTGTGC	TCC(12) 	12	1			13	3	1	1
ILLUMINA-545855_0001:1:3:657:1165#0/	TTGG(12) 	12			1	Pm_249854	GCATATTGTTTGCTGCCAGG	Pm_020916	GCTAAGCTTGAGATTTTAGACCGC	TTGG(12) 	12	1			2	1	0	1
ILLUMINA-545855_0001:1:6:1010:347#0/	AGCC(12) 	12			1	Pm_181940	CTTCGACTCCCAGAATTCCC	Pm_225147	AGAATTCCCCAGCCAGCC	AGCC(12) 	12	1			211	2465	2	1
ILLUMINA-545855_0001:1:21:455:1589#0/	TGC(15) TGC(15) 	30			1	Pm_084027	CAGTCTCACGTATGCCCTGC	Pm_061790	CTGCTGCTGTGACGCTAACC	TGC(15) 	15	1			2	3	2	1
ILLUMINA-545855_0001:1:20:620:1872#0/	ATCT(44) ATCT(68) 	112	ATCT ATCT 	ATCT	1	Pm_007981	TCTTGTTGAAGTTGGGTGGC	Pm_054868	GTGCAATGCGTTCTTGTGC	ATCT(44) ATCT(68) 	112	1	ATCT ATCT 	ATCT	1	2	1	1
ILLUMINA-545855_0001:1:27:996:204#0/	ACTG(48) 	48			1	Pm_011564	TTCCAGGAAAAGGGAAGTGG	Pm_020057	CTGCTGGAGGACCTGAAAGG	ACTG(48) 	48	1			1	1	1	1
ILLUMINA-545855_0001:1:5:170:1350#0/	AACCCT(18) AACCCT(18) 	36	AACCCT 		1	Pm_177296	GGTGCGATTATTAGCGTCCG	Pm_235072	ACTTATTTTGGACCGTGGGC	AACCCT(18) AACCCT(18) 	36	1	AACCCT 		2590	7307	9	171
ILLUMINA-545855_0001:1:8:1227:1839#0/	AAC(12) AAC(12) 	24			1	Pm_243150	CCCCAAGGTTGAGAAACCC	Pm_117854	TGCATGTTCTCTGAGGTGTCC	AAC(12) 	12	1			6	2	1	1
ILLUMINA-545855_0001:1:12:860:901#0/	AAAC(12) 	12			1	Pm_062747	TTCAGCTTGTAGTGGAAGATACAGG	Pm_135162	ATTGCTGATCCAGCCAGAGC	AAAC(12) 	12	1			2	1	1	1
ILLUMINA-545855_0001:1:1:610:112#0/	AATC(16) 	16			1	Pm_043190	ATGGATGCACCATTGGACG	Pm_074191	AAGAGACCAGTCACCCACTGC	AATC(16) 	16	1			5	2	1	1
ILLUMINA-545855_0001:1:19:729:593#0/	AATC(12) AATC(12) 	24			1	Pm_136049	TCCTTCTGGTTGATATGGTTGC	Pm_178291	CAAGGGGTGGCAATAAAACG	AATC(12) AATC(12) 	24	1			7	27	1	1
ILLUMINA-545855_0001:1:10:1362:1328#0/	ATT(12) TGC(15) 	27			1	Pm_101398	GTATGCTGCCCTCAGCTCC	Pm_107921	AATACTTTGCCTTGCCTTGC	ATT(12) TGC(15) 	27	1			4	9	1	1
ILLUMINA-545855_0001:1:16:860:1429#0/	TTC(12) 	12			1	Pm_139815	ATAGTTTCTGCTGATGTCTTATTGC	Pm_234500	AAATACTCTTGGATAGCGTACATGC	TTC(12) 	12	1			1	1	1	1
ILLUMINA-545855_0001:1:10:359:1934#0/	AAAT(12) 	12			1	Pm_231039	TTATGCACAGCACAAGGACC	Pm_218376	AAAGGTAGCATTTGGGACGC	AAAT(12) 	12	1			1	3	1	1
ILLUMINA-545855_0001:1:18:87:1590#0/	ATC(12) 	12			1	Pm_059389	TTTACCGGATTGTTCCATGC	Pm_200357	CCTTTCCTCCTTGCCTCC	ATC(12) 	12	1			2	2	1	1
ILLUMINA-545855_0001:1:23:1403:199#0/	AAAAG(15) 	15			1	Pm_107571	GACAACTTGAGGTGGTCGGG	Pm_021420	GGTTGTCAGACACAGCAGCC	AAAAG(15) 	15	1			2	6	1	1
ILLUMINA-545855_0001:1:1:1736:1354#0/	AACT(12) 	12			1	Pm_129794	CCAGGCCTTCTTAACCTTTGG	Pm_198180	CCAAACCCTACTATTTTCTTGGC	AACT(12) 	12	1			2	1	1	1
ILLUMINA-545855_0001:1:26:702:1162#0/	AATC(12) AAAT(12) AATC(12) AAAT(12) 	48			1	Pm_175774	CTGATGGCAGATAGGCTTCC	Pm_036740	TGGATATTGTCCAATGCAGG	AATC(12) AAAT(12) AATC(12) AAAT(12) 	48	1			1	4	1	1
ILLUMINA-545855_0001:1:21:1205:680#0/	AACCCT(18) 	18			1	Pm_058606	GCCCTGACTTCAAGGAGGC	Pm_228381	TTCTATGCAAAGGACCACGG	AACCCT(18) 	18	1			41524	15780	39	1299
ILLUMINA-545855_0001:1:20:12:1709#0/	AAGC(12) 	12			1	Pm_173809	AAGAACAATGCAAGCTCCAGG	Pm_233864	CACTGCTCTATCTCCATCACCC	AAGC(12) 	12	1			3	1	1	1
ILLUMINA-545855_0001:1:16:95:1315#0/	AAAT(16) AAAT(16) 	32			1	Pm_077874	CACTTTGTGTGAGATGGGCG	Pm_107809	GGGAGTTGAAGTCCACACAGC	AAAT(16) AAAT(16) 	32	1			78	197	1	1
ILLUMINA-545855_0001:1:2:476:500#0/	AAAT(12) AAAT(12) 	24			1	Pm_087198	AGAGCAGATGGGCTCTAATAAGG	Pm_070667	CAGGAACTGGCACCTGAGC	AAAT(12) AAAT(12) 	24	1			1	4	1	1
ILLUMINA-545855_0001:1:27:1445:1919#0/	AACCCT(18) 	18			1	Pm_058606	GCCCTGACTTCAAGGAGGC	Pm_010375	TCTATGCAAAGGACCACGGG	AACCCT(18) 	18	1			41524	15793	1479	17
ILLUMINA-545855_0001:1:15:284:2008#0/	AAAT(12) 	12			1	Pm_203324	AAAGCTACAATGGAACTAAGCAGC	Pm_084445	TCTATTTCAGCATGCAGGGG	AAAT(12) 	12	1			2	2	1	1
ILLUMINA-545855_0001:1:10:937:554#0/	AACCCT(18) AACCCT(18) 	36			1	Pm_211524	GATCCTCTGCACAGAAGGGG	Pm_190240	ATGCTTATATTCGCACGCCC	AACCCT(18) 	18	1			14998	494	398	1
ILLUMINA-545855_0001:1:7:1485:397#0/	AACCCT(18) 	18			1	Pm_087805	TCTGTGCAGAGGATCATGGG	Pm_246526	CCTGACTTCAAGGAGGCCG	AACCCT(18) 	18	1			16593	40120	974	14
ILLUMINA-545855_0001:1:26:589:1668#0/	AC(16) 	16			1	Pm_028778	CCATTAGCATTAGAGAAATGGATGG	Pm_030886	TGCAGATACAGTAGGGACAATTCC	AC(16) 	16	1			1	1	1	1
ILLUMINA-545855_0001:1:12:1334:1912#0/	AACCCT(18) 	18			1	Pm_128808	GACGCTGATAATCGCACCC	Pm_260667	GCCGTGACTTCAAGGAGGC	AACCCT(18) 	18	1			1435	532	1	1
ILLUMINA-545855_0001:1:3:998:527#0/	AAC(12) AAC(12) 	24			1	Pm_044933	AACTCCCAGAATTCCCCAGC	Pm_126287	ATATGGTTCCTGGGGTCACG	AAC(12) AAC(12) 	24	1			8160	19	1	1
ILLUMINA-545855_0001:1:7:144:874#0/	TC(14) 	14			1	Pm_184675	ATTGTGGGACAGATGGAGGC	Pm_256545	TGATACCTCAAAGCAGCACAGG	TC(14) 	14	1			4	3	1	1
ILLUMINA-545855_0001:1:19:1685:1612#0/	ATC(21) ATC(15) 	36			1	Pm_158691	CCCCATATGAAGTAAACCAAGGG	Pm_173937	TGATTTTGTCAATGCTGCTGG	ATC(21) ATC(15) 	36	1			1	2	1	1
ILLUMINA-545855_0001:1:14:116:1642#0/	TTC(18) 	18			1	Pm_160367	CAATCTCATGGACTGGGAAGG	Pm_203855	AGGCCCAGAGATAAGCCTCC	TTC(18) 	18	1			3	4	3	1
ILLUMINA-545855_0001:1:20:1055:1800#0/	TGC(12) 	12			1	Pm_122281	ACATCTTCTGCGGAACTCCC	Pm_138886	AGGGTTCCACTTGCAGAAGG	TGC(12) 	12	1			1	1	1	1
ILLUMINA-545855_0001:1:17:1083:877#0/	ATCTC(15) 	15			1	Pm_065153	AACTTGGGGAAATTTAGCTATTGG	Pm_067600	CCCAACATCTCCTCGTTGC	ATCTC(15) 	15	1			3	2	1	1
ILLUMINA-545855_0001:1:15:96:1901#0/	AT(12) 	12			1	Pm_202021	CGTTAAAAGATGGGGAGAGC	Pm_175753	AGATGGTGGTTTGATGATGC	AT(12) 	12	1			1087	4225	172	1
ILLUMINA-545855_0001:1:8:535:946#0/	AC(12) 	12			1	Pm_065238	TCAACTAGGGTCACCCCTCTCC	Pm_149726	ATGCCGCTGACCATGTGC	AC(12) 	12	1			2	3	2	1
ILLUMINA-545855_0001:1:5:96:1646#0/	AGTG(48) AGTG(28) AATG(44) 	120	AGTG AGTG 	AATG	1	Pm_079889	GAGCTCCTGAATAAAAGGCAGG	Pm_146365	CAATGAACATTCTTCCTCAGCC	AGTG(48) AGTG(28) AATG(44) 	120	1	AGTG AGTG 	AGTG	3	1	1	1
ILLUMINA-545855_0001:1:23:732:154#0/	AACCCT(18) 	18			1	Pm_032328	TGCAAAGGAACATGGGAAGC	Pm_058606	GCCCTGACTTCAAGGAGGC	AACCCT(18) 	18	1			742	41524	50	30
ILLUMINA-545855_0001:1:11:1617:1814#0/	AC(26) AC(26) 	52	AC 		1	Pm_160501	CACACACACACTCCTTCCAGC	Pm_083017	AGTGTCTTGCTGATTATTATTTGTTTGC	AC(26) 	26	1	AC 		2	2	2	1
ILLUMINA-545855_0001:1:8:581:1239#0/	AT(12) AT(12) 	24			1	Pm_222734	TCTACATATGGTTAAAAGGTGGGG	Pm_101142	TGGTGGTTTGATGATGTTCTACC	AT(12) AT(12) 	24	1			161	44	2	2
ILLUMINA-545855_0001:1:23:1506:256#0/	AC(16) TGC(24) 	40			1	Pm_142475	CAGATGTCATTGTAATACTGCTGC	Pm_249973	AAAGAAAAGCCACCCAAAGC	TGC(24) 	24	1			1	1	1	1
ILLUMINA-545855_0001:1:6:1456:1610#0/	AAGC(12) 	12			1	Pm_255556	GCAGCTTGACTGATTTGAGTAGG	Pm_201207	CCAACTAGGTAACATCATCAAAACG	AAGC(12) 	12	1			4	2	2	1
ILLUMINA-545855_0001:1:14:307:1067#0/	AATC(44) 	44			1	Pm_156158	GTCAAAAGGAGCTTGATGGC	Pm_107038	TTGGGACAGGTCTCTACCAGC	AATC(44) 	44	1			2	1	0	1
ILLUMINA-545855_0001:1:11:341:1278#0/	AT(12) AT(12) 	24			1	Pm_071811	GGAGAGCATCATCAAACCACC	Pm_049612	TGCTCTCCCCATCTTTTAACC	AT(12) AT(12) 	24	1			47662	8461	1793	222
ILLUMINA-545855_0001:1:14:1692:549#0/	AATG(12) 	12			1	Pm_061194	CATTTGTGAAATACGAAGGATTGG	Pm_130839	TGAGTATTCCTCAGGGCTGG	AATG(12) 	12	1			1	1	1	1
ILLUMINA-545855_0001:1:9:975:350#0/	ATT(12) ATT(12) 	24			1	Pm_205696	CTTCCTCTCTCTGGCCTTGC	Pm_069465	CAGAACTCCCCAGCCTGC	ATT(12) ATT(12) 	24	1			1	2	1	1
ILLUMINA-545855_0001:1:2:899:1477#0/	AC(12) 	12			1	Pm_158711	CAATCAAGCACAGCTCTCCC	Pm_154798	GGCAGTTAAGCTATCCAAATACCC	AC(12) 	12	1			3	3	2	2
ILLUMINA-545855_0001:1:7:1148:49#0/	AAC(12) AAC(12) 	24			1	Pm_197478	TGCAGGCTGTCTTCATCTCC	Pm_005135	GCACTCATTGTATGGCAGGC	AAC(12) 	12	1			1	2	1	1
ILLUMINA-545855_0001:1:20:1576:428#0/	AAC(12) 	12			1	Pm_100142	TACACAGCGCCATCAACACC	Pm_066668	GAAGAGTCGGACACGACTTAACG	AAC(12) 	12	1			4	4901	1	1
ILLUMINA-545855_0001:1:28:285:1244#0/	AACCCT(18) AACCCT(18) 	36			1	Pm_235072	ACTTATTTTGGACCGTGGGC	Pm_090700	GCGATTATTAGCGTCTGGTCG	AACCCT(18) AACCCT(18) 	36	1			7307	28	0	1
ILLUMINA-545855_0001:1:18:858:423#0/	TTC(12) TTC(12) 	24			1	Pm_162901	AATGCTGAGAAAGGTGGAAGG	Pm_111629	CAATGGTGCACTCATCACCC	TTC(12) TTC(12) 	24	1			143	2	2	1
ILLUMINA-545855_0001:1:23:1159:1662#0/	ATT(12) 	12			1	Pm_207219	TTATATACCTTTGGTCTCCTACATTCC	Pm_062813	TAGCAGGCTGACCTAGTGGG	ATT(12) 	12	1			1	2	1	1
ILLUMINA-545855_0001:1:26:704:1569#0/	AAAG(12) AAAG(12) 	24			1	Pm_226052	AAGCAGCCTGTGTGGATAAGC	Pm_067483	AAGAACAGTAGATATGATGACGTATCCC	AAAG(12) AAAG(12) 	24	1			3	3	2	1
ILLUMINA-545855_0001:1:3:1016:1326#0/	AC(12) ATAC(12) 	24			1	Pm_080411	TTTGTGTCATGTGATCTGCCC	Pm_061188	TCATTTCCAATGCTGATGGG	AC(12) ATAC(12) 	24	1			3	2	2	2
ILLUMINA-545855_0001:1:2:1285:1246#0/	TC(24) 	24			1	Pm_057406	CTGCTGAGCACACATCCAGG	Pm_123765	GCAGTAATGGGGTTCTCTCCC	TC(24) 	24	1			1	1	1	1
ILLUMINA-545855_0001:1:8:1132:1099#0/	ATT(18) 	18			1	Pm_209242	GAACTGCCCAGAGTCATTGG	Pm_079122	GCAGCTCTAGGATTTCTTGGC	ATT(18) 	18	1			11	1	1	1
ILLUMINA-545855_0001:1:10:204:612#0/	AAC(15) 	15			1	Pm_166057	CCTCCTCCATTAGTCAGCTATTCC	Pm_197151	CCCACAACAACCACTCTGAGG	AAC(15) 	15	1			4	1	0	1
ILLUMINA-545855_0001:1:6:1158:1290#0/	AAC(12) 	12			1	Pm_013183	TGGAGCACCACTTGATCACC	Pm_063537	CAAGAGGACTGCCTGGGG	AAC(12) 	12	1			2	1	1	1
ILLUMINA-545855_0001:1:17:645:625#0/	AAAAG(15) 	15			1	Pm_088392	TCGGAACTCAAAAGGATGAGG	Pm_189256	CAGGAGATTCTCACAAGCGG	AAAAG(15) 	15	1			1	1	1	1
ILLUMINA-545855_0001:1:23:1089:1207#0/	AAC(12) AAC(12) 	24			1	Pm_148602	GTATGGTTCATGGGGTCACG	Pm_003764	TGTAATAGCCACATTTTCCTTGC	AAC(12) AAC(12) 	24	1			338	1	0	1
ILLUMINA-545855_0001:1:7:1177:131#0/	AACCCT(18) 	18			1	Pm_087805	TCTGTGCAGAGGATCATGGG	Pm_058606	GCCCTGACTTCAAGGAGGC	AACCCT(18) 	18	1			16593	41524	105	563
ILLUMINA-545855_0001:1:15:785:548#0/	AC(12) 	12			1	Pm_133296	GGACAGCCTGTGGAGATCG	Pm_133709	CAACCGGAATGGTTTGGG	AC(12) 	12	1			2	2	2	2
ILLUMINA-545855_0001:1:8:1245:249#0/	AGT(12) AGT(12) 	24			1	Pm_025343	CAGGAAGTAGGTCAATAGGCGG	Pm_204823	ATTTCCCCATTGGCTGAGG	AGT(12) 	12	1			5	22	2	1
ILLUMINA-545855_0001:1:1:1584:630#0/	AACT(12) 	12			1	Pm_056147	CACCCCAATCCTTGATGATACC	Pm_164434	CAATGGCTATTTGTTGCCAGG	AACT(12) 	12	1			2	2	2	2
ILLUMINA-545855_0001:1:19:359:1053#0/	AAAT(12) AAAT(12) 	24			1	Pm_167382	TGGTTTTCAAACTCATTTGGC	Pm_219207	CCCTAAATCATTGAGAATTGAATGG	AAAT(12) AAAT(12) 	24	1			1	1	1	1
ILLUMINA-545855_0001:1:3:441:1076#0/	AAAT(12) AAAT(12) 	24			1	Pm_090934	CAATTTGGTTGTACTGGAGAATGC	Pm_081210	CCCCTCATCTTACTCCATTTGC	AAAT(12) 	12	1			3	2	3	1
ILLUMINA-545855_0001:1:15:1209:642#0/	AATT(12) 	12			1	Pm_238996	CCTGATCATGGCAATGGG	Pm_249795	GAGCCTACTTCCCTGAGGACC	AATT(12) 	12	1			1	1	1	1
ILLUMINA-545855_0001:1:17:1372:917#0/	AAC(12) 	12			1	Pm_127714	ACTCAGGGAGGCAGTGAAGG	Pm_096786	TCACTGGGACCACATTCTGC	AAC(12) 	12	1			10243	3	0	1
ILLUMINA-545855_0001:1:10:16:1183#0/	AAAT(12) 	12			1	Pm_117567	TTTGGAGCTGTGTTTCTTAGCC	Pm_091251	TGCCTTTAAAGATTCCTGAATTGG	AAAT(12) 	12	1			2	1	1	1
ILLUMINA-545855_0001:1:17:1624:703#0/	AC(18) 	18			1	Pm_023758	GAGCAGCCAAGAATGAAATCC	Pm_174854	CAGTGTTAGATGTGGTGGCTCC	AC(18) 	18	1			1	2	1	1
ILLUMINA-545855_0001:1:19:745:849#0/	AAAT(20) 	20			1	Pm_191946	AGAAAGAAAATCTTACTACATCTATTAGCC	Pm_155711	TATGGCCGTTAAGCGAGG	AAAT(20) 	20	1			1	2	1	1
ILLUMINA-545855_0001:1:9:1062:971#0/	TGC(12) 	12			1	Pm_124119	TGGCTCAGTATTACACCAACGC	Pm_216615	AGCCACAGCCTGGTCTGC	TGC(12) 	12	1			1	3	1	1
ILLUMINA-545855_0001:1:2:800:864#0/	AACCCT(18) 	18			1	Pm_039397	CCCCTGACTTCAAGGAGGC	Pm_177713	TGCAAAGGACCACTGGAAGC	AACCCT(18) 	18	1			53	22	0	1
ILLUMINA-545855_0001:1:26:1536:816#0/	ATTTT(15) 	15			1	Pm_117330	TCACGGTGATTCCTAATGGG	Pm_096668	AAACGTGAAGGCATGGAAGG	ATTTT(15) 	15	1			1	1	1	1
ILLUMINA-545855_0001:1:16:1452:521#0/	ATC(12) 	12			1	Pm_253624	TGAAAGACAAGTCAAACTTTACAAAATGG	Pm_254785	TCCAGCTTTTCTCTGGATTCG	ATC(12) 	12	1			1	1	1	1
ILLUMINA-545855_0001:1:26:272:612#0/	ATTTT(15) 	15			1	Pm_241933	TCACATAGTACTGTATAGCCATTTCACC	Pm_000370	GGATCCTCATATACAATTCATGCC	ATTTT(15) 	15	1			3	2	2	2
ILLUMINA-545855_0001:1:11:753:1098#0/	TCC(15) TCC(15) 	30			1	Pm_178455	TGCATGTATTGTGAGTGAAACTGG	Pm_061666	CAGTGCAAATCAAGTATGTGTTGG	TCC(15) TCC(15) 	30	1			1	1	1	1
ILLUMINA-545855_0001:1:19:912:1171#0/	AAGC(16) AC(30) TC(18) 	64			1	Pm_167427	CAAGCAAGCATTGAAACAAGC	Pm_175188	ATCCTACACCTTCTAAGATCACAGG	AC(30) TC(18) 	48	1			1	1	1	1
ILLUMINA-545855_0001:1:16:1077:1696#0/	ATT(12) 	12			1	Pm_042792	GGAAAGACTCGATCGGTGG	Pm_035231	AAGATGTACATATCTTCCTGAAGTCG	ATT(12) 	12	1			7	2	2	1
ILLUMINA-545855_0001:1:14:124:1216#0/	ATT(15) 	15			1	Pm_065009	CTGACTGAAAACTGAATTCACTAAAGC	Pm_218193	CAGTACATGTGGACACACAGTTGG	ATT(15) 	15	1			1	1	1	1
ILLUMINA-545855_0001:1:9:15:929#0/	AAC(12) 	12			1	Pm_082808	CCAAATGGTCTAAGGCACCC	Pm_152084	ATCAAGCTGCATCTCTTGAGC	AAC(12) 	12	1			1	1	1	1
ILLUMINA-545855_0001:1:3:1517:441#0/	AGGTTC(18) AGGTTC(18) 	36	AGGTTC 		1	Pm_011383	TGCAGATAGTCACTGAATGAGGC	Pm_048264	TTCCCCAGACCTACTCCAGG	AGGTTC(18) 	18	1	AGGTTC 		1	2	1	1
ILLUMINA-545855_0001:1:22:189:608#0/	TCC(12) 	12			1	Pm_256873	CTCAGGCAGATGCCTCCC	Pm_191430	ACTCCGTAGTTGTCAGCCCC	TCC(12) 	12	1			74	1	1	1
ILLUMINA-545855_0001:1:1:1021:622#0/	AACCCT(18) 	18			1	Pm_167290	AGCGTCCAGTTGGATGTGG	Pm_132477	TCTTTGCAGAGGATCATGGG	AACCCT(18) 	18	1			886	75	0	1
ILLUMINA-545855_0001:1:15:261:741#0/	ATAC(12) 	12			1	Pm_088957	TTGATGAAAGATTTGGGTTGC	Pm_259508	TTCATATCTGATGTTGCAATTTAGTCC	ATAC(12) 	12	1			2	1	1	1
ILLUMINA-545855_0001:1:17:1247:730#0/	ATT(15) ATT(15) 	30			1	Pm_018971	CCCTTTGTATTTCACCAATACAGC	Pm_258575	CACCCATCTAAAGATGATTTTCCC	ATT(15) ATT(15) 	30	1			1	1	1	1
ILLUMINA-545855_0001:1:10:1332:1414#0/	AAAG(12) 	12			1	Pm_009769	GGATTCTTTGTCTCCACGGC	Pm_115024	AACACTGGCAGCACACAACC	AAAG(12) 	12	1			1	2	1	1
ILLUMINA-545855_0001:1:9:360:368#0/	AGGT(12) 	12			1	Pm_253418	GGATTGGAGCAGGATCTGG	Pm_185542	CCAAGAGTTCAAGTTAGCCTACCC	AGGT(12) 	12	1			1	2	1	1
ILLUMINA-545855_0001:1:26:37:1681#0/	TGGG(12) TGGG(12) 	24			1	Pm_261700	ATTGCAGATGAAGGGGTGG	Pm_042874	TCTAAATCTGCTCTGGCCCC	TGGG(12) TGGG(12) 	24	1			2	2	2	1
ILLUMINA-545855_0001:1:27:427:1471#0/	AACCCT(30) AC(12) TCTCCC(18) AC(20) 	80			1	Pm_001391	GGGTCGCCAACCCTAACC	Pm_067436	GGGACCTTCTTCTCGAGCG	AACCCT(30) AC(12) AC(20) 	62	1			32	25	9	3
ILLUMINA-545855_0001:1:10:1398:638#0/	AATG(32) 	32			1	Pm_213787	GAAGATACACTTCCCAAATCTATACAGG	Pm_075358	TTTGGGGATTATTTTACACAGCC	AATG(32) 	32	1			1	1	1	1
ILLUMINA-545855_0001:1:22:1022:304#0/	TGC(12) 	12			1	Pm_165516	GGATCGTTGCGGGTCTCC	Pm_154310	GAAGTGCGAGAGCCGAGG	TGC(12) 	12	1			30	14	0	1
ILLUMINA-545855_0001:1:2:1005:569#0/	AC(28) 	28			1	Pm_092495	TTCGAATGGCCACTTACTGC	Pm_141570	GCTTCTGCAAGACAACTTTGG	AC(28) 	28	1			1	2	1	1
ILLUMINA-545855_0001:1:21:104:1056#0/	AAAG(68) AAAAG(15) AAAG(36) 	119	AAAG 		1	Pm_072568	GACAATGGCCATATTGTGGG	Pm_089640	AAATGTTGTATGGGACACCCC	AAAG(68) AAAAG(15) AAAG(36) 	119	1	AAAG 		1	1	1	1
ILLUMINA-545855_0001:1:24:790:1387#0/	ACTTC(20) AAATG(15) 	35			1	Pm_154637	GAAATGAAATGAGATGGAGTGAGG	Pm_251684	CCTCCCCAACACCACTGC	ACTTC(20) AAATG(15) 	35	1			1	3	1	1
ILLUMINA-545855_0001:1:26:982:1160#0/	AAAC(12) 	12			1	Pm_221632	GGAGATGCTGTGTATGGCTCC	Pm_207996	GATGGGTTTCCACAACATGC	AAAC(12) 	12	1			2	2	2	2
ILLUMINA-545855_0001:1:14:1575:1996#0/	AGCCC(15) 	15			1	Pm_196389	CCAGTAGCAGGAGCATGACG	Pm_088536	ATTCCTGGCATACCACAGGC	AGCCC(15) 	15	1			3	2	2	1
ILLUMINA-545855_0001:1:4:1678:1105#0/	ATAC(36) ATAC(28) 	64	ATAC 		1	Pm_073954	GCTGGCTAACTTTATTTCTTATTCTACG	Pm_046991	TCAAGTCAAACACTGAAAAGCC	ATAC(36) ATAC(28) 	64	1	ATAC 		1	1	1	1
ILLUMINA-545855_0001:1:4:1720:1979#0/	TGC(12) TGC(12) 	24			1	Pm_258007	ATGCTGCTGCTGCTATGGG	Pm_240166	ATTCCTCCACCCATTCCTCC	TGC(12) TGC(12) 	24	1			2	1	2	1
ILLUMINA-545855_0001:1:20:249:1385#0/	TC(12) 	12			1	Pm_010520	GAACAGGGAATTAGCATTCCTCC	Pm_100026	GCACTCTAAAACTGACGAAAGACC	TC(12) 	12	1			2	2	0	1
ILLUMINA-545855_0001:1:24:1535:1475#0/	AAAT(12) 	12			1	Pm_169809	TCCATATCTAGTTCCCGGTTCC	Pm_260280	GACACTGAAATGCTTAAGTCTGCC	AAAT(12) 	12	1			1	1	1	1
ILLUMINA-545855_0001:1:20:1769:563#0/	AACCCT(18) 	18			1	Pm_058606	GCCCTGACTTCAAGGAGGC	Pm_211339	TTCAATGCAAAGGAACACGG	AACCCT(18) 	18	1			41524	61	6	7
ILLUMINA-545855_0001:1:14:637:1115#0/	AC(12) 	12	AC 		1	Pm_101546	GCTCTGTGTTGTACGCACCC	Pm_110816	AAGGAGGCAGTGGCAAACC	AC(12) 	12	1	AC 		1	219	1	1
ILLUMINA-545855_0001:1:2:16:794#0/	ACC(12) ACC(12) 	24			1	Pm_183813	TTCTACGGAACACCACCACC	Pm_120330	GATATATTCGCGGATTGGGG	ACC(12) ACC(12) 	24	1			501	653	191	17
ILLUMINA-545855_0001:1:23:1270:1910#0/	AACCCT(18) 	18			1	Pm_151141	ACGGGAGGCAGACACACC	Pm_236947	GAACTTCGGAGTAACTTGTTTTATGG	AACCCT(18) 	18	1			81	2	1	1
ILLUMINA-545855_0001:1:5:807:25#0/	AACCCT(18) 	18			1	Pm_199165	GGAAAACCCTATTCCCAGGC	Pm_177437	GTTTTCCCATGCATTGTGCC	AACCCT(18) 	18	1			43874	42656	297	584
ILLUMINA-545855_0001:1:25:1221:1774#0/	CG(12) TCGGC(15) 	27			1	Pm_164156	GATGACAGGAACAGACGGAGC	Pm_235584	CGTTTCTGCCTTTTCTCCCC	CG(12) TCGGC(15) 	27	1			1	1	1	1
ILLUMINA-545855_0001:1:7:1562:165#0/	AT(12) 	12			1	Pm_057163	TGGTTAAACATGGGGTGAGC	Pm_161601	CATATATACATGGTGGTTTAATGATGC	AT(12) 	12	1			34	31	4	1
ILLUMINA-545855_0001:1:6:975:919#0/	ATCT(12) 	12			1	Pm_102624	TGAGTGCTGAATACTCCAAAGTTAGC	Pm_185192	GAATACACAATAGAGCAGCAGCC	ATCT(12) 	12	1			3	1	1	1
ILLUMINA-545855_0001:1:14:1204:903#0/	AAACTG(18) 	18			1	Pm_163500	GAACTGTGGAGTCCTTGGGG	Pm_051068	CAGAGAGCAAACCCCAGTCC	AAACTG(18) 	18	1			1702	11	1	1
ILLUMINA-545855_0001:1:24:236:738#0/	ATGG(40) ATGG(16) TC(24) 	80			1	Pm_127942	TTGAAGTCTATCTCCCAACCCC	Pm_042051	CCCTGAAGATTGGAAGGTGC	ATGG(40) ATGG(16) TC(24) 	80	1			1	2	1	1
ILLUMINA-545855_0001:1:21:77:302#0/	TTCCC(30) TTCCC(20) 	50			1	Pm_018628	ACTTTGGACGCATTGAACCC	Pm_221393	TTTTCTCCACGCCTCACTCC	TTCCC(30) 	30	1			3	1	1	1
ILLUMINA-545855_0001:1:10:1615:1092#0/	AC(14) 	14			1	Pm_202518	CAAGGCAGAGAGGTGCTGC	Pm_012699	AACTGATCTGAAGGAACACACACC	AC(14) 	14	1			1	1	1	1
ILLUMINA-545855_0001:1:9:1459:2006#0/	AC(14) AC(16) 	30	AC 		1	Pm_024522	GTAGGATCAAAACCTTTGGCG	Pm_123891	TAGTCCAGGCACACACCAGG	AC(14) AC(16) 	30	1	AC 		1	1	1	1
ILLUMINA-545855_0001:1:1:1447:602#0/	AACCCT(18) 	18			1	Pm_186738	ATGCTTATATTCGCAGCGCC	Pm_058606	GCCCTGACTTCAAGGAGGC	AACCCT(18) 	18	1			34	41524	3	1
ILLUMINA-545855_0001:1:25:1666:1617#0/	TTC(12) 	12			1	Pm_030577	ATGCTGGGAAAGGTGGAAGG	Pm_247432	AAGACAATCTGTCCCTCATCTGG	TTC(12) 	12	1			1988	1	1	1
ILLUMINA-545855_0001:1:19:454:954#0/	AC(16) AC(16) 	32			1	Pm_190113	TCCATTGTGTTGTTACATGGC	Pm_184962	ACACTTTCAGATATTAATGGTACAAGC	AC(16) AC(16) 	32	1			1	1	1	1
ILLUMINA-545855_0001:1:7:1017:240#0/	AC(14) AC(14) 	28			1	Pm_228781	GGTGGAAAGGTTTAGGTGCC	Pm_072481	CACTTGGTCCTATGCTTATTGGC	AC(14) AC(14) 	28	1			2	2	1	1
ILLUMINA-545855_0001:1:27:105:1174#0/	AC(12) AC(12) 	24			1	Pm_188039	CACAAACGGTATCTAAATAGCTGGC	Pm_063362	TGCAGAGAACATAAAACTTTGCC	AC(12) 	12	1			2	1	2	1
ILLUMINA-545855_0001:1:18:1086:1744#0/	AT(12) AT(12) AT(12) 	36	AT 		1	Pm_147781	ATGGTTAAAAGTGGGGAGGG	Pm_035765	TGGTTTGATGATGCTGTCCC	AT(12) AT(12) 	24	1	AT 		90	1755	1	1
ILLUMINA-545855_0001:1:15:87:391#0/	ATGG(40) TGGG(12) 	52			1	Pm_004237	ATGGAGTGACAGGTGGGTCG	Pm_080388	CCGTCCATTGGTCCATCC	TGGG(12) 	12	1			1	1	1	1
ILLUMINA-545855_0001:1:18:607:87#0/	AGTTT(55) AGTTT(15) 	70	AGTTT 		1	Pm_048912	CAAAACTTGGTACAGCATACAGGC	Pm_153344	TCTCTACTAGGCTCACATAGTTTAAGGG	AGTTT(15) 	15	1	AGTTT 		2	2	2	1
ILLUMINA-545855_0001:1:6:1594:1042#0/	AC(12) 	12			1	Pm_197611	TTTGGGGATAAAAGGGGTCC	Pm_165140	GCAAAACTTTACTGGTTGCAAGG	AC(12) 	12	1			214	307	1	2
ILLUMINA-545855_0001:1:23:1066:1693#0/	AAAT(12) 	12			1	Pm_191823	TCCAGAAATCCAAAATCAAGTATCC	Pm_021352	TGACAGTGGAAGCAATGATCC	AAAT(12) 	12	1			2	3	1	1
ILLUMINA-545855_0001:1:16:1679:55#0/	AAC(12) TC(12) 	24			1	Pm_138960	TCGTTAGGCATGAAAGCTGG	Pm_121451	CTCCAGGTGGCAAACATGC	AAC(12) 	12	1			1	1	1	1
ILLUMINA-545855_0001:1:3:1024:673#0/	AAAC(12) 	12			1	Pm_245307	CACAAATCTACTTCAGAAAGAGGGG	Pm_072638	TGCAGGGAATATTATTGGTCTCG	AAAC(12) 	12	1			1	1	1	1
ILLUMINA-545855_0001:1:3:1776:1037#0/	TCC(12) TCC(12) 	24			1	Pm_061422	GAGGAGGTGCATTAGAGGGC	Pm_146426	TGCCATATACTTTTATGCTCCCC	TCC(12) 	12	1			2	2	2	1
ILLUMINA-545855_0001:1:22:1635:766#0/	TGCC(12) 	12			1	Pm_135290	CCTAACAAGCAGACCAGCCC	Pm_161397	TTCTGCCAGGATACTCTGATGC	TGCC(12) 	12	1			1	1	1	1
ILLUMINA-545855_0001:1:26:1082:1128#0/	TCTCCC(30) AC(12) 	42			1	Pm_190998	TTCTGTACCTCATGATCTGCCC	Pm_113985	TTGGGCTCATTCTCACATCC	AC(12) 	12	1			2	1	1	1
ILLUMINA-545855_0001:1:9:664:728#0/	AAC(12) AAC(12) 	24			1	Pm_220589	TCATTCTGCTGTTCACAATTTCC	Pm_016301	GCAGATGGCAAAATGCTACC	AAC(12) AAC(12) 	24	1			1	2	1	1
ILLUMINA-545855_0001:1:8:876:1171#0/	AT(12) AT(12) 	24			1	Pm_102562	TGGCTAATAGATTGGGAGAGC	Pm_210738	CCATATATAGATGTTGGTTTAATGATGC	AT(12) AT(12) 	24	1			6	199	1	1
ILLUMINA-545855_0001:1:4:1460:1881#0/	AGGT(12) 	12			1	Pm_077304	GCATGTACACATGTTAGTCAAAGACC	Pm_236874	AAAAGAGCCTCCCCACACC	AGGT(12) 	12	1			1	1	1	1
ILLUMINA-545855_0001:1:26:507:1825#0/	TGCG(12) 	12			1	Pm_210518	TGTGAAATGTCACTGTTGTTACCC	Pm_171327	TCTAAATTTACAATCCCACTTCACG	TGCG(12) 	12	1			3	2	2	1
ILLUMINA-545855_0001:1:27:1411:260#0/	AACCCT(18) 	18			1	Pm_229931	CTATGCAAAGGAAGACGGGC	Pm_058606	GCCCTGACTTCAAGGAGGC	AACCCT(18) 	18	1			17	41524	3	1
ILLUMINA-545855_0001:1:24:1738:1634#0/	AAAT(12) 	12			1	Pm_109659	AAATCACATACTTTGTTACTGGATGG	Pm_047249	CTCCTGCTGTCCTTTCATGC	AAAT(12) 	12	1			1	1	1	1
ILLUMINA-545855_0001:1:2:1432:2019#0/	TC(12) TTCC(32) AAAG(24) 	68			1	Pm_011115	GAAGGACACGGCGAGAGC	Pm_203001	CTACCCTTCTCTCATTCCCTCC	TC(12) 	12	1			1	1	1	1
ILLUMINA-545855_0001:1:21:668:528#0/	TGC(21) 	21			1	Pm_039430	AGGAGACACGAGGGCAGC	Pm_041837	AGGAGGATTTGCCACACAGG	TGC(21) 	21	1			2	1	1	1
ILLUMINA-545855_0001:1:15:566:1434#0/	TGC(15) 	15			1	Pm_185656	GGAACTGAAGCCACAAAGCC	Pm_228673	TCCCTCTTTCATACGGCTGG	TGC(15) 	15	1			1	1	1	1
ILLUMINA-545855_0001:1:27:652:1460#0/	AT(12) AT(12) 	24			1	Pm_071811	GGAGAGCATCATCAAACCACC	Pm_114795	GATCCTCTCCCCATCTTTTAACC	AT(12) 	12	1			47662	896	368	36
ILLUMINA-545855_0001:1:8:1532:1322#0/	ATATAC(18) AAAC(16) AAAC(20) 	54			1	Pm_078866	GGCATAACCAATTAAAATAATCCAATCC	Pm_049845	CCAGGATGTTGGAGAAGCCC	AAAC(16) AAAC(20) 	36	1			1	1	1	1
ILLUMINA-545855_0001:1:14:964:794#0/	ATC(12) 	12			1	Pm_034887	GCTATGTAGGGCCAAGGTGC	Pm_150243	ATGCTCTCCTCACCCTTTGG	ATC(12) 	12	1			44	2696	8	6
ILLUMINA-545855_0001:1:19:99:1367#0/	TCC(12) TCC(12) 	24			1	Pm_142873	GTGACTGAGGTCAGGGGTGG	Pm_056829	CACTAGGTGACGCACGATCC	TCC(12) TCC(12) 	24	1			595	644	0	116
ILLUMINA-545855_0001:1:10:1564:213#0/	TC(24) 	24			1	Pm_223514	GGACAAAATGTTCTTTGACCCC	Pm_109704	TGTTCAAGGCAACAGGATGG	TC(24) 	24	1			1	1	1	1
ILLUMINA-545855_0001:1:2:524:1868#0/	ACC(24) TCC(12) 	36			1	Pm_138281	TTTCAGTTGGTAAGGACTCCTCC	Pm_210621	GGAGGAAGAGAAGTGATGGTGG	ACC(24) 	24	1			1	2	1	1
ILLUMINA-545855_0001:1:25:1689:709#0/	AGGG(12) AGGG(12) 	24			1	Pm_110177	CAGGCACTGAAGGAAACGC	Pm_005097	TCCTGGGTGGAGGGAAGG	AGGG(12) AGGG(12) 	24	1			2	2	2	1
ILLUMINA-545855_0001:1:24:1193:333#0/	AAAG(12) 	12			1	Pm_167808	CATGACCATACCCTTGTGCC	Pm_026896	TAAGGGAATTTCCTCCCTCC	AAAG(12) 	12	1			2	2	1	1
ILLUMINA-545855_0001:1:7:1449:537#0/	AACCCT(18) 	18			1	Pm_199165	GGAAAACCCTATTCCCAGGC	Pm_060616	AAGTTTAGCTTCCCGTGGTCC	AACCCT(18) 	18	1			43874	16316	18	1584
ILLUMINA-545855_0001:1:10:582:340#0/	TTCC(12) AAAT(12) AAAT(12) 	36			1	Pm_010995	GCCACCCTTTCCTTCTTTCC	Pm_053306	GGGCTTAAATAGGGCTCAAGG	TTCC(12) AAAT(12) AAAT(12) 	36	1			1	1	1	1
ILLUMINA-545855_0001:1:2:1111:1994#0/	AT(12) 	12			1	Pm_159302	TGCTCTCCCCATCTTTAACC	Pm_230014	GAGAGCATCATCAAACCACC	AT(12) 	12	1			21486	50874	2512	253
ILLUMINA-545855_0001:1:1:435:1206#0/	AACCCT(18) 	18			1	Pm_231202	GTGCGATTAGAAGCGTCCG	Pm_160719	TGCAAAGGAATACGGGAAGC	AACCCT(18) 	18	1			82	67	1	2
ILLUMINA-545855_0001:1:12:799:1222#0/	AAC(12) 	12			1	Pm_045583	GGAAAAGACCCTGATGCTGG	Pm_010603	TTAAAGGGCTTTTGCATGGG	AAC(12) 	12	1			3335	1	1	1
ILLUMINA-545855_0001:1:15:441:1677#0/	TTTGG(20) 	20			1	Pm_014752	GGGGAAGTTGGAACCTGG	Pm_261551	AGGAAGAGATGAAGCCCTCC	TTTGG(20) 	20	1			2	2	1	1
ILLUMINA-545855_0001:1:9:293:249#0/	AT(12) 	12			1	Pm_231335	GGAGAGCATCATTAAACCACC	Pm_049150	TGCTCTCCCCATCTTTTAGC	AT(12) 	12	1			10477	153	22	3
ILLUMINA-545855_0001:1:18:1386:302#0/	ATT(15) 	15			1	Pm_242177	CCACTTAAAGATGTGAGGAATGG	Pm_084963	TTGCATTGGTTCAATTACGC	ATT(15) 	15	1			1	1	1	1
ILLUMINA-545855_0001:1:6:397:992#0/	AAC(18) AAC(18) 	36			1	Pm_099949	TCGATGATATTGAAAGCCGC	Pm_073217	GCACAATATGGTTCATGGGG	AAC(18) AAC(18) 	36	1			3	476	2	1
ILLUMINA-545855_0001:1:20:1665:725#0/	AACCCT(18) 	18			1	Pm_199165	GGAAAACCCTATTCCCAGGC	Pm_123677	TGATCCTCTGCACAGAACGG	AACCCT(18) 	18	1			43874	483	8	19
ILLUMINA-545855_0001:1:26:1361:1547#0/	TTC(12) TTC(12) 	24			1	Pm_108498	TCCTGAATTGCTAGCTGGG	Pm_231815	GAATTGCCCTTAAATCATTCTCC	TTC(12) TTC(12) 	24	1			1	1	1	1
ILLUMINA-545855_0001:1:16:1268:165#0/	TC(16) TC(16) 	32			1	Pm_260095	GCAGCCAGCTGTTAGATGCC	Pm_073920	TCCTCTTTGAAATTCAGGGTCC	TC(16) TC(16) 	32	1			1	3	1	1
ILLUMINA-545855_0001:1:24:1192:1409#0/	AC(14) AC(12) 	26	AC 		1	Pm_096255	CCATAAAAGTGTACATCACATTTTAGCC	Pm_092132	TGGGTTTCAGTGTGTTAATTCCC	AC(14) AC(12) 	26	1	AC 		1	1	1	1
ILLUMINA-545855_0001:1:21:717:455#0/	AACCCT(18) 	18			1	Pm_087805	TCTGTGCAGAGGATCATGGG	Pm_117818	ATCCAGTTGGATGTGAGCCC	AACCCT(18) 	18	1			16593	318	4	32
ILLUMINA-545855_0001:1:2:860:782#0/	AATGC(15) AATGC(15) 	30			1	Pm_154611	TCCATCATATAGTTCAGTGAATTTGG	Pm_211288	TTTGTAATGAACTGCAGAAAATGC	AATGC(15) AATGC(15) 	30	1			4	2	3	1
ILLUMINA-545855_0001:1:8:1421:835#0/	AATC(12) 	12			1	Pm_012192	GTCGCTCTGCAGTGAGATGG	Pm_113132	CTGGATGCCCACAGAGACC	AATC(12) 	12	1			70	2	1	1
ILLUMINA-545855_0001:1:4:366:1274#0/	AT(12) AT(12) AT(12) 	36			1	Pm_230014	GAGAGCATCATCAAACCACC	Pm_159302	TGCTCTCCCCATCTTTAACC	AT(12) AT(12) 	24	1			50874	21486	2512	253
ILLUMINA-545855_0001:1:24:1343:621#0/	AT(14) AAAT(12) AT(14) 	40			1	Pm_241325	TCTGGATTCAACCAGTGTTGC	Pm_132937	TTGGGTATCTGCTCTCCCTACC	AT(14) AAAT(12) AT(14) 	40	1			2	2	2	2
ILLUMINA-545855_0001:1:17:529:100#0/	AACCCT(18) 	18			1	Pm_216922	GGTCCTGACTTCAAGGAGGC	Pm_206167	CTATGCAAAGGAACACGGGC	AACCCT(18) 	18	1			121	949	0	3
ILLUMINA-545855_0001:1:18:1580:821#0/	AAAC(12) 	12			1	Pm_070915	TTGCACTGTGAGGTCCTTGG	Pm_163194	TCTTATCCCACTTCGGGACC	AAAC(12) 	12	1			2	1	1	1
ILLUMINA-545855_0001:1:24:1539:1667#0/	AC(14) AC(14) 	28			1	Pm_237308	AGATCACTCTTGGCTTGGGG	Pm_013699	AGGGCATGATGGAATGATCC	AC(14) AC(14) 	28	1			1	1	1	1
ILLUMINA-545855_0001:1:25:291:319#0/	TCTG(16) TCTG(16) ATCT(12) AC(26) 	70			1	Pm_238312	AATTCTGCAGCTTCAGTTCCG	Pm_200044	GTCCTTCTCCCAAGGTAATGC	TCTG(16) TCTG(16) ATCT(12) AC(26) 	70	1			1	2	1	1
ILLUMINA-545855_0001:1:27:1095:780#0/	AC(22) ATAC(16) AC(22) 	60			1	Pm_004729	GCTGCTGAATGCTTGATATGC	Pm_034215	CACACAATTTTGTACAGAAACAATCC	AC(22) ATAC(16) AC(22) 	60	1			1	2	1	1
ILLUMINA-545855_0001:1:2:198:245#0/	AAAG(32) AAAG(32) 	64			1	Pm_198922	GACCAGATGGAAACAAAGACC	Pm_196604	AAGACCTGGCTCTTCACCC	AAAG(32) 	32	1			2	230	2	1
ILLUMINA-545855_0001:1:19:967:517#0/	AGGG(12) 	12			1	Pm_011845	GTAGCATCCAAAAGGGAGCC	Pm_204295	CAGTCATACAGAAGGCAAGGC	AGGG(12) 	12	1			1	2	1	1
ILLUMINA-545855_0001:1:28:35:739#0/	AGGG(12) 	12			1	Pm_133440	TGGTCAGTAGGGCATAGTGGG	Pm_256483	CCCTCCTTCTTGGCATGG	AGGG(12) 	12	1			4	1	1	1
ILLUMINA-545855_0001:1:24:898:501#0/	TTGGC(25) 	25			1	Pm_130964	AGGAACTTGATATGTTACTTTCACATCC	Pm_236840	CCAGATGGAATTGGGAGGG	TTGGC(25) 	25	1			1	3	1	1
ILLUMINA-545855_0001:1:23:1622:199#0/	AT(12) AT(12) 	24			1	Pm_213883	GGGAGCATCAATAAACCACG	Pm_219300	GCTCACCCCACCTTTTAACC	AT(12) AT(12) 	24	1			30	31	2	1
ILLUMINA-545855_0001:1:7:1452:65#0/	AACCCT(18) 	18			1	Pm_133740	TCTATGCAAAGGAACACGGG	Pm_058606	GCCCTGACTTCAAGGAGGC	AACCCT(18) 	18	1			8212	41524	16	590
ILLUMINA-545855_0001:1:7:40:554#0/	TTCC(36) TTCC(24) AGGG(12) TTCC(20) 	92			1	Pm_148277	ATCAATAATGTTTGATCTGTGGC	Pm_161086	CCCTCCTTTCCCTCTTCC	TTCC(36) TTCC(24) AGGG(12) 	72	1			4	2	1	1
ILLUMINA-545855_0001:1:3:1668:1705#0/	AAAT(12) 	12			1	Pm_003365	TCCTGTTTTATGTTTTGTTCCCC	Pm_055663	GAAGGCTTTAGGATGCTCCC	AAAT(12) 	12	1			1	1	1	1
ILLUMINA-545855_0001:1:16:611:1780#0/	AAC(12) 	12			1	Pm_066542	GCCTAGTGGGATGAAAGATGC	Pm_221128	TTCCAAGTAAAGTTGCCTTTTGC	AAC(12) 	12	1			1	79	1	1
ILLUMINA-545855_0001:1:16:1581:1440#0/	AAAG(12) AGGG(12) TTCC(24) TTCC(12) 	60			1	Pm_146624	TCTCTCTCAAGATGGGCTGG	Pm_034701	CCTTCCGCCTTCTCTCCC	AAAG(12) AGGG(12) 	24	1			1	1	1	1
ILLUMINA-545855_0001:1:12:1434:1157#0/	AGGG(12) 	12			1	Pm_016433	AGAACCCTCAAACTCCCAGG	Pm_189100	TCCATATAGCTATGCATTAGACTGCC	AGGG(12) 	12	1			1028	1	1	1
ILLUMINA-545855_0001:1:12:859:2030#0/	AT(12) AT(12) 	24			1	Pm_230014	GAGAGCATCATCAAACCACC	Pm_159302	TGCTCTCCCCATCTTTAACC	AT(12) AT(12) 	24	1			50874	21486	2512	253
ILLUMINA-545855_0001:1:3:409:1296#0/	TTCC(72) TTCC(24) 	96			1	Pm_041928	GGACTAATCCAGCACATTTTATTAGC	Pm_046722	TTATTTGCCATGAATGCCTCC	TTCC(72) TTCC(24) 	96	1			2	2	2	1
ILLUMINA-545855_0001:1:14:525:976#0/	TC(12) 	12			1	Pm_060051	TGGAAATTCCCAGAAATGAGC	Pm_256584	CCTGTGCCTCTTGCATTCC	TC(12) 	12	1			3	2	1	1
ILLUMINA-545855_0001:1:8:408:1016#0/	AT(12) AT(12) 	24			1	Pm_159302	TGCTCTCCCCATCTTTAACC	Pm_231335	GGAGAGCATCATTAAACCACC	AT(12) AT(12) 	24	1			21486	10477	1448	164
ILLUMINA-545855_0001:1:21:585:1102#0/	TC(14) 	14			1	Pm_155981	TCACAAACAGTGATGCAGTTCC	Pm_254215	GGAATCAGTCTTAGTGCAAGTGG	TC(14) 	14	1			1	1	1	1
ILLUMINA-545855_0001:1:22:901:906#0/	AATC(20) 	20			1	Pm_124969	GAGTCAGCACCAACCTGATAGC	Pm_157548	ATGGAGGCAATTTCACATGG	AATC(20) 	20	1			1	2	1	1
ILLUMINA-545855_0001:1:10:96:66#0/	AGCC(12) AGCC(16) 	28			1	Pm_049513	AATGAAACCCAGACATGGGC	Pm_068735	CCTTGACCCAGTGAAGTGCC	AGCC(12) AGCC(16) 	28	1			1	3	1	1
ILLUMINA-545855_0001:1:22:824:810#0/	AC(24) 	24			1	Pm_166967	CGCATGCATAATTGACAACG	Pm_083988	TTCCTCAACTGGACATCCTCC	AC(24) 	24	1			1	2	1	1
ILLUMINA-545855_0001:1:1:1264:1387#0/	TTCC(12) 	12			1	Pm_114106	TTCTTCTCCCACTGAGCAGG	Pm_106984	CCAACTTCTCCCAAGTTTATCTCC	TTCC(12) 	12	1			1	1	1	1
ILLUMINA-545855_0001:1:13:1405:549#0/	AT(12) AT(12) 	24			1	Pm_207180	TGCTCTCCCAATCTTTTAGCC	Pm_071811	GGAGAGCATCATCAAACCACC	AT(12) 	12	1			3775	47662	100	25
ILLUMINA-545855_0001:1:1:850:1911#0/	AT(12) 	12			1	Pm_152030	CATGATATATATAGATGGTTAAAGATGGGG	Pm_213687	CATGGTTTATTGATGCTCTCCC	AT(12) 	12	1			4411	16608	265	5
ILLUMINA-545855_0001:1:20:178:484#0/	ACCTCC(18) 	18			1	Pm_120637	TGGGCCACTTCATATTCAGG	Pm_230658	CCTCTTGGGTCTTGGAGGG	ACCTCC(18) 	18	1			1	1	1	1
ILLUMINA-545855_0001:1:3:669:251#0/	TTTGG(15) 	15			1	Pm_132475	TCCTGTAGAGCCATCCTATCTGG	Pm_007137	ATCCCCATATTTGGCCTGC	TTTGG(15) 	15	1			1	3	1	1
ILLUMINA-545855_0001:1:15:525:748#0/	AACCCT(18) 	18			1	Pm_146435	GGTGCGATTATCAGCGTCC	Pm_048683	ACTTATTTTGGAGCGTGGGC	AACCCT(18) 	18	1			1503	18993	2	34
ILLUMINA-545855_0001:1:12:218:430#0/	AATG(16) AATG(16) 	32			1	Pm_104671	TTTTCCTTGCAAGCAGGAGG	Pm_144884	GGTCTTATTAGGTACGCCACCC	AATG(16) AATG(16) 	32	1			3	4	3	1
ILLUMINA-545855_0001:1:3:299:774#0/	TCTG(28) TGCC(24) TGCC(16) 	68	TGCC 		1	Pm_174528	TGCCTGCCTATCTATCTCGC	Pm_075087	TTGTTTGTAAGCTGCTGGTGC	TGCC(16) 	16	1	TGCC 		2	1	2	1
ILLUMINA-545855_0001:1:23:1663:1878#0/	ATC(51) ATC(36) 	87	ATC ATC 	ATC	1	Pm_228755	AACATCTGGCTGACCGTGC	Pm_149933	CTAGCCTGGTGCCTTCAACC	ATC(51) ATC(36) 	87	1	ATC ATC 	ATC	19	9	1	1
ILLUMINA-545855_0001:1:25:1334:150#0/	TGGG(12) 	12			1	Pm_159372	CTGTTCAGCAAAGCTGTCTCC	Pm_070457	AGTTCTTGCATCTCTCCATCTAAGG	TGGG(12) 	12	1			4	4	1	1
ILLUMINA-545855_0001:1:9:1652:1793#0/	TTCC(12) 	12			1	Pm_019994	AGCCTCAGATCAACTTCGCC	Pm_225280	TGTGGTGGAAACATGAAGGG	TTCC(12) 	12	1			1	1	1	1
ILLUMINA-545855_0001:1:6:1606:249#0/	AACAG(15) 	15			1	Pm_010621	AAGACAGAGATCAGAGTGAAACCG	Pm_053295	TGGCTTTCAAATTTCACTTTTCC	AACAG(15) 	15	1			1	1	1	1
ILLUMINA-545855_0001:1:7:392:21#0/	AT(12) AT(12) 	24			1	Pm_031174	TGGTTAAAAGATTGGGAGAGG	Pm_003191	GTGGTTTCATGACGCTATCC	AT(12) 	12	1			790	11	3	1
ILLUMINA-545855_0001:1:11:225:959#0/	AC(20) 	20			1	Pm_234684	TGCAAGTAGAACATTTTCTCAGGG	Pm_090815	TTGGAGTCAAACAAGACAGTAGGG	AC(20) 	20	1			1	1	1	1
ILLUMINA-545855_0001:1:13:84:122#0/	ATAC(12) ATAC(12) ATAC(12) 	36			1	Pm_150309	GTGGGACTTCCAGATCCAGG	Pm_211798	AGCTCTCAAAATTCCCAGCC	ATAC(12) ATAC(12) ATAC(12) 	36	1			47	1	1	1
ILLUMINA-545855_0001:1:27:834:503#0/	AT(12) AT(12) 	24			1	Pm_234154	GATGGTTTGATGATACTCTCCCC	Pm_144050	CCATATATATTAGGTTCAAAGATCGGG	AT(12) AT(12) 	24	1			357	14	1	1
ILLUMINA-545855_0001:1:17:1205:1247#0/	AC(32) 	32			1	Pm_022075	AAATTGCACGCAAGAAGTGC	Pm_217336	GGAAGGGAGATAAGTAGATTACGCC	AC(32) 	32	1			2	1	1	1
ILLUMINA-545855_0001:1:11:1684:386#0/	TTCC(12) TCC(18) TTCC(12) 	42			1	Pm_037037	CCCCAAGAGTTGTAAGTTGGC	Pm_082153	CCTATATAGTCAGTTCAAATGCCTGG	TTCC(12) TTCC(12) 	24	1			1	2	1	1
ILLUMINA-545855_0001:1:9:362:1000#0/	AAC(12) 	12			1	Pm_156083	GTCACGAAGAGTCGGACACG	Pm_017135	ATGGAAGATAGTAATCTGTGCTTGC	AAC(12) 	12	1			5742	1	0	1
ILLUMINA-545855_0001:1:26:1562:1894#0/	AATT(20) AATT(20) 	40			1	Pm_014385	TAGGCAATTTGGCTCCATCC	Pm_021048	TCAGTTTGGAATCAGGCAGC	AATT(20) AATT(20) 	40	1			1	1	1	1
ILLUMINA-545855_0001:1:20:451:768#0/	AAGC(12) 	12			1	Pm_048249	TTGGTGCTCTCTGAGCTTGG	Pm_000562	CACTCAACAACACTGGCAGG	AAGC(12) 	12	1			2537	3	1	1
ILLUMINA-545855_0001:1:1:1522:1837#0/	TC(14) TC(14) 	28			1	Pm_040012	TCCAAGTGCGTCAAATCACC	Pm_118938	CCGCTGAGGACTTCTGTTCC	TC(14) TC(14) 	28	1			1	1	1	1
ILLUMINA-545855_0001:1:27:147:1490#0/	TC(12) TC(12) 	24			1	Pm_102713	GGGCTCATGATGACAAGTTCC	Pm_079051	GGATGCTCAGGCATCTATGG	TC(12) TC(12) 	24	1			4	3	3	1
ILLUMINA-545855_0001:1:20:88:1897#0/	AC(24) 	24			1	Pm_004546	CTGGCTGGGGAATTCTGG	Pm_042486	GGGTATAGTCCAATACATACATGCG	AC(24) 	24	1			9144	3	1	1
ILLUMINA-545855_0001:1:16:1234:840#0/	AT(12) AT(12) 	24			1	Pm_169929	TGCTCTCCCAATCATTTCACC	Pm_092436	GGGTAGAGCATCATTAAACCACC	AT(12) AT(12) 	24	1			1010	936	28	95
ILLUMINA-545855_0001:1:19:648:990#0/	AAAT(16) AAAT(20) 	36	AAAT 		1	Pm_104993	TACGCCTAGAGAAATGCCCG	Pm_054589	CCAGCCTGTTTCATGATGCC	AAAT(16) AAAT(20) 	36	1	AAAT 		1	1	1	1
ILLUMINA-545855_0001:1:17:992:1999#0/	AT(12) 	12			1	Pm_239582	TGGTTAAAAGATTGGGAGAGC	Pm_030225	TCTATATGGTGGTTTGATGATGC	AT(12) 	12	1			8860	2765	953	114
ILLUMINA-545855_0001:1:2:1534:1815#0/	AT(12) AT(12) 	24			1	Pm_071811	GGAGAGCATCATCAAACCACC	Pm_192078	GCTCTCCCCACCTTTTAACC	AT(12) AT(12) 	24	1			47662	1306	116	1
ILLUMINA-545855_0001:1:16:924:600#0/	TTCCC(15) 	15			1	Pm_227745	CTTTCACGTGGGCTTCTTCC	Pm_038525	AACCCTCTGAGCTCCCTTCC	TTCCC(15) 	15	1			2	3	1	1
ILLUMINA-545855_0001:1:28:215:1342#0/	AACCCT(18) 	18			1	Pm_060616	AAGTTTAGCTTCCCGTGGTCC	Pm_046900	CTATTCCCAAGCAGCTTCCC	AACCCT(18) 	18	1			16316	27	1	1
ILLUMINA-545855_0001:1:24:1108:63#0/	AAAC(16) AAAC(20) 	36	AAAC 		1	Pm_013079	TCATACATAGGTCTTTAATGCATAGC	Pm_212327	CACCCACACCTGAATTGC	AAAC(16) AAAC(20) 	36	1	AAAC 		2	3	1	1
ILLUMINA-545855_0001:1:16:91:65#0/	AAAC(12) AAAC(12) 	24			1	Pm_182029	CACACAAACCCAACACAGGC	Pm_081876	TGATTGTTTAATTATGTGAGCCATCC	AAAC(12) AAAC(12) 	24	1			5	2	3	2
ILLUMINA-545855_0001:1:26:1531:1903#0/	AAAAC(20) 	20			1	Pm_008114	GGTTAAAGTGAAATATGATTAGAAGATGC	Pm_068581	GCAAATTTATGAACACACTGCC	AAAAC(20) 	20	1			1	1	1	1
ILLUMINA-545855_0001:1:22:1075:219#0/	TGCC(16) 	16			1	Pm_149358	AATCCAACCACTGCCTGTCC	Pm_052200	CTCCTACCCCTGTGCCTTCC	TGCC(16) 	16	1			2	1	1	1
ILLUMINA-545855_0001:1:18:1026:469#0/	AAAG(12) 	12			1	Pm_137530	GCAGATGTTTGGCTTAATTTGC	Pm_242742	TCTATCAACTGCATCCCACAGG	AAAG(12) 	12	1			1	3	1	1
ILLUMINA-545855_0001:1:1:1653:1160#0/	AACCCT(18) AACCCT(18) 	36			1	Pm_048683	ACTTATTTTGGAGCGTGGGC	Pm_058606	GCCCTGACTTCAAGGAGGC	AACCCT(18) AACCCT(18) 	36	1			18993	41524	6	937
ILLUMINA-545855_0001:1:23:956:1354#0/	AAAT(16) AAAT(16) 	32			1	Pm_068584	TCACCTTGTGTGAGATGGGC	Pm_149062	GAAATAGGCATAGGCAACCCC	AAAT(16) AAAT(16) 	32	1			190	3	2	1
ILLUMINA-545855_0001:1:23:669:949#0/	AATG(12) 	12			1	Pm_188741	AGAAAAGACAGCGTCGCCC	Pm_093271	CACCCCTGTTTCTAAAACCCC	AATG(12) 	12	1			1	1	1	1
ILLUMINA-545855_0001:1:21:1322:654#0/	TC(12) 	12			1	Pm_069075	AACACCAAATAAGCTGTGGGC	Pm_144765	TCACAGGTATTCCCATAGCGG	TC(12) 	12	1			2	1	2	1
ILLUMINA-545855_0001:1:8:1376:1925#0/	TTCC(60) TTCC(44) 	104	TTCC 		1	Pm_131591	AAGGTTAAAGAAGTGGCTTCCG	Pm_066915	GGGTGGAGAGATATCAAATGTGC	TTCC(44) 	44	1	TTCC 		2	1	2	1
ILLUMINA-545855_0001:1:8:1606:1079#0/	AAGC(12) AAGC(12) 	24			1	Pm_033569	AGCCGAGAAAAGGAAGGTCC	Pm_180121	GAAGATGCAAGCAGGCAACC	AAGC(12) AAGC(12) 	24	1			1	2	1	1
ILLUMINA-545855_0001:1:1:647:277#0/	AC(12) TC(12) 	24			1	Pm_087313	TTGGAAATTCTCCTGGGTGG	Pm_164520	CCAGGTTTCTCTCCCTGTGG	AC(12) 	12	1			2	1	0	1
ILLUMINA-545855_0001:1:2:886:15#0/	TCC(12) TCC(12) 	24			1	Pm_256062	GACACTTTCAGCACCAGGACC	Pm_144368	ACATTTCTGGGACAGGGTGG	TCC(12) TCC(12) 	24	1			23	9	5	4
ILLUMINA-545855_0001:1:20:300:107#0/	AT(12) AT(12) 	24			1	Pm_149191	CTCTCCCCATCTTTCACCG	Pm_076653	TTTGGGAGAGCATCAATAAACC	AT(12) AT(12) 	24	1			56	125	5	6
ILLUMINA-545855_0001:1:6:137:525#0/	AAAC(12) 	12			1	Pm_107555	CTGCTTTTGCTGGACAATGC	Pm_149774	TCCCAGAACCATTTATGCCC	AAAC(12) 	12	1			1	1	1	1
ILLUMINA-545855_0001:1:21:1716:1226#0/	AT(12) 	12			1	Pm_150034	TGGTTAAAAGATGGGGAGAGC	Pm_143632	AAATGGTGGTTTAATGATGCTCC	AT(12) 	12	1			7931	56	3	3
ILLUMINA-545855_0001:1:7:1344:69#0/	AACCCT(18) 	18			1	Pm_032328	TGCAAAGGAACATGGGAAGC	Pm_039100	CTGACCTCAAGGAGGGCG	AACCCT(18) 	18	1			742	1	1	1
ILLUMINA-545855_0001:1:10:1323:1900#0/	AACCCT(18) 	18			1	Pm_199165	GGAAAACCCTATTCCCAGGC	Pm_060616	AAGTTTAGCTTCCCGTGGTCC	AACCCT(18) 	18	1			43874	16316	18	1584
ILLUMINA-545855_0001:1:19:1732:69#0/	AT(12) AT(12) 	24			1	Pm_220623	TGCTGTCCCCATCTTTAACC	Pm_182436	GGAGAGCATCAATAAACCACG	AT(12) AT(12) 	24	1			332	2463	115	3
ILLUMINA-545855_0001:1:1:446:102#0/	ATCT(12) 	12			1	Pm_250190	GGCCAGCATCTTAACTATTACACC	Pm_104219	TTCTGAGTGAGCCTCATAAAGCC	ATCT(12) 	12	1			1	1	1	1
ILLUMINA-545855_0001:1:28:753:786#0/	TCC(12) TCC(12) 	24	TCC 		1	Pm_199313	TTACCTTTGCTGGGATTGGC	Pm_122496	ATGCCTCCCTAATTTGCTGG	TCC(12) TCC(12) 	24	1	TCC 		1	3	1	1
ILLUMINA-545855_0001:1:8:655:1581#0/	AC(24) 	24			1	Pm_241457	TTTTAATGAAGGCTTGAGTGTCG	Pm_242638	AAAGGTGTGAAAACCCCAGC	AC(24) 	24	1			3	1	1	1
ILLUMINA-545855_0001:1:5:1643:567#0/	AC(20) TC(46) TC(18) 	84	TC 		1	Pm_073889	GAGAGAGTCAATTCTCTTTATTCGTGG	Pm_150440	TTTCCCCTAGGAGCAATGG	TC(18) 	18	1	TC 		1	3	1	1
ILLUMINA-545855_0001:1:4:1560:693#0/	AACCCT(18) 	18			1	Pm_130978	TTTGGGCACTGACTTCAAGG	Pm_087805	TCTGTGCAGAGGATCATGGG	AACCCT(18) 	18	1			59	16593	1	1
ILLUMINA-545855_0001:1:16:1630:1597#0/	AGGG(12) 	12			1	Pm_134710	TGCCTCTCAGTTTCTTTCTTCC	Pm_184387	TTTAAATCCCACTCTTCTGGGC	AGGG(12) 	12	1			3	2	1	1
ILLUMINA-545855_0001:1:11:475:1379#0/	AT(12) 	12			1	Pm_001226	TGGGGAGAGCATCAATAAACC	Pm_048562	GCATTCCCAATCCTTTCACC	AT(12) 	12	1			10294	59	3	1
ILLUMINA-545855_0001:1:4:896:1040#0/	AT(12) AT(12) 	24			1	Pm_067143	CTATATATGGTTAAAAGATTGGGAGAGC	Pm_100235	ATCTATATGGTGGTTTGATGATGC	AT(12) AT(12) 	24	1			3464	2695	0	2
ILLUMINA-545855_0001:1:27:215:904#0/	ATGG(40) ATGG(20) 	60	ATGG 		1	Pm_213310	GATGGATGGATGGGCTCC	Pm_149479	TGCCAAAGACTTACCAAGGG	ATGG(20) 	20	1	ATGG 		3	2	3	1
ILLUMINA-545855_0001:1:21:310:1276#0/	ATAC(12) 	12			1	Pm_007235	AAGCAAAGCATTGACCAGCC	Pm_248649	TCAGATCACCAGCGTGCC	ATAC(12) 	12	1			2	1	1	1
ILLUMINA-545855_0001:1:10:58:1422#0/	AAAT(16) 	16			1	Pm_089371	TTGTGCCTCTCCAGATATTAGGG	Pm_230308	ATTACTGCGTTGGCTGAGGC	AAAT(16) 	16	1			2	1	1	1
ILLUMINA-545855_0001:1:3:1741:1865#0/	AACCCT(18) 	18			1	Pm_199165	GGAAAACCCTATTCCCAGGC	Pm_211524	GATCCTCTGCACAGAAGGGG	AACCCT(18) 	18	1			43874	14998	18	1161
ILLUMINA-545855_0001:1:4:23:612#0/	ACCCC(15) 	15			1	Pm_218697	TCAACATTCCATAGAAGTGAGCC	Pm_190696	TGTGTCTGTTTTGTTCGGGG	ACCCC(15) 	15	1			2	2	2	2
ILLUMINA-545855_0001:1:1:1644:1369#0/	TC(14) 	14			1	Pm_067687	CCCAGAGTTCTCACTTGAGGC	Pm_146268	TCCACCTTTCCTAGCATTAGAACC	TC(14) 	14	1			351	4	2	1
ILLUMINA-545855_0001:1:25:1736:861#0/	AC(12) AC(12) 	24			1	Pm_143174	TCCTCTGCTGGCAATCCC	Pm_047450	GCATGAATGAAGCACCTTTCC	AC(12) AC(12) 	24	1			1	5	1	1
ILLUMINA-545855_0001:1:25:725:1209#0/	CGG(12) 	12			1	Pm_256582	TTGTCTTTTCTTCTGGGCAGG	Pm_245857	GCTGCAACCCAGTTCTATTTGG	CGG(12) 	12	1			2	3	2	1
ILLUMINA-545855_0001:1:15:302:758#0/	AAC(12) AAC(12) 	24			1	Pm_235708	CTGAGCAAACTCAGGGAGGC	Pm_045032	AAGTCGTGTCCGACTCTTCG	AAC(12) 	12	1			9641	5647	82	3
ILLUMINA-545855_0001:1:18:588:486#0/	AT(12) 	12			1	Pm_152199	CCCTCCCAATCATTTCACC	Pm_001226	TGGGGAGAGCATCAATAAACC	AT(12) 	12	1			42	10294	20	8
ILLUMINA-545855_0001:1:26:647:1604#0/	AT(14) 	14			1	Pm_178663	GCTTCCATGTAGCACCTGACC	Pm_213393	AAGAGATGGAACCTTGCTACCC	AT(14) 	14	1			2	1	1	1
ILLUMINA-545855_0001:1:6:343:172#0/	TGC(18) TGC(18) 	36			1	Pm_236830	GAGGCTAATATCAGTGGGTTGC	Pm_135391	TCCTAGGGCACTTCTGTCCC	TGC(18) TGC(18) 	36	1			1	1	1	1
ILLUMINA-545855_0001:1:18:1323:1607#0/	AC(32) AC(18) 	50	AC 		1	Pm_028997	CACACACACACAGTGGCACC	Pm_053277	GGAGTTCGCAAACCGAGG	AC(18) 	18	1	AC 		3	486	1	1
ILLUMINA-545855_0001:1:18:730:1914#0/	TCTG(16) 	16			1	Pm_196728	GCACCTTTGAGATTGGTTGG	Pm_014689	TTAGCATTTGGACAGCAGCC	TCTG(16) 	16	1			1	1	1	1
ILLUMINA-545855_0001:1:9:1594:1168#0/	AACCCT(18) 	18			1	Pm_058606	GCCCTGACTTCAAGGAGGC	Pm_228381	TTCTATGCAAAGGACCACGG	AACCCT(18) 	18	1			41524	15780	39	1299
ILLUMINA-545855_0001:1:17:1190:143#0/	TCCCC(15) 	15			1	Pm_128107	GATGCCTCCTCCACATTTCC	Pm_080886	GATTACACCACAGTTGTTCCTGG	TCCCC(15) 	15	1			2	1	1	1
ILLUMINA-545855_0001:1:14:1784:1109#0/	AACCCT(18) 	18			1	Pm_199165	GGAAAACCCTATTCCCAGGC	Pm_060616	AAGTTTAGCTTCCCGTGGTCC	AACCCT(18) 	18	1			43874	16316	18	1584
ILLUMINA-545855_0001:1:14:1187:734#0/	TCTG(20) 	20			1	Pm_072350	AAGCCTCAAAAGCCCTTGG	Pm_231246	TGGAGAACAAGTGAACTGGAGC	TCTG(20) 	20	1			2	1	1	1
ILLUMINA-545855_0001:1:16:427:1538#0/	AACCCT(18) 	18			1	Pm_216075	AAGCGTCCAGTTGGATTTGG	Pm_168267	GACGCTTATAATCGCACCCC	AACCCT(18) 	18	1			1268	17379	37	9
ILLUMINA-545855_0001:1:27:375:1211#0/	AAAT(20) 	20			1	Pm_185707	CCAAGTCTGGACGTCATGC	Pm_033001	GAGGCCACCAAAGTTTAGTCC	AAAT(20) 	20	1			2	1	1	1
ILLUMINA-545855_0001:1:6:844:584#0/	AATG(16) 	16			1	Pm_082766	CTGGAAGGCAAACCCAAGC	Pm_155841	CAGTGGTCCCTTCCCTATTCC	AATG(16) 	16	1			1	2	1	1
ILLUMINA-545855_0001:1:15:874:1938#0/	AATCAT(18) ATT(15) 	33			1	Pm_226925	TCATACATGAATCTTCCACCTCC	Pm_074369	CAACATTATTTTGGTTGGCCC	AATCAT(18) ATT(15) 	33	1			2	2	1	1
ILLUMINA-545855_0001:1:24:1487:615#0/	ATAC(12) ATAC(12) 	24			1	Pm_170954	CACCGTACTGGCAGTCCACC	Pm_008444	GCTTGTAGGAAGCTGGGAAGG	ATAC(12) ATAC(12) 	24	1			1	1	1	1
ILLUMINA-545855_0001:1:5:155:326#0/	AC(18) 	18			1	Pm_025023	TAGGAAGGTGGCAGGGGC	Pm_235201	TCATTGCCTAAAGACTTGCTTGC	AC(18) 	18	1			3	2	1	1
ILLUMINA-545855_0001:1:13:1381:1838#0/	TGC(12) 	12			1	Pm_092697	GAATTGCCCAGTAGAAGCGG	Pm_164678	GAGTGGAGGGAACAGATGGG	TGC(12) 	12	1			3	6	2	2
ILLUMINA-545855_0001:1:17:1604:97#0/	AAC(15) 	15			1	Pm_144840	TTAGCCTAACTGGTGGCTCC	Pm_073498	TGTTTCTTGGAATCTGCTAGGC	AAC(15) 	15	1			2	1	1	1
ILLUMINA-545855_0001:1:10:1226:1904#0/	TC(30) TC(30) 	60			1	Pm_063781	CACTAAATGATGTGATTGCTAAGCG	Pm_188247	GAATAAATGGCAGCAACCAGC	TC(30) TC(30) 	60	1			1	1	1	1
ILLUMINA-545855_0001:1:15:825:48#0/	AGGG(12) 	12			1	Pm_019167	CGCCAAATGGAAAGGTGC	Pm_035063	TTCCTCCCCTCCACAATCC	AGGG(12) 	12	1			3	1	1	1
ILLUMINA-545855_0001:1:13:358:1965#0/	AAAC(12) 	12			1	Pm_234705	TCAGACCAGGCTAAAAGGGG	Pm_222757	TCCACGCAACATGCTAGTCC	AAAC(12) 	12	1			1	1	1	1
ILLUMINA-545855_0001:1:14:625:1161#0/	AACCCT(18) 	18			1	Pm_058606	GCCCTGACTTCAAGGAGGC	Pm_163098	TGCAGAGGAACATGGGAAGC	AACCCT(18) 	18	1			41524	826	2	24
ILLUMINA-545855_0001:1:10:1179:805#0/	TTCC(20) TTCC(12) TTCC(36) TTCC(24) 	92	TTCC 		1	Pm_061266	AAAGAATCCACTGTGGCACG	Pm_201400	GGAAGGAGGGGACTTCTAGCC	TTCC(20) 	20	1	TTCC 		2	1	1	1
ILLUMINA-545855_0001:1:27:1451:1481#0/	AT(12) 	12			1	Pm_089683	ATTGGGAGAGGATCAATAAACC	Pm_127457	AAGCTCTCCCCATCTCTAACC	AT(12) 	12	1			952	43	2	1
ILLUMINA-545855_0001:1:25:1300:94#0/	TGCC(16) AC(14) TGCG(12) TGCC(16) AC(14) 	72			1	Pm_053786	ATCGGAAGAGCGGTTCAGC	Pm_070346	CCTTTCTCCTACTGCCTGCC	TGCG(12) TGCC(16) AC(14) 	42	1			62484	3	0	1
ILLUMINA-545855_0001:1:13:1194:362#0/	AAAT(12) 	12			1	Pm_170999	TGCAAATATCCTAATCCTGTGCC	Pm_100528	TTGACCCAAAATAAAGGTGGG	AAAT(12) 	12	1			1	1	1	1
ILLUMINA-545855_0001:1:19:856:199#0/	AC(20) AC(16) AC(20) AC(20) 	76	AC 		1	Pm_227361	CAAGACATTGGAAACTGCCG	Pm_037252	GTCTGTGCTTCCTCCTTGGG	AC(20) AC(16) AC(20) AC(20) 	76	1	AC 		2	1	1	1
ILLUMINA-545855_0001:1:6:1616:511#0/	AAAG(12) AAAG(12) 	24	AAAG 		1	Pm_104684	TGAGTGGGAGGGAGATCAGG	Pm_216506	CCTGGGTTTTCTCTCTTCATGC	AAAG(12) AAAG(12) 	24	1	AAAG 		1	1	1	1
ILLUMINA-545855_0001:1:15:622:169#0/	TCCTG(15) 	15			1	Pm_045017	CTTATATGCTGTTTTCCTTCATCTCC	Pm_020182	GGAAAAGCAATTAACAGCAATCC	TCCTG(15) 	15	1			1	2	1	1
ILLUMINA-545855_0001:1:2:1533:567#0/	AC(14) 	14			1	Pm_106919	GGCATGGCTCTATTTCATCTGG	Pm_036079	CTTCAGGGACTTGTCCAGGC	AC(14) 	14	1			1	117	1	1
ILLUMINA-545855_0001:1:25:377:146#0/	TTC(15) 	15			1	Pm_102856	AGGCAACATGCAGGAGAAGG	Pm_211057	TCTGGGCTGCAGAAATAGGC	TTC(15) 	15	1			3	2	1	1
ILLUMINA-545855_0001:1:24:871:955#0/	ATC(21) ATC(18) 	39	ATC 		1	Pm_117868	CCTAAACATCTGACTGAATGTGCC	Pm_089846	CCAAGGACCTGGGATAGGC	ATC(21) ATC(18) 	39	1	ATC 		4	2574	1	1
ILLUMINA-545855_0001:1:17:870:546#0/	AT(12) 	12			1	Pm_151818	ATGGTCTCCCCATCTTTAGCC	Pm_098368	GGGGAGAGAAACATTAAACCACC	AT(12) 	12	1			183	115	5	1
ILLUMINA-545855_0001:1:5:324:820#0/	TTC(12) TTC(12) 	24			1	Pm_218899	GCAGGGAATTAAGCAGTGAGC	Pm_239094	CATAATTGGATCAGGTGGCG	TTC(12) TTC(12) 	24	1			13	2	1	1
ILLUMINA-545855_0001:1:21:1548:482#0/	AGT(12) 	12			1	Pm_189830	CTTATAGTACCTGTAGCTGTACTTCTTCC	Pm_043145	GACTTCATTTTGTACATATATAGCTGACG	AGT(12) 	12	1			2	2	1	1
ILLUMINA-545855_0001:1:23:1564:327#0/	AT(12) 	12			1	Pm_028664	TGAGAATATAGAGTTAAAAGTTGGTTGC	Pm_111497	TTTATACCATCTTCATAAGCGTTCC	AT(12) 	12	1			1	1	1	1
ILLUMINA-545855_0001:1:23:368:502#0/	AT(12) 	12			1	Pm_152030	CATGATATATATAGATGGTTAAAGATGGGG	Pm_252799	TGGTTTGATGATGCTCTCCC	AT(12) 	12	1			4411	52116	570	40
ILLUMINA-545855_0001:1:22:1472:1595#0/	ATAC(12) 	12			1	Pm_184519	GGACAATGGGACAAAGTAGGG	Pm_074496	AATCCCCATTGAAATATACATGC	ATAC(12) 	12	1			2	4	1	1
ILLUMINA-545855_0001:1:9:436:765#0/	ACC(12) 	12			1	Pm_157984	AGGAACTCTGTGGACCACGC	Pm_173457	CCAACCCTGCTTTACCTACCC	ACC(12) 	12	1			1	1	1	1
ILLUMINA-545855_0001:1:7:330:700#0/	ATC(12) 	12			1	Pm_098007	TGAACCAATCTACTGACAGAAAAGC	Pm_253174	TTCACAGGAAACATCCACCC	ATC(12) 	12	1			1	1	1	1
ILLUMINA-545855_0001:1:4:767:751#0/	AAAT(12) AAGT(16) AAAT(12) AAGT(16) 	56			1	Pm_253276	CTGGAGTCACCGTGAGTTGG	Pm_115733	GATGATGCTCAAGAGAATGCG	AAAT(12) AAGT(16) AAAT(12) AAGT(16) 	56	1			4	3	1	1
ILLUMINA-545855_0001:1:14:1621:1035#0/	ATT(15) 	15			1	Pm_048681	TCATCAGTGTCATGTTGGAAGG	Pm_069830	GATGTCTCCTCTACCCACTTGC	ATT(15) 	15	1			1	1	1	1
ILLUMINA-545855_0001:1:26:520:420#0/	AT(12) 	12			1	Pm_239346	GGCAAACATTTTGAGAGCTGG	Pm_185663	CCAACATGCTTGTCCTGTAGC	AT(12) 	12	1			3	1	1	1
ILLUMINA-545855_0001:1:28:568:400#0/	AATT(12) 	12			1	Pm_100239	GCTTCCACAATACTGATCTTTGTAGG	Pm_248074	CCATGGAGATATCGGCTCC	AATT(12) 	12	1			1	1	1	1
ILLUMINA-545855_0001:1:5:1351:1733#0/	AGGG(12) 	12			1	Pm_073716	CATGTTCTCCACTCATGCCC	Pm_208371	CCCCTCTTCCTCTTCTCCC	AGGG(12) 	12	1			1	1	1	1
ILLUMINA-545855_0001:1:24:529:936#0/	AC(18) 	18			1	Pm_058288	CCACTTCTGAAAACCTTGCC	Pm_156901	TAGCCAATGAATTTCCATGC	AC(18) 	18	1			64	1	1	1
ILLUMINA-545855_0001:1:19:1342:1204#0/	AC(12) 	12			1	Pm_109428	TCACCACTACACCAAACTGGC	Pm_149211	TGCATCAACTGTCACTGTGC	AC(12) 	12	1			306	3	2	1
ILLUMINA-545855_0001:1:9:456:1000#0/	ATT(12) 	12			1	Pm_164046	GCAATGGTAAGAAACCTATCTGCC	Pm_200782	CATCTGCCTATCCCAGGTCC	ATT(12) 	12	1			1	2307	1	1
ILLUMINA-545855_0001:1:1:530:379#0/	TTGG(12) 	12			1	Pm_170891	GTGCCTCTGTCTCAAGCTGC	Pm_030680	GCTGGCTGTAAGGTTTTCCC	TTGG(12) 	12	1			1	1	1	1
ILLUMINA-545855_0001:1:16:1259:1692#0/	AAAT(12) AAAT(12) 	24			1	Pm_107694	TGCTCCTGGACGATAGGTAGG	Pm_091929	GCACTCTGGTAGATGGCACC	AAAT(12) AAAT(12) 	24	1			1	2	1	1
ILLUMINA-545855_0001:1:13:531:1644#0/	ATC(12) ATC(12) 	24			1	Pm_170765	TTCCACAAATATCCCTGCCC	Pm_169753	CACTCTTTTGTGAGCTGCCC	ATC(12) ATC(12) 	24	1			1	3	1	1
ILLUMINA-545855_0001:1:27:552:1412#0/	ATC(12) ATC(36) 	48	ATC 		1	Pm_081584	TAACCTTGGAAGCCACAGCC	Pm_025161	TTCAGATCCTCCCCAAGTAGC	ATC(12) ATC(36) 	48	1	ATC 		1	1	1	1
ILLUMINA-545855_0001:1:4:1045:66#0/	TTTGG(15) TTTGG(15) 	30			1	Pm_116094	AATCCTGGGACCTTCAGCC	Pm_174237	TCTGGAAAGCAGATGAAGAGG	TTTGG(15) TTTGG(15) 	30	1			3	1	1	1
ILLUMINA-545855_0001:1:16:585:1166#0/	TGCC(12) 	12			1	Pm_142388	GAACGAGCAGGTTCTGTTGC	Pm_158926	ATGGCTTCACCTGCAATGG	TGCC(12) 	12	1			1	1	1	1
ILLUMINA-545855_0001:1:13:1459:1420#0/	AT(12) AT(12) 	24			1	Pm_158312	GCTCTGCCAATCTTTCAGCC	Pm_129471	TGGGGAGACCATCAATAAACC	AT(12) AT(12) 	24	1			3	2859	1	1
ILLUMINA-545855_0001:1:13:1138:1073#0/	AAAT(12) AAAT(12) 	24			1	Pm_258254	TGGATCAGTAAAACTGAGAATGTAAGC	Pm_191929	CTTTAGCCAAAGAGAACAAGCG	AAAT(12) AAAT(12) 	24	1			1	1	1	1
ILLUMINA-545855_0001:1:11:592:511#0/	AACCCT(18) 	18			1	Pm_058606	GCCCTGACTTCAAGGAGGC	Pm_091143	TGCTTATATTCGCACCCACC	AACCCT(18) 	18	1			41524	137	4	1
ILLUMINA-545855_0001:1:5:991:240#0/	TCC(12) 	12			1	Pm_016483	TTCCACAGTAGGTCCCAACC	Pm_085518	GAAGAGAGACAGAAGCGGGG	TCC(12) 	12	1			2	3	2	1
ILLUMINA-545855_0001:1:3:1093:1809#0/	AC(12) AC(16) 	28			1	Pm_183383	GTTAATTTGGGGCCTTTTGC	Pm_035163	TTTTAAGGAGATGTTATTGTCTGGC	AC(12) AC(16) 	28	1			1	1	1	1
ILLUMINA-545855_0001:1:5:1781:489#0/	AT(12) AT(12) 	24			1	Pm_092436	GGGTAGAGCATCATTAAACCACC	Pm_199097	GCTCTCCCAATCATTTCACC	AT(12) AT(12) 	24	1			936	1286	64	7
ILLUMINA-545855_0001:1:24:791:603#0/	AC(16) AC(16) 	32			1	Pm_205247	GCTGTAGACAAGCAGACTCAGCC	Pm_106061	TGCCAAGAAAACTGCAGGG	AC(16) AC(16) 	32	1			1	4624	1	1
ILLUMINA-545855_0001:1:16:408:796#0/	AAC(18) 	18			1	Pm_194709	AGCCCTGATGAACATGAGCC	Pm_236905	TTGCTCTAGATACAGGTTGCCG	AAC(18) 	18	1			1	1	1	1
ILLUMINA-545855_0001:1:12:1622:1365#0/	AACCCT(18) AACCCT(18) 	36			1	Pm_058606	GCCCTGACTTCAAGGAGGC	Pm_184343	AAACCCTATTCCCAGGCAGC	AACCCT(18) AACCCT(18) 	36	1			41524	26498	235	29
ILLUMINA-545855_0001:1:27:780:150#0/	AC(16) 	16			1	Pm_226474	GACATACGTACACACACAAAGGG	Pm_023457	ATCCATCACTCTCACTAGCCC	AC(16) 	16	1			1	1	1	1
ILLUMINA-545855_0001:1:4:1063:842#0/	AACCCT(18) AACCCT(18) 	36			1	Pm_235072	ACTTATTTTGGACCGTGGGC	Pm_058606	GCCCTGACTTCAAGGAGGC	AACCCT(18) AACCCT(18) 	36	1			7307	41524	301	258
ILLUMINA-545855_0001:1:17:455:499#0/	AACCCT(18) AACCCT(18) 	36			1	Pm_199165	GGAAAACCCTATTCCCAGGC	Pm_159738	GGTTTTCCCATGCATTGTGC	AACCCT(18) 	18	1			43874	42463	2584	12
ILLUMINA-545855_0001:1:25:1167:1639#0/	TGC(12) TGC(12) 	24			1	Pm_133137	ATCTGGCTGACTATGCAAGC	Pm_217060	TATTTAGCTCCTGCTGTCGC	TGC(12) TGC(12) 	24	1			2	2	1	1
ILLUMINA-545855_0001:1:14:1494:642#0/	AC(16) AC(16) 	32			1	Pm_196483	AGAAGCTCCATGCTTCTGGC	Pm_164190	ATCATGCCACAGCCACTCC	AC(16) AC(16) 	32	1			1	1	1	1
ILLUMINA-545855_0001:1:18:499:1194#0/	AC(12) AC(20) 	32	AC 		1	Pm_124040	TGGACACTTTTGAACGTTGG	Pm_051924	TTGAGACTGGTCATCTGTGCC	AC(12) AC(20) 	32	1	AC 		3	1	1	1
ILLUMINA-545855_0001:1:16:1424:1589#0/	TC(12) TC(12) 	24			1	Pm_090397	CCCTCTCCTCATTTAGTGACCG	Pm_257654	TGAAAGAGATGGCAGCAACC	TC(12) TC(12) 	24	1			3	1	1	1
ILLUMINA-545855_0001:1:11:459:1069#0/	AAAC(12) AAAC(16) AAAC(12) AAAC(12) 	52			1	Pm_108707	CCTGACTCTTATGGAGTTGGGC	Pm_040689	GGCTTACCGAACTGAGACGG	AAAC(12) AAAC(16) AAAC(12) AAAC(12) 	52	1			3	1	1	1
ILLUMINA-545855_0001:1:10:894:1473#0/	TGC(12) 	12			1	Pm_123865	CAGACGGAGCCTGAGACCC	Pm_092341	CTCGCTTTGCAATTGTCTCG	TGC(12) 	12	1			70	1	1	1
ILLUMINA-545855_0001:1:21:1505:115#0/	TC(14) 	14			1	Pm_098610	TGGGTACTGTGTAGAGAGGATGG	Pm_174282	TGAAAGCATTCTCTCCCTGTAGC	TC(14) 	14	1			1	1	1	1
ILLUMINA-545855_0001:1:10:1083:1065#0/	AACCCT(18) 	18			1	Pm_059865	TTCTATGCGAAGGAACACGG	Pm_058606	GCCCTGACTTCAAGGAGGC	AACCCT(18) 	18	1			412	41524	42	31
ILLUMINA-545855_0001:1:25:1736:1840#0/	AT(12) 	12			1	Pm_261667	TTGGGAGAGCATCAATAAACC	Pm_156718	GCTCTCCCTATCGTTTAGCC	AT(12) 	12	1			9026	6	0	1
ILLUMINA-545855_0001:1:15:1664:207#0/	AAAT(12) 	12			1	Pm_162223	TTCCAGCCTTCCTGTTCAGC	Pm_041676	TGCCCAGAGTCTTTTCCTGG	AAAT(12) 	12	1			1	2	1	1
ILLUMINA-545855_0001:1:6:748:1390#0/	AACCCT(18) 	18			1	Pm_228381	TTCTATGCAAAGGACCACGG	Pm_058606	GCCCTGACTTCAAGGAGGC	AACCCT(18) 	18	1			15780	41524	39	1299
ILLUMINA-545855_0001:1:14:389:1155#0/	TTCC(12) 	12	TTCC 		1	Pm_119152	ATGCCCAGAGCAAGTCAGC	Pm_017421	TCCTTGATGCTGAAACCTGG	TTCC(12) 	12	1	TTCC 		2	1	1	1
ILLUMINA-545855_0001:1:16:1203:801#0/	TTCC(24) TTCC(28) 	52			1	Pm_037464	TGCAGAAATGATGAGCAACG	Pm_014687	CCTTCTTCCTCCCAGCCC	TTCC(24) 	24	1			1	1	1	1
ILLUMINA-545855_0001:1:14:1779:1361#0/	AT(12) AC(16) AT(12) AC(18) 	58			1	Pm_203657	TGTCTGCAGGTGCAACAGG	Pm_110658	CACCCGCCTAAAACATTTGC	AT(12) AC(16) AT(12) AC(18) 	58	1			2	2	2	1
ILLUMINA-545855_0001:1:15:1372:271#0/	TCTG(12) TCTG(12) 	24			1	Pm_250111	TTGCAAAAGACAACCCTTGG	Pm_258069	CCTCTTGTTCCATGCTGATCC	TCTG(12) TCTG(12) 	24	1			2	2	2	2
ILLUMINA-545855_0001:1:14:1727:436#0/	TGC(21) 	21			1	Pm_046221	CCTTTTGCAAAGCGATCTCC	Pm_067718	AAAGTAGATGTTTCCTGCTGTCCC	TGC(21) 	21	1			1	1	1	1
ILLUMINA-545855_0001:1:8:1415:429#0/	TC(12) 	12			1	Pm_074040	AGTAACGCTTCCATCCAGCG	Pm_091060	AAGCCTCCTTCAAGTGCTGC	TC(12) 	12	1			1	1	1	1
ILLUMINA-545855_0001:1:19:1756:1600#0/	AAAGC(15) 	15			1	Pm_172630	GCCAACTGCTTCCTGTGC	Pm_252473	GCACAGCTTTTCTGTTTGGG	AAAGC(15) 	15	1			2	3	2	1
ILLUMINA-545855_0001:1:23:1613:1522#0/	ATGC(12) ATGC(12) 	24			1	Pm_209184	TCACAGTGAGTGCGTGGG	Pm_212201	ACCCCAAATCTTCTAGTTTAGGC	ATGC(12) ATGC(12) 	24	1			1	2	1	1
ILLUMINA-545855_0001:1:26:154:1818#0/	ATGG(16) ATGG(40) 	56	ATGG 		1	Pm_048782	TCAGGCCTCACATATCACCC	Pm_107005	TCAGGCTGATTTGATCTTCATAGC	ATGG(16) ATGG(40) 	56	1	ATGG 		1	1	1	1
ILLUMINA-545855_0001:1:17:510:1668#0/	AGTTT(15) AGTTT(15) 	30			1	Pm_223661	CACCAAATCTGAAATCGTTGC	Pm_030010	GAGAGCCTCAGTTTAGATGACACC	AGTTT(15) AGTTT(15) 	30	1			2	2	2	1
ILLUMINA-545855_0001:1:2:284:442#0/	TGC(15) TGC(15) 	30			1	Pm_085912	CTCTCGGGTGTTGCTTGTGG	Pm_007667	AGCAGAGCCCCAGGATGC	TGC(15) 	15	1			4	1	1	1
ILLUMINA-545855_0001:1:27:37:1888#0/	AATT(12) AATT(12) AC(14) 	38			1	Pm_160754	GGCAACAAGGATGATTAGGG	Pm_192985	TTTTCAGCCTCTAGCTCACTACC	AATT(12) 	12	1			2	2	1	1
ILLUMINA-545855_0001:1:24:34:41#0/	AC(12) AC(12) 	24			1	Pm_026944	TGGGTAGCCCTTTCTTTCCC	Pm_124237	AGAACTGATTGGAGGCCAGG	AC(12) AC(12) 	24	1			1	2	1	1
ILLUMINA-545855_0001:1:10:489:1150#0/	AT(12) 	12			1	Pm_058740	GGGAGACCATCAATAAACCACC	Pm_049612	TGCTCTCCCCATCTTTTAACC	AT(12) 	12	1			2339	8461	59	38
ILLUMINA-545855_0001:1:4:1175:1401#0/	ATCT(12) 	12			1	Pm_259733	CGTTGCATCTTGAATGAGGG	Pm_184219	TCTTGATCTTGATCCATCAGCC	ATCT(12) 	12	1			1	1	1	1
ILLUMINA-545855_0001:1:20:343:1363#0/	AT(12) AT(12) 	24			1	Pm_234482	GGGAGAGAATCATTAAACCACC	Pm_159302	TGCTCTCCCCATCTTTAACC	AT(12) AT(12) 	24	1			1129	21486	199	30
ILLUMINA-545855_0001:1:25:1420:463#0/	AAGC(12) 	12			1	Pm_092105	CAGACAGGGAAGCAGAGGC	Pm_166222	CAAAGCTCCAAACTCCAGCC	AAGC(12) 	12	1			15	5	2	2
ILLUMINA-545855_0001:1:4:668:330#0/	AACCCT(18) 	18			1	Pm_228381	TTCTATGCAAAGGACCACGG	Pm_110027	GACCCTGACTTCAAGGAGGC	AACCCT(18) 	18	1			15780	308	1	16
ILLUMINA-545855_0001:1:13:39:61#0/	AAAAC(15) 	15			1	Pm_006012	CCCCACTTCTTAATCACCTTGC	Pm_171048	GTTCTTGAATCTTTAAATCAAAGTCTTTCC	AAAAC(15) 	15	1			2	1	1	1
ILLUMINA-545855_0001:1:11:876:1345#0/	AC(14) 	14			1	Pm_122719	ATTTCTGAGCAGCCCTCTGG	Pm_128689	AGACCCTGGACACTTCTCGC	AC(14) 	14	1			1	1	1	1
ILLUMINA-545855_0001:1:4:344:134#0/	AACCCT(18) 	18			1	Pm_108418	TATTCCCAGGCAGGTGTCC	Pm_193346	AGCTTCCCATGATCCTCTGC	AACCCT(18) 	18	1			14550	17669	176	18
ILLUMINA-545855_0001:1:26:414:1729#0/	AC(34) AC(34) 	68	AC 		1	Pm_255873	CATGGAAAACAGCTCCATGC	Pm_107685	AATCCAGTGAGTTGGATGTGG	AC(34) AC(34) 	68	1	AC 		3	1	1	1
ILLUMINA-545855_0001:1:5:135:1354#0/	AC(14) AT(18) AT(18) 	50			1	Pm_039452	AAAACAAACAGGCCCAAGG	Pm_203340	ATAATTTGAGCTACTAGGCTGGC	AT(18) 	18	1			2	1	2	1
ILLUMINA-545855_0001:1:12:931:1207#0/	AAGC(12) 	12			1	Pm_103154	TCCGAGATTAACTGGGCACC	Pm_110532	GGACAGGGAGGAATGAGTGC	AAGC(12) 	12	1			1	2	1	1
ILLUMINA-545855_0001:1:21:925:321#0/	TC(18) TCTCC(25) TCTCC(20) 	63			1	Pm_101753	CTAATGCTAACCACATCACTTGG	Pm_182645	CCTCCCTCTCAGCTCACC	TC(18) TCTCC(25) 	43	1			1	1	1	1
ILLUMINA-545855_0001:1:17:726:722#0/	AAAAAC(18) AAAAAC(18) 	36			1	Pm_201157	TTAAAATAAGCTAAACACTGAACTGGC	Pm_175014	ATTAAGATCGGAAGAGCGTCG	AAAAAC(18) 	18	1			2	461	1	1
ILLUMINA-545855_0001:1:23:279:1095#0/	ATGC(12) ATGG(40) ATGG(40) 	92			1	Pm_115826	AAAGGCATTATACAAATGGATGG	Pm_114381	GAAGTAAGATGGGATGCTGGC	ATGC(12) ATGG(40) ATGG(40) 	92	1			2	2	1	1
ILLUMINA-545855_0001:1:25:595:1146#0/	AT(12) AT(12) AT(14) 	38			1	Pm_159302	TGCTCTCCCCATCTTTAACC	Pm_122210	GGGGAGACCATCAATAAACC	AT(12) AT(12) 	24	1			21486	2913	424	49
ILLUMINA-545855_0001:1:7:1209:1709#0/	AGGG(16) AAAAG(45) AAAAGG(18) AAAAGG(18) AGGG(16) TTCC(12) 	125			1	Pm_115884	TTTACTGTTTCATGTCAGGCAGG	Pm_019311	AGGGAGACCTGAGACAAGGC	AGGG(16) AAAAG(45) AAAAGG(18) AAAAGG(18) AGGG(16) TTCC(12) 	125	1			1	2	1	1
ILLUMINA-545855_0001:1:15:629:354#0/	AACCCT(18) 	18			1	Pm_058606	GCCCTGACTTCAAGGAGGC	Pm_133740	TCTATGCAAAGGAACACGGG	AACCCT(18) 	18	1			41524	8212	16	590
ILLUMINA-545855_0001:1:2:97:714#0/	TTCCTC(18) 	18			1	Pm_085320	CCTCATGGAGTTGGAGGAGC	Pm_056016	CAGACACCTTGCTGAAACGC	TTCCTC(18) 	18	1			32	1	1	1
ILLUMINA-545855_0001:1:8:1611:1156#0/	AAAT(12) 	12			1	Pm_029042	CTGGGCACATGGGAGAGG	Pm_042944	GAGGAAGTTGTGAGTCGGGG	AAAT(12) 	12	1			1	1	1	1
ILLUMINA-545855_0001:1:6:903:1241#0/	ATT(15) 	15			1	Pm_000003	GAAGAACTGCACTGCAAAGTAGC	Pm_209532	CCTGACTGATGAATTTGTGCC	ATT(15) 	15	1			1	1	1	1
ILLUMINA-545855_0001:1:12:1523:360#0/	AT(12) AT(12) 	24			1	Pm_030225	TCTATATGGTGGTTTGATGATGC	Pm_239582	TGGTTAAAAGATTGGGAGAGC	AT(12) AT(12) 	24	1			2765	8860	953	114
ILLUMINA-545855_0001:1:18:1629:1332#0/	AACT(12) AACT(12) 	24			1	Pm_005549	TTAATGAGTGCAGTTAGGAACCC	Pm_257752	GCTTTCCAACTCCTATTCTAGGG	AACT(12) 	12	1			2	1	2	1
ILLUMINA-545855_0001:1:1:1148:225#0/	AACCCT(18) AACCCT(18) 	36			1	Pm_168267	GACGCTTATAATCGCACCCC	Pm_058606	GCCCTGACTTCAAGGAGGC	AACCCT(18) 	18	1			17379	41524	184	1329
ILLUMINA-545855_0001:1:6:462:1496#0/	TC(16) TC(16) 	32			1	Pm_035239	GGGAGCACAAAGTAGCTGGC	Pm_135478	TTGTGAGACTCATCCAAAATTTCC	TC(16) TC(16) 	32	1			1	1	1	1
ILLUMINA-545855_0001:1:17:91:1337#0/	AT(12) 	12			1	Pm_129492	CATATATAGATGGTGGTTTAATGATGC	Pm_239582	TGGTTAAAAGATTGGGAGAGC	AT(12) 	12	1			7945	8860	359	40
ILLUMINA-545855_0001:1:27:1250:188#0/	AAAT(28) 	28			1	Pm_161090	CATGGACGAGATCACGAACG	Pm_116998	CCTGAGATCAGCTAAGAGCTTCC	AAAT(28) 	28	1			2	2	2	1
ILLUMINA-545855_0001:1:25:265:1061#0/	AACCCT(18) 	18			1	Pm_091290	CCCCTTTCTATGCAAAGGACC	Pm_058606	GCCCTGACTTCAAGGAGGC	AACCCT(18) 	18	1			15249	41524	38	62
ILLUMINA-545855_0001:1:23:1347:1358#0/	AACCCT(18) 	18			1	Pm_058606	GCCCTGACTTCAAGGAGGC	Pm_087805	TCTGTGCAGAGGATCATGGG	AACCCT(18) 	18	1			41524	16593	105	563
ILLUMINA-545855_0001:1:14:527:452#0/	AACCCT(18) 	18	AACCCT 		1	Pm_187149	AGCATCCAGTTGGATTTGGG	Pm_087805	TCTGTGCAGAGGATCATGGG	AACCCT(18) 	18	1	AACCCT 		6969	16593	23	191
ILLUMINA-545855_0001:1:4:519:524#0/	AAC(12) 	12			1	Pm_056151	TGGAATTTCCTGTTCATGGG	Pm_232186	TGGTCTCCCTTTTAATTGCTTCC	AAC(12) 	12	1			1	1	1	1
ILLUMINA-545855_0001:1:20:354:194#0/	AAAC(12) 	12			1	Pm_216146	TTGTTTTGCACACAGACCCC	Pm_187904	AAGCCAGTCAACAAGCATGG	AAAC(12) 	12	1			1	1	1	1
ILLUMINA-545855_0001:1:5:1047:1853#0/	AGGTC(25) AGGGC(25) TC(12) 	62			1	Pm_030630	TGACCTGACCTGACCTGCC	Pm_139754	TGGCCAATGAGTAGAAGAACAGC	AGGGC(25) TC(12) 	37	1			5	2	2	1
ILLUMINA-545855_0001:1:18:1038:1659#0/	AACCCT(18) 	18			1	Pm_123012	CTATTCCCAGGCAGGTGTCC	Pm_211524	GATCCTCTGCACAGAAGGGG	AACCCT(18) 	18	1			14190	14998	149	80
ILLUMINA-545855_0001:1:16:60:305#0/	ATC(12) AAC(12) 	24			1	Pm_138899	TCATCAAGGAATTCATAATGGGG	Pm_068829	TGACAGTGGCAGTGATGTATCC	AAC(12) 	12	1			1	1	1	1
ILLUMINA-545855_0001:1:15:1455:1334#0/	AT(12) AT(12) 	24			1	Pm_237520	TTGAGGGAGCATCAATAAACC	Pm_261226	GATGCTCTCCCCATATTTAACC	AT(12) AT(12) 	24	1			119	526	1	2
ILLUMINA-545855_0001:1:24:1377:387#0/	AATC(16) AATC(16) 	32			1	Pm_224389	AGTTGACACGGACTTCATGGC	Pm_183695	GGTTGGTGTGTGAAAGAGAATGG	AATC(16) AATC(16) 	32	1			1	2	1	1
ILLUMINA-545855_0001:1:10:1675:538#0/	AAC(15) 	15			1	Pm_157493	AAATTTCTGGCCTCTGAATGG	Pm_060740	AATAACGATAGTTCCCTTCCCC	AAC(15) 	15	1			1	1	1	1
ILLUMINA-545855_0001:1:5:915:1481#0/	AT(12) 	12			1	Pm_220752	GGCCAGTTAAAACAATAATTCATATCG	Pm_068959	CCCTGCTTCTGTGGTTCTGG	AT(12) 	12	1			4	5	1	1
ILLUMINA-545855_0001:1:12:766:929#0/	AACT(12) AACT(12) 	24			1	Pm_076585	CGCCCAAAATATGAGAGCC	Pm_119622	TTGATATTACCGGATGCCACC	AACT(12) AACT(12) 	24	1			3	2	3	1
ILLUMINA-545855_0001:1:7:186:413#0/	AT(12) 	12			1	Pm_039536	CATGATAGATATATATGGTTAAAGATGGGG	Pm_252799	TGGTTTGATGATGCTCTCCC	AT(12) 	12	1			32	52116	10	2
ILLUMINA-545855_0001:1:3:941:1914#0/	AACCCT(18) 	18			1	Pm_058606	GCCCTGACTTCAAGGAGGC	Pm_212080	GACGCTAATAATCGCACCCC	AACCCT(18) 	18	1			41524	2600	29	198
ILLUMINA-545855_0001:1:19:904:1025#0/	AAC(15) 	15			1	Pm_131396	AAAAGTAAGTCACAGCCACAGG	Pm_216651	TCAGCCTATGCAAACCTGG	AAC(15) 	15	1			1	1	1	1
ILLUMINA-545855_0001:1:22:1565:658#0/	TGC(12) 	12			1	Pm_023971	GGAAAAGTGCTGTCTGTTGGG	Pm_231203	TTTCCCATAAGGCTCCAAGG	TGC(12) 	12	1			1	3	1	1
ILLUMINA-545855_0001:1:1:1187:1946#0/	ACC(12) 	12			1	Pm_177180	CTGCCTGCTTCAGTATTATTGC	Pm_230727	GTGTCTGTTCCAGCTCCTGC	ACC(12) 	12	1			5	3	1	1
ILLUMINA-545855_0001:1:2:1262:374#0/	AAAC(12) 	12			1	Pm_045158	AGATTAACTGTGGGGAGCAAGG	Pm_151092	TGTCCACGCAGAAACAGTGC	AAAC(12) 	12	1			1	1	1	1
ILLUMINA-545855_0001:1:14:177:1354#0/	TC(16) 	16			1	Pm_017658	GAGACATGGCAAGGCAAAGC	Pm_238204	CTTGTGCAGCCAGAATTAGCC	TC(16) 	16	1			23	877	2	1
ILLUMINA-545855_0001:1:22:461:1155#0/	AC(22) 	22			1	Pm_093156	TGAATGCAGTGGGAATGTGG	Pm_020046	TCACTTAGCGGTGGAGTTGC	AC(22) 	22	1			4	2	1	1
ILLUMINA-545855_0001:1:23:1140:128#0/	AC(14) 	14			1	Pm_202832	AAAACTGAGCAATTAGTATGTGGGG	Pm_225348	CCAATCCCATAAGAACAAAGAGC	AC(14) 	14	1			1	1	1	1
ILLUMINA-545855_0001:1:12:720:530#0/	AAAT(12) 	12			1	Pm_004631	ACTCCATTGTAGACAGGATGAATAGG	Pm_041017	TCAAACTCTACTGTTATCTTACCTGTCC	AAAT(12) 	12	1			1	1	1	1
ILLUMINA-545855_0001:1:6:1116:1576#0/	AATC(12) 	12			1	Pm_004727	TGGGCAGACAGAAGTTATGC	Pm_000826	GCTATGAGATTGTGGCAGGG	AATC(12) 	12	1			1	1	1	1
ILLUMINA-545855_0001:1:24:268:461#0/	AT(12) AT(12) AT(12) 	36			1	Pm_207180	TGCTCTCCCAATCTTTTAGCC	Pm_071811	GGAGAGCATCATCAAACCACC	AT(12) AT(12) 	24	1			3775	47662	100	25
ILLUMINA-545855_0001:1:4:47:466#0/	AT(12) AT(12) 	24			1	Pm_224459	TGGCTAAAGATGGGGAGACG	Pm_073597	TGGTGGTTTAATGATGCTGTCC	AT(12) 	12	1			111	136	1	20
ILLUMINA-545855_0001:1:18:265:1757#0/	TCC(12) TCC(21) TTC(12) 	45			1	Pm_257740	GAGGAGGAGCCATTAGACTCTAGG	Pm_261482	CCCATTAAATTTCTTGGCTTCG	TTC(12) 	12	1			1	1	1	1
ILLUMINA-545855_0001:1:27:905:1335#0/	AATC(20) ATAC(12) AATC(20) ATAC(40) 	92			1	Pm_001896	TTTGGATGGTTTTAAAAGGGG	Pm_081504	GCTGTTTGTACATCTGTCCTCC	AATC(20) ATAC(12) 	32	1			6	2	1	1
ILLUMINA-545855_0001:1:2:1543:1628#0/	AAC(15) 	15			1	Pm_143070	CCTCATGTCCTCTGTCTGGC	Pm_097484	TGATTATGGTTGTGAAAACAGTCC	AAC(15) 	15	1			7	1	1	1
ILLUMINA-545855_0001:1:19:1030:1907#0/	AGTG(12) 	12			1	Pm_236008	TGACAGTGAACCAGAGAATCTGC	Pm_238117	TCAAATGGATCTCAGTCCCG	AGTG(12) 	12	1			1	4	1	1
ILLUMINA-545855_0001:1:4:594:348#0/	AC(12) 	12			1	Pm_177898	TGCAGAACTTTCTGTGATCTTGG	Pm_246868	ACATGGAGGAATTGGGAAGG	AC(12) 	12	1			1	4	1	1
ILLUMINA-545855_0001:1:19:51:1214#0/	ACGT(12) 	12			1	Pm_111255	ACAGGAATCTGCAAGGGTGG	Pm_197040	ACCTGACATGTGTGCAAGGG	ACGT(12) 	12	1			1	3	1	1
ILLUMINA-545855_0001:1:21:917:1072#0/	AAAC(12) 	12			1	Pm_127112	AACTCTCCCGCAAAGACTGC	Pm_211700	GCACCCATCAGCATAAGTATCG	AAAC(12) 	12	1			1	1	1	1
ILLUMINA-545855_0001:1:17:513:1564#0/	AC(26) AC(26) 	52			1	Pm_102164	CCCTTCAGTGTGAGTAAGGGC	Pm_156890	CCTGGATTGGTAGGTGAGGG	AC(26) AC(26) 	52	1			1	1	1	1
ILLUMINA-545855_0001:1:21:453:151#0/	AGGT(12) AGGT(12) TTCC(60) 	84			1	Pm_001332	AGACAAAGCAGATGCCAGGG	Pm_110802	GGATGCCTAAGTAACCCTTCTCC	AGGT(12) 	12	1			2	1	1	1
ILLUMINA-545855_0001:1:17:681:1738#0/	AC(12) 	12			1	Pm_045954	AATGTGTACACTGCCCAACTCC	Pm_193798	AAGCCTGTCTGGTTGAAGCC	AC(12) 	12	1			2	2	1	1
ILLUMINA-545855_0001:1:28:799:1869#0/	AC(28) 	28			1	Pm_085654	TCAGTCTCAAAGAAGGCAATGG	Pm_183757	CCCTTTTCAACTTGAGGAATGC	AC(28) 	28	1			1	1	1	1
ILLUMINA-545855_0001:1:8:817:942#0/	AAAT(44) AAAT(44) 	88			1	Pm_015015	GGCCTGTGACAAATACTGGG	Pm_246805	TTGCAACAAGAACTACTATTCAGATCC	AAAT(44) AAAT(44) 	88	1			1	1	1	1
ILLUMINA-545855_0001:1:2:444:514#0/	AAAAAT(18) 	18			1	Pm_256425	AAGATTATACATAGGGTAGACAAAATATGG	Pm_099711	TTCCTCAGACACAAACTCAACC	AAAAAT(18) 	18	1			1	340	1	1
ILLUMINA-545855_0001:1:21:696:1626#0/	AAGC(12) 	12			1	Pm_043226	TTTGGATTAAGATGAGGATGGC	Pm_211534	AACAGACAGCAGCTTGGTGG	AAGC(12) 	12	1			2	4	1	1
ILLUMINA-545855_0001:1:9:876:1238#0/	AACCCT(18) 	18			1	Pm_199165	GGAAAACCCTATTCCCAGGC	Pm_147559	AGTTTAGCTGCCCGTGTTCC	AACCCT(18) 	18	1			43874	969	1	107
ILLUMINA-545855_0001:1:27:810:1667#0/	AACCCT(18) AACCCT(18) 	36			1	Pm_184484	CACAATGCATGGGAAAACCC	Pm_222210	CCCTGACTTCAAGGATTCCG	AACCCT(18) AACCCT(18) 	36	1			41358	114	1	3
ILLUMINA-545855_0001:1:7:1707:876#0/	AACCCT(18) AACCCT(18) 	36	AACCCT 		1	Pm_000743	GCAAAGGAACACGGGAAGC	Pm_058606	GCCCTGACTTCAAGGAGGC	AACCCT(18) AACCCT(18) 	36	1	AACCCT 		7555	41524	774	7
ILLUMINA-545855_0001:1:2:773:130#0/	AATC(20) 	20			1	Pm_096677	TGTACTCATGCTACGCAAGCC	Pm_077912	GGAAGAGCAGAAGGACCAGG	AATC(20) 	20	1			2	5	0	1
ILLUMINA-545855_0001:1:9:907:875#0/	TGCC(12) TGCC(12) 	24			1	Pm_190337	TCCGTTCTATCTGTCTGCCC	Pm_045887	GGCTATCAGCTGTTCAGGTAAGG	TGCC(12) TGCC(12) 	24	1			1	2	1	1
ILLUMINA-545855_0001:1:3:982:1904#0/	TCC(12) TCC(12) 	24			1	Pm_077999	GAGTTCTCTGGATGGAATGGG	Pm_046205	AGAAAGATGGGAGGAAAAGGG	TCC(12) TCC(12) 	24	1			1	1	1	1
ILLUMINA-545855_0001:1:1:16:882#0/	ATC(12) 	12			1	Pm_139640	CATCTGGCTGATTGTGTGACC	Pm_057390	GGCCAATTTGGTCTCTTCG	ATC(12) 	12	1			35	2	1	1
ILLUMINA-545855_0001:1:27:1347:1481#0/	TTCC(64) TTCC(20) 	84			1	Pm_115422	CTGAAGCAGAGCAGCATCCC	Pm_124860	AATGCTCAGAGAACAGGCTGC	TTCC(64) TTCC(20) 	84	1			1	1	1	1
ILLUMINA-545855_0001:1:27:1536:1087#0/	AATG(28) AATG(28) AAAG(40) 	96			1	Pm_164773	TGGTCAGGCTTAGCTGATGG	Pm_198733	TGTTGTTTGTTACTCTGCCAGTCC	AATG(28) 	28	1			1	2	1	1
ILLUMINA-545855_0001:1:16:1248:1111#0/	AATT(12) 	12			1	Pm_148926	TTTCATGAAGGTTGGCCTCC	Pm_077269	TTTGCACAGGCAGATTCTAAGC	AATT(12) 	12	1			2	1	2	1
ILLUMINA-545855_0001:1:12:516:1674#0/	AACCCT(18) 	18			1	Pm_199165	GGAAAACCCTATTCCCAGGC	Pm_177437	GTTTTCCCATGCATTGTGCC	AACCCT(18) 	18	1			43874	42656	297	584
ILLUMINA-545855_0001:1:11:1394:1969#0/	ATC(39) ATC(27) 	66	ATC 		1	Pm_043938	GTGGCCCTTCACATACCAGG	Pm_052864	CCTGTAAACCACCCAGAGCC	ATC(39) ATC(27) 	66	1	ATC 		1	1	1	1
ILLUMINA-545855_0001:1:1:234:1027#0/	AACCCT(18) 	18			1	Pm_058606	GCCCTGACTTCAAGGAGGC	Pm_048683	ACTTATTTTGGAGCGTGGGC	AACCCT(18) 	18	1			41524	18993	6	937
ILLUMINA-545855_0001:1:3:1571:849#0/	TCTG(12) TCTG(12) 	24			1	Pm_192688	AAACTAAAAGACCCAGGAGCCC	Pm_070600	GGTGTTCATGAATGTGCTCTGC	TCTG(12) TCTG(12) 	24	1			1	14	1	1
ILLUMINA-545855_0001:1:18:1012:1723#0/	AAAAC(20) 	20			1	Pm_152356	GCCAGCAAAGTTTCATACTACGG	Pm_106929	TGTTGATTGCTGAGAATTGTTGC	AAAAC(20) 	20	1			1	1	1	1
ILLUMINA-545855_0001:1:4:1471:69#0/	ATAC(12) 	12			1	Pm_255633	AGTTGCAACCAGAGTCACGG	Pm_219391	TGGATGGTTTGTATGGAGGC	ATAC(12) 	12	1			1062	1	1	1
ILLUMINA-545855_0001:1:11:513:1336#0/	AATATC(18) 	18			1	Pm_094144	CTAGCTTGGCAAAGGAACAGG	Pm_104726	CCCAGCAGGCTTTCATGC	AATATC(18) 	18	1			1	13	1	1
ILLUMINA-545855_0001:1:26:762:1772#0/	AAAC(12) 	12			1	Pm_172399	TTTCTATCCCCTCGCCTTCC	Pm_128028	ATCCAGCTTGCCTTTCCTCC	AAAC(12) 	12	1			4	1	1	1
ILLUMINA-545855_0001:1:5:1781:1598#0/	ATCT(12) 	12			1	Pm_155363	AAAGTTTCATGGCGATTTGG	Pm_084751	TTTTCTCTGAAACGGCTGG	ATCT(12) 	12	1			2	3	1	1
ILLUMINA-545855_0001:1:13:97:1208#0/	AACCCT(18) 	18			1	Pm_048683	ACTTATTTTGGAGCGTGGGC	Pm_187268	TACTTCCCGTGGTCCTTTGC	AACCCT(18) 	18	1			18993	26	0	1
ILLUMINA-545855_0001:1:8:1349:437#0/	ATT(12) ATT(12) 	24			1	Pm_137268	CCATCACACAACATCATATGCC	Pm_165180	TGGTTGGTTGCATAGTCAGC	ATT(12) 	12	1			1	55	1	1
ILLUMINA-545855_0001:1:11:855:1257#0/	AAAT(12) ATTTT(15) AAAT(12) ATTTT(15) 	54			1	Pm_071640	TACACACAGCCAAGAAGCCC	Pm_190021	ATGGGCGGTGTCTAAATTCG	AAAT(12) ATTTT(15) AAAT(12) ATTTT(15) 	54	1			1	8	1	1
ILLUMINA-545855_0001:1:16:1460:1633#0/	AC(14) 	14			1	Pm_227806	TTCATTCATGGGCAACAAGC	Pm_029923	GGGCTTCTGTTACTAGTCCAGTTATACG	AC(14) 	14	1			1	1	1	1
ILLUMINA-545855_0001:1:12:1748:993#0/	ATT(12) 	12			1	Pm_165381	GAAAGACATTTTGTTCTGAAAGGC	Pm_135149	GGAGAAGCATTCCCATTTGC	ATT(12) 	12	1			1	1	1	1
ILLUMINA-545855_0001:1:7:1298:1042#0/	AAAC(12) 	12			1	Pm_230285	AAAAGATTAAAGGTGGGCTTTTCC	Pm_000352	ACCACCGCTACCACTCGC	AAAC(12) 	12	1			1	1	1	1
ILLUMINA-545855_0001:1:10:1676:298#0/	TTTGG(15) 	15			1	Pm_253703	CTGCCAGTCCAAGTTTATAAGAGC	Pm_197004	TAATGAGATCACCCCAGCCC	TTTGG(15) 	15	1			3	2	2	1
ILLUMINA-545855_0001:1:27:768:725#0/	AC(12) 	12			1	Pm_260889	CTGACCCACAGAAAGGAGGC	Pm_109706	TGGAGAAGAGTCCATTTGGC	AC(12) 	12	1			1	2	1	1
ILLUMINA-545855_0001:1:9:316:922#0/	AGCCC(15) AGCCC(15) 	30			1	Pm_175297	TTTCTCACAGCGAAGTCCACC	Pm_071334	GTCCGGGAGGTGAGCTGG	AGCCC(15) AGCCC(15) 	30	1			1	1	1	1
ILLUMINA-545855_0001:1:24:196:1042#0/	AATC(32) AATC(20) 	52			1	Pm_024978	TGCCTCAAAGAAAGGCATAGG	Pm_049005	GGCGAGTCTCTACCAAAAGCC	AATC(32) AATC(20) 	52	1			1	1	1	1
ILLUMINA-545855_0001:1:14:1741:822#0/	AC(22) 	22			1	Pm_217705	ATTGGGTCCATTCTGTTGCC	Pm_145380	TCCAATCATGTCAACAGTCATCC	AC(22) 	22	1			3	2	1	1
ILLUMINA-545855_0001:1:2:588:839#0/	TC(12) 	12			1	Pm_120062	AGGTCATTGAAGCCTTTGCC	Pm_164793	AGATCCTTTGCTCTGCCAGC	TC(12) 	12	1			1	3	1	1
ILLUMINA-545855_0001:1:17:380:451#0/	TCC(15) 	15			1	Pm_003947	AAGACCTATGAGTCATGGAGGG	Pm_238340	TCTTTTCTCCCATCCTTTCC	TCC(15) 	15	1			1	3	1	1
ILLUMINA-545855_0001:1:16:80:217#0/	AACCCT(18) 	18			1	Pm_058606	GCCCTGACTTCAAGGAGGC	Pm_168267	GACGCTTATAATCGCACCCC	AACCCT(18) 	18	1			41524	17379	184	1329
ILLUMINA-545855_0001:1:27:248:1068#0/	AAAT(12) 	12			1	Pm_234325	TTGCCCAGAGTCATTAGGGG	Pm_035046	GGACAACACTGCTCTAAGGGG	AAAT(12) 	12	1			2	2	1	1
ILLUMINA-545855_0001:1:16:1701:1535#0/	AACCCT(18) 	18			1	Pm_058606	GCCCTGACTTCAAGGAGGC	Pm_228381	TTCTATGCAAAGGACCACGG	AACCCT(18) 	18	1			41524	15780	39	1299
ILLUMINA-545855_0001:1:18:424:590#0/	TCTG(12) 	12			1	Pm_222023	AAGCTCCATCTGTTGCCAGC	Pm_124283	AGCCAAACTGCAGGATTCCC	TCTG(12) 	12	1			2	2	1	1
ILLUMINA-545855_0001:1:11:49:1486#0/	TTCC(12) 	12			1	Pm_048735	TTATTCCCTGAGCTTTCATGC	Pm_159350	ACACGTTGGGTCAATTTCC	TTCC(12) 	12	1			3	2	2	1
ILLUMINA-545855_0001:1:6:1648:1739#0/	AATG(24) 	24			1	Pm_235678	CCTGGAGGAAAGGTGAATGG	Pm_038290	TTCATCTTGATTCTTGGCCC	AATG(24) 	24	1			1	2	1	1
ILLUMINA-545855_0001:1:28:873:492#0/	TTCC(36) TTCC(12) TTCC(24) 	72			1	Pm_203444	CACATTTGTGAGACCGGTGG	Pm_051990	ATGCTTCCATAGCGTGTTGG	TTCC(36) TTCC(12) 	48	1			2	1	1	1
ILLUMINA-545855_0001:1:25:777:1847#0/	AGGG(16) AGGG(16) 	32			1	Pm_193293	AAAATCAAAGCACGAAGCAGC	Pm_180355	ATCAAGTGCAGCCTGATTGC	AGGG(16) AGGG(16) 	32	1			1	1	1	1
ILLUMINA-545855_0001:1:3:321:1837#0/	AAAAC(15) AAAAC(15) 	30			1	Pm_037019	TCTTAGGCAACACAGCAGTCC	Pm_233135	TGAACTTTCTCAACATTCCTTTGC	AAAAC(15) AAAAC(15) 	30	1			2	1	1	1
ILLUMINA-545855_0001:1:19:732:133#0/	AATG(12) 	12			1	Pm_097140	CCAGCCTGAGTGAACATTCC	Pm_066145	TTGAAATATGGCACTTTACAGATGG	AATG(12) 	12	1			2	2	2	2
ILLUMINA-545855_0001:1:2:1169:842#0/	AC(18) 	18			1	Pm_017905	TGGATGAGAATACATGCCCG	Pm_155842	TTGTGACGGAGAAGGTCTGC	AC(18) 	18	1			1	2	1	1
ILLUMINA-545855_0001:1:19:1329:50#0/	CGG(15) 	15			1	Pm_028663	AACCCTCAGGAAAGCCCC	Pm_063306	TTCCTCATGGTCCATCTCCC	CGG(15) 	15	1			3	1	1	1
ILLUMINA-545855_0001:1:20:1679:1783#0/	AT(12) AT(12) 	24			1	Pm_176410	CATCTAGATACGGTTAAAAGATGGGG	Pm_252799	TGGTTTGATGATGCTCTCCC	AT(12) AT(12) 	24	1			1	52116	1	1
ILLUMINA-545855_0001:1:21:878:828#0/	AT(12) AT(12) AT(12) 	36			1	Pm_129471	TGGGGAGACCATCAATAAACC	Pm_207180	TGCTCTCCCAATCTTTTAGCC	AT(12) AT(12) 	24	1			2859	3775	865	80
ILLUMINA-545855_0001:1:9:1452:160#0/	ATT(12) ATT(12) 	24			1	Pm_173622	GTTGGGCTTCTGAAAGTTGG	Pm_249278	TTCACTCTTCATAGGGCCTCC	ATT(12) 	12	1			3	3	3	1
ILLUMINA-545855_0001:1:6:805:125#0/	AAC(21) AAC(21) 	42			1	Pm_197696	TGCACACTGTATATGGAAGAACTATACC	Pm_152893	TCTTCATGAGTATTGTTGCTCTGG	AAC(21) AAC(21) 	42	1			2	1	1	1
ILLUMINA-545855_0001:1:26:1631:549#0/	AACCCT(18) 	18			1	Pm_058606	GCCCTGACTTCAAGGAGGC	Pm_168267	GACGCTTATAATCGCACCCC	AACCCT(18) 	18	1			41524	17379	184	1329
ILLUMINA-545855_0001:1:8:989:751#0/	TCTG(12) 	12			1	Pm_212594	GCAGTACCAGTAGTCCAGAAGGC	Pm_170416	TGTCTCCCATAGGTGATGGC	TCTG(12) 	12	1			1	4	1	1
ILLUMINA-545855_0001:1:15:474:1254#0/	AGGT(12) AGGT(12) 	24			1	Pm_003494	GGGGATAGATGGTAGATGGG	Pm_104750	GTAGATGGGGACAGCTCTGG	AGGT(12) AGGT(12) 	24	1			1	1	1	1
ILLUMINA-545855_0001:1:6:1005:1716#0/	AAC(12) 	12			1	Pm_227563	AAATTTAAGTTTTGCATATCCCTGC	Pm_216418	CGCAATATGGTTCATGGGG	AAC(12) 	12	1			1	6654	1	1
ILLUMINA-545855_0001:1:18:1309:504#0/	AAATT(15) AAATT(25) AAATT(15) AAATT(30) 	85			1	Pm_020568	GTTTGGAGTTGGGTGATGCC	Pm_082485	TCTATTCTCAGCTCTGTTGCCC	AAATT(15) AAATT(25) AAATT(15) AAATT(30) 	85	1			1	1	1	1
ILLUMINA-545855_0001:1:15:1588:1071#0/	AACTC(45) AACTC(45) 	90			1	Pm_014864	CAATCTCTGCACGGAAGCC	Pm_171434	TGACTCTACCCCATCCTCCG	AACTC(45) AACTC(45) 	90	1			1	1	1	1
ILLUMINA-545855_0001:1:6:689:2003#0/	TGGG(12) 	12			1	Pm_041261	AAGAGAGAATGATCTGGACCACC	Pm_248859	TCCCAAAGTGCCTAATGTTGG	TGGG(12) 	12	1			1	1	1	1
ILLUMINA-545855_0001:1:6:854:355#0/	AAAAAC(18) 	18			1	Pm_107853	GCTCACAGAAGTCAAAGCTCCC	Pm_010518	TCCCATCTGCATTCAATTCG	AAAAAC(18) 	18	1			1	3	1	1
ILLUMINA-545855_0001:1:3:601:1306#0/	AAAG(12) 	12			1	Pm_058981	GTATCACCTGGATGGCCTGG	Pm_178088	AGGGTTTGGGAATGGGAGG	AAAG(12) 	12	1			1	1	1	1
ILLUMINA-545855_0001:1:5:331:1077#0/	AGCC(12) 	12			1	Pm_044995	TCCCAGACTGATCCCACTCC	Pm_046480	TCTTTAACTGGGTGTAAGGACAGC	AGCC(12) 	12	1			1	1	1	1
ILLUMINA-545855_0001:1:20:1113:259#0/	AACCCT(18) 	18			1	Pm_168267	GACGCTTATAATCGCACCCC	Pm_058606	GCCCTGACTTCAAGGAGGC	AACCCT(18) 	18	1			17379	41524	184	1329
ILLUMINA-545855_0001:1:7:1617:1840#0/	AC(20) AC(20) 	40			1	Pm_179351	TGCCTTTGTCTCAGGAATGC	Pm_187304	TTAAGCTCCAGAATTGGTGGC	AC(20) AC(20) 	40	1			2	7	2	1
ILLUMINA-545855_0001:1:1:708:1263#0/	AAAT(16) 	16			1	Pm_015923	GTCAATACTGACTTGAAGGCACC	Pm_013039	CACTGAGCATCTCTTCTCAGCC	AAAT(16) 	16	1			10	1	1	1
ILLUMINA-545855_0001:1:6:432:1876#0/	AAC(12) 	12			1	Pm_004430	TGACATCCTGCAACGAAACC	Pm_087177	GATGGTATCCAACTGTAACATGCC	AAC(12) 	12	1			1	1	1	1
ILLUMINA-545855_0001:1:27:1686:655#0/	AGGGC(15) AGGGC(15) 	30			1	Pm_117958	GAAGGAAGATCCAGGGCAGG	Pm_048729	GGGTCCAAGGACTACTGGGG	AGGGC(15) AGGGC(15) 	30	1			2	2	2	1
ILLUMINA-545855_0001:1:6:1306:1581#0/	AACCCT(18) 	18			1	Pm_058606	GCCCTGACTTCAAGGAGGC	Pm_168267	GACGCTTATAATCGCACCCC	AACCCT(18) 	18	1			41524	17379	184	1329
ILLUMINA-545855_0001:1:28:311:1762#0/	TCTG(28) 	28			1	Pm_244371	CAGACCAGCATAGCTTTACTAGATAGG	Pm_181275	TTGGAATTTGGTTACGAATGC	TCTG(28) 	28	1			2	1	1	1
ILLUMINA-545855_0001:1:19:442:1397#0/	ATGTGT(18) AC(16) ATGTGT(18) AC(16) 	68	ATGTGT 		1	Pm_148316	CCTTTGAGAACTGACTGTGTAGCC	Pm_030043	AACAGCGCTATCAAGGATGG	ATGTGT(18) AC(16) ATGTGT(18) AC(16) 	68	1	ATGTGT 		1	2	1	1
ILLUMINA-545855_0001:1:27:409:785#0/	TGC(21) 	21			1	Pm_175761	CCAGAGTGCAAATTCGGGG	Pm_078619	TCAGTCGTTCATGCCTCAGC	TGC(21) 	21	1			1	3	1	1
ILLUMINA-545855_0001:1:19:12:1847#0/	AAGC(12) 	12			1	Pm_085620	GGATAACACTGATGGACTTGTGC	Pm_053093	AGTCACATCATGACAGGCAGC	AAGC(12) 	12	1			1	1	1	1
ILLUMINA-545855_0001:1:17:185:1640#0/	ATAC(16) ATAC(20) 	36	ATAC 		1	Pm_066195	AGCATATAACTGCTGACAAGTGTTCG	Pm_192392	GGTCTCAGAATGAGTGACGTGG	ATAC(16) 	16	1	ATAC 		2	3	2	1
ILLUMINA-545855_0001:1:1:859:824#0/	TCC(12) TCC(12) 	24			1	Pm_156361	CCTCCCAAGCTATCTGTGCC	Pm_102139	TCAAAGCTGACTTGACTGACCC	TCC(12) TCC(12) 	24	1			3	2	2	1
ILLUMINA-545855_0001:1:8:790:898#0/	TCC(12) 	12			1	Pm_180357	TGCAGCTGCTATGTGAGAAGG	Pm_164285	TGTGAGACTCCAGAGCAGGG	TCC(12) 	12	1			4	1	1	1
ILLUMINA-545855_0001:1:1:1182:684#0/	AACCCT(18) 	18			1	Pm_123012	CTATTCCCAGGCAGGTGTCC	Pm_193346	AGCTTCCCATGATCCTCTGC	AACCCT(18) 	18	1			14190	17669	56	149
ILLUMINA-545855_0001:1:5:1529:1078#0/	AAC(12) 	12			1	Pm_098897	ATGGGGTCATGAAGAGTTGG	Pm_256346	TCTGATGATTATTACTGGGTGCC	AAC(12) 	12	1			158	3	2	1
ILLUMINA-545855_0001:1:20:974:1758#0/	TTCC(12) 	12			1	Pm_068385	AAGAGGATGGTGTGTGCTGG	Pm_146188	CCTAAAACACAGAATGCTGAGAGG	TTCC(12) 	12	1			2	1	1	1
ILLUMINA-545855_0001:1:1:1222:127#0/	AAGCT(15) 	15			1	Pm_087242	CAAGTACTAACCCAGCCCAACC	Pm_140403	TTGTTGTCCTCTCATTGCCC	AAGCT(15) 	15	1			2	3	2	1
ILLUMINA-545855_0001:1:16:1290:1603#0/	ATT(15) AAC(12) AAC(18) 	45	AAC 		1	Pm_254996	CAAATACAGCATCTGCCCAGG	Pm_106889	TGGCGCAATATGATTCATGG	AAC(12) AAC(18) 	30	1	AAC 		2	35	2	1
ILLUMINA-545855_0001:1:15:1134:807#0/	AAC(18) 	18			1	Pm_042645	AAATGACAACCATGCTAATAGCTACC	Pm_053472	TTTGTGTGGAAACCTGCCC	AAC(18) 	18	1			1	1	1	1
ILLUMINA-545855_0001:1:10:244:1915#0/	AAAAC(15) 	15			1	Pm_024662	ACCTGGTGTGTTCCTGTCCC	Pm_244424	CCATGCTTTGTTTATGTGTCTTAGC	AAAAC(15) 	15	1			2	1	2	1
ILLUMINA-545855_0001:1:13:506:211#0/	AAAAAG(18) 	18			1	Pm_225878	AACCAAATTGCTCTCTGATTGG	Pm_054999	ATAATAAACAACAAATAAGTGCCCC	AAAAAG(18) 	18	1			2	2	2	1
ILLUMINA-545855_0001:1:5:1596:1343#0/	AATC(24) AATC(24) 	48			1	Pm_159582	GGGAGACATGAAAGAACAGGC	Pm_183339	GAAGGGAACTTATTTGTAAAACTTCAGG	AATC(24) AATC(24) 	48	1			3	1	1	1
ILLUMINA-545855_0001:1:18:748:1015#0/	AC(14) AC(14) 	28			1	Pm_241805	TGATGCCTTAACCACTACAGGC	Pm_013439	TTTGTTTTCGACTGACATTATGAGC	AC(14) AC(14) 	28	1			1	1	1	1
ILLUMINA-545855_0001:1:5:308:1239#0/	AAAT(12) AAAT(12) 	24			1	Pm_159993	GGCTAACAAAATGGAGAGTGGG	Pm_002467	CTCCACAAAGCACGAAGTGG	AAAT(12) AAAT(12) 	24	1			2	2	2	1
ILLUMINA-545855_0001:1:13:1680:1639#0/	TGCC(12) TGCC(12) 	24			1	Pm_234316	CCAACAACCAAAGTCACTGGG	Pm_083038	GCAACTTCCTGTCAGCTTTCC	TGCC(12) 	12	1			3	2	2	1
ILLUMINA-545855_0001:1:7:13:253#0/	TTCC(32) TTCC(24) AGCC(28) 	84			1	Pm_107932	AACCGCTTCCAAACTCTTGC	Pm_148251	CCCTTTCCTCTCTCTTTTCCC	TTCC(32) 	32	1			1	2	1	1
ILLUMINA-545855_0001:1:16:1485:1399#0/	AACCCT(18) AACCCT(18) 	36			1	Pm_058606	GCCCTGACTTCAAGGAGGC	Pm_048683	ACTTATTTTGGAGCGTGGGC	AACCCT(18) AACCCT(18) 	36	1			41524	18993	6	937
ILLUMINA-545855_0001:1:13:348:1141#0/	ATT(12) ATT(12) 	24			1	Pm_035947	CACCAACATACCAAGTTTCAAAGG	Pm_081456	TGCTACAGCACAACACATTGG	ATT(12) ATT(12) 	24	1			1	2	1	1
ILLUMINA-545855_0001:1:5:1141:397#0/	TC(38) TC(22) 	60	TC 		1	Pm_213923	TGAGATCCATCAAGGGTTTATGC	Pm_021260	TTCTCTGCTACTTTCCGGGC	TC(38) 	38	1	TC 		1	1	1	1
ILLUMINA-545855_0001:1:11:1530:876#0/	AAAT(12) 	12			1	Pm_009719	GGGAGGCTTGCTAAGATAGGC	Pm_218423	CTCTCCCCTAGCGAACATGG	AAAT(12) 	12	1			1	3	1	1
ILLUMINA-545855_0001:1:9:1781:488#0/	AC(22) AAGT(20) AATG(44) AC(16) 	102	AC 		1	Pm_130135	TCATACACACAATTATGACTGAAAACC	Pm_189393	GCCCTCTGAAACTACCTGGC	AC(22) AAGT(20) AATG(44) AC(16) 	102	1	AC 		2	3	1	1
ILLUMINA-545855_0001:1:19:672:1911#0/	ATT(12) ATT(12) ATT(18) ATT(12) ATT(12) ATT(18) 	84			1	Pm_147060	CTCCTCGGAGCACACAAGC	Pm_245692	CAGAGTCTTTGGGAATGGGC	ATT(12) ATT(12) ATT(18) ATT(12) ATT(12) ATT(18) 	84	1			16	4	1	1
ILLUMINA-545855_0001:1:17:355:571#0/	AAAG(12) 	12			1	Pm_248237	TGGATGGCTTGTTTCTGTGC	Pm_029612	TGCTTTAGGACACTCTCCAGACC	AAAG(12) 	12	1			1	1	1	1
ILLUMINA-545855_0001:1:16:1023:400#0/	AC(12) AC(12) 	24			1	Pm_020259	CACACACACACAGAGAAATCCG	Pm_203223	AAAAGCCCATGAAATGCTGG	AC(12) 	12	1			2	2	2	1
ILLUMINA-545855_0001:1:3:13:1634#0/	AACCCT(18) 	18			1	Pm_109005	GGGTGCCATTATAAGCGTCC	Pm_184484	CACAATGCATGGGAAAACCC	AACCCT(18) 	18	1			2014	41358	3	5
ILLUMINA-545855_0001:1:16:333:1830#0/	TTCC(12) 	12			1	Pm_059372	CCTCAGTTTTCTTCCACAACCC	Pm_251973	AGACCAGAAATGGGGAGACC	TTCC(12) 	12	1			1	3	1	1
ILLUMINA-545855_0001:1:7:354:1750#0/	AAC(12) 	12			1	Pm_183459	GCATCTCCTAGCTTTGACTGTCC	Pm_017152	TCCCTTTATGGCTGAGTCGG	AAC(12) 	12	1			1	1	1	1
ILLUMINA-545855_0001:1:28:1009:1612#0/	AACCCT(18) AACCCT(18) 	36			1	Pm_227389	GGGAAAACACTATTCCCAGGC	Pm_109005	GGGTGCCATTATAAGCGTCC	AACCCT(18) AACCCT(18) 	36	1			119	2014	1	1
ILLUMINA-545855_0001:1:16:729:1002#0/	TC(12) TC(12) 	24			1	Pm_108495	GCAACCACAAACCATTTCAGC	Pm_017604	GGGGAGGTCAGGCACAGG	TC(12) TC(12) 	24	1			1	2	1	1
ILLUMINA-545855_0001:1:12:434:1527#0/	ATTACT(18) ATTACT(18) ATTACT(18) AGT(18) 	72			1	Pm_011807	AGGCCCCATGGTCTGATAGG	Pm_174276	CCAATTGTCTTGCCTGTCACC	ATTACT(18) ATTACT(18) ATTACT(18) AGT(18) 	72	1			3	1	1	1
ILLUMINA-545855_0001:1:2:1455:1332#0/	ACC(18) ACC(18) 	36			1	Pm_052100	TCCTGCTAGTCTGTTCATTATTTGC	Pm_132226	GGATCAGGTTCACTTTGACCG	ACC(18) 	18	1			1	2	1	1
ILLUMINA-545855_0001:1:27:528:1567#0/	AAC(12) AAC(12) 	24			1	Pm_229774	CTTGCTTATTACTGTAGAGACAAGAGGG	Pm_113604	CAATGCCTCTTCTTTAGCTTTGC	AAC(12) AAC(12) 	24	1			2	1	2	1
ILLUMINA-545855_0001:1:1:113:1257#0/	TC(12) 	12			1	Pm_067563	AAAATGTTTCGTTTGGCTGC	Pm_110377	CATTTAGAAGAACATTCATCTCTCAAGC	TC(12) 	12	1			1	1	1	1
ILLUMINA-545855_0001:1:5:1037:1531#0/	AACCCT(18) AACCCT(18) 	36			1	Pm_089789	CTTCCCGTGGTCCTTTGC	Pm_199165	GGAAAACCCTATTCCCAGGC	AACCCT(18) AACCCT(18) 	36	1			17256	43874	119	104
ILLUMINA-545855_0001:1:20:1497:1817#0/	AT(12) 	12			1	Pm_126787	ACCATCTATATATGTCTAAAAGATTGGG	Pm_093066	GTGGTTTGATGATGCTCTCC	AT(12) 	12	1			455	52629	95	6
ILLUMINA-545855_0001:1:9:532:127#0/	AAC(15) AAC(15) 	30			1	Pm_084209	GTGTCCGACTCTTCGTGACC	Pm_127714	ACTCAGGGAGGCAGTGAAGG	AAC(15) 	15	1			6134	10243	241	9
ILLUMINA-545855_0001:1:12:134:1950#0/	TCC(39) TCC(15) 	54	TCC 		1	Pm_137681	AGCTGACAGAATGAGATTAGATAAGGG	Pm_176511	GCACAGGATACTTTGGGATGG	TCC(15) 	15	1	TCC 		2	1	2	1
ILLUMINA-545855_0001:1:28:704:796#0/	AAAAG(15) AAAAG(15) 	30	AAAAG 		1	Pm_082858	ATCACCAGTGCTCACCTCCC	Pm_102519	CTGAATTAAACTCTGCAGTCTCACC	AAAAG(15) AAAAG(15) 	30	1	AAAAG 		1	1	1	1
ILLUMINA-545855_0001:1:11:1380:1073#0/	ATAC(16) ATAC(16) 	32			1	Pm_231644	AAACAAAGGTTTTGGCCTAGC	Pm_193327	CAAATGATCTCCTTGCTTCCC	ATAC(16) ATAC(16) 	32	1			4	2	2	1
ILLUMINA-545855_0001:1:4:1685:936#0/	AAAC(12) 	12			1	Pm_015170	TGACTCTGGGTCAGCAAAGG	Pm_056424	GCATACAGGTTCTGTTCTGGC	AAAC(12) 	12	1			1	1	1	1
ILLUMINA-545855_0001:1:19:1189:1058#0/	AACCCT(18) 	18			1	Pm_058606	GCCCTGACTTCAAGGAGGC	Pm_228381	TTCTATGCAAAGGACCACGG	AACCCT(18) 	18	1			41524	15780	39	1299
ILLUMINA-545855_0001:1:1:828:1299#0/	AACCCT(18) 	18			1	Pm_060616	AAGTTTAGCTTCCCGTGGTCC	Pm_199165	GGAAAACCCTATTCCCAGGC	AACCCT(18) 	18	1			16316	43874	18	1584
ILLUMINA-545855_0001:1:13:716:1524#0/	AACCCT(18) AACCCT(18) 	36			1	Pm_199165	GGAAAACCCTATTCCCAGGC	Pm_157039	AAGCATCCGTTTGGATTTGG	AACCCT(18) AACCCT(18) 	36	1			43874	64	11	5
ILLUMINA-545855_0001:1:9:1683:482#0/	AACCCT(18) 	18			1	Pm_184343	AAACCCTATTCCCAGGCAGC	Pm_060616	AAGTTTAGCTTCCCGTGGTCC	AACCCT(18) 	18	1			26498	16316	32	200
ILLUMINA-545855_0001:1:2:1093:578#0/	AC(24) AC(12) 	36			1	Pm_166846	GGATAGCTTCTGACCTGGGC	Pm_172199	GGTCACCCATGATAAGCAGG	AC(24) AC(12) 	36	1			1	2	1	1
ILLUMINA-545855_0001:1:19:498:975#0/	AAAG(12) AAAG(12) 	24			1	Pm_126458	ATATTACACCCGCTGGCCC	Pm_097389	TCTCTTTGGGAGGAACACCG	AAAG(12) AAAG(12) 	24	1			2	1	2	1
ILLUMINA-545855_0001:1:23:674:1724#0/	AC(20) AC(32) 	52	AC 		1	Pm_156278	CTCCCATTTTGCCATGAAGG	Pm_091568	TGGCTTTCATATTCCCTTTTATGC	AC(20) AC(32) 	52	1	AC 		3	2	1	1
ILLUMINA-545855_0001:1:14:1404:1997#0/	AACCCT(18) 	18			1	Pm_123012	CTATTCCCAGGCAGGTGTCC	Pm_017892	GGAATTGGGTTTTCCCATGC	AACCCT(18) 	18	1			14190	259	2	3
ILLUMINA-545855_0001:1:27:278:1694#0/	AGGG(12) TC(12) 	24			1	Pm_255259	AGGCCGAGCTTTCTTCCTCC	Pm_056344	GGGCCTTAACATTCCTTGGC	AGGG(12) TC(12) 	24	1			1	2	1	1
ILLUMINA-545855_0001:1:14:720:1423#0/	AC(16) AC(14) AC(16) AC(14) 	60			1	Pm_254715	CACACACACACACTAAGTAACATTGC	Pm_120286	CCAATTACTTAATACTTAGATCTCCATTGC	AC(16) AC(14) 	30	1			3	3	3	1
ILLUMINA-545855_0001:1:22:1449:1363#0/	AGGG(12) AGGG(12) 	24			1	Pm_003948	AACAGGGCTTGAACCTGGG	Pm_118844	AAGTCTGAATGCTTCCCCTCC	AGGG(12) AGGG(12) 	24	1			1	1	1	1
ILLUMINA-545855_0001:1:8:1195:1290#0/	AATAC(15) AAATT(15) 	30			1	Pm_060871	ATATACTTTTGTTGTATTGTGAGTCGCC	Pm_234392	TTCCCAAACTAGGAAAGTTTCATGC	AAATT(15) 	15	1			2	1	1	1
ILLUMINA-545855_0001:1:23:1680:1908#0/	AT(12) AT(12) AT(12) 	36			1	Pm_143716	CATCTATATATGGCTAAAAGTTTGGG	Pm_023801	TGGTTTCTTGATGCTCTCCC	AT(12) AT(12) 	24	1			45	907	3	1
ILLUMINA-545855_0001:1:7:1197:931#0/	AC(12) AC(12) 	24			1	Pm_221583	GGAAACTGGGTTCTTGGAAGG	Pm_086818	GTTTCCAGATCGGAAGAGCG	AC(12) 	12	1			4	56	1	1
ILLUMINA-545855_0001:1:12:1060:1542#0/	AC(12) AC(12) 	24			1	Pm_078186	GTGTCTGACTGCCACAAGGG	Pm_172472	CCCTATCTTTCCATACACTCCCC	AC(12) AC(12) 	24	1			1	1	1	1
ILLUMINA-545855_0001:1:27:1426:2015#0/	ATAC(12) ATAC(12) 	24			1	Pm_170428	GCCAGGGTCTTGATCTGAGC	Pm_135204	TTTCATTTTGGAGTTGGGTGG	ATAC(12) ATAC(12) 	24	1			3	1	1	1
ILLUMINA-545855_0001:1:4:955:1781#0/	AC(12) 	12			1	Pm_024740	TGCAGTGGACTGATATGGGC	Pm_164307	TGCTGTTCTCTTCTCACAAGCC	AC(12) 	12	1			2	2	1	1
ILLUMINA-545855_0001:1:2:156:1460#0/	TTCC(16) 	16			1	Pm_017102	ATGTCACAGTGGGAACGGG	Pm_078257	TGTTGCTCTGGTGTTTTCTGC	TTCC(16) 	16	1			1	1	1	1
ILLUMINA-545855_0001:1:20:1652:1634#0/	AAAT(12) 	12			1	Pm_195628	TACAGCATGCCACTTTTGCC	Pm_053835	AAAGAAGGGCTGGCTTTTCC	AAAT(12) 	12	1			2	1	1	1
ILLUMINA-545855_0001:1:3:113:611#0/	AATG(12) AATG(60) 	72			1	Pm_073401	TATACGCTGCCCAGAGTTGC	Pm_231768	CATTCATACCTTTATATGGATGCCC	AATG(12) 	12	1			2	3	2	1
ILLUMINA-545855_0001:1:8:1778:1322#0/	ACC(12) 	12			1	Pm_197416	TGCAGCTAAGAAGCTGAAAAGG	Pm_090149	GGTCCAGGAGAGAAGAGTTAGGC	ACC(12) 	12	1			1	1	1	1
ILLUMINA-545855_0001:1:22:200:1057#0/	AACCCT(18) AACCCT(18) 	36			1	Pm_235072	ACTTATTTTGGACCGTGGGC	Pm_032996	ATTTAGGGAAGCTGCCTGGG	AACCCT(18) 	18	1			7307	25899	2272	22
ILLUMINA-545855_0001:1:1:1298:159#0/	AGTG(12) AAGC(12) 	24			1	Pm_010615	CACTCTGATGATGTTACCTAGTTGGG	Pm_179764	GAGCCATAGGTCCACTGTTCC	AAGC(12) 	12	1			2	2	1	1
ILLUMINA-545855_0001:1:19:199:1264#0/	TTGG(12) 	12			1	Pm_053030	TTAATTCGATTTGGGCATTGG	Pm_221720	AGGAGAAAAGCAGTCTCCCG	TTGG(12) 	12	1			1	1	1	1
ILLUMINA-545855_0001:1:7:1300:576#0/	ATT(12) ATT(12) 	24			1	Pm_075974	TGTTTTGCTGGAAAGTTGGG	Pm_069283	TGGCACTGCCTATTTGTTGG	ATT(12) ATT(12) 	24	1			1	1	1	1
ILLUMINA-545855_0001:1:15:1016:182#0/	AC(12) AC(24) 	36			1	Pm_205894	TTTTCGCTTGTTTCAAAGGG	Pm_198266	CACTCCGCTTCTCTGTCTATAAAGC	AC(12) 	12	1			2	1	1	1
ILLUMINA-545855_0001:1:24:1611:308#0/	AAC(12) AAC(12) 	24			1	Pm_138001	TGGCATAATGTTAGGTGTGAACC	Pm_197546	CAATGTGCCACTTCTGTGCC	AAC(12) AAC(12) 	24	1			4	2	0	1
ILLUMINA-545855_0001:1:10:1233:1377#0/	AC(12) 	12			1	Pm_233078	GGGAAAGACATGTCAGTGTTAAGG	Pm_184496	TGGGCAACATTTTGGTAGCC	AC(12) 	12	1			1	1	1	1
ILLUMINA-545855_0001:1:17:1670:1920#0/	AACCCT(18) AACCCT(18) 	36			1	Pm_199165	GGAAAACCCTATTCCCAGGC	Pm_089789	CTTCCCGTGGTCCTTTGC	AACCCT(18) AACCCT(18) 	36	1			43874	17256	119	104
ILLUMINA-545855_0001:1:19:648:155#0/	TC(12) 	12			1	Pm_183596	TGACTCACCATCTTTCTCTCGG	Pm_163640	AAAGTGCAGCAGCAAGGAGG	TC(12) 	12	1			1	2	1	1
ILLUMINA-545855_0001:1:20:1304:288#0/	AC(20) 	20			1	Pm_202442	ACATACACACACATGCGCCC	Pm_096280	CCTGCTTTCAAGTAATGCTGGC	AC(20) 	20	1			3	1	1	1
ILLUMINA-545855_0001:1:20:44:1824#0/	AGCC(12) 	12			1	Pm_049690	ATTTGCGGATGTCTTTGCC	Pm_057673	TGACTTGCCATTCTCCTCCC	AGCC(12) 	12	1			2	2	2	1
ILLUMINA-545855_0001:1:22:218:897#0/	AAGC(12) 	12			1	Pm_069732	ATAAACACAGGAAGCCACGC	Pm_241977	TTTAGAATTTGGGCATTGGG	AAGC(12) 	12	1			2	5	2	2
ILLUMINA-545855_0001:1:6:1422:1299#0/	AAAT(12) AAAT(12) 	24			1	Pm_132155	GTACACCTCCCTGAATTGCG	Pm_218642	TGAAATAAGCAATCGTGGGG	AAAT(12) AAAT(12) 	24	1			1	1	1	1
ILLUMINA-545855_0001:1:2:911:460#0/	AACCCT(18) 	18			1	Pm_058606	GCCCTGACTTCAAGGAGGC	Pm_168267	GACGCTTATAATCGCACCCC	AACCCT(18) 	18	1			41524	17379	184	1329
ILLUMINA-545855_0001:1:4:830:973#0/	AC(26) 	26			1	Pm_131240	TTAATCATATGGTCGCAGAGGC	Pm_247873	TGGGACCAGGAGACTCAAGC	AC(26) 	26	1			2	3	1	1
ILLUMINA-545855_0001:1:13:1267:1425#0/	AC(14) AC(12) 	26			1	Pm_057561	TGGCTTCCTAAAAGCTGTCC	Pm_027051	ATCAAACAATGGCTTCTGCG	AC(14) AC(12) 	26	1			3	3	2	2
ILLUMINA-545855_0001:1:20:1659:1133#0/	ATT(15) ATT(15) 	30			1	Pm_155878	AACCACCCAGAATCATTGGG	Pm_044355	TTTCTCAGTCAATCCAAGCAGG	ATT(15) ATT(15) 	30	1			1	3	1	1
ILLUMINA-545855_0001:1:21:205:508#0/	AGT(21) 	21			1	Pm_012818	CCTCTTTCCATCCAGCATCC	Pm_159411	GTGTTTGAGGGCTTGCTGC	AGT(21) 	21	1			1	3	1	1
ILLUMINA-545855_0001:1:6:1647:1163#0/	AT(12) AT(12) 	24			1	Pm_071811	GGAGAGCATCATCAAACCACC	Pm_169929	TGCTCTCCCAATCATTTCACC	AT(12) AT(12) 	24	1			47662	1010	443	27
ILLUMINA-545855_0001:1:6:950:80#0/	AACCCT(18) 	18			1	Pm_193346	AGCTTCCCATGATCCTCTGC	Pm_199165	GGAAAACCCTATTCCCAGGC	AACCCT(18) 	18	1			17669	43874	45	494
ILLUMINA-545855_0001:1:5:1163:1302#0/	ATCT(72) ATCT(16) 	88	ATCT 		1	Pm_165103	TCTATCTATCAGTACTCAGGGTGGC	Pm_031836	TGCTGTGTTCTAAACACTGTATTTGC	ATCT(16) 	16	1	ATCT 		2	1	2	1
ILLUMINA-545855_0001:1:1:458:764#0/	AATC(40) AATC(40) 	80			1	Pm_250461	CAACCAAGGAATACCCAGGC	Pm_184522	TTGGCAAGGTACTGGAAATGG	AATC(40) AATC(40) 	80	1			1	2	1	1
ILLUMINA-545855_0001:1:23:1703:1584#0/	AACCCT(18) AACCCT(18) 	36			1	Pm_199165	GGAAAACCCTATTCCCAGGC	Pm_154986	AAAGTTTAGCTTCCCGTGTTCC	AACCCT(18) AACCCT(18) 	36	1			43874	8325	28	21
ILLUMINA-545855_0001:1:19:1574:1662#0/	AC(16) 	16			1	Pm_152577	CAGAGGTAACATGTCACGGGG	Pm_202463	CTGGCAGGTGGAAGATTGC	AC(16) 	16	1			2	1	1	1
ILLUMINA-545855_0001:1:5:290:1375#0/	CGG(18) 	18			1	Pm_244423	GGCAAGTTTGTGGCTAAGGC	Pm_081770	CACTTTCCTTCCGGATTCCC	CGG(18) 	18	1			1	2	1	1
ILLUMINA-545855_0001:1:15:408:737#0/	AT(12) AT(12) AT(12) 	36			1	Pm_070475	TGCTCTCCCAATCTTTTAACC	Pm_012919	GGAGAGCATCATTAATCCACC	AT(12) 	12	1			8849	79	52	4
ILLUMINA-545855_0001:1:18:274:1365#0/	AT(12) AT(12) 	24			1	Pm_174643	TCTACATCTCGTTAAAAGTTGGGG	Pm_083844	TGATGGTTTATTGATGCTCTACCC	AT(12) AT(12) 	24	1			1	56	1	1
ILLUMINA-545855_0001:1:12:1:148#0/	AAAC(16) 	16			1	Pm_116472	AACCATTTGTAGGCTACTCCCC	Pm_017306	AAAGCTCAGAGAGCACCAAGG	AAAC(16) 	16	1			1	28	1	1
ILLUMINA-545855_0001:1:6:860:1270#0/	AAAC(12) 	12			1	Pm_219370	TTGTCTTGGGAAACCTGATAGC	Pm_188602	TCAAAACGTGTCAAGGAAGG	AAAC(12) 	12	1			1	1	1	1
ILLUMINA-545855_0001:1:2:868:1247#0/	AGTG(12) 	12			1	Pm_023301	TTGTCTGCTCAAGCCTCACC	Pm_126706	TTACACATGCTGCTCCCAGG	AGTG(12) 	12	1			1	51	1	1
ILLUMINA-545855_0001:1:23:1284:1446#0/	ATGG(12) 	12			1	Pm_176304	CAGCAATCATCCACTTCTTTGC	Pm_171802	AAGAGTCAACACTGACTTGATGGC	ATGG(12) 	12	1			1	158	1	1
ILLUMINA-545855_0001:1:25:553:438#0/	AGCC(12) 	12			1	Pm_214611	TCTTAGTTCTGCCGAGGAACG	Pm_029887	TCTCCCCAGACTGAAACCTAGC	AGCC(12) 	12	1			3	45	1	1
ILLUMINA-545855_0001:1:17:1137:224#0/	AC(20) ATTCTC(24) AC(20) TC(14) TC(12) 	90			1	Pm_180319	ATAACTGCAAGAATATAACTGATTAGTGC	Pm_255458	CACAAAACACCACCTTTCTGG	AC(20) 	20	1			1	2	1	1
ILLUMINA-545855_0001:1:18:83:1113#0/	AT(16) 	16			1	Pm_102559	TGCTTAAAAGATGGGGAGAGC	Pm_244893	CCATGGTTTATTGATGCATTCC	AT(16) 	16	1			1287	3	1	1
ILLUMINA-545855_0001:1:26:1643:1602#0/	AT(14) AT(14) 	28			1	Pm_159302	TGCTCTCCCCATCTTTAACC	Pm_179918	GGAGAGCATCAATAAACCACC	AT(14) AT(14) 	28	1			21486	1566	205	28
ILLUMINA-545855_0001:1:3:656:1289#0/	ATCT(56) 	56			1	Pm_052033	GCTCTAACCATTACACTATCCAGCC	Pm_144984	TGGAAAGTTATAAACAGACTAAGGGTCC	ATCT(56) 	56	1			1	4	1	1
ILLUMINA-545855_0001:1:8:1077:265#0/	AACCCT(18) 	18			1	Pm_058606	GCCCTGACTTCAAGGAGGC	Pm_168267	GACGCTTATAATCGCACCCC	AACCCT(18) 	18	1			41524	17379	184	1329
ILLUMINA-545855_0001:1:13:371:323#0/	ACC(18) ACC(18) 	36			1	Pm_021052	TCTTCTAAACAATAATTGGAATTGGC	Pm_196878	CACCACCATTCTCATGCAGC	ACC(18) 	18	1			2	4	2	2
ILLUMINA-545855_0001:1:24:478:1568#0/	ATTTT(20) 	20			1	Pm_143997	TTCTCTGCAGCTTGTTTGCC	Pm_167479	TTTGTGGAATCATAGAAAATTGTGG	ATTTT(20) 	20	1			1	1	1	1
ILLUMINA-545855_0001:1:19:37:1413#0/	AC(12) 	12			1	Pm_131874	GTTTGCTAAAACGGGGTGGG	Pm_129155	ACACACCCCTGCTCTCCG	AC(12) 	12	1			4	4	1	1
ILLUMINA-545855_0001:1:18:260:203#0/	AGGG(12) 	12			1	Pm_163865	GATTTGGGAACAATGGAAGG	Pm_177466	TTTGGAATTGTGCTTTATTTCC	AGGG(12) 	12	1			1	1	1	1
ILLUMINA-545855_0001:1:27:702:780#0/	AC(18) 	18			1	Pm_136987	GCTGAAGAATGCTCAACCCC	Pm_009690	CATCAAGGGTTATAACTAACTCCAGG	AC(18) 	18	1			2	1	1	1
ILLUMINA-545855_0001:1:21:1430:1035#0/	AAGT(12) 	12			1	Pm_210005	TGCTGATCACTAGAGCTGTGTATAGG	Pm_142143	GCTAATTGCAGATTTATTAAGATTTACACC	AAGT(12) 	12	1			2	2	1	1
ILLUMINA-545855_0001:1:15:838:1032#0/	ATTTT(15) 	15			1	Pm_233573	TTAACTGTGGTGAATGGCAGC	Pm_013349	CCTTTGTGAGCCTCCTCAGC	ATTTT(15) 	15	1			1	1	1	1
ILLUMINA-545855_0001:1:8:95:860#0/	TC(28) TC(26) 	54			1	Pm_189293	TGAGAGTCCTTATGCTGTTGGC	Pm_206143	TTCCCAGGTACCAGTGCTCC	TC(28) TC(26) 	54	1			1	5	1	1
ILLUMINA-545855_0001:1:10:267:643#0/	AAC(18) 	18			1	Pm_130622	CAACTTAGGCATGAAAGCCG	Pm_083865	AAGGCAGCAGACATAACTAATACTCC	AAC(18) 	18	1			5	1	1	1
ILLUMINA-545855_0001:1:19:1599:1904#0/	AAGC(20) TTCC(12) AAAC(12) AAGC(20) TTCC(12) AAAC(12) 	88			1	Pm_209082	AAGGCCCATTACAAGCAAGC	Pm_143499	ATCACCAGAAGGGGCATAGC	AAGC(20) TTCC(12) AAAC(12) AAGC(20) TTCC(12) AAAC(12) 	88	1			2	1	1	1
ILLUMINA-545855_0001:1:7:500:2022#0/	TC(14) TC(14) 	28			1	Pm_034951	TCTGCAATAATACTTGTTTCTTGATGC	Pm_111465	GAATGGGATAGAGGTAAGATAGGGG	TC(14) TC(14) 	28	1			1	1	1	1
ILLUMINA-545855_0001:1:7:1439:1072#0/	TGC(12) TGC(12) 	24			1	Pm_126058	GGACAATTGGATGCATGGC	Pm_227851	AAATGGCATTCATTTCCAAGC	TGC(12) TGC(12) 	24	1			2	1	1	1
ILLUMINA-545855_0001:1:17:1001:1653#0/	AT(12) AT(12) 	24			1	Pm_217970	CATTTACACATGGTTAAAAGGTGAGG	Pm_160474	GGTTTGATGATGCTCTCCCC	AT(12) AT(12) 	24	1			209	50074	7	4
ILLUMINA-545855_0001:1:7:1007:1204#0/	AAC(12) AAC(12) 	24			1	Pm_105449	TGATCTGCAGACTAAGCCCC	Pm_156083	GTCACGAAGAGTCGGACACG	AAC(12) AAC(12) 	24	1			3	5742	3	1
ILLUMINA-545855_0001:1:17:1638:1789#0/	ACC(12) ACC(12) 	24			1	Pm_221731	ATATATTCGCGGATTGGGGC	Pm_021373	CAAACGAACCCTACCAATCCC	ACC(12) ACC(12) 	24	1			653	473	36	63
ILLUMINA-545855_0001:1:27:1353:1674#0/	AAAC(12) 	12			1	Pm_094912	TCTTGTGGCACAGTGAAGGG	Pm_183285	CAGTCGCTCTTGACTCCAGC	AAAC(12) 	12	1			1	1	1	1
ILLUMINA-545855_0001:1:22:958:571#0/	ATCAC(15) 	15			1	Pm_004146	AACTTGAATCAACTGGAAGACACC	Pm_180610	GAATCAGCAAGCAACTTCCG	ATCAC(15) 	15	1			2	2	1	1
ILLUMINA-545855_0001:1:19:1525:912#0/	AAAAC(15) AAAAC(15) 	30			1	Pm_073622	TGTGGATATGTGCATGGTTCC	Pm_149369	GCTACTTAATAGTCACCTGGGACTGC	AAAAC(15) AAAAC(15) 	30	1			1	1	1	1
ILLUMINA-545855_0001:1:4:506:1474#0/	AAAC(12) 	12			1	Pm_218247	AGTCTGTTGGAGTGGGTGGC	Pm_066231	TTCATATGTCTTGGTGGTGTGG	AAAC(12) 	12	1			3	1	1	1
ILLUMINA-545855_0001:1:21:688:629#0/	ATAC(16) ATAC(16) 	32			1	Pm_091602	TGCAACATGAGTCTCAAAGACC	Pm_182134	TGTACTCTCTACTTAACACTGCTTTCTCC	ATAC(16) ATAC(16) 	32	1			1	1	1	1
ILLUMINA-545855_0001:1:13:490:962#0/	ACCCC(15) 	15			1	Pm_238319	CACAGTCTTCTAGCTCATCTGCC	Pm_154187	CTGGCTATGCCTTTAGCAGG	ACCCC(15) 	15	1			1	1	1	1
ILLUMINA-545855_0001:1:11:1343:1396#0/	AAAT(12) 	12			1	Pm_102972	AGTTATCTTTGGTGGTGATAGGGG	Pm_015493	CCATGGCAGGTTTCTTCTGG	AAAT(12) 	12	1			1	2	1	1
ILLUMINA-545855_0001:1:17:293:1033#0/	AAAT(12) AAAT(12) 	24			1	Pm_221729	CAAGCCATTCCACTCCGC	Pm_053719	AAATACGAAACAAAAGCAGTGGC	AAAT(12) 	12	1			1	2	1	1
ILLUMINA-545855_0001:1:19:1369:309#0/	AAAGC(15) 	15			1	Pm_106847	TTCCTCATTTGCCTCCTGC	Pm_158754	ACTCTCCAGCCAGGTAACTCC	AAAGC(15) 	15	1			2	1	2	1
ILLUMINA-545855_0001:1:28:10:1443#0/	AGCT(12) AGCT(12) 	24			1	Pm_100733	CATGTCACAAAAGGTAATATTTAATAACCG	Pm_173135	TGACAATGTACAGCTAGAAGAAACTGC	AGCT(12) 	12	1			2	2	1	1
ILLUMINA-545855_0001:1:4:196:498#0/	AT(12) AT(12) 	24			1	Pm_215605	GGTGGTTTGATTAAGCTCTCCC	Pm_071887	TGATATCTGTATATATGGTTAAAGATGGGG	AT(12) AT(12) 	24	1			11	1	1	1
ILLUMINA-545855_0001:1:1:318:1161#0/	AAAG(12) 	12			1	Pm_083795	GGTGGTAGGAGAGAGAAGAGGC	Pm_175113	GCATTCAGTGCTATTTTGTGCC	AAAG(12) 	12	1			2	1	1	1
ILLUMINA-545855_0001:1:16:627:687#0/	ATTACT(24) ATT(12) ATTACT(24) ATT(12) 	72			1	Pm_034742	AGGAAGTCCAAGGAGGAGCC	Pm_032723	CATTCTAGGGCAATTGAGAATGG	ATTACT(24) ATT(12) ATTACT(24) ATT(12) 	72	1			1	3	1	1
ILLUMINA-545855_0001:1:24:1334:1748#0/	TGC(12) 	12			1	Pm_033780	TGATCTGGAGATGCTCCTTGG	Pm_181308	TCTGAGATGCTTCCCACACC	TGC(12) 	12	1			2	57	2	1
ILLUMINA-545855_0001:1:4:1234:149#0/	AC(20) AC(20) 	40	AC 		1	Pm_187581	GAACGTTTTGAATACTTCAGTTCC	Pm_097152	TTTGTATTGTGGTCCAATGAGG	AC(20) AC(20) 	40	1	AC 		2	1	1	1
ILLUMINA-545855_0001:1:27:714:652#0/	AC(22) AC(22) 	44			1	Pm_251848	TGTTCTATATAATAGCATGCCTCTCTCC	Pm_013804	CCCGGTGTTCAAGAGTAGTGG	AC(22) AC(22) 	44	1			1	1	1	1
ILLUMINA-545855_0001:1:8:1625:1762#0/	ATTTT(15) 	15			1	Pm_049355	TTCAGCCAGGATCACACACC	Pm_142625	GAAAATTATGCAGCCAGTTAGGG	ATTTT(15) 	15	1			1	1	1	1
ILLUMINA-545855_0001:1:15:561:640#0/	AAAC(12) 	12			1	Pm_016156	CAGTTTGCTCAGAATAAAAGACAAGG	Pm_214396	TTGCTCAGCATCAAAGTATCTCC	AAAC(12) 	12	1			1	1	1	1
ILLUMINA-545855_0001:1:27:1427:615#0/	ATT(27) ATT(27) 	54			1	Pm_211359	TGTGGAGATAACCAAAACATGTAGC	Pm_023035	AATTCTCCAGGATGTGTTAGAAGG	ATT(27) ATT(27) 	54	1			1	1	1	1
ILLUMINA-545855_0001:1:18:1168:1306#0/	AACCCT(18) AACCCT(18) 	36			1	Pm_185600	TGGGAAAACCCTATTTCCAGG	Pm_211524	GATCCTCTGCACAGAAGGGG	AACCCT(18) AACCCT(18) 	36	1			198	14998	3	17
ILLUMINA-545855_0001:1:5:1663:57#0/	AAAAC(15) 	15			1	Pm_094501	TTAGTGGAATTTGGCAACTATACCG	Pm_217775	ATTTCTAAAACTGCAGCATTCTTTCC	AAAAC(15) 	15	1			4	3	4	1
ILLUMINA-545855_0001:1:25:698:1124#0/	AT(12) AT(12) AT(12) 	36			1	Pm_091921	TGGTGAAAGGATTGAGAAAGC	Pm_085021	TGGATTAATGATGCTCTCCCC	AT(12) AT(12) 	24	1			17	79	9	2
ILLUMINA-545855_0001:1:16:850:1172#0/	ATAC(16) 	16			1	Pm_169900	TGGGATACCCAGTACAGAGGC	Pm_192413	AAATCCACTGCAACTGTGCC	ATAC(16) 	16	1			2	1	1	1
ILLUMINA-545855_0001:1:17:284:280#0/	AAAG(12) AAAG(12) 	24			1	Pm_228170	CAACCCCTAACTTCTCATTTTGG	Pm_005016	ATGTGGGTTTGGAAGATGCC	AAAG(12) AAAG(12) 	24	1			1	2	1	1
ILLUMINA-545855_0001:1:25:1654:248#0/	AGGG(12) 	12			1	Pm_005893	AAGGCAGTGGGAACAACACC	Pm_108432	AGTTGCCAGAGACACGGAGG	AGGG(12) 	12	1			1	1	1	1
ILLUMINA-545855_0001:1:14:1046:845#0/	AACCCT(18) 	18			1	Pm_185109	TGATCTCTGCACAGAAGGGG	Pm_199165	GGAAAACCCTATTCCCAGGC	AACCCT(18) 	18	1			51	43874	6	4
ILLUMINA-545855_0001:1:16:697:1893#0/	AAAC(12) 	12			1	Pm_138919	CCTATTTTGTTGGTGGATCGG	Pm_245037	TGGTTCTGCTGATAGCTTTGC	AAAC(12) 	12	1			2	3	2	2
ILLUMINA-545855_0001:1:7:796:1767#0/	AT(12) AT(12) 	24			1	Pm_173312	TTTACATATGGTTAAAAGGTGGGG	Pm_237417	GGTTTATAGATGCCCTCCCG	AT(12) 	12	1			482	37	2	1
ILLUMINA-545855_0001:1:24:1056:1393#0/	TC(12) TC(12) 	24			1	Pm_101525	CCTCAAATCTCACCATAATTTCC	Pm_016939	TTTCTGTATCAAGGTGAGGATGG	TC(12) TC(12) 	24	1			1	1	1	1
ILLUMINA-545855_0001:1:15:743:1000#0/	ATT(12) ATT(12) 	24			1	Pm_187844	TTTCACCTACAGAGGGAATATTGG	Pm_199970	CTTTGTTGAGAATCAGGCAGC	ATT(12) ATT(12) 	24	1			1	2	1	1
ILLUMINA-545855_0001:1:14:1330:388#0/	TGC(15) TGC(21) AAAGG(20) 	56	TGC 		1	Pm_176519	CACTGCTGAAGTGAATCACATGG	Pm_184183	GTCCCAATTGTGTTCCCAGG	TGC(15) 	15	1	TGC 		1	2	1	1
ILLUMINA-545855_0001:1:15:973:1709#0/	ATC(27) 	27			1	Pm_086615	TGACATTTACATCATACTGGCTCC	Pm_235462	GAGATAGAGGAGAAATCATCATCACC	ATC(27) 	27	1			1	3	1	1
ILLUMINA-545855_0001:1:25:424:1820#0/	AACCCT(18) 	18			1	Pm_258584	TTCTATGCACAGGACCACGG	Pm_058606	GCCCTGACTTCAAGGAGGC	AACCCT(18) 	18	1			36	41524	5	3
ILLUMINA-545855_0001:1:12:1538:1494#0/	AACCCT(18) AACCCT(18) 	36			1	Pm_187149	AGCATCCAGTTGGATTTGGG	Pm_123012	CTATTCCCAGGCAGGTGTCC	AACCCT(18) AACCCT(18) 	36	1			6969	14190	942	4
ILLUMINA-545855_0001:1:23:1652:163#0/	AT(12) AT(12) 	24			1	Pm_109261	GGGGAGAGCATCATCAAACC	Pm_183981	GACGTTCTCCCCATCTTTAACC	AT(12) AT(12) 	24	1			50074	310	97	19
ILLUMINA-545855_0001:1:3:203:1253#0/	AAAT(12) AAAT(12) 	24			1	Pm_102456	GCCAAGAAAACTGCAGAGCC	Pm_026559	ATTGTTCCTGCTGGTCCTGG	AAAT(12) AAAT(12) 	24	1			3	3	1	1
ILLUMINA-545855_0001:1:8:833:1655#0/	AAAC(16) AAAC(16) 	32			1	Pm_177487	AGCCACCCAGAGTCATTTGG	Pm_152823	TTATATGGCCATCCATTTGCC	AAAC(16) 	16	1			20	2	2	1
ILLUMINA-545855_0001:1:13:1333:1032#0/	AC(12) AC(12) AC(12) AC(14) 	50			1	Pm_063412	TGCAAGTGATATACAAGAGGTATTAAGG	Pm_143027	TGTGTGTGTAGTATCAAGAATAATTTGC	AC(12) 	12	1			1	3	1	1
ILLUMINA-545855_0001:1:20:103:419#0/	TCCG(16) TCCG(16) CG(20) 	52			1	Pm_024209	GTGGGTCGATGGCTGAGG	Pm_155171	ATGTCCGAGAATGGCGTGC	TCCG(16) TCCG(16) 	32	1			2	2	2	2
ILLUMINA-545855_0001:1:22:117:808#0/	AACCCT(18) 	18			1	Pm_199165	GGAAAACCCTATTCCCAGGC	Pm_072042	GGATTTGGACCCTGACTTCC	AACCCT(18) 	18	1			43874	1	0	1
ILLUMINA-545855_0001:1:7:308:326#0/	AGTG(12) AGTG(24) AATG(32) 	68			1	Pm_176866	CTACTTCACTGCATCATTGGGG	Pm_259800	GGAGGTCAAGACAACATCCAGG	AGTG(12) 	12	1			3	3	2	1
ILLUMINA-545855_0001:1:3:493:262#0/	AC(12) AC(12) 	24			1	Pm_018140	AGTGCAGGAGTGGAACTGGG	Pm_224534	TGCACTAGCGTTCAACATTCC	AC(12) AC(12) 	24	1			2	3	2	1
ILLUMINA-545855_0001:1:26:1182:1264#0/	TGCG(12) 	12			1	Pm_182559	AATTCGAGGACCAATGTGCC	Pm_222185	CATGAGGAACGCTTCTGGC	TGCG(12) 	12	1			4	3	1	1
ILLUMINA-545855_0001:1:22:741:4#0/	ATC(18) ATC(15) 	33	ATC 		1	Pm_205959	CTGTCGTTGCTGCTCTTGC	Pm_239059	TGAAAGGGTCTAGATTGGGG	ATC(15) 	15	1	ATC 		2	3	2	1
ILLUMINA-545855_0001:1:28:963:915#0/	ACC(12) 	12			1	Pm_205235	ACTCCCAAAGCAGCAGCG	Pm_075949	GTTAAAGCCTCTCCCTGCCC	ACC(12) 	12	1			1	2	1	1
ILLUMINA-545855_0001:1:11:573:1657#0/	AACCCT(18) 	18			1	Pm_199165	GGAAAACCCTATTCCCAGGC	Pm_166426	AGCTTCCCGTGTTCCTTTGC	AACCCT(18) 	18	1			43874	7414	13	592
ILLUMINA-545855_0001:1:27:717:1593#0/	TC(12) TC(12) 	24			1	Pm_019127	TGGATGATTTCAAACGCACC	Pm_181718	AATAGGCCCATTTGGACGC	TC(12) TC(12) 	24	1			1	1	1	1
ILLUMINA-545855_0001:1:19:574:1780#0/	AACCCT(18) AACCCT(18) 	36	AACCCT 		1	Pm_248776	TAACCCTATTCCCAGGCAGC	Pm_158867	GCTTCCCGTGTTCCTTTGC	AACCCT(18) AACCCT(18) 	36	1	AACCCT 		88	7555	7	9
ILLUMINA-545855_0001:1:28:865:1481#0/	AACCCT(18) 	18	AACCCT 		1	Pm_099481	GGTGCGAATATAAGCGTCCG	Pm_199165	GGAAAACCCTATTCCCAGGC	AACCCT(18) 	18	1	AACCCT 		756	43874	7	83
ILLUMINA-545855_0001:1:17:495:1010#0/	AATG(12) AATG(12) 	24			1	Pm_167145	ATGAATGGGGCCATGTATCG	Pm_114971	GAGGTGTTCACTCAAAATCTCACG	AATG(12) 	12	1			1690	1449	1108	1
ILLUMINA-545855_0001:1:15:1710:1477#0/	TCCTGC(48) TCC(21) TCCTGC(18) ATCT(12) TCC(12) TCC(12) 	123			1	Pm_149786	TGGTCTGCAGAATGAAACCC	Pm_155956	CCTTAGATGCCACCTCCTCC	TCCTGC(48) TCC(21) TCCTGC(18) TCC(12) TCC(12) 	111	1			1	1	1	1
ILLUMINA-545855_0001:1:3:690:698#0/	AAAGG(25) 	25			1	Pm_102426	TGACCCTAAACATTCCAGTAAATCC	Pm_006970	TTGCATACACAGCCCATTCC	AAAGG(25) 	25	1			12	1	1	1
ILLUMINA-545855_0001:1:15:455:667#0/	AAAGG(15) AAAGG(15) 	30			1	Pm_179633	CAATGCAGTCCAGATTAAGGAGG	Pm_011282	CCACTTGCTATCCCTCAGGC	AAAGG(15) AAAGG(15) 	30	1			3	1	1	1
ILLUMINA-545855_0001:1:8:617:1194#0/	AAAC(12) AAAC(12) 	24			1	Pm_129093	GCCTTAAAACTCACTGTCTTGTCC	Pm_099357	ACTTAGAGCCATTTGAAAATGTTGG	AAAC(12) AAAC(12) 	24	1			2	3	1	1
ILLUMINA-545855_0001:1:17:1337:938#0/	AATC(16) 	16			1	Pm_185211	GCACGGTAATCTGCTTTGTGG	Pm_172153	ACACTGGGATGGAACAAGGC	AATC(16) 	16	1			1	1	1	1
ILLUMINA-545855_0001:1:17:130:1288#0/	ATCTT(40) ATCTT(70) 	110			1	Pm_007598	CTTTCCCTCCAGTTCCATCC	Pm_008199	TAAGATAAGAGTAGCTGCCCTGG	ATCTT(40) 	40	1			1	2	1	1
ILLUMINA-545855_0001:1:12:67:1482#0/	ATC(24) 	24			1	Pm_157728	TTGGAACAGCTTACATCCTGC	Pm_095687	GAAAAGGCCTGTCTCCAAGG	ATC(24) 	24	1			712	6	1	2
ILLUMINA-545855_0001:1:13:402:930#0/	AAAT(12) AAAT(12) 	24			1	Pm_030368	GGCAAATAATTCCAGGGAGC	Pm_074331	CGATATGGGCTCTACCCACC	AAAT(12) 	12	1			15	3	4	1
ILLUMINA-545855_0001:1:12:44:1165#0/	ATAC(12) ATAC(12) 	24			1	Pm_029072	TGTATGTGTATATATATTAGAGCTGCCC	Pm_246133	AGAGTGTCATCTGGAGTTGGG	ATAC(12) 	12	1			4	1	2	1
ILLUMINA-545855_0001:1:6:1453:1863#0/	TCTG(12) TCTG(12) 	24	TCTG 		1	Pm_106126	TGGGATCGCACTAATAAACGG	Pm_091781	GCAATGCTCTAATAGTTGAAGGGG	TCTG(12) TCTG(12) 	24	1	TCTG 		2	2	2	1
ILLUMINA-545855_0001:1:24:275:1609#0/	TC(16) TC(12) 	28	TC 		1	Pm_104430	CTGTGTGACCTTGGGCTGG	Pm_038520	AGGATTTCAGAAGAAGTTTAACATTGC	TC(16) TC(12) 	28	1	TC 		3	1	1	1
ILLUMINA-545855_0001:1:3:643:1229#0/	AATGAT(18) ATC(12) 	30			1	Pm_165732	CAGAACAACAGGCAAATGTCC	Pm_123584	TTCCATGTTGATCTTCCAGC	AATGAT(18) ATC(12) 	30	1			1	2	1	1
ILLUMINA-545855_0001:1:27:1590:300#0/	AAAT(12) AAAT(12) 	24			1	Pm_242326	GCTTCCATGGCAACTATAGGC	Pm_113137	AAAGAGAAACCCTCACATGTACAGC	AAAT(12) AAAT(12) 	24	1			1	1	1	1
ILLUMINA-545855_0001:1:22:1642:766#0/	AATC(12) 	12			1	Pm_140156	GTGATGAATGCACCATTGGG	Pm_226020	GAGACTTGGTGTGTGTGGGG	AATC(12) 	12	1			13	1	1	1
ILLUMINA-545855_0001:1:9:1622:1000#0/	AAAG(12) 	12			1	Pm_039678	AACATTCCGCAGAGTTTTGG	Pm_220066	TTCTGAACCTTTGGTGAAATGC	AAAG(12) 	12	1			2	1	1	1
ILLUMINA-545855_0001:1:12:1362:1059#0/	AC(14) TCTG(16) AC(14) 	44			1	Pm_146815	AAAAGCAGACCAAAGCAGGG	Pm_225853	GACTATTGTTACCATGTCCTGGC	AC(14) 	14	1			1	2	1	1
ILLUMINA-545855_0001:1:10:562:870#0/	AGTG(12) 	12			1	Pm_143077	TTTATGGCTCATTCCCACCC	Pm_242505	TTCAACTGCTTATGGCCCG	AGTG(12) 	12	1			3	2	1	1
ILLUMINA-545855_0001:1:10:117:1668#0/	AT(12) 	12			1	Pm_109837	CATGGTTTATTGATCCTCTCCC	Pm_170307	CATTTATATATGGTTAAAAGATGGGG	AT(12) 	12	1			2041	997	91	1
ILLUMINA-545855_0001:1:7:1007:1572#0/	AACCCT(18) 	18			1	Pm_015575	AATCCTCTGCACAGAAGGGG	Pm_123012	CTATTCCCAGGCAGGTGTCC	AACCCT(18) 	18	1			56	14190	6	1
ILLUMINA-545855_0001:1:5:39:49#0/	AC(14) 	14			1	Pm_014177	CATTGATCAAAAGTTGCCATGC	Pm_131647	TTGACCTTAACTCACAATGCTGG	AC(14) 	14	1			3	1	1	1
ILLUMINA-545855_0001:1:19:695:1801#0/	AAAT(12) 	12			1	Pm_178541	CATTTGGACTGGGGTCAGC	Pm_128826	TGGCTTATTTCTTGACTGCTGG	AAAT(12) 	12	1			1	4	1	1
ILLUMINA-545855_0001:1:22:1238:1804#0/	TC(18) TC(18) 	36			1	Pm_241261	GTGTAGGTTTCACCGCAAGG	Pm_025316	TGAGGAATCAGGGAGTTGGG	TC(18) TC(18) 	36	1			1	1	1	1
ILLUMINA-545855_0001:1:18:55:1467#0/	AT(12) AT(12) 	24			1	Pm_070661	GGGAGAGCATCATTAAACCACC	Pm_199312	TGTTTCTCTCCCCATCTTTAACC	AT(12) AT(12) 	24	1			9956	156	29	9
ILLUMINA-545855_0001:1:13:931:1831#0/	ATTAG(30) ATTAG(30) 	60	ATTAG 		1	Pm_220730	TCTAATCAAATAAGATTGTGCAACTCC	Pm_218547	CAGGTGATAAGCCACTCATAGCC	ATTAG(30) 	30	1	ATTAG 		2	2	2	1
ILLUMINA-545855_0001:1:1:892:1233#0/	AAC(12) 	12			1	Pm_053004	TGATATTTCTTGATCAGGTATTCTTTGG	Pm_260270	TTTTCTCTAGTTTTCTAGACTCCACTGC	AAC(12) 	12	1			198	4	2	1
ILLUMINA-545855_0001:1:12:1026:1767#0/	ATTCC(20) 	20			1	Pm_027466	GGGGCAGTTTCCTTGATCC	Pm_023393	TTTTCCATTTCATATTACACCTTCG	ATTCC(20) 	20	1			1	1	1	1
ILLUMINA-545855_0001:1:9:1125:305#0/	AT(12) AT(12) 	24			1	Pm_071811	GGAGAGCATCATCAAACCACC	Pm_049612	TGCTCTCCCCATCTTTTAACC	AT(12) 	12	1			47662	8461	1793	222
ILLUMINA-545855_0001:1:26:1024:1628#0/	AC(24) 	24			1	Pm_104556	TCTGAGACACAAAGAAGATGGC	Pm_008853	GAACATCTAACCAATCTGCCTCC	AC(24) 	24	1			1	1	1	1
ILLUMINA-545855_0001:1:1:1094:424#0/	AACCCT(18) AACCCT(18) 	36			1	Pm_058606	GCCCTGACTTCAAGGAGGC	Pm_184484	CACAATGCATGGGAAAACCC	AACCCT(18) AACCCT(18) 	36	1			41524	41358	383	48
ILLUMINA-545855_0001:1:1:325:435#0/	TGC(21) TGC(15) 	36	TGC 		1	Pm_007431	ATGGATCCAAGACAGCCAGC	Pm_192357	CCTGGGATAGGTTGACTCCG	TGC(21) TGC(15) 	36	1	TGC 		2	2	1	1
ILLUMINA-545855_0001:1:9:697:1342#0/	TTCC(12) 	12			1	Pm_155973	GGAGAAAATAAACCCTCTGTGGC	Pm_242418	TACTTCTTGGCCTGCACAGC	TTCC(12) 	12	1			1	1	1	1
ILLUMINA-545855_0001:1:22:591:1141#0/	TGCTGG(24) 	24			1	Pm_060206	CATTCCTGAAATGCACCAGC	Pm_096641	CACCACCTAGTCGGAGATTGC	TGCTGG(24) 	24	1			2	2	2	2
ILLUMINA-545855_0001:1:19:827:2029#0/	AACCCT(18) 	18			1	Pm_058606	GCCCTGACTTCAAGGAGGC	Pm_133740	TCTATGCAAAGGAACACGGG	AACCCT(18) 	18	1			41524	8212	16	590
ILLUMINA-545855_0001:1:18:1663:1264#0/	TTC(12) TTC(12) 	24			1	Pm_240851	TCCATCTTCTCTCCATCGGC	Pm_137582	GGTTGCCTCAGATTTGGACC	TTC(12) TTC(12) 	24	1			2	2	1	1
ILLUMINA-545855_0001:1:15:532:64#0/	AGGG(12) 	12			1	Pm_103239	GACGACAATCCCCATCTTCC	Pm_097213	GTGCCCATGTATGCTTGTCC	AGGG(12) 	12	1			4	3	1	1
ILLUMINA-545855_0001:1:23:1367:1760#0/	AACCCT(18) AACCCT(18) 	36			1	Pm_060616	AAGTTTAGCTTCCCGTGGTCC	Pm_199165	GGAAAACCCTATTCCCAGGC	AACCCT(18) AACCCT(18) 	36	1			16316	43874	18	1584
ILLUMINA-545855_0001:1:11:542:1987#0/	AATGC(15) ATC(12) AATGC(15) 	42			1	Pm_119741	AACAGGATCGATTGTACGGG	Pm_242607	TTTTCTTAGACAGCTCAAGGAAGC	AATGC(15) 	15	1			1	2	1	1
ILLUMINA-545855_0001:1:4:1192:1639#0/	AAAC(12) AAAC(12) 	24			1	Pm_214538	TTATTATGCCCAAGGGTCTGG	Pm_114744	TTTCTCTTGGCCAGTCTTCC	AAAC(12) AAAC(12) 	24	1			3	1	1	1
ILLUMINA-545855_0001:1:15:840:982#0/	AT(12) AT(12) AT(12) 	36			1	Pm_016671	GATGGTCTCCCCATCTTTAACC	Pm_071811	GGAGAGCATCATCAAACCACC	AT(12) AT(12) 	24	1			2571	47662	98	20
ILLUMINA-545855_0001:1:5:1681:1057#0/	AACCCT(18) AACCCT(18) 	36			1	Pm_111960	TTGCATAGAAAAGGGGTGCC	Pm_208273	GGGAAAACCCTATTCCCAGG	AACCCT(18) AACCCT(18) 	36	1			84	43825	10	11
ILLUMINA-545855_0001:1:14:1768:895#0/	AGGG(12) TCCTG(15) TCCTG(35) 	62			1	Pm_233276	ACGTAGAGGCTCTCCCTGCC	Pm_004241	GAACACGAAGACTAACCCTGTCC	AGGG(12) TCCTG(15) TCCTG(35) 	62	1			45	247	5	8
ILLUMINA-545855_0001:1:3:278:313#0/	AAAC(12) 	12			1	Pm_123252	AAACAACATACTTGAACTCACTTCTGC	Pm_059915	TGTGTTGGAACACTCAGAAGGC	AAAC(12) 	12	1			1	1	1	1
ILLUMINA-545855_0001:1:3:164:266#0/	AT(12) AT(12) 	24			1	Pm_190796	CATATATAAATGGAGAAAAGATTGGG	Pm_093066	GTGGTTTGATGATGCTCTCC	AT(12) 	12	1			1	52629	1	1
ILLUMINA-545855_0001:1:2:1175:243#0/	AAC(12) AAC(12) 	24			1	Pm_215151	AGCCCAGACCTTTGAACAGC	Pm_259845	GGGGTATCATAACAGAAACTTGAGC	AAC(12) 	12	1			2	1	2	1
ILLUMINA-545855_0001:1:3:892:42#0/	AAAG(12) AAAG(12) 	24			1	Pm_126816	CAAGCATGTCTGAAATGAGAGACC	Pm_073850	TTCCATCAGTGAAGCATAAATGG	AAAG(12) 	12	1			2	2	2	1
ILLUMINA-545855_0001:1:24:780:1098#0/	TTCC(20) TTCC(28) 	48			1	Pm_204991	GTCCACTCTACAGGCCATGC	Pm_256925	TTCCCTTCTTCCCTTCCCC	TTCC(20) 	20	1			1	3	1	1
ILLUMINA-545855_0001:1:20:405:2024#0/	TGGG(12) 	12			1	Pm_239930	ACCCTAATCAAGGAACTACCAGAGG	Pm_197555	TCTTCAGAGCTAACAGGGAATGG	TGGG(12) 	12	1			451	1	1	1
ILLUMINA-545855_0001:1:18:1013:1154#0/	ATCT(24) ATCT(44) 	68			1	Pm_086984	CCAAGGACTCCACAACCAGC	Pm_113610	TGGTCTTTTCAAAGGCTAGAAGG	ATCT(24) ATCT(44) 	68	1			1	1	1	1
ILLUMINA-545855_0001:1:7:1781:1534#0/	AT(12) 	12			1	Pm_058740	GGGAGACCATCAATAAACCACC	Pm_162879	TGCTCTCCCCATCTTTTAAGC	AT(12) 	12	1			2339	1302	52	37
ILLUMINA-545855_0001:1:16:838:857#0/	AC(14) 	14			1	Pm_183598	CCAACCCGCTAAAGTTCTGC	Pm_175813	CAGGAGTCAAGAGTAACTTGAAGGC	AC(14) 	14	1			1	3	1	1
ILLUMINA-545855_0001:1:22:1192:1031#0/	AACCCT(18) 	18			1	Pm_252157	GTTTAGCTTCCCGTGTTCCC	Pm_199165	GGAAAACCCTATTCCCAGGC	AACCCT(18) 	18	1			378	43874	2	54
ILLUMINA-545855_0001:1:18:358:477#0/	ATAC(16) AC(12) 	28			1	Pm_116156	CAGCAGTTCCAGGTTTGTGG	Pm_035992	GCCCCATAATTACCTATAAGTCTTCC	ATAC(16) AC(12) 	28	1			1	1	1	1
ILLUMINA-545855_0001:1:19:1413:341#0/	AAAG(12) 	12			1	Pm_096059	ATGGACAGGAGTGTTTCCCC	Pm_038951	GATCTGTTTCAGCCACAGCG	AAAG(12) 	12	1			3	2	1	1
ILLUMINA-545855_0001:1:26:598:1031#0/	AATC(12) 	12			1	Pm_019834	CAATGCTGACTTGATGGTGC	Pm_081193	CAGTGACTGAGGTGGGAGC	AATC(12) 	12	1			1	1	1	1
ILLUMINA-545855_0001:1:5:1732:1212#0/	AAAG(12) 	12			1	Pm_230878	CAACATGTGAGTGTGGACATGC	Pm_033279	TGCATTACTGGATGGGGAGG	AAAG(12) 	12	1			1	1	1	1
ILLUMINA-545855_0001:1:2:1506:867#0/	AGTG(12) AGTG(12) 	24	AGTG 		1	Pm_121140	AGCAAGATAACGAGGGGTGG	Pm_054115	CACACTGAAACTCACTCACTCTGC	AGTG(12) 	12	1	AGTG 		2	2	2	2
ILLUMINA-545855_0001:1:19:1370:607#0/	AACCCT(18) AACCCT(18) 	36			1	Pm_048683	ACTTATTTTGGAGCGTGGGC	Pm_058606	GCCCTGACTTCAAGGAGGC	AACCCT(18) AACCCT(18) 	36	1			18993	41524	6	937
ILLUMINA-545855_0001:1:20:1696:474#0/	AAAT(12) 	12			1	Pm_183223	TGAACAAGGGATAAATCTGGGG	Pm_219406	TCGGTCTCTTTTACTTCATCATTCC	AAAT(12) 	12	1			1	1	1	1
ILLUMINA-545855_0001:1:21:293:1943#0/	TGC(12) TGC(12) 	24			1	Pm_208182	AATTTCTTGAGCTCAGGGTTCC	Pm_120059	GGAGAATCTTCATCATCTGCCC	TGC(12) TGC(12) 	24	1			4	1	0	1
ILLUMINA-545855_0001:1:5:307:910#0/	AATT(12) AATT(12) 	24			1	Pm_174100	TGAAGCAATATGTGCCACCC	Pm_232388	GCATGTCAGTTCCAAGGAAGG	AATT(12) AATT(12) 	24	1			2	1	1	1
ILLUMINA-545855_0001:1:21:865:1802#0/	AC(12) AC(12) 	24			1	Pm_004279	TGCCCAGTGTAGTCCACAGC	Pm_224649	CAAGTGTTTCTTGGGTGAGCC	AC(12) AC(12) 	24	1			1	2	1	1
ILLUMINA-545855_0001:1:23:426:1457#0/	AACCCT(18) 	18			1	Pm_060616	AAGTTTAGCTTCCCGTGGTCC	Pm_199165	GGAAAACCCTATTCCCAGGC	AACCCT(18) 	18	1			16316	43874	18	1584
ILLUMINA-545855_0001:1:1:1100:1865#0/	AACCCT(18) 	18			1	Pm_211524	GATCCTCTGCACAGAAGGGG	Pm_199165	GGAAAACCCTATTCCCAGGC	AACCCT(18) 	18	1			14998	43874	18	1161
ILLUMINA-545855_0001:1:2:935:784#0/	AC(18) AC(18) 	36			1	Pm_082433	GGGATTCTTAAGGCTTTGGAGG	Pm_261140	GACAGAAGCTATGTGAGGCAGG	AC(18) AC(18) 	36	1			1	2	1	1
ILLUMINA-545855_0001:1:20:732:1993#0/	AACCCT(18) AACCCT(18) 	36			1	Pm_199165	GGAAAACCCTATTCCCAGGC	Pm_060616	AAGTTTAGCTTCCCGTGGTCC	AACCCT(18) AACCCT(18) 	36	1			43874	16316	18	1584
ILLUMINA-545855_0001:1:22:304:970#0/	AATC(12) 	12			1	Pm_156170	GTGATGTGTGCACCATTGGG	Pm_251807	GCAGAATTTCCATGGGTTCC	AATC(12) 	12	1			6	2	1	1
ILLUMINA-545855_0001:1:3:1573:1492#0/	AAGAG(40) AAGAG(35) 	75			1	Pm_075714	GCAGACATTGTCAAATTTACTGAAAGG	Pm_001106	GCACCAGATTTTGGTCTGGG	AAGAG(40) AAGAG(35) 	75	1			2	3	1	1
ILLUMINA-545855_0001:1:20:1537:390#0/	AC(18) 	18			1	Pm_133532	TCCTGCTCTTAGCCATTGCC	Pm_000533	AAGCTGGCCTACAAGAAAGACC	AC(18) 	18	1			948	11	2	2
ILLUMINA-545855_0001:1:14:343:782#0/	AGT(12) AGT(12) 	24			1	Pm_127616	GGACAGTTCAGAGAAGGCAGC	Pm_000547	GGCAAAAGGAGAGTTACTACATTAGGG	AGT(12) AGT(12) 	24	1			2	1	1	1
ILLUMINA-545855_0001:1:22:1744:354#0/	AT(12) AT(12) 	24			1	Pm_160474	GGTTTGATGATGCTCTCCCC	Pm_118233	CGGAAGAGCGTCGTGTAGG	AT(12) 	12	1			50074	58208	56	5
ILLUMINA-545855_0001:1:12:1002:904#0/	AT(14) AT(14) 	28			1	Pm_215502	AGTCAACCTTCAGTTGGGGC	Pm_147261	CCTGAGATTGAGGAAGACACG	AT(14) AT(14) 	28	1			2	33	2	1
ILLUMINA-545855_0001:1:3:804:1424#0/	AACCCT(18) 	18			1	Pm_058606	GCCCTGACTTCAAGGAGGC	Pm_212080	GACGCTAATAATCGCACCCC	AACCCT(18) 	18	1			41524	2600	29	198
ILLUMINA-545855_0001:1:17:1215:971#0/	AAAT(12) 	12			1	Pm_217735	GTCTGTTGAAAGCCCACAGG	Pm_142468	GAGGGCTTCACATAACCTGC	AAAT(12) 	12	1			1	1	1	1
ILLUMINA-545855_0001:1:6:1723:1039#0/	AACCCT(18) AACCCT(18) 	36	AACCCT 		1	Pm_199165	GGAAAACCCTATTCCCAGGC	Pm_252157	GTTTAGCTTCCCGTGTTCCC	AACCCT(18) AACCCT(18) 	36	1	AACCCT 		43874	378	2	54
ILLUMINA-545855_0001:1:2:593:865#0/	AAGCCT(18) 	18			1	Pm_217859	GAGGCTCATTAGGCACAGGG	Pm_130978	TTTGGGCACTGACTTCAAGG	AAGCCT(18) 	18	1			1	59	1	1
ILLUMINA-545855_0001:1:19:980:104#0/	AGTG(12) AGTG(12) 	24			1	Pm_203840	GATCAGCATGCCTCAACAGG	Pm_149781	CCCATGTTCGGCTTATGG	AGTG(12) AGTG(12) 	24	1			2	2	2	1
ILLUMINA-545855_0001:1:26:868:1401#0/	AC(12) 	12			1	Pm_014844	CTGGTTGGGCGAATGTAAGC	Pm_226543	TCATGCATCACCCTTTGTAGG	AC(12) 	12	1			2	1	1	1
ILLUMINA-545855_0001:1:21:1402:361#0/	TC(12) 	12			1	Pm_007589	TTCTGCTTCATATCCTTTCGC	Pm_208195	ACCAGCCAAAAGGGAAGG	TC(12) 	12	1			1	1	1	1
ILLUMINA-545855_0001:1:8:789:149#0/	AAAT(12) 	12			1	Pm_175642	TGTTAACTGGAGCATCATGGG	Pm_157848	TTGTTGCAGAGACATCGTGC	AAAT(12) 	12	1			1	3	1	1
ILLUMINA-545855_0001:1:7:58:1852#0/	ATC(21) 	21			1	Pm_147572	CAAACATGGTTCGTTTGAGGC	Pm_209199	GCCTTCAATCTGTTGCTCTCC	ATC(21) 	21	1			644	2	2	2
ILLUMINA-545855_0001:1:4:1690:582#0/	AAAG(12) AAAG(12) 	24			1	Pm_011359	GTACCGTGATGGCAAAGAGC	Pm_131531	TCATGTTTTGTTGGTATTGGGG	AAAG(12) AAAG(12) 	24	1			2	1	1	1
ILLUMINA-545855_0001:1:15:1571:1105#0/	ATAC(12) ATAC(12) 	24			1	Pm_064736	ACACATCATAAAATGGCCAAGG	Pm_039898	TGCTCTCAAGTATTTAGCTCTCATGG	ATAC(12) ATAC(12) 	24	1			2	1	1	1
ILLUMINA-545855_0001:1:25:93:1204#0/	AGGG(12) 	12			1	Pm_069248	TCGATCAGCACAGAACCAGG	Pm_022152	ACTTTATTCCTCTGTTTATGCAACCC	AGGG(12) 	12	1			1	1	1	1
ILLUMINA-545855_0001:1:7:1415:1024#0/	AAAG(12) AAAG(12) 	24			1	Pm_047138	CATAGAGATAAACCACGTTTACACACC	Pm_021935	GGTGTTGGTTGCTGGAGAGG	AAAG(12) AAAG(12) 	24	1			3	91	1	1
ILLUMINA-545855_0001:1:23:99:839#0/	TC(12) 	12	TC 		1	Pm_070922	GACCTGAGAAGTGGAGTTCCG	Pm_109050	GGGATACTGCTTTTGGCAGC	TC(12) 	12	1	TC 		1	1	1	1
ILLUMINA-545855_0001:1:2:1001:495#0/	ATC(24) TTCC(12) ATC(18) 	54	ATC 		1	Pm_094287	TAGGTGCCAGACTTCCTCGC	Pm_142926	ATGTGTCTGTCCGTCCATGC	ATC(24) TTCC(12) ATC(18) 	54	1	ATC 		2	2	0	1
ILLUMINA-545855_0001:1:20:523:192#0/	AAAC(12) 	12			1	Pm_148599	AAGCCCAGACAAAATCCAGG	Pm_099068	ACAGTACATTTGAAACCACTTTGG	AAAC(12) 	12	1			1	1	1	1
ILLUMINA-545855_0001:1:5:1195:596#0/	AATG(12) AATG(12) 	24	AATG 		1	Pm_006173	TTTTCTGCAAAGGGACCAGG	Pm_109068	TTCATCTTCAATGCCCTTGC	AATG(12) AATG(12) 	24	1	AATG 		2281	1994	541	3
ILLUMINA-545855_0001:1:12:530:1696#0/	AACCCT(18) AACCCT(18) 	36			1	Pm_056119	AGCTTCCCATGTTCCTCTGC	Pm_199165	GGAAAACCCTATTCCCAGGC	AACCCT(18) AACCCT(18) 	36	1			829	43874	3	91
ILLUMINA-545855_0001:1:20:504:1178#0/	ATTTT(15) 	15			1	Pm_088676	AGCTGAACTGCCTGAGTGGC	Pm_096524	TGCTCCACTCTCTGCTTTTCC	ATTTT(15) 	15	1			1	1	1	1
ILLUMINA-545855_0001:1:20:18:1624#0/	ATC(12) 	12			1	Pm_041848	TGGAAGAGAAATGCAATCAGC	Pm_069377	AATTCCACAGCTTGAACTTGC	ATC(12) 	12	1			1	1	1	1
ILLUMINA-545855_0001:1:14:1581:507#0/	TCC(15) 	15			1	Pm_038133	AGTTTATAATGCTGGGGAGGG	Pm_045976	TTTTCCAGGATGATCTGTCCC	TCC(15) 	15	1			1	35	1	1
ILLUMINA-545855_0001:1:26:1089:92#0/	TGC(12) TGC(12) 	24	TGC 		1	Pm_104984	ACAGCTGATCTGGCATCTCC	Pm_189279	TGAACTGATTTGGCTTGACCC	TGC(12) TGC(12) 	24	1	TGC 		2	3	2	2
ILLUMINA-545855_0001:1:3:187:492#0/	ATTTT(20) 	20			1	Pm_114791	CACAACCTCCCATCTAGCCC	Pm_105991	CAGACTGACATCTACCCGCC	ATTTT(20) 	20	1			2	1	1	1
ILLUMINA-545855_0001:1:2:1447:515#0/	ATT(12) 	12			1	Pm_206689	CACCATCAAACAACATCTGCC	Pm_018116	CCAGAGTTGTTGGGAGTCAGG	ATT(12) 	12	1			709	27	1	1
ILLUMINA-545855_0001:1:28:852:915#0/	AACCCT(18) AACCCT(18) 	36	AACCCT 		1	Pm_026613	AAGCGTCCGGTTGTATTTGG	Pm_048683	ACTTATTTTGGAGCGTGGGC	AACCCT(18) AACCCT(18) 	36	1	AACCCT 		40	18993	0	4
ILLUMINA-545855_0001:1:24:1334:82#0/	ATAC(12) 	12			1	Pm_220136	AGCAGCATTGTTTTCCAGGC	Pm_002252	GGTTTACGTTGCTGCATTGG	ATAC(12) 	12	1			2	2	2	2
ILLUMINA-545855_0001:1:13:862:552#0/	AACCCT(18) AACCCT(18) 	36			1	Pm_087841	CATGACTTCAAGGAGGCCG	Pm_235072	ACTTATTTTGGACCGTGGGC	AACCCT(18) AACCCT(18) 	36	1			204	7307	5	7
ILLUMINA-545855_0001:1:10:642:1084#0/	TGC(15) 	15			1	Pm_220751	CTAGCACCCTGTTGCTGTGC	Pm_222638	AAGCCAGCATAGTTTTGGGG	TGC(15) 	15	1			1	1	1	1
ILLUMINA-545855_0001:1:2:60:1102#0/	AATG(12) 	12			1	Pm_203325	AAAGCATGAATAGAGATGTTGAAAGG	Pm_214108	CTCTCCTTGCCTTAACTTTGGC	AATG(12) 	12	1			1	3	1	1
ILLUMINA-545855_0001:1:14:669:1805#0/	AAC(12) AAC(12) 	24			1	Pm_014604	AGTGCAACACTTGCCTCTGG	Pm_002170	AGGTTTACCACCTGCTTGGG	AAC(12) AAC(12) 	24	1			1	4	1	1
ILLUMINA-545855_0001:1:15:631:750#0/	AAAT(12) 	12			1	Pm_087874	CACTCTGCAAAAGGAAGCCC	Pm_155232	ACCTCACAGGGTTGTTGTGG	AAAT(12) 	12	1			1	368	1	1
ILLUMINA-545855_0001:1:19:1516:844#0/	ACC(12) ACC(15) 	27			1	Pm_216986	CTTCTCTCATCCCTCCCAGG	Pm_191468	TCATAGAATGGCCCTCACTCC	ACC(12) ACC(15) 	27	1			4	4	3	1
ILLUMINA-545855_0001:1:6:1306:359#0/	AAC(15) 	15			1	Pm_226914	CATGGGGTCACGAAAGTCG	Pm_180919	TTTCACATCCCATCAGTTAGAAGC	AAC(15) 	15	1			4	1	1	1
ILLUMINA-545855_0001:1:16:130:1369#0/	AAAT(12) AAAT(12) 	24			1	Pm_178867	AAGCTCAGAGAACCCCAAGG	Pm_169518	GCTTGTTTACCTTCCAAGCCC	AAAT(12) AAAT(12) 	24	1			3778	1	1	1
ILLUMINA-545855_0001:1:4:172:1007#0/	AGTG(20) AGTG(16) 	36			1	Pm_064634	AATTATATTTATCTAGGTGTGTGGGC	Pm_010325	TTGTTGCATAGTATACGTCCTTCC	AGTG(20) AGTG(16) 	36	1			1	1	1	1
ILLUMINA-545855_0001:1:13:546:770#0/	TGCC(12) 	12			1	Pm_073410	GGGAGGCAGCTATTCTGGG	Pm_132440	AAATTTGTGTCCGTGCTTCG	TGCC(12) 	12	1			1	1	1	1
ILLUMINA-545855_0001:1:25:126:599#0/	AT(12) 	12			1	Pm_020865	TGGTTGAAAGATTGGGAGAGC	Pm_216332	CATCTATACATATAATGGTTTGTTGATGC	AT(12) 	12	1			74	15	1	1
ILLUMINA-545855_0001:1:9:468:797#0/	TC(12) 	12			1	Pm_219961	TAAGTGGCTGCTTGGAGTCG	Pm_008915	TGAGGCTGGAGTTTTCTCCC	TC(12) 	12	1			1	3	1	1
ILLUMINA-545855_0001:1:8:95:1825#0/	AAAG(12) AAAG(12) 	24			1	Pm_039562	TCCAAACTCATTGGCTCCG	Pm_014670	AGCAACATCTGCAGCCTCG	AAAG(12) AAAG(12) 	24	1			4	1	1	1
ILLUMINA-545855_0001:1:10:1525:596#0/	ATGGG(25) ATGGG(30) 	55			1	Pm_104001	TACCTGTAAGCCACTTGGGG	Pm_086974	CAGATCCTTATAGCCTCAGCTTCC	ATGGG(25) ATGGG(30) 	55	1			2	1	1	1
ILLUMINA-545855_0001:1:2:184:65#0/	AT(12) AT(12) AT(12) 	36	AT 		1	Pm_191442	TCATGGTTTATTGATCCTCTCCC	Pm_001403	TGATATGTATATATGGTTAAAGATGGGG	AT(12) AT(12) 	24	1	AT 		2001	44	1	1
ILLUMINA-545855_0001:1:5:1188:1848#0/	ATTCC(15) 	15			1	Pm_171473	CAAAATTGTTGCTAAGAAAACTACAAGG	Pm_147663	GAGATTTAAGAGCAGATTTCTCCAGG	ATTCC(15) 	15	1			1	1	1	1
ILLUMINA-545855_0001:1:8:260:871#0/	ATTGG(15) 	15			1	Pm_054190	TTCTTTGCCATGGTTGTTGG	Pm_042894	GAGGCAATGATATGTCTCCTCC	ATTGG(15) 	15	1			2	3	1	1
ILLUMINA-545855_0001:1:10:431:534#0/	AACCCT(18) 	18			1	Pm_087805	TCTGTGCAGAGGATCATGGG	Pm_094943	AGCTTCCAGTTGGATGTGGG	AACCCT(18) 	18	1			16593	502	4	35
ILLUMINA-545855_0001:1:15:75:973#0/	ATGG(16) TTCC(24) TTCC(20) 	60			1	Pm_075492	GAACAGCAAATACTGTTTAAGTGCC	Pm_157677	TCAAACTGAACCCTTCCTTCC	ATGG(16) TTCC(24) TTCC(20) 	60	1			1	2	1	1
ILLUMINA-545855_0001:1:15:1357:182#0/	AAC(27) AAC(27) 	54			1	Pm_000928	ATGAAGGGTGTGATCCAAGG	Pm_238974	CTTTGATATGTTCACTCTATTATTCAGC	AAC(27) AAC(27) 	54	1			1	3	1	1
ILLUMINA-545855_0001:1:9:119:30#0/	AATC(12) 	12			1	Pm_121785	TTCACACAATATAAACAGCAACTATCC	Pm_138778	TTCAGAAGCGAACGAAGGC	AATC(12) 	12	1			3	5	3	1
ILLUMINA-545855_0001:1:23:986:29#0/	AACCCT(18) 	18			1	Pm_220241	ATTCCCAGGCAGGTGTCC	Pm_061351	TTTTCCCATGCATTGTGCC	AACCCT(18) 	18	1			15009	44103	1143	10
ILLUMINA-545855_0001:1:12:1210:490#0/	AGT(12) 	12			1	Pm_105127	GATTGCACCAAACTATGCTGG	Pm_251246	AAAACTTGTTAGCTTTCTTCCACC	AGT(12) 	12	1			1	1	1	1
ILLUMINA-545855_0001:1:25:1503:88#0/	AACCCT(18) 	18			1	Pm_224919	AAATCCAACTGGATGCTTATATTCG	Pm_058606	GCCCTGACTTCAAGGAGGC	AACCCT(18) 	18	1			5992	41524	206	28
ILLUMINA-545855_0001:1:13:1145:462#0/	AAAC(28) AAAC(12) 	40	AAAC 		1	Pm_102803	AAATGTTAACTATGCATACAAGCCG	Pm_223940	TCTACTGCCAGACATGCTACTGC	AAAC(28) AAAC(12) 	40	1	AAAC 		1	2	1	1
ILLUMINA-545855_0001:1:8:1338:1172#0/	AC(14) AC(14) 	28			1	Pm_125028	TGCTGACTGAAGCCTTATCCC	Pm_228934	AGCCTTGCCAAGAAAACTGC	AC(14) AC(14) 	28	1			4	79	2	2
ILLUMINA-545855_0001:1:21:1556:247#0/	AC(12) 	12			1	Pm_058771	TAGGTTAGGGAAGACGGCCC	Pm_062254	CTCATGACTTCCAAGGCAGC	AC(12) 	12	1			1	1	1	1
ILLUMINA-545855_0001:1:26:676:1904#0/	AAC(12) 	12			1	Pm_084566	CATTCAAGCTGGAAAGAAAGGG	Pm_147842	GCTCTCAAAACACATACAAGGAAGC	AAC(12) 	12	1			1	2	1	1
ILLUMINA-545855_0001:1:19:1510:1804#0/	ACTG(12) TTCC(80) TTCC(40) 	132	TTCC 		1	Pm_141796	ACTGACTGACTGGAAGGAAGG	Pm_002095	TAGAGGACCCGAGATTGAGG	TTCC(80) TTCC(40) 	120	1	TTCC 		1	450	1	1
ILLUMINA-545855_0001:1:26:1264:1210#0/	AC(20) TGC(12) 	32			1	Pm_028375	AGAGGGAAAGCAAAAGCAGG	Pm_145034	GTTATTGACTGGCCCCTTCC	AC(20) 	20	1			2	2	2	2
ILLUMINA-545855_0001:1:27:779:250#0/	AC(24) AC(14) 	38			1	Pm_235666	TGTGTGTGTAATAGGTCCATTTGC	Pm_237141	TGGTAAGTGCTGCCATCTGC	AC(14) 	14	1			1	1	1	1
ILLUMINA-545855_0001:1:8:244:1104#0/	AC(12) 	12			1	Pm_087574	GGAAACACACACACTTGCTCC	Pm_183411	GCAACTGGCAGAGAGATACTGC	AC(12) 	12	1			1	1	1	1
ILLUMINA-545855_0001:1:19:1178:1581#0/	AC(14) 	14			1	Pm_068471	AATTTTCCAGCAACCAAGACG	Pm_078909	CACTTTGGAAACAATCAAGGC	AC(14) 	14	1			2	1	1	1
ILLUMINA-545855_0001:1:1:231:1124#0/	AATC(12) 	12			1	Pm_191971	TTTTGACTGTAGCCTGAGATATGG	Pm_249922	TTCAGATACCCTGCAGTTCG	AATC(12) 	12	1			1	1	1	1
ILLUMINA-545855_0001:1:6:125:1827#0/	AT(12) AT(12) 	24			1	Pm_006373	CATATTACGAGGAATGTCTCCCC	Pm_142206	GAGGGTATGTTCAAAGGTGCG	AT(12) AT(12) 	24	1			3	2	1	1
ILLUMINA-545855_0001:1:11:1479:1542#0/	ATAC(40) AT(12) ATAC(36) AT(12) 	100	ATAC 		1	Pm_051107	AGGATCCCACTGTTGTGACG	Pm_176917	AAAGTGGTGAGATGCTGCCC	ATAC(40) AT(12) ATAC(36) AT(12) 	100	1	ATAC 		1	1	1	1
ILLUMINA-545855_0001:1:2:1757:1078#0/	AAC(15) 	15			1	Pm_144865	CTTGATTCATTGTGCGTCCC	Pm_125814	GCATATACAGTAGTAGAGTGAAAGCAATCC	AAC(15) 	15	1			4	2	2	1
ILLUMINA-545855_0001:1:26:290:1137#0/	TTCC(72) TTCC(36) 	108			1	Pm_153645	GAATGAGAGGGAGGGAGAGC	Pm_038461	TCCACATTTCATTACTATAACCATTGC	TTCC(36) 	36	1			3	2	3	1
ILLUMINA-545855_0001:1:14:1171:797#0/	AATC(12) AATC(12) 	24			1	Pm_188836	CTGCTCTGAGTCAGTTGTGGC	Pm_152196	CAGTCATCACATAAGCACCAGG	AATC(12) AATC(12) 	24	1			1	1	1	1
ILLUMINA-545855_0001:1:20:503:76#0/	AATG(20) AATG(20) AAAT(16) 	56			1	Pm_097626	AAAGTTCTCACAATTCCAGCCC	Pm_213114	CCAGAGTGATGTTTGAGATGGG	AATG(20) AATG(20) 	40	1			1	1	1	1
ILLUMINA-545855_0001:1:3:1418:331#0/	ATC(12) 	12			1	Pm_031522	ACTATAATCTGTATTTTGTGCTAATGGC	Pm_245255	TTTTCCTGACATGAGCTGGC	ATC(12) 	12	1			1	1	1	1
ILLUMINA-545855_0001:1:8:1552:993#0/	AACCCT(18) AACCCT(18) 	36			1	Pm_058606	GCCCTGACTTCAAGGAGGC	Pm_250379	TGACTTATTTTGGAGCGGGG	AACCCT(18) AACCCT(18) 	36	1			41524	88	3	11
ILLUMINA-545855_0001:1:16:585:301#0/	AACCCT(18) 	18			1	Pm_199165	GGAAAACCCTATTCCCAGGC	Pm_124659	GTTTTCCCATGCATTGAGCC	AACCCT(18) 	18	1			43874	46	0	1
ILLUMINA-545855_0001:1:13:169:1119#0/	TTCC(12) 	12			1	Pm_146785	GACCTGTGTGTGCTTCTGGC	Pm_173322	CCATCTGTCTTGTGTCCCAGC	TTCC(12) 	12	1			1	1	1	1
ILLUMINA-545855_0001:1:2:185:787#0/	TCC(12) TCC(12) 	24			1	Pm_186023	TCCAGTTTTATTGACAGAAGGAAGC	Pm_244618	TTGTAAGCCACCCAGAGAAGC	TCC(12) TCC(12) 	24	1			1	2	1	1
ILLUMINA-545855_0001:1:7:1715:940#0/	ATC(12) ATC(33) 	45	ATC ATC 	ATC	1	Pm_000669	TCCACCTCTGGAGTCCTTCC	Pm_182113	TCTGAAAGCTGTGCCTTCCC	ATC(12) ATC(33) 	45	1	ATC ATC 	ATC	1	1	1	1
ILLUMINA-545855_0001:1:13:1723:475#0/	TTC(12) 	12			1	Pm_083546	TCAATCTGCATTGAAAAGAGACC	Pm_119514	CCACCTTAAGAGGCCTTCCC	TTC(12) 	12	1			1	1	1	1
ILLUMINA-545855_0001:1:16:443:118#0/	AACCCT(18) 	18			1	Pm_136551	GATTATAAGCGTCCGGTGGG	Pm_108220	GAAGTCAGGGCCCACATCC	AACCCT(18) 	18	1			225	4979	0	1
ILLUMINA-545855_0001:1:9:539:277#0/	TTGG(12) 	12			1	Pm_163840	TTGGTAGCCCTAACTTTGAACC	Pm_210740	CACCAAGTGTATTAAATTCCCAGG	TTGG(12) 	12	1			1	1	1	1
ILLUMINA-545855_0001:1:4:387:1035#0/	AAAT(12) 	12			1	Pm_010691	GATTTTAATTTTGAGCCGCCC	Pm_218997	TCAAGGAATCAGGATTCAAAGC	AAAT(12) 	12	1			1	1	1	1
ILLUMINA-545855_0001:1:15:1682:1926#0/	AC(12) ATGTGT(18) AC(12) 	42			1	Pm_183691	TTCAAGCCTGAAGGACAAACC	Pm_020138	CACACAGCAGAACTCAGGAGC	AC(12) 	12	1			2	3	2	1
ILLUMINA-545855_0001:1:19:1635:71#0/	AACCCT(18) 	18			1	Pm_117818	ATCCAGTTGGATGTGAGCCC	Pm_025024	TGTGCAGAGTATCATGGGAAGC	AACCCT(18) 	18	1			318	54	0	1
ILLUMINA-545855_0001:1:16:1245:393#0/	AATC(12) 	12			1	Pm_095057	TGACCACATGATGCACAACG	Pm_119789	CCCTACATGCCATTTCGTCC	AATC(12) 	12	1			1	4	1	1
ILLUMINA-545855_0001:1:6:276:893#0/	ATT(15) 	15			1	Pm_098128	TGTTTTAACAATCTATCTATATGCCCC	Pm_223620	GGAATACTCCAGGCTACTTACAGC	ATT(15) 	15	1			1	1	1	1
ILLUMINA-545855_0001:1:18:545:1179#0/	AAAT(12) AAAT(12) 	24			1	Pm_152056	CCACCATGCCACCAGTAAGC	Pm_005937	CGTAAGTGTTTCCTTGGCAGC	AAAT(12) AAAT(12) 	24	1			2	1	1	1
ILLUMINA-545855_0001:1:9:146:1981#0/	AACCCT(18) 	18			1	Pm_087805	TCTGTGCAGAGGATCATGGG	Pm_246577	CTTGACTTCAAGGAGGCCG	AACCCT(18) 	18	1			16593	1360	95	54
ILLUMINA-545855_0001:1:20:963:516#0/	AATT(12) AATT(12) 	24			1	Pm_162237	CCACAGAGACTCAACCAATTTGC	Pm_134549	TATACTCCATGCTGCTGGGC	AATT(12) AATT(12) 	24	1			1	2	1	1
ILLUMINA-545855_0001:1:9:660:1100#0/	AC(16) 	16			1	Pm_239211	GATTTTGGACTCAGCCAAGC	Pm_123877	TTTTGGGTATCTCCATCTTGC	AC(16) 	16	1			3	1	1	1
ILLUMINA-545855_0001:1:21:419:105#0/	ATAC(12) AC(14) AC(14) 	40			1	Pm_050669	TGTGGAAAAGTGAAGTAGCTGGC	Pm_031100	CCATGACAAAATTGATGGAAACC	ATAC(12) AC(14) AC(14) 	40	1			1	3	1	1
ILLUMINA-545855_0001:1:12:1783:264#0/	TTGG(12) TTGG(12) 	24			1	Pm_011602	CCCACACCTATTTTCAGTCACC	Pm_094115	GGTGGGATTTAAGAAGGGAGC	TTGG(12) TTGG(12) 	24	1			1	1	1	1
ILLUMINA-545855_0001:1:22:1401:1103#0/	AGCC(12) 	12			1	Pm_223264	GCGTCTTAAAGGTGCCAAGG	Pm_044933	AACTCCCAGAATTCCCCAGC	AGCC(12) 	12	1			21	8160	13	1
ILLUMINA-545855_0001:1:20:823:928#0/	AC(12) AC(16) 	28			1	Pm_211084	CAGGCAGAGGTGTAGCAGAGG	Pm_209241	TGATAAATAGATATTCCTTAGACTTGGAGC	AC(12) AC(16) 	28	1			1	1	1	1
ILLUMINA-545855_0001:1:15:428:303#0/	AAAG(20) TC(38) TTCCC(30) TC(24) TTCCC(20) 	132	TC 		1	Pm_260108	GAAGGGAAGGGAAGGTGGG	Pm_194410	CTGTTGCCTGCAATGGTTCC	TC(24) TTCCC(20) 	44	1	TC 		2	1	1	1
ILLUMINA-545855_0001:1:21:407:1290#0/	AAATG(15) 	15			1	Pm_236651	AATTAGGGCTTGGTCAAATAAAGG	Pm_259048	TGAAGAACAAAGAGGAAAGGGC	AAATG(15) 	15	1			1	1	1	1
ILLUMINA-545855_0001:1:20:1614:620#0/	ATCT(52) ATCT(36) 	88	ATCT 		1	Pm_086338	AGGAATGCTTGCCTCTCCC	Pm_175060	TGTTGGTAAGCTGCCCAGG	ATCT(52) ATCT(36) 	88	1	ATCT 		2	4	2	2
ILLUMINA-545855_0001:1:25:1262:398#0/	AAAT(16) 	16			1	Pm_167684	TTACCGTACCCCGAGGCG	Pm_130167	TCTTGGGTATTGTGTGCTGGG	AAAT(16) 	16	1			3	1	1	1
ILLUMINA-545855_0001:1:21:25:1892#0/	TC(12) 	12			1	Pm_073958	GCAAGCACAAACATACACACC	Pm_203212	TTAATTTTGCATACAATGTTCCC	TC(12) 	12	1			3	1	1	1
ILLUMINA-545855_0001:1:4:1251:251#0/	TTCCC(15) 	15			1	Pm_018351	CCTCACACTCTGTTCCAAGCC	Pm_208769	GGGGTAGCTAGTTGACAGTGGG	TTCCC(15) 	15	1			1	1	1	1
ILLUMINA-545855_0001:1:23:355:412#0/	AAAT(12) AAAT(12) 	24			1	Pm_186049	TCCCAACTGATCCTGTGTGC	Pm_203982	GTTTGTGCCCAAATGCAACC	AAAT(12) AAAT(12) 	24	1			15	2	2	2
ILLUMINA-545855_0001:1:22:1379:280#0/	AAAAC(15) AAAAC(15) 	30			1	Pm_254500	TGGCACTATTACCCAACATGG	Pm_189580	TCCTACATGGTGAGGGAGGG	AAAAC(15) AAAAC(15) 	30	1			1	1	1	1
ILLUMINA-545855_0001:1:8:813:1155#0/	AC(12) AC(12) 	24			1	Pm_106007	TGGATTATTCAGCCTTTGGC	Pm_145936	GTCTCGAAGGGTTCAATGCC	AC(12) AC(12) 	24	1			2	1	1	1
ILLUMINA-545855_0001:1:26:1087:37#0/	ATT(33) ATT(48) 	81	ATT 		1	Pm_092981	CAAACAGACAAGCACCTGCC	Pm_255682	CAGTCTGCTAGAATGGGTGGC	ATT(33) ATT(48) 	81	1	ATT 		693	2	2	2
ILLUMINA-545855_0001:1:24:1463:1012#0/	ATC(42) ATC(15) 	57	ATC 		1	Pm_165919	CCTTACCCACTACACCAAACTGG	Pm_173531	GCCCCTTTAAACTTCATCATGC	ATC(42) ATC(15) 	57	1	ATC 		33	1	1	1
ILLUMINA-545855_0001:1:11:82:2024#0/	AAC(12) AAC(12) 	24			1	Pm_156083	GTCACGAAGAGTCGGACACG	Pm_259134	GATGGTGCTCTGAATCAGCC	AAC(12) AAC(12) 	24	1			5742	5	4	2
ILLUMINA-545855_0001:1:8:1021:1819#0/	AACCCT(18) 	18			1	Pm_058606	GCCCTGACTTCAAGGAGGC	Pm_168267	GACGCTTATAATCGCACCCC	AACCCT(18) 	18	1			41524	17379	184	1329
ILLUMINA-545855_0001:1:5:763:1335#0/	AC(24) AC(24) 	48			1	Pm_020639	TCAGTATGCAAGTACATAAGAGCAGG	Pm_183197	GAACAAGTAAAGGGGCAGATCC	AC(24) AC(24) 	48	1			3	1	1	1
ILLUMINA-545855_0001:1:2:487:468#0/	AACCCT(18) AACCCT(18) 	36			1	Pm_211524	GATCCTCTGCACAGAAGGGG	Pm_199165	GGAAAACCCTATTCCCAGGC	AACCCT(18) AACCCT(18) 	36	1			14998	43874	18	1161
ILLUMINA-545855_0001:1:8:1222:274#0/	AAAC(12) AAAC(12) 	24			1	Pm_055263	AATGATTTTGGCTGGCTTCG	Pm_033651	TTAAAACCTGGCTCTTCCCC	AAAC(12) AAAC(12) 	24	1			1	19	1	1
ILLUMINA-545855_0001:1:19:572:225#0/	AACCCT(18) AACCCT(18) 	36			1	Pm_058606	GCCCTGACTTCAAGGAGGC	Pm_048683	ACTTATTTTGGAGCGTGGGC	AACCCT(18) AACCCT(18) 	36	1			41524	18993	6	937
ILLUMINA-545855_0001:1:22:373:1576#0/	AAAT(16) 	16			1	Pm_248779	TGTAGGAATTCACATCAGCGG	Pm_042990	GTCACATATGCGAGATGGGC	AAAT(16) 	16	1			1	1	1	1
ILLUMINA-545855_0001:1:18:28:876#0/	AAATC(15) 	15			1	Pm_233380	TGATAGGATCGGTACCTGCG	Pm_171199	TCTTCCTTATACTGGTCTTTGACCG	AAATC(15) 	15	1			1	1	1	1
ILLUMINA-545855_0001:1:15:347:367#0/	TTC(12) 	12			1	Pm_136890	GGCACTTCAGCATTAAATGGG	Pm_173461	GTTGCAGTGGATTGGCAGG	TTC(12) 	12	1			2	1	1	1
ILLUMINA-545855_0001:1:3:1696:1980#0/	ATC(12) ATC(12) 	24			1	Pm_177574	CACTTACCCATTGCCACAGG	Pm_233915	GGCTGACACTGTGTAACTCTCCC	ATC(12) ATC(12) 	24	1			1	2	1	1
ILLUMINA-545855_0001:1:22:1221:56#0/	AAAC(12) 	12			1	Pm_193767	TTGAGAAGGATGTTGAGGATGC	Pm_149081	GGCATAACCAATCACTCCCC	AAAC(12) 	12	1			400	489	32	69
ILLUMINA-545855_0001:1:11:1291:1556#0/	TTGG(16) AC(16) 	32			1	Pm_144245	CAACCAACCTACAGAAAATCAGC	Pm_130607	GCTATTATCAGTTTGGAGTGGGG	AC(16) 	16	1			1	3	1	1
ILLUMINA-545855_0001:1:23:1519:1033#0/	TTCC(32) TTCC(28) TTCC(24) 	84			1	Pm_060035	GGCAGAGTTTCCAAGGAAGG	Pm_171512	CTCTGTTAGACAGACACAGGCG	TTCC(32) TTCC(28) 	60	1			2	1	1	1
ILLUMINA-545855_0001:1:16:1578:1149#0/	AAAAAC(18) 	18			1	Pm_187209	GGTGGGGCTGTGTCTCCC	Pm_071527	CCTCCCTCCAACTGTGTTGC	AAAAAC(18) 	18	1			1	1	1	1
ILLUMINA-545855_0001:1:23:1667:164#0/	TGGG(12) 	12			1	Pm_238305	GCTTTCCCTTTAGAATTCTGGG	Pm_000755	TCTTGGCAACTTCAACTCCC	TGGG(12) 	12	1			3	1	1	1
ILLUMINA-545855_0001:1:15:38:42#0/	AT(12) 	12			1	Pm_191353	GGAGAGCATCTGTAAACCACC	Pm_159302	TGCTCTCCCCATCTTTAACC	AT(12) 	12	1			14	21486	1	2
ILLUMINA-545855_0001:1:27:1593:1154#0/	AC(16) 	16			1	Pm_181463	TTTGAACAGTTGTTAAATGAATGGC	Pm_141282	AGGCTAGAAACCGGGAGACC	AC(16) 	16	1			2	295	1	1
ILLUMINA-545855_0001:1:13:1522:1042#0/	ATT(12) 	12			1	Pm_165447	TGTGCTTCCCTCAATGTTCC	Pm_188605	GGTCAATTGCAAAAGGCAGC	ATT(12) 	12	1			1	84	1	1
ILLUMINA-545855_0001:1:22:828:1880#0/	TC(12) 	12			1	Pm_189364	GCAGTAACCAGTGATCTTCTCAGC	Pm_031179	GCTCATTCATCTACACCCTCTCC	TC(12) 	12	1			1	2	1	1
ILLUMINA-545855_0001:1:21:1129:1001#0/	ATCAC(35) ATCAC(30) 	65	ATCAC 		1	Pm_130388	TTCATGACATATGTGACCTTAGGC	Pm_062645	AAAGACAATTATCCAAAACTCCTGG	ATCAC(35) ATCAC(30) 	65	1	ATCAC 		1	1	1	1
ILLUMINA-545855_0001:1:21:1207:1098#0/	ACC(12) 	12			1	Pm_075047	AAGGTTGGGGCTTGTCAGC	Pm_221462	TCATGCCATGGAAGTTGTCC	ACC(12) 	12	1			1	2	1	1
ILLUMINA-545855_0001:1:12:363:1349#0/	ATC(12) 	12			1	Pm_027004	TTACAACAGGGATGAGGCCC	Pm_098434	AATTGTCCCCAACTTCTCCC	ATC(12) 	12	1			1	1	1	1
ILLUMINA-545855_0001:1:16:1060:182#0/	AAATG(20) AAATG(20) 	40			1	Pm_213021	TCCATTATTGATATTTATTGGTAAGCTCC	Pm_026810	GCCACAAGTTATACCCTGCCC	AAATG(20) AAATG(20) 	40	1			2	1	1	1
ILLUMINA-545855_0001:1:25:264:1176#0/	AC(14) AC(14) 	28			1	Pm_083946	TCTGAATTCTAGTCTTGTCCAAAAGC	Pm_049048	TCAACAGAGCTGGAGTGACTAGG	AC(14) 	14	1			2	1	2	1
ILLUMINA-545855_0001:1:23:415:1171#0/	AAC(12) 	12			1	Pm_260455	ACGTTGCTGAAACATTATCACG	Pm_115130	ATGGCTTCCCATCAATCACC	AAC(12) 	12	1			1	4	1	1
ILLUMINA-545855_0001:1:8:1622:1729#0/	AT(12) AT(12) 	24			1	Pm_101195	TTGGGAGAGCCTCAATAAACC	Pm_159302	TGCTCTCCCCATCTTTAACC	AT(12) AT(12) 	24	1			88	21486	35	5
ILLUMINA-545855_0001:1:7:661:1012#0/	AC(20) 	20			1	Pm_134537	CACGAGCAGCTATGGTTTGC	Pm_108277	TGATGACTTTCTGGGTTGGC	AC(20) 	20	1			1	2	1	1
ILLUMINA-545855_0001:1:18:908:1547#0/	TTCC(16) 	16			1	Pm_002198	TCAATTTCAAACGCACGGC	Pm_242873	CTATGGTCCGAAGGCGGG	TTCC(16) 	16	1			1	1	1	1
ILLUMINA-545855_0001:1:6:1097:506#0/	TC(12) TC(14) 	26	TC 		1	Pm_221960	AAAGTGTGTCCATGAGTGAGGG	Pm_199816	GTTAAAACTGCCCAAAGTCCC	TC(12) TC(14) 	26	1	TC 		2	2	2	2
ILLUMINA-545855_0001:1:20:748:191#0/	AAAG(12) 	12			1	Pm_215672	GCAACTGGATGTGAGAATAAAGG	Pm_098671	GGCTAGACCAGGAAACTTAGTCC	AAAG(12) 	12	1			1	1	1	1
ILLUMINA-545855_0001:1:4:23:905#0/	AC(16) 	16			1	Pm_128934	AATGAGTGGGTGGAAGGTGC	Pm_148974	GGTCTTTCACACCTACGCTGG	AC(16) 	16	1			1	1	1	1
ILLUMINA-545855_0001:1:5:1494:1801#0/	AAAGG(70) AAAGG(20) 	90	AAAGG 		1	Pm_018781	GGAAAGGAAATCCAGATGGC	Pm_042911	TAGGTCTGGCATATCTGGGC	AAAGG(20) 	20	1	AAAGG 		2	1	2	1
ILLUMINA-545855_0001:1:4:1392:193#0/	AACCCT(18) 	18			1	Pm_168267	GACGCTTATAATCGCACCCC	Pm_058606	GCCCTGACTTCAAGGAGGC	AACCCT(18) 	18	1			17379	41524	184	1329
ILLUMINA-545855_0001:1:23:854:1481#0/	AATC(12) AATC(12) 	24			1	Pm_024514	GGGGACAGGTTGTCCTGG	Pm_147909	AATCCTGAAGAGCTGCTGCC	AATC(12) AATC(12) 	24	1			5	1	1	1
ILLUMINA-545855_0001:1:12:532:304#0/	TC(12) 	12			1	Pm_071089	TGCTTTGACTGTCTGTCCG	Pm_125977	AAATGGGGCTCATTCAAGG	TC(12) 	12	1			2	1	1	1
ILLUMINA-545855_0001:1:6:1016:38#0/	ATTCC(15) ATTCC(15) 	30			1	Pm_193543	GTTGGCTGCTAATGGAACCC	Pm_114084	TAGTGGGGAGAATGGAAGGG	ATTCC(15) ATTCC(15) 	30	1			1	2	1	1
ILLUMINA-545855_0001:1:6:531:880#0/	AT(12) 	12			1	Pm_223645	GGGTAGAGAATCATTGAACCACC	Pm_162879	TGCTCTCCCCATCTTTTAAGC	AT(12) 	12	1			43	1302	1	1
ILLUMINA-545855_0001:1:17:503:430#0/	AC(18) AC(18) 	36			1	Pm_107113	TCCAAGGTTTCCAAGGTTGC	Pm_252046	ATGCTGTCCCCAAACTGTCC	AC(18) AC(18) 	36	1			1	2	1	1
ILLUMINA-545855_0001:1:1:781:757#0/	AC(20) 	20			1	Pm_084200	CCACGAAACTCTCAAAGACAGC	Pm_243404	TCAGAAGAATGGTTATCTTCTGTATGG	AC(20) 	20	1			1	1	1	1
ILLUMINA-545855_0001:1:13:1137:1032#0/	TGC(24) 	24			1	Pm_128853	CGATGAATATTGGTGCTGGG	Pm_045828	GACTGCTTTACTCGGCCTCG	TGC(24) 	24	1			2	1	1	1
ILLUMINA-545855_0001:1:8:1135:1772#0/	AC(20) 	20			1	Pm_140468	GAACAGCAAGGAGATGCAGG	Pm_002134	TCATGTTCCTCTGTGCAACG	AC(20) 	20	1			2	2	1	1
ILLUMINA-545855_0001:1:7:528:2012#0/	TCC(12) 	12			1	Pm_056829	CACTAGGTGACGCACGATCC	Pm_142873	GTGACTGAGGTCAGGGGTGG	TCC(12) 	12	1			644	595	0	116
ILLUMINA-545855_0001:1:9:1128:929#0/	TC(14) TC(14) 	28			1	Pm_096486	CAATTGGTTCTGGCAAGATGG	Pm_158131	TGAATGAGATGGCAGCAACC	TC(14) TC(14) 	28	1			1	94	1	1
ILLUMINA-545855_0001:1:16:1445:1601#0/	AACCCT(18) 	18			1	Pm_058606	GCCCTGACTTCAAGGAGGC	Pm_067262	GACGCTTATATTCGCACCCC	AACCCT(18) 	18	1			41524	1550	16	70
ILLUMINA-545855_0001:1:25:1479:124#0/	ACC(12) ACC(12) 	24			1	Pm_112251	AATGAGGATAGGTGGTGGCG	Pm_186469	CTTGCTTCCCCTCCTCACC	ACC(12) ACC(12) 	24	1			5	3	4	1
ILLUMINA-545855_0001:1:27:666:1634#0/	TCC(24) 	24			1	Pm_116836	CCCACCATCGATTCATCTCC	Pm_092125	CCCAAGCTCAGAGAACCCC	TCC(24) 	24	1			1	22	1	1
ILLUMINA-545855_0001:1:9:647:904#0/	AC(14) AC(14) 	28			1	Pm_101060	CCTTTTGTCCATGCCTTTGC	Pm_241988	TGAAAATGCTTTTGCTCGTCC	AC(14) AC(14) 	28	1			3	1	1	1
ILLUMINA-545855_0001:1:23:953:566#0/	AAAT(24) AAAT(12) 	36	AAAT 		1	Pm_181636	AGTAATTTCTAGATCTTATCCACTATCTGG	Pm_052966	GAAGGCTTTGAGGCTAAGGG	AAAT(24) AAAT(12) 	36	1	AAAT 		1	1	1	1
ILLUMINA-545855_0001:1:9:1368:464#0/	AACCCT(18) 	18			1	Pm_048683	ACTTATTTTGGAGCGTGGGC	Pm_158867	GCTTCCCGTGTTCCTTTGC	AACCCT(18) 	18	1			18993	7555	91	10
ILLUMINA-545855_0001:1:3:307:1074#0/	ACTGT(15) 	15			1	Pm_070929	GATTTGTGGCCATTTGAAACC	Pm_194266	CAAAATTCCCCATCACACCC	ACTGT(15) 	15	1			2	1	1	1
ILLUMINA-545855_0001:1:27:200:95#0/	AATT(20) 	20			1	Pm_211993	GTCGGTTGCAATTTGAGTAGCC	Pm_155318	CCTAGGGAGACAGAGATGGTCC	AATT(20) 	20	1			1	1	1	1
ILLUMINA-545855_0001:1:15:1270:214#0/	TGGG(12) ACCCC(20) 	32			1	Pm_077916	CTTTGTGGTTCTCCCATCCC	Pm_250384	TGGCTAATTGCAAGATGCTAACC	ACCCC(20) 	20	1			1	1	1	1
ILLUMINA-545855_0001:1:4:952:1084#0/	AACCCT(18) 	18			1	Pm_199165	GGAAAACCCTATTCCCAGGC	Pm_227520	AAGTTTAGCTTCCCGTGCTCC	AACCCT(18) 	18	1			43874	347	3	54
ILLUMINA-545855_0001:1:3:1107:105#0/	ATC(15) ATC(15) AGT(21) AGT(21) 	72			1	Pm_130103	TGATGATGGAAACAGATGCTCC	Pm_031128	CAGAAATCTCCCTTGACGCC	AGT(21) AGT(21) 	42	1			2	2	2	2
ILLUMINA-545855_0001:1:13:998:524#0/	AACCCT(18) 	18			1	Pm_060616	AAGTTTAGCTTCCCGTGGTCC	Pm_184343	AAACCCTATTCCCAGGCAGC	AACCCT(18) 	18	1			16316	26498	32	200
ILLUMINA-545855_0001:1:7:1659:674#0/	AAAT(12) 	12			1	Pm_113776	CCAGTTGTGCAAGTTCTCCC	Pm_217832	TTGTAGGTGACCAAATACTTATTTTCC	AAAT(12) 	12	1			45	1247	3	1
ILLUMINA-545855_0001:1:23:511:222#0/	TC(12) TC(12) 	24			1	Pm_216596	GAGTGTGCACATGCAGAAGG	Pm_118822	CTGGTTGAACGTGCTTTTCC	TC(12) 	12	1			3	1	2	1
ILLUMINA-545855_0001:1:23:1103:566#0/	AAAT(12) AAAT(12) 	24			1	Pm_142226	AGAGCTGTTGGGAATCAGGC	Pm_017608	AGCTTGGTGCCCTCTACACC	AAAT(12) AAAT(12) 	24	1			1	1	1	1
ILLUMINA-545855_0001:1:10:1383:923#0/	AAAT(12) 	12			1	Pm_164518	TGAATTCAGTAGGATTTACTCATTCTAGC	Pm_135075	TTTGGTTTCTACAATCAACCGC	AAAT(12) 	12	1			2	1	1	1
ILLUMINA-545855_0001:1:13:1577:1705#0/	TCTG(12) 	12			1	Pm_067258	TGCCTACCTATGCCTGTGCC	Pm_192266	TCTGAGACCAAGCCCAAAGG	TCTG(12) 	12	1			1	2	1	1
ILLUMINA-545855_0001:1:8:1058:1905#0/	AATC(12) AATC(12) 	24			1	Pm_245354	AGGGAGGATGCTAATCAGGG	Pm_017901	GGAGTACAGATGTGCCTTCCC	AATC(12) AATC(12) 	24	1			2	1	1	1
ILLUMINA-545855_0001:1:2:463:463#0/	AACCCT(18) 	18			1	Pm_066735	AATTCCCAGGCAGGTGTCC	Pm_193346	AGCTTCCCATGATCCTCTGC	AACCCT(18) 	18	1			228	17669	0	4
ILLUMINA-545855_0001:1:7:509:1691#0/	TGC(12) TGC(12) 	24			1	Pm_201618	TCTGTACCAAATCCCAGTGGC	Pm_029436	TCCCTCCACAATTAAACCCC	TGC(12) TGC(12) 	24	1			2	4	2	2
ILLUMINA-545855_0001:1:12:615:1241#0/	AGT(21) 	21			1	Pm_158421	TCTTGCTTGGTGATCCATTAGC	Pm_111778	CAGACTGCAGGGACTAGATTTATGC	AGT(21) 	21	1			1	2	1	1
ILLUMINA-545855_0001:1:11:769:744#0/	AC(14) 	14			1	Pm_070056	TCAACACTGAACTATAGGTCTTCTCAGC	Pm_231975	GAATAGTTGCTGAACAAATGGTCG	AC(14) 	14	1			1	5	1	1
ILLUMINA-545855_0001:1:18:1580:1762#0/	AACCCT(18) AACCCT(18) 	36			1	Pm_058606	GCCCTGACTTCAAGGAGGC	Pm_199165	GGAAAACCCTATTCCCAGGC	AACCCT(18) AACCCT(18) 	36	1			41524	43874	810	484
ILLUMINA-545855_0001:1:17:1429:124#0/	AC(24) AC(24) 	48			1	Pm_204934	AGTGCTAAAATGGGATGGGG	Pm_068944	AGCACCAGACATACAATCAAGC	AC(24) AC(24) 	48	1			537	7	1	1
ILLUMINA-545855_0001:1:4:527:1754#0/	AT(12) 	12			1	Pm_115647	TGGTTTATTGATGGTCTCCCC	Pm_204993	TGGCTAAAAGATTGGCAGAGC	AT(12) 	12	1			2745	465	57	13
ILLUMINA-545855_0001:1:10:580:472#0/	AGGG(12) AGGG(16) 	28			1	Pm_037513	TGACCCTCACTAACCCTCCG	Pm_250974	CTATTGAGGGCAGGCTTTGG	AGGG(12) 	12	1			1	2	1	1
ILLUMINA-545855_0001:1:22:1006:746#0/	ATC(15) ATC(42) 	57			1	Pm_038467	GGAGCTGAGGACAGAGATGG	Pm_221233	GAAGTATTATGTACATCACTTTGAGTCG	ATC(15) ATC(42) 	57	1			1	2	1	1
ILLUMINA-545855_0001:1:19:846:8#0/	TTCC(12) 	12			1	Pm_112514	CTCTCAAAGTAGGGGTGGGG	Pm_126210	ACCCTCGGGCAATAAATGG	TTCC(12) 	12	1			1	1	1	1
ILLUMINA-545855_0001:1:6:876:165#0/	AAAT(12) AAAT(12) 	24			1	Pm_122456	GCCCAGTGAGGAACAGTTGG	Pm_074705	CCCTCACCCCAAGTTCTGC	AAAT(12) AAAT(12) 	24	1			1	1	1	1
ILLUMINA-545855_0001:1:15:386:1038#0/	AT(12) AT(12) 	24			1	Pm_230014	GAGAGCATCATCAAACCACC	Pm_243340	TGATACTCTCCCCATCTTTAACC	AT(12) 	12	1			50874	400	45	5
ILLUMINA-545855_0001:1:16:1371:91#0/	AACCCT(18) 	18			1	Pm_177437	GTTTTCCCATGCATTGTGCC	Pm_199165	GGAAAACCCTATTCCCAGGC	AACCCT(18) 	18	1			42656	43874	297	584
ILLUMINA-545855_0001:1:23:1522:446#0/	AAAT(28) AAAT(40) ATGG(24) ATGG(16) 	108			1	Pm_211529	GAAATAAAATTAGAATATCTAGAAGCTGGG	Pm_180700	CTGGGCAAAGATGGTCCC	AAAT(28) AAAT(40) ATGG(24) ATGG(16) 	108	1			1	1	1	1
ILLUMINA-545855_0001:1:1:872:2013#0/	AAAC(16) 	16			1	Pm_193275	GACTTGTCCAGGCAGTCACC	Pm_164977	TTATGATGGGGCAAGACTGG	AAAC(16) 	16	1			645	1	1	1
ILLUMINA-545855_0001:1:21:364:518#0/	AAAT(12) 	12			1	Pm_142826	CCACTTTCCTACCCACTACCC	Pm_142719	CTGGAAATAATGAGAAATACATGGC	AAAT(12) 	12	1			1	1	1	1
ILLUMINA-545855_0001:1:18:259:910#0/	ATC(51) ATC(51) 	102			1	Pm_154865	TCCAGTTGACATCCATAGGACC	Pm_223247	TGTTGAAGGTATCGTTGCAGG	ATC(51) ATC(51) 	102	1			2	3	1	1
ILLUMINA-545855_0001:1:20:1424:749#0/	AGCC(12) 	12			1	Pm_026219	CAGGAAGGACACGTGACAGG	Pm_148035	CTGGAATTGACTGAGTGACAGC	AGCC(12) 	12	1			1	1	1	1
ILLUMINA-545855_0001:1:17:1022:790#0/	AAC(12) 	12			1	Pm_177010	TTTTGCAACTGGGTGTATTTCC	Pm_127714	ACTCAGGGAGGCAGTGAAGG	AAC(12) 	12	1			2	10243	1	1
ILLUMINA-545855_0001:1:8:86:92#0/	AACCCT(18) 	18			1	Pm_228381	TTCTATGCAAAGGACCACGG	Pm_058606	GCCCTGACTTCAAGGAGGC	AACCCT(18) 	18	1			15780	41524	39	1299
ILLUMINA-545855_0001:1:10:171:1870#0/	AAAAC(15) 	15			1	Pm_013044	CTCACCAGCAATCATCACCC	Pm_247010	CTGCCAGTGTTGGTTGGG	AAAAC(15) 	15	1			1103	17	2	1
ILLUMINA-545855_0001:1:5:1589:1769#0/	AAC(15) AAC(15) 	30			1	Pm_236271	TTCTGCTGTCTCCAGGTATTGC	Pm_127728	AGTTGTTGAGATCTCGGCGG	AAC(15) AAC(15) 	30	1			1035	4	4	2
ILLUMINA-545855_0001:1:4:172:1494#0/	AACCCT(18) 	18			1	Pm_144784	AAGTCAGGGCCCACATCC	Pm_182611	CTGACTTCAAGGAGGCCG	AACCCT(18) 	18	1			5411	40613	432	10
ILLUMINA-545855_0001:1:20:311:1070#0/	AGCC(12) 	12			1	Pm_007225	CAGATTACCACGCACAAGAGC	Pm_010690	CGAGAGCTTGAGTTTTCCGC	AGCC(12) 	12	1			1	2	1	1
ILLUMINA-545855_0001:1:7:1393:429#0/	AAAT(16) 	16			1	Pm_226499	TGTTTTATGGATTATGTGAGCTTCC	Pm_060863	TCAGCTGACTCTGCTCTTTTGC	AAAT(16) 	16	1			1	2	1	1
ILLUMINA-545855_0001:1:1:121:1186#0/	AAAT(12) AAAT(12) 	24			1	Pm_160230	TCAGTGGTTTTAGCTCAGGGG	Pm_233088	ATGATAAACTTGGGGTGGGG	AAAT(12) AAAT(12) 	24	1			3	1	1	1
ILLUMINA-545855_0001:1:19:1629:1380#0/	AAAC(12) AAAC(12) 	24			1	Pm_084122	TCCTATGTGTTTTATGTGTGTTTTATAAGC	Pm_031818	TTTTCTCCCTATAAAGGTGGATGG	AAAC(12) AAAC(12) 	24	1			1	1	1	1
ILLUMINA-545855_0001:1:22:682:1748#0/	AATC(12) AATC(12) 	24			1	Pm_059566	CAGCAGAGCAGAAAGCAAGG	Pm_065739	TCCTTCCAGTGTCATGTGGC	AATC(12) AATC(12) 	24	1			1	1	1	1
ILLUMINA-545855_0001:1:9:82:110#0/	TGC(12) TGC(12) 	24			1	Pm_056550	TGCAAACTAGAGAGCAGTCGC	Pm_140981	CAGCCCTCTCTCACTCAGGG	TGC(12) TGC(12) 	24	1			3	2	1	2
ILLUMINA-545855_0001:1:5:775:1621#0/	ATTTT(15) 	15			1	Pm_237334	TTTAGCAAATTGTGAGGCTCC	Pm_206421	GGTGGAGATCTCTTGCTTTGG	ATTTT(15) 	15	1			2	1	1	1
ILLUMINA-545855_0001:1:6:447:1425#0/	TC(12) TC(12) 	24	TC 		1	Pm_061219	TTTATTCCCTTGGACGGAGG	Pm_054861	GCGCATTAGATCCACAATCG	TC(12) TC(12) 	24	1	TC 		1	2	1	1
ILLUMINA-545855_0001:1:19:848:1680#0/	TTC(12) 	12			1	Pm_092389	GAGAAGGCTCTGATGCTGGG	Pm_132543	GAAGCGGTATGGTCCTTTGC	TTC(12) 	12	1			333	1	1	1
ILLUMINA-545855_0001:1:1:167:1701#0/	AAGC(12) 	12			1	Pm_103528	TCAAAGGAGGGTTACCCAAGG	Pm_044710	ATGCCTTTGCCATTGTCAGC	AAGC(12) 	12	1			2	2	1	1
ILLUMINA-545855_0001:1:1:836:1640#0/	AT(12) 	12			1	Pm_229580	GCATATATAGATGGTGGTTTAATGATGC	Pm_076480	TTTGGTGAAAGGATTGAGAGAGC	AT(12) 	12	1			1376	77	4	2
ILLUMINA-545855_0001:1:10:143:640#0/	ATT(12) ATT(12) 	24			1	Pm_199643	GAAAGAGGTTATACGGTAGCAGC	Pm_053330	CATGCAATTTTGCCAAGC	ATT(12) ATT(12) 	24	1			2	1	1	1
ILLUMINA-545855_0001:1:3:122:305#0/	ATCT(20) ATCT(20) 	40			1	Pm_223097	CAAATACTACCACCCAGACAGG	Pm_061055	TGCTCCCCTTGATATGAACC	ATCT(20) 	20	1			2	2	2	1
ILLUMINA-545855_0001:1:3:677:1873#0/	AT(12) 	12			1	Pm_188916	TGGATGATTAAAGAGGGGAGACC	Pm_114459	CACATATAAATGGTGGTTTAATGATGC	AT(12) 	12	1			10	6	1	1
ILLUMINA-545855_0001:1:20:662:328#0/	TGC(12) TGC(33) 	45			1	Pm_079719	TGCATGATCATCGAAAGAACG	Pm_023063	CTCCCCACCTGTTCTCTTGC	TGC(33) 	33	1			1	1	1	1
ILLUMINA-545855_0001:1:25:1421:580#0/	AT(12) 	12			1	Pm_001226	TGGGGAGAGCATCAATAAACC	Pm_217120	TGCCCTCCCAATCATTTCC	AT(12) 	12	1			10294	34	1	4
ILLUMINA-545855_0001:1:16:988:307#0/	TC(22) TC(14) TC(14) 	50			1	Pm_249121	TGCTCACATCATGTAACTTAAGAGC	Pm_052860	AATCACAGCAATGGCAAACC	TC(22) TC(14) TC(14) 	50	1			1	5	1	1
ILLUMINA-545855_0001:1:5:588:1522#0/	AGGG(12) 	12			1	Pm_049459	GAATTTTCTGTATCTCTTTGCTGCC	Pm_116643	AGCAGCAGCAATGGTGGC	AGGG(12) 	12	1			7	2	1	1
ILLUMINA-545855_0001:1:4:1419:151#0/	AACCCT(18) 	18			1	Pm_199165	GGAAAACCCTATTCCCAGGC	Pm_166426	AGCTTCCCGTGTTCCTTTGC	AACCCT(18) 	18	1			43874	7414	13	592
ILLUMINA-545855_0001:1:27:523:1879#0/	AAAAC(15) 	15			1	Pm_012638	GTTTTCATTGTATTCACCTGGGG	Pm_160263	GCGCAAGACTTCTGACCAGG	AAAAC(15) 	15	1			1	3	1	1
ILLUMINA-545855_0001:1:22:97:1628#0/	AATAC(15) AATAC(15) 	30			1	Pm_152818	TCTTGTCATTACGGATGGCG	Pm_148655	AACGCACCGTTGATCTTGC	AATAC(15) AATAC(15) 	30	1			1	65	1	1
ILLUMINA-545855_0001:1:5:117:318#0/	AAAG(12) 	12			1	Pm_118492	TTTAAAGATAAGATAAATCACCACCTCC	Pm_045948	TCAGACATACTAGTCCTGTTTTATTGGC	AAAG(12) 	12	1			1	1	1	1
ILLUMINA-545855_0001:1:12:1135:1856#0/	ATATCC(78) 	78			1	Pm_017128	GGTATTGTAACAAAGGAAGAATAGACTGC	Pm_229166	CAAAATTGACTCGAAGGGACC	ATATCC(78) 	78	1			1	1	1	1
ILLUMINA-545855_0001:1:8:254:553#0/	AC(18) 	18			1	Pm_187739	ACCCTTGCCAAGAAAATTGC	Pm_154182	GGCTGTAGACTGTAATGTGAGAAGG	AC(18) 	18	1			5	5	1	1
ILLUMINA-545855_0001:1:18:1084:1186#0/	AACCCT(18) TCC(12) 	30			1	Pm_182611	CTGACTTCAAGGAGGCCG	Pm_070068	CCTTCCCCTCTCTTTCCC	AACCCT(18) TCC(12) 	30	1			40613	2	0	1
ILLUMINA-545855_0001:1:19:858:1818#0/	TCC(12) 	12			1	Pm_106531	AGGGCCCTCTGAAGTCACC	Pm_195716	AACAGGGAGGGATGATGACC	TCC(12) 	12	1			6	3	4	1
ILLUMINA-545855_0001:1:7:527:503#0/	ATGG(56) ATGG(56) 	112			1	Pm_227173	GCTAAGAGTTGATACTGACTTGATGGC	Pm_070309	TGGATGGCCTGACTGATTAGG	ATGG(56) 	56	1			6	1	1	1
ILLUMINA-545855_0001:1:3:1048:1935#0/	AAAT(12) AAAT(12) 	24			1	Pm_188269	ACTTTCAAAATTTGTTCCATTCTACC	Pm_222990	CATGGTCACATTGTAAACTCTCCC	AAAT(12) AAAT(12) 	24	1			2	1	1	1
ILLUMINA-545855_0001:1:5:623:496#0/	ATC(18) 	18			1	Pm_194760	AACATAAGCAAACTGAACACAAAAGG	Pm_123138	AAACTGCCCAAGAATCACTGG	ATC(18) 	18	1			3	2	2	1
ILLUMINA-545855_0001:1:18:685:995#0/	AT(12) AT(12) AT(12) 	36			1	Pm_016546	TGGTTAAAGACGGGGAGAGC	Pm_152613	TTTAGATGGTGGTTTGATGATGC	AT(12) AT(12) 	24	1			338	148	3	1
ILLUMINA-545855_0001:1:13:1254:558#0/	TCC(12) 	12			1	Pm_101331	TCCCTAGCAGCTCAAATTAAAGG	Pm_214447	TTCCCTAAAAGTAGCTCAAATCTGG	TCC(12) 	12	1			1	1	1	1
ILLUMINA-545855_0001:1:17:631:54#0/	AC(12) AC(12) 	24			1	Pm_083591	TTAGGTCGTTTAGCAAAAGTGC	Pm_009081	TTTGTTGGAAGAACTGCAAGC	AC(12) AC(12) 	24	1			2	3	1	1
ILLUMINA-545855_0001:1:23:748:364#0/	AACCCT(18) AACCCT(18) 	36			1	Pm_228866	GTCCAGTTGGATGTGGACCC	Pm_199165	GGAAAACCCTATTCCCAGGC	AACCCT(18) AACCCT(18) 	36	1			1	43874	1	1
ILLUMINA-545855_0001:1:16:1561:1468#0/	TGC(18) 	18			1	Pm_064617	TCTATACTGAAAGAGTCGCAGGG	Pm_194133	AGGGAAAGTGGTGGAAGTGC	TGC(18) 	18	1			1	1	1	1
ILLUMINA-545855_0001:1:14:59:18#0/	TTC(12) 	12			1	Pm_022883	GTTGGCCACCATCATTCTCC	Pm_044442	TCTAACCAAGCTGTGCTGGC	TTC(12) 	12	1			3	2	2	1
ILLUMINA-545855_0001:1:15:322:1840#0/	TCC(12) TCC(12) 	24			1	Pm_099011	TTTTGCTTTCAACAAGAGGAGG	Pm_164452	TTTTCTCCTCCATCTCCCC	TCC(12) 	12	1			2	1	1	1
ILLUMINA-545855_0001:1:25:815:1192#0/	AAAG(16) 	16			1	Pm_052027	TCTGCTAACAGAGCTTTGCCC	Pm_159185	CCTTAAATGAGACTTTTAATAACCACTCG	AAAG(16) 	16	1			1	1	1	1
ILLUMINA-545855_0001:1:23:1118:1172#0/	AAGGC(15) 	15			1	Pm_034242	GCAGTAAGTCAGATATGGTCAGCC	Pm_017522	AATAGAAGAATGGCCACTGCC	AAGGC(15) 	15	1			1	1	1	1
ILLUMINA-545855_0001:1:22:1621:870#0/	TTGGC(15) 	15			1	Pm_135888	GTGTAGGGAGGCCAAAAGGG	Pm_117328	TTGTTAGCCAAGGACCCACC	TTGGC(15) 	15	1			2	34	1	1
ILLUMINA-545855_0001:1:19:1121:884#0/	AC(12) AC(12) 	24			1	Pm_230522	TGCCTGTCATTGCTGTAAAGG	Pm_057674	TGCAACATAAAGACTATGAGTTGTGC	AC(12) AC(12) 	24	1			1	1	1	1
ILLUMINA-545855_0001:1:1:1769:998#0/	AAAT(12) AAAT(12) 	24			1	Pm_010964	GGGCAGGATATATAGGACAGGC	Pm_024672	GCTCATTGCTGATATTGTGTTTCC	AAAT(12) AAAT(12) 	24	1			1	1	1	1
ILLUMINA-545855_0001:1:23:1041:1037#0/	AAC(12) 	12			1	Pm_156083	GTCACGAAGAGTCGGACACG	Pm_190426	ACAGCTCCCATAGCAGCACG	AAC(12) 	12	1			5742	2	1	1
ILLUMINA-545855_0001:1:9:94:269#0/	AACCCT(18) 	18			1	Pm_246526	CCTGACTTCAAGGAGGCCG	Pm_252065	GGACACTTATAATCGCCGCC	AACCCT(18) 	18	1			40120	1	0	1
ILLUMINA-545855_0001:1:2:1754:1639#0/	AAAG(12) 	12			1	Pm_196696	CATGGCAAAGGAAAATTGTGG	Pm_001210	AACATCCTTTCCATTTCTCAACC	AAAG(12) 	12	1			1	1	1	1
ILLUMINA-545855_0001:1:8:1411:1724#0/	TC(26) TC(24) 	50	TC 		1	Pm_045705	AAAACCAGACAGAGCCCG	Pm_209430	CTTGTTAAAGGTGCAAGGGC	TC(24) 	24	1	TC 		1	1	1	1
ILLUMINA-545855_0001:1:16:413:252#0/	TTCCC(20) TTCCC(65) 	85	TTCCC 		1	Pm_220331	CACTTTCTTGGTCATTGGGC	Pm_060454	AATATGCTAGTTATATAGAAACAGGAGCC	TTCCC(20) TTCCC(65) 	85	1	TTCCC 		2	1	1	1
ILLUMINA-545855_0001:1:27:471:432#0/	TGC(12) 	12			1	Pm_215646	GCATGATGTATGGCTATTTGTTCG	Pm_163630	TGGAGAAACGGATTCACTGG	TGC(12) 	12	1			1	1	1	1
ILLUMINA-545855_0001:1:4:1476:1482#0/	AGCC(12) AGCC(12) 	24			1	Pm_179353	AAGTCCCAGAATTCCCCAGC	Pm_223264	GCGTCTTAAAGGTGCCAAGG	AGCC(12) AGCC(12) 	24	1			91	21	5	1
ILLUMINA-545855_0001:1:22:568:751#0/	TTGG(12) 	12			1	Pm_125838	GGTTGGCTCACACATTCTGC	Pm_148470	GAATTTTCAGGCTGTTCCCC	TTGG(12) 	12	1			2	3	1	1
ILLUMINA-545855_0001:1:12:479:2015#0/	AAAC(12) 	12			1	Pm_184271	TGTGCCTTGAGAGTAGGGTGC	Pm_090584	CAGACCATCCAGCATAGTGTCC	AAAC(12) 	12	1			1	1	1	1
ILLUMINA-545855_0001:1:18:1158:1727#0/	AACCCT(18) 	18			1	Pm_058606	GCCCTGACTTCAAGGAGGC	Pm_228381	TTCTATGCAAAGGACCACGG	AACCCT(18) 	18	1			41524	15780	39	1299
[truncated: 26,645,969 more chars]
