# Supplementary material for: Rapid Microsatellite Identification from Illumina Paired-End Genomic Sequencing in Two Birds and a Snake
Source: PLoS One. 2012 Feb 14;7(2):e30953. doi: 10.1371/journal.pone.0030953 (PMC3279355; doi:10.1371/journal.pone.0030953)
Supplement: Dataset S2 — Potentially amplifiable loci output - Gunnison Sage-grouse, Centrocercus minimus (5 million read IPE dataset). This is a tab-delimited text file that can be readily imported into a spreadsheet. (TXT) [file pone.0030953.s002.txt]

readPairID	Motifs(bases)	Bases in all Motifs	Possible Extended	Possible Spanning	"Primers found (1=y,0=n)"	F Primer Name	Forward Primer	R Primer Name	Reverse Primer	Amplicon Motifs	Number motif bases in amplicon	Primers on sep reads	Extend with primers	Spand with primers	Occurances of Forward Primer in Reads	Occurances of Reverse Primer in Reads	Occurances of Amplifiable Primer Pair in Reads	Occurances of Amplifiable Primer Pair in PALs
545855_0049_FC61RLR:2:60:2772:3533	AAGC(12) 	12			1	Sg_074179	GTGGATTTTGCCTTTCTCGC	Sg_061569	AGTATCCCGTCCAACCATGC	AAGC(12) 	12	1			1	1	1	1
545855_0049_FC61RLR:2:66:17678:10964	AAAAG(15) 	15			1	Sg_025302	GAGAAAACAGCAGAGCAACAGG	Sg_056333	TCTTTGGAATGTTGCCTGGG	AAAAG(15) 	15	1			2	1	1	1
545855_0049_FC61RLR:2:71:4215:10792	AAAC(12) AAAC(12) 	24			1	Sg_086850	TTTCAATTCACATAAATACATCACCG	Sg_008505	GGAGACTTCACAGTGGCTTCC	AAAC(12) AAAC(12) 	24	1			2	1	2	1
545855_0049_FC61RLR:2:80:2513:18797	AAAC(12) 	12	AAAC 		1	Sg_059607	GCAGAGATGTCTGAGAGTTGAAGG	Sg_087408	TGCAATTGTCTGTTTTATTGGAGG	AAAC(12) 	12	1	AAAC 		6	5	2	2
545855_0049_FC61RLR:2:5:18411:16554	AAAT(12) 	12			1	Sg_038908	CTGTTTTGGTTTGCTGTCCG	Sg_025329	TGCAGGGTCTTCTGTTTTGG	AAAT(12) 	12	1			1	1	1	1
545855_0049_FC61RLR:2:103:8998:18489	AAC(18) AAC(18) 	36			1	Sg_111340	CAGTTTCTGATTTACTACTATTTTAAGTGC	Sg_060304	TGTGCACAGAATAACACACAGC	AAC(18) AAC(18) 	36	1			2	1	1	1
545855_0049_FC61RLR:2:98:12057:16262	AAAT(20) 	20			1	Sg_103391	CACCTGAATTAAGGGCAGACC	Sg_094821	TAGACGCTTACCTGCAGCCC	AAAT(20) 	20	1			3	1	1	1
545855_0049_FC61RLR:2:73:12365:5409	AAAG(12) 	12			1	Sg_032348	TGTTTTCTATGTGTTTGTTGTGGC	Sg_090380	TCTATGTGTTTGTTGTGGAAATGC	AAAG(12) 	12	1			1	1	1	1
545855_0049_FC61RLR:2:56:13187:14236	AAAC(24) AAAC(24) 	48			1	Sg_029053	CAAACAATAAACAAGGAATACAGAGG	Sg_048531	TCGGCATTACAGAAATGTTGC	AAAC(24) 	24	1			3	4	4	1
545855_0049_FC61RLR:2:50:19495:3604	AGGG(12) 	12			1	Sg_009648	CTCCTCTCTGTAGCTGGCCC	Sg_094500	TGCACCTGTACTTCCCATGC	AGGG(12) 	12	1			1	2	1	1
545855_0049_FC61RLR:2:7:5313:8213	AAAG(12) 	12			1	Sg_069805	ATCTGCCACGGAGTGTTTGC	Sg_015653	GCTCTCACACAGCACCATCC	AAAG(12) 	12	1			3	2	2	2
545855_0049_FC61RLR:2:95:1881:15106	AT(12) 	12			1	Sg_046551	AGCTCAATTAACTATTATTTTGGGG	Sg_028902	TTATTTCAATAGCCATCATCATCC	AT(12) 	12	1			5	1	1	1
545855_0049_FC61RLR:2:3:1170:20067	TC(12) TC(12) 	24			1	Sg_069253	TGGAACGGTCCTAAAATGGG	Sg_067999	TCGCATTTCACATCAGCACC	TC(12) 	12	1			4	2	4	2
545855_0049_FC61RLR:2:61:5264:1765	AAAT(12) AAAT(12) 	24	AAAT 		1	Sg_065582	TGCATCAAAATTAGCCCAGG	Sg_008907	TTTGTGCTCTCTGCATTGGG	AAAT(12) 	12	1	AAAT 		4	4	4	2
545855_0049_FC61RLR:2:13:9310:17651	ATT(12) 	12			1	Sg_018447	CTTCATTACTGAACCAGATAGTTAATAGG	Sg_034467	ACCATGTGTATTTTATAAGATCAGTCC	ATT(12) 	12	1			1	2	1	1
545855_0049_FC61RLR:2:98:3497:7714	AAAT(12) 	12			1	Sg_100216	CCCCAACACCCATAGTTTCC	Sg_007152	TGACTGTATCAGAACTTAAATTAACCATCC	AAAT(12) 	12	1			1	1	1	1
545855_0049_FC61RLR:2:101:2515:6000	AT(12) 	12			1	Sg_055117	ATCTTCCACTGGGCTGATCC	Sg_066835	CCACACAGATCTTCCACTGGG	AT(12) 	12	1			1	2	1	1
545855_0049_FC61RLR:2:90:5375:3859	AAAT(12) 	12			1	Sg_104392	TTGTTTGATTTCTTTCTTCTTGGC	Sg_110418	CATTTCACCCAGACACTGGC	AAAT(12) 	12	1			1	1	1	1
545855_0049_FC61RLR:2:81:2767:16131	AAAT(12) 	12			1	Sg_019184	TGAAAGTACTGGAGGGGAGG	Sg_079218	AAAGATACTCAGAATTTGTAAGGGG	AAAT(12) 	12	1			2	1	1	1
545855_0049_FC61RLR:2:96:6747:20229	AAAC(12) AAAC(12) 	24			1	Sg_024854	CACTGTTTCTTACAGCGTCAGAGG	Sg_024930	TTTTGTCTTGCATGAAGGTGC	AAAC(12) AAAC(12) 	24	1			4	2	4	2
545855_0049_FC61RLR:2:54:12074:4359	AC(12) 	12			1	Sg_059440	TGTAAAGTTATTTGAAGATGCTACTTGC	Sg_111507	CAGAGATCACTTTCAGGCTTGG	AC(12) 	12	1			2	2	2	2
545855_0049_FC61RLR:2:87:13858:9101	AC(12) 	12			1	Sg_101278	CTGTGAGACAACCACACCCC	Sg_025962	CTTGGACTATTTGCGCGTCC	AC(12) 	12	1			1	1	1	1
545855_0049_FC61RLR:2:69:8757:5540	AAC(12) AAC(12) 	24			1	Sg_106232	TTTCTGACTAATCACATCACAGACC	Sg_027470	TTTGTATTGCAGAAGTATGGGC	AAC(12) 	12	1			4	1	1	1
545855_0049_FC61RLR:2:75:4281:7533	AAAT(12) 	12			1	Sg_103262	CCTCCTCTTGCCCTATGACG	Sg_035935	AAAAGAACAGGACCAAACTGTAAGC	AAAT(12) 	12	1			3	5	0	1
545855_0049_FC61RLR:2:64:2641:5518	TCC(12) 	12			1	Sg_033396	TGTACAAAACCCAAAGAGAATTGC	Sg_060795	TGCCTCTCACTGTCTCCTGG	TCC(12) 	12	1			1	1	1	1
545855_0049_FC61RLR:2:75:11446:15763	TGGG(12) ATGG(52) ATGG(12) 	76			1	Sg_031855	CCAAAATTGCTTTTCATCAACC	Sg_009823	TATGGGTGGATTGGTGGG	TGGG(12) ATGG(52) ATGG(12) 	76	1			1	1	1	1
545855_0049_FC61RLR:2:104:8918:2823	ATAC(12) 	12			1	Sg_002346	TGCCATCATAGTGCCTATCCC	Sg_059418	TGCCATCATAGTGCCAATCC	ATAC(12) 	12	1			4	1	1	1
545855_0049_FC61RLR:2:53:5376:1820	AAAC(12) 	12			1	Sg_097034	CACAGGAAGAACCCAAATACCC	Sg_062252	ATGGAGACCCCAGCAAAACC	AAAC(12) 	12	1			1	2	1	1
545855_0049_FC61RLR:2:61:11052:16477	ATAGAG(18) 	18			1	Sg_001248	TTTTCAGTTCCTATCATAACGCC	Sg_031142	AACGCCATCTTATCTTTCCC	ATAGAG(18) 	18	1			7	3	3	3
545855_0049_FC61RLR:2:105:11638:6573	AAAT(12) 	12			1	Sg_023074	ACATGTCCTTGCACCATTCG	Sg_053051	ACTGTGGACAGCAAACAGGC	AAAT(12) 	12	1			1	1	1	1
545855_0049_FC61RLR:2:89:3758:1191	AATT(12) 	12			1	Sg_054634	GCTTTCCTGATTTCCAAGTGC	Sg_116481	AAACCACTTATCTGCACCATGC	AATT(12) 	12	1			1	2	1	1
545855_0049_FC61RLR:2:85:3904:9898	AAC(12) 	12			1	Sg_035284	TTGAGAGATCGGAAGAGCGG	Sg_029727	GAGAGATCGGAAGAGCGTCG	AAC(12) 	12	1			48552	115835	737	945
545855_0049_FC61RLR:2:57:3743:15929	AAAC(12) 	12			1	Sg_011775	ACATTTCACAAAACACGGCG	Sg_070083	TTTCACAAAACATGGAGGAGC	AAAC(12) 	12	1			1	4	1	1
545855_0049_FC61RLR:2:68:19435:2262	AATT(12) AATT(12) 	24			1	Sg_058059	TTCTAATAACTTTCTCTCCGTTTCG	Sg_081158	GGGTGGAAAGAAGAGATCAAGG	AATT(12) AATT(12) 	24	1			4	5	4	4
545855_0049_FC61RLR:2:84:6084:4098	AATG(12) AATG(12) 	24			1	Sg_111414	AGAGAAAGCAGCAAAAGGGC	Sg_075781	TCAATGCCAGAGGAGATTGG	AATG(12) 	12	1			6	8	4	4
545855_0049_FC61RLR:2:2:18066:11302	AAAT(12) 	12			1	Sg_085208	AAATTCGCTGCGACAAAACC	Sg_092302	ATTCCTGCAATGGAACCAGC	AAAT(12) 	12	1			1	14	1	1
545855_0049_FC61RLR:2:55:12729:9439	TTGG(12) TTGG(16) 	28	TTGG 		1	Sg_101167	GGAAATGGCATCCCTTGG	Sg_115275	AGGCTGTTCCTGTTCACTGC	TTGG(12) TTGG(16) 	28	1	TTGG 		1	1	1	1
545855_0049_FC61RLR:2:52:16710:9378	TCG(12) 	12			1	Sg_088336	GCTATTTGTCAACTGCCCAAGC	Sg_017892	CAAAGCATCACATCACTTCTATCTCC	TCG(12) 	12	1			1	1	1	1
545855_0049_FC61RLR:2:73:8339:19578	AAAT(12) AAAT(12) 	24			1	Sg_040825	GCCATACACTGGATATTTTGTCC	Sg_085389	TTTCCTTTTATGACAAGGTCATGC	AAAT(12) AAAT(12) 	24	1			2	2	2	2
545855_0049_FC61RLR:2:59:11831:13759	TGCC(12) 	12			1	Sg_081126	GTAGTCCTCCCCGGTAACCC	Sg_103768	AAGGACCATGTCCTCCAAGC	TGCC(12) 	12	1			1	2	1	1
545855_0049_FC61RLR:2:3:12983:11086	AGTTT(20) 	20			1	Sg_106181	TTCAAAGTGTGCTCAGATGCC	Sg_055330	GCACCACAATTTATCCCATGC	AGTTT(20) 	20	1			2	2	2	2
545855_0049_FC61RLR:2:92:5942:14903	AAAGC(15) AAAGC(15) 	30			1	Sg_028705	TCAGCTGGAGACCAGATCCC	Sg_100429	GAAAGCAAAGCAAAGCCACC	AAAGC(15) 	15	1			1	2	1	1
545855_0049_FC61RLR:2:70:13193:1663	AAAC(12) AAAC(12) AAAC(12) AATG(12) AAAC(12) 	60			1	Sg_039025	AACAAGCAAAGAACCAGCACC	Sg_114077	AAGCTCCAGAACAGCAAGCC	AAAC(12) AAAC(12) AATG(12) 	36	1			2	2	2	2
545855_0049_FC61RLR:2:85:14672:4151	AAC(12) 	12			1	Sg_026688	CAGAAATGTCTGGGCAAACC	Sg_029690	CCAAGTGGAATTTTCTGAATGC	AAC(12) 	12	1			2	2	2	2
545855_0049_FC61RLR:2:66:17735:6344	AC(14) 	14			1	Sg_094965	AGAGAAATGTGTGCATGGGC	Sg_011655	TCTGCAGTCTCAATATCCCTGG	AC(14) 	14	1			5	1	0	1
545855_0049_FC61RLR:2:96:19196:8829	AACCCT(24) AACCCT(24) AACCCT(24) 	72			1	Sg_078145	TTATTAGTCAATGTGATGTAAATGTTAGGG	Sg_079105	CTAACCAAATTAAAACCCATACCCC	AACCCT(24) 	24	1			4	3	4	2
545855_0049_FC61RLR:2:5:4613:3437	AAAC(12) 	12			1	Sg_066869	TTTGTTGTTGTTAAAATGCACGC	Sg_084356	TCTTAAGCAGAACAAAGTCAACAGC	AAAC(12) 	12	1			1	11	1	1
545855_0049_FC61RLR:2:59:14931:2657	TTCC(12) 	12			1	Sg_085264	CCTTTCAGTGTTTCGCTCAGG	Sg_063935	TAAAGGCAGTGGCTCTTCCC	TTCC(12) 	12	1			5	2	1	1
545855_0049_FC61RLR:2:69:9123:11998	TCTG(12) 	12			1	Sg_019637	ACAAGATCCAATGCACAGGC	Sg_016113	GTTGAGAGAGGTGGGCATCC	TCTG(12) 	12	1			2	2	2	2
545855_0049_FC61RLR:2:50:13980:17707	TTC(12) 	12			1	Sg_000595	CTCATCGTACCTCGCTTTGG	Sg_050783	TCATTTAGCTTCCCTGCACC	TTC(12) 	12	1			1	3	1	1
545855_0049_FC61RLR:2:102:2774:15160	AAAT(12) 	12			1	Sg_029983	TTGTACATTGCCAGGACTGC	Sg_069439	GTACATTGCCTGAAGGCTGC	AAAT(12) 	12	1			3	3	2	2
545855_0049_FC61RLR:2:4:17426:6834	AAAC(16) 	16			1	Sg_085059	GTTTCCAAGCAAGGGACAGC	Sg_029054	CCTTCTAACAGATTACTTTCGACTGC	AAAC(16) 	16	1			3	2	2	2
545855_0049_FC61RLR:2:8:7900:13999	AAAC(24) 	24			1	Sg_111039	GTATTTTGGCACCACACCCC	Sg_082093	TGGAAATTGGGAGCTGTTAGG	AAAC(24) 	24	1			4	2	2	2
545855_0049_FC61RLR:2:54:18656:3767	AT(12) AT(12) 	24			1	Sg_108309	TTTTACAATTCTACAGATATCACTGGG	Sg_047802	TCACTGCAGTAAGGATGAGTTAAGG	AT(12) AT(12) 	24	1			1	1	1	1
545855_0049_FC61RLR:2:102:14286:17643	AAAC(16) AAAC(24) 	40	AAAC 		1	Sg_047664	TTAGGCTCATGTTATTTCCGC	Sg_008293	GATTTGTTCCAGGCTGTTGG	AAAC(16) AAAC(24) 	40	1	AAAC 		2	1	1	1
545855_0049_FC61RLR:2:102:14208:5560	AGT(12) AGT(12) 	24			1	Sg_111114	TGCAGAAATTAGATTATTTTATGTGAGAGG	Sg_077937	TTTATGTAGTTCTGCAACGTGCC	AGT(12) AGT(12) 	24	1			2	2	2	2
545855_0049_FC61RLR:2:6:13580:4826	AATT(12) AATT(12) 	24			1	Sg_029008	GGGTGGGTGAAGAGATTTCG	Sg_015889	AGATTTCACCCTGTGCGTCC	AATT(12) AATT(12) 	24	1			3	2	2	2
545855_0049_FC61RLR:2:59:6297:2376	AAAC(12) 	12			1	Sg_007691	AACCAAAAGATCAAATAACACACC	Sg_072409	TTCAATGCTTTTAGGTCAGGG	AAAC(12) 	12	1			1	1	1	1
545855_0049_FC61RLR:2:13:11189:7255	AGGG(12) 	12			1	Sg_067328	CAAGCCATCCGATAAAACAGG	Sg_063564	TTTGGTTTCCTGAAATTGGC	AGGG(12) 	12	1			1	1	1	1
545855_0049_FC61RLR:2:2:11545:1353	AAAC(16) AAAC(16) 	32			1	Sg_110398	GCTGCAACTACTTGAACTTTTACCC	Sg_051334	GGAGGGTAATGCTGCTGTGC	AAAC(16) AAAC(16) 	32	1			1	1	1	1
545855_0049_FC61RLR:2:71:8936:2153	TC(14) 	14			1	Sg_015830	AACTGGCAGGCCTACAGAGC	Sg_063190	GCAATCTGAACTCCAAGCTCC	TC(14) 	14	1			1	3	1	1
545855_0049_FC61RLR:2:63:10348:15590	ATGGTT(18) ATGGTT(18) 	36	ATGGTT 		1	Sg_110102	AACCAAACCTGCCATTATGC	Sg_110702	TGCAGCCTTCTGAATAGAGC	ATGGTT(18) 	18	1	ATGGTT 		2	2	1	1
545855_0049_FC61RLR:2:66:10412:16625	AAAC(20) AAAC(28) 	48	AAAC 		1	Sg_066654	TTTGTTTTCTTGTAAAACACTTGCC	Sg_066726	TGAGAATCTATGTAAAAGACAATCAGTGC	AAAC(20) 	20	1	AAAC 		1	2	1	1
545855_0049_FC61RLR:2:52:8039:16651	AATG(12) 	12			1	Sg_011828	TCAGCTGCTTGTCTGGTTCC	Sg_103024	GCAAAGAGGAGCTAGTGGGC	AATG(12) 	12	1			3	3	3	3
545855_0049_FC61RLR:2:13:19675:16881	AAAG(12) 	12			1	Sg_104156	TGCAGCACGTGACAAGCC	Sg_048111	CCAAAGTGCATTTCAGTGGC	AAAG(12) 	12	1			2	1	1	1
545855_0049_FC61RLR:2:85:16301:11981	ACC(12) 	12			1	Sg_083522	CTCCAGTGTATGCACGAGCC	Sg_066711	TTGGACAGAATGCTCTTGGC	ACC(12) 	12	1			1	1	1	1
545855_0049_FC61RLR:2:96:10976:15061	AAAT(12) 	12			1	Sg_002409	CTAAAAGTTGCTGTGTATATAAAACCC	Sg_007926	AAAAGTTGCTGTGCATATAAAACC	AAAT(12) 	12	1			1	4	1	1
545855_0049_FC61RLR:2:70:5019:17584	AAAG(12) 	12			1	Sg_081812	AACTTAGGGAAGTCTATTCTTTCTTCC	Sg_081060	TTTGACTCCAACATCAGGAGC	AAAG(12) 	12	1			5	3	2	1
545855_0049_FC61RLR:2:59:12050:9993	TGGGGC(18) 	18			1	Sg_090725	ATGTGGCAGCAGCTTCACC	Sg_115829	ACGACTGCAGGTGTCCAGC	TGGGGC(18) 	18	1			6	1	1	1
545855_0049_FC61RLR:2:55:12349:7965	AAAC(12) 	12			1	Sg_106896	GAGCTACTTGTGGAAAACTAGAGCG	Sg_062714	TTTTGCACCCTCTCAAAACC	AAAC(12) 	12	1			3	2	1	1
545855_0049_FC61RLR:2:57:16088:17839	AAAC(12) AAAC(12) 	24	AAAC 		1	Sg_011109	CATCGGACTTTGTGAGAAATTAAGG	Sg_079351	TGAAGATAGTTGAATCATCTCAGTACTCC	AAAC(12) 	12	1	AAAC 		6	6	6	3
545855_0049_FC61RLR:2:6:6602:12851	AC(12) 	12			1	Sg_036725	TTTTCCACTGCCTTAAGCTGC	Sg_036725	TTTTCCACTGCCTTAAGCTGC	AC(12) 	12	1			2	2	2	1
545855_0049_FC61RLR:2:93:5278:6675	ATCAG(15) 	15			1	Sg_054251	TTTTGTAAAGGTATGAATGTGTCAAGG	Sg_044714	TTGTAAATGCATGAACGAAGAGC	ATCAG(15) 	15	1			4	3	3	3
545855_0049_FC61RLR:2:3:7611:3562	AAAG(12) 	12			1	Sg_024199	TGACAAGGCAGCATAAGAGC	Sg_059033	GCTTAAGCAGAAAATGACATATTGG	AAAG(12) 	12	1			2	1	1	1
545855_0049_FC61RLR:2:84:10142:17226	AT(18) 	18			1	Sg_093763	GCATTTGTGAATAGTTTAAAGTGTCAGG	Sg_105638	TTGTCTTCCTTTTCCAATTACAGG	AT(18) 	18	1			1	1	1	1
545855_0049_FC61RLR:2:78:12587:1859	ATGC(16) 	16			1	Sg_085782	TCTCTTCATGTTTCACACCTGC	Sg_061388	TCTTTCCCCTTTGAAGACAAGG	ATGC(16) 	16	1			9	11	1	5
545855_0049_FC61RLR:2:104:17404:13174	AAAC(12) 	12			1	Sg_019867	TCTCGTATGCCGTCTTCTGC	Sg_029727	GAGAGATCGGAAGAGCGTCG	AAAC(12) 	12	1			26478	115835	334	729
545855_0049_FC61RLR:2:2:6233:15184	AC(14) AC(14) 	28			1	Sg_096742	GCACTTTCCAATCCACAATGC	Sg_098345	GTCGGAGACAGCAGATGCC	AC(14) AC(14) 	28	1			2	1	2	1
545855_0049_FC61RLR:2:104:8677:5472	TCC(15) 	15			1	Sg_016049	AGAGAAAACTGTTGGGGCCG	Sg_104475	TGGGTCCATAACACAAAGAGAGC	TCC(15) 	15	1			1	1	1	1
545855_0049_FC61RLR:2:90:3117:16385	AAAG(16) 	16			1	Sg_018076	CAGAAATACTTTTCTCTTCTGGCTACG	Sg_101009	ATTTTGATGGAAAGGAAGTTAAAAGG	AAAG(16) 	16	1			2	1	1	1
545855_0049_FC61RLR:2:105:8780:15094	AAAAAC(18) 	18			1	Sg_085260	AAGAAAGAGAATCCATGCTGCC	Sg_059620	GTGCAGAGGTCAAAACCACC	AAAAAC(18) 	18	1			1	1	1	1
545855_0049_FC61RLR:2:101:18369:12549	AAAAC(15) 	15			1	Sg_005661	TCAGTTCTGATGTGTGGCCC	Sg_062821	TCAGATAATTCAGTTCTGATGTGTGG	AAAAC(15) 	15	1			1	3	1	1
545855_0049_FC61RLR:2:13:18912:17670	AAAT(20) AAAT(20) 	40			1	Sg_005360	GTTGAATCCCAAATGCCTCC	Sg_093356	TGAATCCCATGAAGAGCAGC	AAAT(20) AAAT(20) 	40	1			3	3	3	3
545855_0049_FC61RLR:2:1:17898:18509	AAAAC(20) 	20			1	Sg_042871	ACGTTTTGCTTTCCTTTGCC	Sg_032700	AAGGTCTAGAAATAATGCTTGTGGG	AAAAC(20) 	20	1			1	2	1	1
545855_0049_FC61RLR:2:67:2476:9097	AT(14) AT(14) 	28			1	Sg_081411	CCAGGTCTTTCAACCTTGCC	Sg_030760	GACATAAGTCAATGATGAGTCTTTTGC	AT(14) AT(14) 	28	1			1	2	1	1
545855_0049_FC61RLR:2:50:7497:15833	AAAT(12) AAAT(12) 	24			1	Sg_068740	TTTCTTAAAACAAAATGGTTCCACC	Sg_041223	CACAAATTTCTCTCCACAACTGG	AAAT(12) 	12	1			4	4	4	2
545855_0049_FC61RLR:2:94:19505:17621	AAAC(20) AAAC(20) 	40			1	Sg_077535	TTTCAAGAAACCCATGAAGTGC	Sg_095775	GAAATAGGAACAGGGTAGTTCTGAGG	AAAC(20) AAAC(20) 	40	1			2	3	2	2
545855_0049_FC61RLR:2:81:9798:11298	AT(14) 	14			1	Sg_010000	ATGAACCAAAGCCAGGATGC	Sg_004060	CAAATAATTTCCCTGAGACAAGCC	AT(14) 	14	1			1	1	1	1
545855_0049_FC61RLR:2:9:11072:11270	AAAG(12) AAAG(12) 	24			1	Sg_065193	TCATATTTATATCTTTCTACCTCAAGGG	Sg_050213	AGAAAGAAAGGGAGGTTGCC	AAAG(12) 	12	1			1	2	1	1
545855_0049_FC61RLR:2:66:11966:3449	ATGG(12) 	12			1	Sg_096996	CAAATAGAAAGAGAAATGTGCAGGG	Sg_006329	TCCACAGGCCATGTGAACC	ATGG(12) 	12	1			3	4	2	1
545855_0049_FC61RLR:2:102:8790:2586	AAAC(12) 	12			1	Sg_019867	TCTCGTATGCCGTCTTCTGC	Sg_029727	GAGAGATCGGAAGAGCGTCG	AAAC(12) 	12	1			26478	115835	334	729
545855_0049_FC61RLR:2:74:7512:11686	AC(12) 	12			1	Sg_019867	TCTCGTATGCCGTCTTCTGC	Sg_029727	GAGAGATCGGAAGAGCGTCG	AC(12) 	12	1			26478	115835	334	729
545855_0049_FC61RLR:2:13:15428:16223	ATT(12) ATT(12) 	24			1	Sg_021119	GAAATCACCCCATTCTGTTCC	Sg_028953	AAATAGGGCATTTCCTGGGG	ATT(12) ATT(12) 	24	1			1	1	1	1
545855_0049_FC61RLR:2:76:13320:18411	AC(12) 	12			1	Sg_060327	GAAGTCTGAATTCAAAGTATCACTGG	Sg_094733	CCAGTATGCACTGCACAATCC	AC(12) 	12	1			2	2	1	1
545855_0049_FC61RLR:2:64:10104:19327	TTCC(12) 	12			1	Sg_050686	TTGATATTTTGCTGTGCTAGTGC	Sg_073723	TGCACTTTCTTCTTGTATCAGGC	TTCC(12) 	12	1			6	56	2	1
545855_0049_FC61RLR:2:12:18198:6812	AGGG(12) 	12			1	Sg_054247	TGAAGCAACAATGGTGAATGG	Sg_004950	TTCCAAGCATTTCCTCTTATATGC	AGGG(12) 	12	1			4	3	3	3
545855_0049_FC61RLR:2:75:7994:12961	AAAAC(20) 	20			1	Sg_089715	TGTTTCAAGGGAGAAGCATCC	Sg_064655	CATCTAGAGAACCAGAAGTGGAGG	AAAAC(20) 	20	1			1	1	1	1
545855_0049_FC61RLR:2:52:3353:9544	TCC(18) TCC(18) 	36	TCC 		1	Sg_090212	CTACATGCCCCTGGATGACC	Sg_104078	CCTCAGGCTCTCGGTACAGC	TCC(18) 	18	1	TCC 		2	2	2	1
545855_0049_FC61RLR:2:55:11291:12180	AAAC(12) AAAC(12) 	24			1	Sg_073332	GGCTGCAACTGGTGTACTGG	Sg_116662	TCACAAATTCTGACTTGTTGCC	AAAC(12) AAAC(12) 	24	1			2	1	2	1
545855_0049_FC61RLR:2:59:1520:1042	ATGG(12) 	12			1	Sg_113796	TGAAGCCAGATAATCAGTGCC	Sg_017759	GAAGTGTTTGTGCTTCCCTGC	ATGG(12) 	12	1			1	1	1	1
545855_0049_FC61RLR:2:69:4957:20068	AAGC(12) 	12			1	Sg_010782	TTAAAAGAAATCTGAAAGCCTAATGC	Sg_054303	TGCTTACTTAGTCTTTTGTTCATTTGC	AAGC(12) 	12	1			1	1	1	1
545855_0049_FC61RLR:2:77:2144:18940	AT(14) AT(16) 	30			1	Sg_058518	ATATATCACTTTGTAGCTGGTGAGC	Sg_005920	GTAAACTTATCCCTGATTGTCTTCC	AT(16) 	16	1			5	3	5	2
545855_0049_FC61RLR:2:91:2330:4685	TCC(12) TCC(12) 	24			1	Sg_087719	CAAGAGCATGAAGGTCTGGC	Sg_061543	CTCTGCTGCAAAGATCTCCC	TCC(12) TCC(12) 	24	1			1	3	1	1
545855_0049_FC61RLR:2:84:4783:13038	AAAT(12) 	12			1	Sg_064696	TCACAGTACAGCATTAGAAGAGTCACC	Sg_065977	TCTCTCCCCATCCAATACACC	AAAT(12) 	12	1			1	1	1	1
545855_0049_FC61RLR:2:14:12873:2298	TTCC(12) 	12			1	Sg_034146	AACTTGGCAGATGTGATGTGG	Sg_031167	TGCCACCTTTTGTGTATCTTGG	TTCC(12) 	12	1			1	2	1	1
545855_0049_FC61RLR:2:72:3724:4893	AAAT(24) AAAT(24) 	48			1	Sg_014295	GCCACTTTGGAAATATAATGAGGG	Sg_091610	GAATAGATGAAACACAGAAAACAGATGC	AAAT(24) 	24	1			3	1	2	1
545855_0049_FC61RLR:2:6:6624:18874	AAAGG(15) AAAGG(15) 	30			1	Sg_002773	AAAGTGAGGGGATTGATGGC	Sg_073471	TTTCCTTTCCCCTCTCCAGG	AAAGG(15) 	15	1			4	4	4	2
545855_0049_FC61RLR:2:10:11866:1150	ATCT(12) 	12			1	Sg_083673	AAATATGAAACAAGTCAAAGTACTAACAGG	Sg_012746	TGAAACAAGTCAAAGTGTTCCC	ATCT(12) 	12	1			5	3	2	1
545855_0049_FC61RLR:2:13:1686:10458	ATCT(16) TCTG(12) ATCT(20) 	48			1	Sg_092398	AAAGATGCCTACAAGTGCTGG	Sg_067255	TGAAAGTAGGTCCAGATCCCC	ATCT(16) TCTG(12) ATCT(20) 	48	1			3	2	1	1
545855_0049_FC61RLR:2:69:12842:3700	ATT(12) 	12			1	Sg_059291	TTAGCAGGGTTTTCATGGGC	Sg_072504	GAGACTCAGGTTTCCTCCTCTCC	ATT(12) 	12	1			2	2	2	2
545855_0049_FC61RLR:2:100:4911:7615	AAAT(12) 	12			1	Sg_062791	GAGCTAACATAGCTTCTGTTGTTAATGC	Sg_059583	AGCATCTGAATACAAAGCTGTCACC	AAAT(12) 	12	1			3	2	2	2
545855_0049_FC61RLR:2:87:6253:18817	AGAGC(15) 	15			1	Sg_089119	AAGGTTAAACACTTGGACAAGACC	Sg_075187	GAAATGCCATTGTACTTCCTGG	AGAGC(15) 	15	1			2	2	2	2
545855_0049_FC61RLR:2:13:8280:10892	ATT(12) 	12			1	Sg_085272	TCACTTGAACCGCACAAAGC	Sg_065036	CTGATCACTTGATAAGCATAAAGAACC	ATT(12) 	12	1			1	2	1	1
545855_0049_FC61RLR:2:92:8298:15483	AAAC(12) 	12			1	Sg_084753	GGTTGGATTCGAAATGGTGG	Sg_064949	AACTTTCCCACTGCCGCC	AAAC(12) 	12	1			1	1	1	1
545855_0049_FC61RLR:2:66:5682:17557	AAAC(12) AAAC(12) 	24			1	Sg_056398	GCTTTCAAAGAGCTGTGTGGG	Sg_082565	CGGGATCTATCCTTACCTTTGG	AAAC(12) AAAC(12) 	24	1			1	1	1	1
545855_0049_FC61RLR:2:57:2016:11391	AAAC(12) 	12			1	Sg_038809	AAATACTGCCAGCAGAAGAGC	Sg_109890	AGCAGAGAACTAAACAGAAGCG	AAAC(12) 	12	1			1	1	1	1
545855_0049_FC61RLR:2:105:15617:13634	AAAC(12) AAAC(16) 	28	AAAC 		1	Sg_010361	CCCTTTAGTTCTCTTGTGTTGTTGC	Sg_001047	CAGTTGGCAGACTGGAAGAGG	AAAC(12) AAAC(16) 	28	1	AAAC 		3	5	0	2
545855_0049_FC61RLR:2:72:13531:18458	TGC(12) TGC(12) 	24			1	Sg_102075	ACATCCCTTTCTGCTCTGGC	Sg_101800	TTTGGAAGGCAGTGAGAGCC	TGC(12) TGC(12) 	24	1			1	1	1	1
545855_0049_FC61RLR:2:100:8298:2732	ATGC(12) 	12			1	Sg_091494	CAGAGAAGTTATGCGTGCTTTCC	Sg_077376	TAAGCAGTCCCATCACAGCG	ATGC(12) 	12	1			8	2	1	1
545855_0049_FC61RLR:2:107:11732:1430	AAC(12) AAC(12) 	24			1	Sg_039414	TCAGTTCCCAGGTAGGCCC	Sg_069301	AGCAGGCATAAAATCACCTCC	AAC(12) AAC(12) 	24	1			1	1	1	1
545855_0049_FC61RLR:2:56:8303:8152	TTGG(12) 	12			1	Sg_002198	GATAAACATTTTCATTTGTAAAGGCTGC	Sg_067004	TTACTCCAGCTCTTTTGTTAAAGTTGG	TTGG(12) 	12	1			1	1	1	1
545855_0049_FC61RLR:2:100:11900:3168	AAAC(12) AAAAC(20) 	32			1	Sg_072081	TCCTTGCTAATTGCCTCATCC	Sg_005613	TGCTTTCCTTTCCTTGTTTGC	AAAC(12) AAAAC(20) 	32	1			1	1	1	1
545855_0049_FC61RLR:2:80:18603:17118	AAAT(24) 	24			1	Sg_040878	AATTCAGCAAAGGTTGAAATTGG	Sg_002736	CAGATAGACCTTCACAGATGCTGG	AAAT(24) 	24	1			3	3	2	2
545855_0049_FC61RLR:2:101:18898:5336	ATTTT(15) ATTTT(15) 	30			1	Sg_030799	CATGTGCAGCTGCCAACC	Sg_092600	TTTCTTCCATCTGGATGCCC	ATTTT(15) ATTTT(15) 	30	1			2	4	2	2
545855_0049_FC61RLR:2:102:19260:7842	AAAAC(15) AAAAC(15) 	30			1	Sg_102868	GCTTCTGAAAAGCCACAGGC	Sg_029302	AATGCTTTGCTGACTGGTGC	AAAAC(15) AAAAC(15) 	30	1			3	3	3	1
545855_0049_FC61RLR:2:14:6983:10698	ATT(12) 	12			1	Sg_058430	CATCGATATAGGCCACATTTCC	Sg_062823	TCGATATAGGCCATCCTCTGC	ATT(12) 	12	1			1	1	1	1
545855_0049_FC61RLR:2:13:2979:2705	AAAAG(15) 	15			1	Sg_068067	TTGCTGAGTTGCAGGATTGG	Sg_011005	TTCCTAATAAACACCGTACAAATTGC	AAAAG(15) 	15	1			3	1	1	1
545855_0049_FC61RLR:2:69:5053:12498	AT(12) 	12			1	Sg_039349	TGAACTCATACATCCGGTAAGAGC	Sg_039349	TGAACTCATACATCCGGTAAGAGC	AT(12) 	12	1			5	5	4	1
545855_0049_FC61RLR:2:58:15740:13832	AAAAAC(24) AAAC(20) 	44			1	Sg_048598	ATTTTCTGGATGCAGTGGGC	Sg_056880	TCTTGAAAGGGCTGAGGAGC	AAAAAC(24) AAAC(20) 	44	1			2	3	2	2
545855_0049_FC61RLR:2:51:10005:11507	TGGG(12) 	12			1	Sg_004956	GACCTCATCAACACCTCCCC	Sg_101283	GAGATCATTAAAAGTGACTTCATTATTTCC	TGGG(12) 	12	1			1	2	1	1
545855_0049_FC61RLR:2:87:11955:13703	AAAT(12) 	12			1	Sg_007930	TATCGTATCAGGCAAAGCCG	Sg_116649	GACTGCTGTATCGTGTCAGGC	AAAT(12) 	12	1			1	1	1	1
545855_0049_FC61RLR:2:86:13172:18073	AAAT(12) 	12			1	Sg_086618	CCAGAAGAGTGCAATGGAACC	Sg_061292	TGCAGATTTCCAGAAGAGTGG	AAAT(12) 	12	1			5314	8	1	1
545855_0049_FC61RLR:2:85:11377:9327	AAAT(12) 	12			1	Sg_099916	CTTAGGCCTTCAACTTGCCG	Sg_116092	TCTTAGGCCATCAACCTGACC	AAAT(12) 	12	1			1	1	1	1
545855_0049_FC61RLR:2:4:11422:18817	AATT(12) AATT(12) 	24			1	Sg_080753	TCTTGCAAAAGAGACAAACTAGATCC	Sg_005069	CGGTCAAACCAATCCTTTGC	AATT(12) 	12	1			3	2	2	1
545855_0049_FC61RLR:2:99:9905:13945	TTC(12) TTC(12) 	24			1	Sg_073136	TCTGCAAGTAGGGGAGCAGG	Sg_030150	TCCAGCATGATCCATTGGG	TTC(12) TTC(12) 	24	1			1	2	1	1
545855_0049_FC61RLR:2:79:8827:16893	TTCC(12) TTCC(12) 	24			1	Sg_079227	CCCCAGTCCCACAAAACG	Sg_089555	CCGCTGTTCTTTTCCTCCC	TTCC(12) TTCC(12) 	24	1			5	35	4	1
545855_0049_FC61RLR:2:59:11552:8260	TTCC(12) 	12			1	Sg_015967	AACACAAATGACGGGGATGG	Sg_091076	TGGAAGACTGTGCTCATCAGG	TTCC(12) 	12	1			1	1	1	1
545855_0049_FC61RLR:2:101:17243:4710	AAAAC(15) 	15			1	Sg_064358	AAAGGAACAAAACAAATCATCAGG	Sg_111987	GGCTTCCAGAACCCTCTCC	AAAAC(15) 	15	1			1	1	1	1
545855_0049_FC61RLR:2:105:12059:11201	TC(12) TCC(12) 	24			1	Sg_040921	TCTCCTGGAGCACCTCTTCC	Sg_068119	TTCTCCTGGAGCACTTCTTCC	TC(12) TCC(12) 	24	1			1	3	1	1
545855_0049_FC61RLR:2:103:18569:18609	AAAT(12) 	12			1	Sg_064271	TTAAACTGCATATGTTGTTGGTCC	Sg_049748	GTGAGGCATGATGTTCAGGG	AAAT(12) 	12	1			2	2	2	2
545855_0049_FC61RLR:2:76:10673:16053	AGTGTG(18) 	18			1	Sg_092105	CTGCTGGCATTTACTGGTGG	Sg_042309	CAATCACAGAATCACAATCACGC	AGTGTG(18) 	18	1			1	1	1	1
545855_0049_FC61RLR:2:51:2310:2169	AC(24) AC(24) 	48			1	Sg_095190	CTTTACACCACCAAAGGTCTAGC	Sg_038083	CATTAAGTAGCCTATAGAAGAACATGGG	AC(24) AC(24) 	48	1			1	7	1	1
545855_0049_FC61RLR:2:57:11420:9341	TGC(12) TGC(12) 	24			1	Sg_017552	CTGCCTGGCACTCACAGC	Sg_062137	TGTTCTGTCCTTCCTTGGGC	TGC(12) TGC(12) 	24	1			25	35	4	2
545855_0049_FC61RLR:2:11:10495:1345	AAAC(16) AAAC(16) 	32			1	Sg_112009	ATGGAAGCGGCTAACAGTGG	Sg_051507	AAGGTCACGCTCTGAAACTGG	AAAC(16) AAAC(16) 	32	1			3	5	3	2
545855_0049_FC61RLR:2:80:12782:4887	AAC(15) 	15			1	Sg_067047	CACCTGTGGCTGTGCTATGG	Sg_083528	ATGCTGCATTGGAAGCGG	AAC(15) 	15	1			1	1	1	1
545855_0049_FC61RLR:2:104:5828:5071	AAAG(12) 	12			1	Sg_093337	AGAGTGAAACATGGCCTGTGC	Sg_025367	GGTCACAGAAATAGGAGTCATCAGC	AAAG(12) 	12	1			1	1	1	1
545855_0049_FC61RLR:2:7:16670:9097	TTCC(12) TTCC(16) 	28	TTCC 		1	Sg_022533	CACAGTTTCAGTCTGTGATGCC	Sg_103015	TCATTACATTTTGTACAGCCATCC	TTCC(12) TTCC(16) 	28	1	TTCC 		2	2	1	1
545855_0049_FC61RLR:2:13:2135:14525	ACC(12) 	12			1	Sg_096421	CAACCCACTACCACAAGACTGC	Sg_062512	CACTTAAAGCACTCCTCTTCTGAGC	ACC(12) 	12	1			1	1	1	1
545855_0049_FC61RLR:2:95:9518:1638	TCTG(12) 	12			1	Sg_028472	GAAAATAAAGCTATGTTCCACACCC	Sg_107512	CCACTTGTCTGAAGGTCTGCC	TCTG(12) 	12	1			4	4	4	4
545855_0049_FC61RLR:2:7:9207:11406	AAAT(12) 	12			1	Sg_090493	ATGGGAAGATTTTGTGGAGACG	Sg_034716	CAAGCTTGTGGCAGATGTGG	AAAT(12) 	12	1			1	1	1	1
545855_0049_FC61RLR:2:55:5002:17190	ACTG(12) 	12			1	Sg_041966	TCATAAATCAGGAATGCAGAGAGG	Sg_082441	TTCTGACATTCTGCGTGTGC	ACTG(12) 	12	1			6	2	2	2
545855_0049_FC61RLR:2:106:4880:16482	ACC(12) 	12			1	Sg_098617	TGAAAAGATTAGTTAAATGGACACGC	Sg_048980	AGTCACTGTCCCTGAAGGCG	ACC(12) 	12	1			3	6	3	1
545855_0049_FC61RLR:2:57:17035:16162	AC(12) 	12			1	Sg_037873	TGTTTGATTAGATGATCTGGAACG	Sg_031254	CAGCACATTCATTTTCTTTGC	AC(12) 	12	1			1	1	1	1
545855_0049_FC61RLR:2:94:17876:12646	TTCC(12) TTCC(12) 	24			1	Sg_001631	CGGTGTGCTGTTGTGTCTCC	Sg_102679	AGGTGTGGGGAAGTCTCTGG	TTCC(12) 	12	1			2	2	2	1
545855_0049_FC61RLR:2:6:2804:6835	AAAT(12) ATAC(16) 	28			1	Sg_044743	TTTAGCAGGTATATAGTGTGTACTTCTACG	Sg_089028	CAGGTATATAGTGTGTAACAATTTCCG	AAAT(12) ATAC(16) 	28	1			1	1	1	1
545855_0049_FC61RLR:2:11:16117:19829	AAAT(12) 	12			1	Sg_021888	GCATGATAAATATCTGCATCTGG	Sg_065890	GTATGTTGTCAGAAGTGTTTGGC	AAAT(12) 	12	1			2	1	1	1
545855_0049_FC61RLR:2:59:5418:11224	AAAG(12) 	12			1	Sg_038874	CGTATCATAACAGCGATCATGAGG	Sg_094130	ACAGCGATTTTGAGGCAAGG	AAAG(12) 	12	1			1	1	1	1
545855_0049_FC61RLR:2:97:9603:4160	AGT(12) 	12			1	Sg_063928	AGGCTGACTTGGTAGGCACC	Sg_041052	TGTTGAGTGAACAGAGATCAGCG	AGT(12) 	12	1			1	1	1	1
545855_0049_FC61RLR:2:76:3749:14489	TCC(12) 	12			1	Sg_103911	CCATCATCCCTGCTGTATTCC	Sg_108013	TTACAGGCCTGAAGAAGTTGTCC	TCC(12) 	12	1			1	1	1	1
545855_0049_FC61RLR:2:11:18325:5406	AAAC(12) 	12			1	Sg_086579	AGACTACAGCTCCTGCCACG	Sg_007665	GCTGAACAAAGAAGGGGAAGG	AAAC(12) 	12	1			3	3	2	2
545855_0049_FC61RLR:2:91:2516:19721	TC(20) TC(12) 	32			1	Sg_097957	AACCTATTAGATTTCAAATGTGCG	Sg_095607	AAGGCAGATGATCAACTATGGG	TC(20) TC(12) 	32	1			1	2	1	1
545855_0049_FC61RLR:2:87:4112:10788	AAAC(16) 	16			1	Sg_048387	ATCGGAAGAGCGGTTCAGC	Sg_029727	GAGAGATCGGAAGAGCGTCG	AAAC(16) 	16	1			113079	115835	97949	59
545855_0049_FC61RLR:2:3:9891:11660	AAAC(12) 	12			1	Sg_086277	TCGTCTTTCCTCACAACACCC	Sg_013417	AACTTGTATTTGGAACCACCAGG	AAAC(12) 	12	1			1	3	1	1
545855_0049_FC61RLR:2:92:8437:19931	TCC(12) 	12			1	Sg_053943	TGATACCTAGCTCTTCTGCTGGC	Sg_066613	CGCTCAAGGTGAAGATGAGG	TCC(12) 	12	1			2	3	2	2
545855_0049_FC61RLR:2:82:12482:9717	AAAT(16) 	16			1	Sg_077853	CACCACACAGTGGCTCTTCC	Sg_042487	TCTGCTCACAACTATTTTCCTTCC	AAAT(16) 	16	1			1	2	1	1
545855_0049_FC61RLR:2:8:8899:1857	ATGC(12) 	12			1	Sg_067656	CAGGGTAAATATATATGAGTGTGTGCG	Sg_100098	ACAGCCAGCTGCACATCG	ATGC(12) 	12	1			5	5	5	5
545855_0049_FC61RLR:2:99:6115:13785	AAAT(12) 	12			1	Sg_068075	ATGTGCCTCTGATAGCATCG	Sg_104126	TCTGTCCTCATTACTATTCTTGTGC	AAAT(12) 	12	1			1	5	1	1
545855_0049_FC61RLR:2:14:4997:2899	AT(14) 	14			1	Sg_065159	GCAGGCTTTTGGAAAGTTGG	Sg_102606	CCAGGAAGATTTTGGTGTGC	AT(14) 	14	1			2	3	1	1
545855_0049_FC61RLR:2:77:15964:10451	AAAG(12) 	12			1	Sg_087548	CACATTAAGCTAATGAATGTTTACCTGC	Sg_025723	CATATCCCGACCCCTTCTCC	AAAG(12) 	12	1			4	1	1	1
545855_0049_FC61RLR:2:14:9721:13019	AAC(12) AAC(12) 	24	AAC 		1	Sg_006009	GTGCTGCACTGGTAGGGC	Sg_080476	AAGCAGAAAATTTGGTAAAAGGC	AAC(12) AAC(12) 	24	1	AAC 		1	1	1	1
545855_0049_FC61RLR:2:54:16467:12826	AAC(12) 	12			1	Sg_035007	TGAGATTCTGAAGTAGTGAGTGAATGG	Sg_061249	TGAGAATCTGAAGTAGTGAAATGGC	AAC(12) 	12	1			3558	1	1	1
545855_0049_FC61RLR:2:75:7343:2736	AAAT(24) 	24			1	Sg_051927	GAGTCTGGAGAAAAGAGAAATGGG	Sg_035283	CTGGGAAATCATTCGATGGG	AAAT(24) 	24	1			4	2	2	2
545855_0049_FC61RLR:2:13:10067:9291	AAGC(12) 	12			1	Sg_065273	TTTGTATTGCGTGGATTTTCC	Sg_087458	TTTGATTATCCTGTTGTCTTCCTCC	AAGC(12) 	12	1			4	3	3	3
545855_0049_FC61RLR:2:87:15318:4382	AC(16) AC(16) 	32			1	Sg_006923	GGGACTATCTGGGCATCAGC	Sg_012013	GCAACTGTCCAACACATCCC	AC(16) 	16	1			2	2	2	1
545855_0049_FC61RLR:2:5:5492:6000	AAAT(12) ATT(12) ATT(12) 	36			1	Sg_055457	GAACTGGTTTTCTTTCGGGG	Sg_050804	TAACACTCCTTGCGCACCC	AAAT(12) ATT(12) ATT(12) 	36	1			1	1	1	1
545855_0049_FC61RLR:2:3:14897:4945	TCTG(12) 	12			1	Sg_025447	ATTTTCAAGGCAGACTCTCTAGC	Sg_092408	AATCTGCCCTTGTGAACTGC	TCTG(12) 	12	1			1	1	1	1
545855_0049_FC61RLR:2:59:14740:11870	AAAC(12) 	12			1	Sg_096137	TTGTTCAGGGAAGAGGATGG	Sg_046643	GCTATTGTTCAGTGAAGAGGATGG	AAAC(12) 	12	1			1	2	1	1
545855_0049_FC61RLR:2:103:9306:16074	AATC(12) 	12			1	Sg_097466	TTGTGTAGAATGCAGCTGGG	Sg_092354	TCTTTTAACTTTGCATCAACCCC	AATC(12) 	12	1			35	2	2	2
545855_0049_FC61RLR:2:52:2470:19718	AAAT(16) 	16			1	Sg_069601	GTTTTGCAAGACCGATCACG	Sg_011487	TTGTTGTTTTGGTGCTTCTGC	AAAT(16) 	16	1			2	1	1	1
545855_0049_FC61RLR:2:95:15978:8919	AAAG(12) 	12			1	Sg_024124	CAGACATCATAAAACACATTATTTTCTTCC	Sg_086541	GAAGTGCTGAAAAGCCACAGG	AAAG(12) 	12	1			2	3	2	1
545855_0049_FC61RLR:2:52:18865:15593	AAAC(12) 	12	AAAC 		1	Sg_012314	TAACTGGATGTGCAGGTGGG	Sg_098108	GAAACTCTCTTGTCAAACTATGACTCTACC	AAAC(12) 	12	1	AAAC 		2	1	1	1
545855_0049_FC61RLR:2:84:8449:11047	TTC(12) 	12			1	Sg_083390	CATGTTGATCAGCTGTGCCC	Sg_063917	CTCATTGGCTGAAGTTTGGC	TTC(12) 	12	1			1	4	1	1
545855_0049_FC61RLR:2:57:5282:12496	AC(30) AC(30) 	60			1	Sg_099309	AAATGGATTATTAACAGACTGAAGTGG	Sg_060370	TTTCTCTAGCTAGTTTTCTTCCTCCC	AC(30) 	30	1			2	1	2	1
545855_0049_FC61RLR:2:82:13617:6400	AAAC(16) AAAC(12) 	28	AAAC 		1	Sg_063939	GAAGCACTCAGAATGGAGTTGG	Sg_095832	CAGTATCCAACCAACTAGCAGGG	AAAC(16) AAAC(12) 	28	1	AAAC 		6	4	4	3
545855_0049_FC61RLR:2:95:8127:16933	TTCC(12) 	12			1	Sg_055097	ATCCTTTTCTCTCCATCGCC	Sg_082737	CCTTTCTTCTCTCAAATTGTTGCC	TTCC(12) 	12	1			1	1	1	1
545855_0049_FC61RLR:2:7:8285:9939	TGC(24) TGC(24) 	48			1	Sg_055717	AGCACACCCACCTTTTCCC	Sg_080071	TCCGAGCTGGTGTACAATGG	TGC(24) TGC(24) 	48	1			1	1	1	1
545855_0049_FC61RLR:2:81:15212:15442	AT(14) 	14			1	Sg_107047	TTTGTAGGTAGATTTGAGATGTCCG	Sg_007941	TGTAGGTACTTTTCATACCTTTCTTTACG	AT(14) 	14	1			1	1	1	1
545855_0049_FC61RLR:2:74:17751:18138	AAAT(12) AAAT(20) 	32			1	Sg_012361	TGAACTTCCCATAGATTGAATCCC	Sg_098404	GCTCTTTATTATGCATGCAGCC	AAAT(12) 	12	1			4	3	1	1
545855_0049_FC61RLR:2:57:11880:6508	TGC(12) TGC(12) 	24			1	Sg_028022	CCCTTCTCCGTCCCTACCC	Sg_080372	AGAGGTGGCCATGCTCTTCC	TGC(12) TGC(12) 	24	1			1	1	1	1
545855_0049_FC61RLR:2:11:7099:3628	AGT(12) 	12			1	Sg_002542	TTTCTTGAGCTGCTTTATGAATACG	Sg_098197	CTCTTATTTAGGAAACTTTTAGTATCAGCG	AGT(12) 	12	1			1	1	1	1
545855_0049_FC61RLR:2:12:13907:14387	ATTTT(15) 	15			1	Sg_068245	TGCTCTTGCTGAAATCAATATGC	Sg_063222	TCTTGCATTAAACCATAAGTGCC	ATTTT(15) 	15	1			1	1	1	1
545855_0049_FC61RLR:2:54:4379:4392	AAAC(12) AAAC(12) 	24			1	Sg_082421	TGCTGCACTGGTTAAGAAAAGC	Sg_091759	ACAAACCCTGGTATGTGGGC	AAAC(12) 	12	1			1	2	1	1
545855_0049_FC61RLR:2:92:5093:18210	AT(12) 	12			1	Sg_017801	TTTCCTTGCCTGTCAGATCG	Sg_091981	AATTTCACAGTTAATTTCCTTGCC	AT(12) 	12	1			1	4	1	1
545855_0049_FC61RLR:2:10:14755:7075	AAAAG(15) 	15			1	Sg_114874	GAGGGGAAGAAGGCTTGAGG	Sg_058187	TCTTTCTCTCAACTTTGTCGGC	AAAAG(15) 	15	1			4	3	4	2
545855_0049_FC61RLR:2:81:6556:5556	TTGG(16) TTTGG(15) TTGG(16) AAAC(12) TTTGG(15) 	74			1	Sg_058524	TTGGAAATTATGCTAGTTGTGGG	Sg_039492	CCTGCATCACATGTTAATTCTCC	TTGG(16) TTTGG(15) TTGG(16) AAAC(12) TTTGG(15) 	74	1			5	4	4	1
545855_0049_FC61RLR:2:7:4969:20359	TGC(12) 	12			1	Sg_104632	GCCACAGAAGAGAAATTTATCAAGC	Sg_042262	TGTTTGTAAACAACCCGAGCC	TGC(12) 	12	1			2	2	2	2
545855_0049_FC61RLR:2:11:10332:4572	AAAC(24) 	24			1	Sg_037101	CCATTTGGCCTTTTGCTACC	Sg_050962	GCTTTTATCCTGGCTTTATGGC	AAAC(24) 	24	1			1	2	1	1
545855_0049_FC61RLR:2:98:16535:10882	ATGGG(15) 	15			1	Sg_113592	GTGTGTGGGAGAAGGATGGG	Sg_081889	GCTATAAGCTTCCAGCCAGGG	ATGGG(15) 	15	1			4	4	3	3
545855_0049_FC61RLR:2:4:7562:7674	AAAAC(15) 	15			1	Sg_035284	TTGAGAGATCGGAAGAGCGG	Sg_029727	GAGAGATCGGAAGAGCGTCG	AAAAC(15) 	15	1			48552	115835	737	945
545855_0049_FC61RLR:2:52:5200:1561	TCCCC(15) 	15			1	Sg_007455	TGTGTGTCACAGTGCTTTGC	Sg_053100	CGTTTTGCATTCTGTGTTCC	TCCCC(15) 	15	1			2	4	2	2
545855_0049_FC61RLR:2:5:17523:11351	ATC(12) ATC(12) 	24			1	Sg_070812	TTAAGCACTACACAATTTCCAAGC	Sg_039470	TGAGAAAATCATTCCCTTTCCC	ATC(12) 	12	1			2	2	2	1
545855_0049_FC61RLR:2:4:13801:3031	TTCC(12) TTCC(12) 	24			1	Sg_012382	TCAAATTATGTGAATCTGCCTAAACC	Sg_029885	TGCCTGATACAAGAAGAAAGTGG	TTCC(12) 	12	1			617	732	544	24
545855_0049_FC61RLR:2:1:11119:18742	AAAG(12) 	12			1	Sg_085082	TTGTGCAAATAATACATGAGGGG	Sg_029682	TTATGTTGCCCCAGGAGAGC	AAAG(12) 	12	1			4	2	2	1
545855_0049_FC61RLR:2:12:16706:13401	AAAC(12) AAAC(12) 	24			1	Sg_100844	AAAATGAATTCAGAACAGCTCCC	Sg_082495	TGGAACAAAATTATCAAAACACACC	AAAC(12) AAAC(12) 	24	1			2	2	2	2
545855_0049_FC61RLR:2:5:2819:15197	AAAC(12) 	12			1	Sg_019867	TCTCGTATGCCGTCTTCTGC	Sg_029727	GAGAGATCGGAAGAGCGTCG	AAAC(12) 	12	1			26478	115835	334	729
545855_0049_FC61RLR:2:2:19525:11831	AT(12) 	12			1	Sg_087555	AAAGTCATGCTGAAATTGGTGC	Sg_052006	AACTGATGTACTGGAGAGAACTTGC	AT(12) 	12	1			1	1	1	1
545855_0049_FC61RLR:2:94:14472:1374	AAC(12) AAC(12) 	24			1	Sg_027290	CAGGAAAATCAGTTGTGGAAAGC	Sg_053008	GATGTGGGGTGAGACTTGGC	AAC(12) AAC(12) 	24	1			1	1	1	1
545855_0049_FC61RLR:2:92:7943:7729	AC(12) 	12			1	Sg_020957	TGAGAGATCGGAAGAGCGG	Sg_084928	AGAACAACGCACAGTGACGC	AC(12) 	12	1			123501	1	1	1
545855_0049_FC61RLR:2:100:5278:8808	AAAAAC(18) 	18			1	Sg_084508	TTGAAACAGCAAAGTAAAATAGTAGGG	Sg_097258	GCTGGTTCACAGGATGTTCC	AAAAAC(18) 	18	1			4	4	4	4
545855_0049_FC61RLR:2:98:3439:13129	AAC(12) AAC(15) 	27			1	Sg_067422	GAGTTAACAGCTTGGACCTGGG	Sg_074141	CATTCTTATGGAAAATATGAAGCCC	AAC(12) 	12	1			4	3	3	1
545855_0049_FC61RLR:2:87:1756:5490	TCTG(12) TCTG(12) 	24			1	Sg_111251	CAGCCTTACATTTGCACTCTGC	Sg_027725	AAGGTGCCAGACTGGTTTGC	TCTG(12) 	12	1			2	2	2	1
545855_0049_FC61RLR:2:93:4730:7588	AAC(12) AAAAC(15) AAC(12) AAAAC(15) 	54	AAAAC 		1	Sg_039195	TAGCCTTTTGCATGGACACC	Sg_096506	AATCTCAGTCTGGCGGAACC	AAC(12) AAAAC(15) AAC(12) AAAAC(15) 	54	1	AAAAC 		2	1	1	1
545855_0049_FC61RLR:2:57:17089:18956	AAAC(12) 	12			1	Sg_027847	GAAGACTCAATGGACTACTGATGC	Sg_031243	ATTTGGCTCTTTCTGCTCCC	AAAC(12) 	12	1			3	2	1	1
545855_0049_FC61RLR:2:51:4706:18201	AAC(12) AAC(12) 	24	AAC 		1	Sg_070503	TTTCAGATTCATGTAGGCAGAAGC	Sg_073861	AGAATTTAAACAGCATTTGGCG	AAC(12) 	12	1	AAC 		3	5	2	2
545855_0049_FC61RLR:2:87:18116:20212	AAAAC(15) AAAAC(15) 	30			1	Sg_054184	CTTAAATAGATGTAGGTTGACATTAAAAGC	Sg_085166	AATTGGGTATGTGCACAGGG	AAAAC(15) 	15	1			2	1	2	1
545855_0049_FC61RLR:2:64:10617:5058	AAAT(16) 	16			1	Sg_012886	TCATGTATCTCAAGCACTGAGGC	Sg_069942	CACAGATCACGTTATCACATCTTTAGG	AAAT(16) 	16	1			4	3	3	3
545855_0049_FC61RLR:2:80:6783:2907	AAAC(12) AAAC(12) 	24			1	Sg_050875	GGTGTAGATTTGTGTCTGTGTGTACC	Sg_029513	AACAATGCAACCAAGCAACC	AAAC(12) 	12	1			6	6	6	3
545855_0049_FC61RLR:2:81:10044:2994	AAAT(12) 	12			1	Sg_034732	AAGTAATTAAAACATTTCAGACTACAGGG	Sg_034732	AAGTAATTAAAACATTTCAGACTACAGGG	AAAT(12) 	12	1			3	3	2	1
545855_0049_FC61RLR:2:53:10323:12395	AAC(12) 	12			1	Sg_073976	GCTGAAGTTCATGGTTAAACACC	Sg_073976	GCTGAAGTTCATGGTTAAACACC	AAC(12) 	12	1			3	3	2	1
545855_0049_FC61RLR:2:68:19437:13422	AAAC(28) 	28			1	Sg_022557	AAGCAAAACTTACTAGGTGTGAGG	Sg_039965	CAGGTTTGAATTCTTCCATAAACC	AAAC(28) 	28	1			1	1	1	1
545855_0049_FC61RLR:2:83:10584:11677	ATATCC(18) 	18			1	Sg_106467	TATCTGAAACCATGCAAAACCC	Sg_084395	CTCACCAGATTGTATCAAGACTTTCC	ATATCC(18) 	18	1			1	1	1	1
545855_0049_FC61RLR:2:6:12355:15775	AAAG(12) AAAG(36) 	48			1	Sg_102700	GCTCCTGTCCCTTTGTTTCC	Sg_087699	CCATTTGGCTCCTGTCCC	AAAG(12) AAAG(36) 	48	1			1	2	1	1
545855_0049_FC61RLR:2:1:13680:2173	AAAAG(15) AAAAG(20) 	35			1	Sg_068957	ATTGACCACTTCACACGACG	Sg_046217	TCTTAAAATGGATGTTCTTCTATTGACC	AAAAG(15) AAAAG(20) 	35	1			1	2	1	1
545855_0049_FC61RLR:2:103:4183:10756	AAAT(12) 	12			1	Sg_060810	AAAATGTGGGATACTCAGGTCG	Sg_033429	GGATACTCAGGTTGATACTCAAGTCC	AAAT(12) 	12	1			1	1	1	1
545855_0049_FC61RLR:2:14:15267:9131	AAC(15) AAC(18) 	33	AAC 		1	Sg_115193	TGGAGAAAATGCCAACTTACTGG	Sg_069174	CAAGATTTGTTCTTCACTGTGTTTCC	AAC(15) AAC(18) 	33	1	AAC 		2	2	1	1
545855_0049_FC61RLR:2:96:4191:16491	TTC(12) TTC(12) 	24			1	Sg_002139	AGCTCCACACACTCACCAGG	Sg_020912	AGGCCTGAGAAACGCTGC	TTC(12) TTC(12) 	24	1			127	133	37	1
545855_0049_FC61RLR:2:89:19013:14695	ATT(12) ATT(12) 	24			1	Sg_026627	CTATTCAAGCGCTTCCATTCC	Sg_053591	GAATTTTGCCACATCCCAGC	ATT(12) ATT(12) 	24	1			3	1	1	1
545855_0049_FC61RLR:2:81:7262:9020	AAC(12) 	12			1	Sg_060230	ATTCTTAACTACTTTTGCATGTTGG	Sg_060230	ATTCTTAACTACTTTTGCATGTTGG	AAC(12) 	12	1			3	3	2	1
545855_0049_FC61RLR:2:67:7721:6681	TGGG(16) 	16			1	Sg_082667	ACACAAGCGGAAGAGCTTGG	Sg_107235	AAGTACCTTTCACACCCGCC	TGGG(16) 	16	1			1	1	1	1
545855_0049_FC61RLR:2:53:9072:16989	AAAT(12) TGC(12) 	24			1	Sg_054030	CAGGTTTTGTACTTTGAGAAATCCC	Sg_114190	GCTGCTTCTGGACTGCTGG	AAAT(12) 	12	1			2	1	1	1
545855_0049_FC61RLR:2:86:8254:5111	AAAC(12) AAAC(12) 	24			1	Sg_082695	CGTGCTATTCAGATGTTTCTGG	Sg_002073	TCCCAACAAATGAACCTTGG	AAAC(12) AAAC(12) 	24	1			2	4	2	1
545855_0049_FC61RLR:2:85:14712:17687	AAAC(12) 	12			1	Sg_036017	ACTGCTGTGGCAGATCATGG	Sg_014142	CACCTGCCTCAGTGTAGTTGC	AAAC(12) 	12	1			5	4	4	4
545855_0049_FC61RLR:2:71:3030:6278	ATGCT(15) ATGCT(15) 	30			1	Sg_094881	GGTAGTTAGATTTAAGGCAAGCAGC	Sg_096057	TCTTTGAATTAACTGCATCATGG	ATGCT(15) ATGCT(15) 	30	1			2	4	2	1
545855_0049_FC61RLR:2:72:11819:9768	AC(12) 	12			1	Sg_111073	AGGGGAGCGTAGTGTCAAGC	Sg_107108	AGGAGAGAAAGGCTGCATGG	AC(12) 	12	1			2	2	2	2
545855_0049_FC61RLR:2:49:10741:20101	AC(14) 	14			1	Sg_029925	TCACATATTCATACCAAATAACAGAAGC	Sg_020261	TCCCACACCACATCAAAACC	AC(14) 	14	1			1	1	1	1
545855_0049_FC61RLR:2:78:9729:13925	ATTCC(15) ATTCC(35) ATTCC(15) ATTCC(35) 	100			1	Sg_044836	CTGGCTCACAACTGTGTTTCC	Sg_099123	TGTCCCTCCACATTCTTTGG	ATTCC(15) ATTCC(35) 	50	1			2	2	2	1
545855_0049_FC61RLR:2:84:12798:18292	AAAC(16) 	16			1	Sg_043875	GAAGAACTCAAGAGTGGCTGG	Sg_041297	GAGTGGCTGAAAATAATTCTTAATAACG	AAAC(16) 	16	1			1	1	1	1
545855_0049_FC61RLR:2:13:8858:1230	ATT(12) 	12			1	Sg_077389	AAATTGAATATCCCTGCCCG	Sg_103222	TTAAGGTCTGTTAAAATTAGTCAGATGG	ATT(12) 	12	1			1	5	1	1
545855_0049_FC61RLR:2:50:9385:1510	TC(12) 	12			1	Sg_020368	AATGATTGGGGAGCTGTTGC	Sg_004675	GCATTCAAATATTGCCTTGGG	TC(12) 	12	1			2	1	1	1
545855_0049_FC61RLR:2:99:5646:7402	ACTG(12) 	12			1	Sg_103564	GATGTGGATTGAGAGCTGGC	Sg_048471	TCAGATCCAGAACCAACCCC	ACTG(12) 	12	1			1	1	1	1
545855_0049_FC61RLR:2:8:19235:11784	AAC(15) AAC(15) 	30			1	Sg_046686	CAAATGCAGAACTACAGACTTGC	Sg_077120	CAACAACACAAAGTTATATCTCAATTCC	AAC(15) 	15	1			2	4	2	2
545855_0049_FC61RLR:2:76:12413:1761	AAAG(12) 	12			1	Sg_054015	TTAATCTTTATTATTGCCCTACCAGG	Sg_024624	GCAGATGGGAAACAATTAAATAGC	AAAG(12) 	12	1			3	3	3	3
545855_0049_FC61RLR:2:58:10922:4200	AAC(12) AAC(12) 	24	AAC 		1	Sg_046968	AAATTAGTGATGCTCATTTAAAGTCC	Sg_039156	CACTGAGATTTTCTTCACCCG	AAC(12) AAC(12) 	24	1	AAC 		1	4	1	1
545855_0049_FC61RLR:2:76:2261:18455	AAAG(12) AAAG(12) 	24			1	Sg_018118	TAATTTTGTGGGGTGTGGGG	Sg_068969	CAGGCACATCACAGTGCTCC	AAAG(12) AAAG(12) 	24	1			4	4	4	2
545855_0049_FC61RLR:2:92:7242:19088	AC(12) 	12			1	Sg_086314	TGACTGCTTTCATTTGTACATGG	Sg_096104	CAGCTTTTGGTATTTATAATGATGTGG	AC(12) 	12	1			2	2	2	2
545855_0049_FC61RLR:2:107:17176:2861	AAC(12) 	12			1	Sg_032409	TTCCTTAATAAAGCAGGAGCCG	Sg_104877	CCTGAATTGCACTCCCTATTCC	AAC(12) 	12	1			4	3	1	1
545855_0049_FC61RLR:2:82:7441:4115	AAC(15) 	15			1	Sg_077914	GCATAGGTGAGTGAGTGTGTGG	Sg_013785	AGAAACAGCATGCATGGGC	AAC(15) 	15	1			1	2	1	1
545855_0049_FC61RLR:2:62:10002:4549	AC(12) 	12			1	Sg_065712	TAGGAAAAGCGTGTGAAGCC	Sg_042162	TACTGGATTCTGGGATTGCC	AC(12) 	12	1			2	3	2	1
545855_0049_FC61RLR:2:96:18097:17682	TTC(12) 	12			1	Sg_113731	TTAGAGCAGCCAACACACACC	Sg_107668	GCTTTGAGGCTTAAGTGCGG	TTC(12) 	12	1			1	1	1	1
545855_0049_FC61RLR:2:75:11857:1332	TTCC(12) TTCC(12) 	24			1	Sg_096086	CTTCCTTCACTCTCTTCAACCC	Sg_109687	AAAAGAAAGAGGAATGGAGGG	TTCC(12) 	12	1			4	5	4	2
545855_0049_FC61RLR:2:82:10463:2439	AGTG(12) AGTG(12) 	24			1	Sg_089953	TCCAGTTCTTTTCCCCATCC	Sg_004394	GGTTAGATGTGTAGTGGTTTAACCTGG	AGTG(12) AGTG(12) 	24	1			1	3	1	1
545855_0049_FC61RLR:2:6:11862:1164	AT(12) 	12			1	Sg_024184	CCCTTAGAAATGGCAAAGATGC	Sg_014124	GCCCTTTTAACCTCTTTCCACC	AT(12) 	12	1			2	1	1	1
545855_0049_FC61RLR:2:73:6375:5296	ATAC(12) ATAC(12) 	24			1	Sg_011410	TTCAGGAGGAAAATCAGCACC	Sg_090034	GTTGCTGACAGACCCATCCC	ATAC(12) 	12	1			5	4	3	1
545855_0049_FC61RLR:2:8:2130:7976	AATT(12) AATT(12) 	24			1	Sg_044339	CAATGAAAATAATGTTTCCTCTGTTCC	Sg_024702	AAAATACGTGAGGCATATAGTAACGC	AATT(12) 	12	1			3	6	3	3
545855_0049_FC61RLR:2:95:13469:15093	AGGG(12) 	12			1	Sg_041431	GCATTGAAGCTGCCTTCTGG	Sg_050372	TTAGCCAACTATACCCTCCCTCC	AGGG(12) 	12	1			2	4	2	1
545855_0049_FC61RLR:2:77:16203:3402	AAAC(12) 	12			1	Sg_019867	TCTCGTATGCCGTCTTCTGC	Sg_029727	GAGAGATCGGAAGAGCGTCG	AAAC(12) 	12	1			26478	115835	334	729
545855_0049_FC61RLR:2:58:11075:6046	TGCC(12) 	12			1	Sg_063087	TTAGAAAGACATCGCCACGG	Sg_060758	GACTGACCGCTAATGTCGGC	TGCC(12) 	12	1			1	1	1	1
545855_0049_FC61RLR:2:99:14533:6892	TTC(12) TTC(12) 	24			1	Sg_027244	TTGTCTGCAAATAAACTTTTCTAGCC	Sg_102271	TGATAGGATATAAACACCAGTTCAGTCC	TTC(12) TTC(12) 	24	1			2	1	2	1
545855_0049_FC61RLR:2:74:16011:11416	AAAT(12) 	12			1	Sg_105028	TCCTCCCTGCAATCTCAGC	Sg_045915	TCCCTAGTTGCTATCATTAATTTTCC	AAAT(12) 	12	1			1	1	1	1
545855_0049_FC61RLR:2:72:17820:11763	AT(14) AT(14) 	28			1	Sg_034129	GAGATGCCTGGGCTTTGC	Sg_115845	CATAAAGGGGAGAAGGTGGC	AT(14) AT(14) 	28	1			3	3	3	3
545855_0049_FC61RLR:2:91:9511:4526	TTCC(12) 	12			1	Sg_072985	TCAGACGTAAGCCGAAAGGC	Sg_115395	CTCCAGAGTGCCATGTTTGG	TTCC(12) 	12	1			1	2	1	1
545855_0049_FC61RLR:2:68:17772:15653	AT(12) 	12			1	Sg_039800	TGAATAGAATACTGATTACTGGTGGGC	Sg_070291	CTCCAAGGCCCATTGTATGC	AT(12) 	12	1			3	2	2	1
545855_0049_FC61RLR:2:79:2418:6011	ATT(12) 	12			1	Sg_114095	TTCATACAGCATTTGGTAGAAGAAGG	Sg_096229	ATACAGCATTTGGCAGGTGG	ATT(12) 	12	1			2	1	1	1
545855_0049_FC61RLR:2:3:10477:12700	AT(16) AT(16) 	32			1	Sg_085497	GTGACAAAGACAACAAGCATGG	Sg_039053	TGGTGTTATATCAGCAGGCCC	AT(16) AT(16) 	32	1			1	3	1	1
545855_0049_FC61RLR:2:58:7113:17119	AAAT(12) 	12			1	Sg_006761	ACAGAAGAATATTGCTATGGTAAAGC	Sg_050960	GAAGATTTCCTGATTTTCCTGG	AAAT(12) 	12	1			1	2	1	1
545855_0049_FC61RLR:2:60:19157:5214	ATAC(12) 	12			1	Sg_104365	CTTCTTCTCTGGGAGGCACC	Sg_040929	TTCAAGATGCCTTCCAACCC	ATAC(12) 	12	1			1	1	1	1
545855_0049_FC61RLR:2:67:8807:17167	ACC(12) 	12			1	Sg_064120	GGCAACCCTTTGAACACTGG	Sg_024110	TGGCACTTGTAGTTCCCAAGC	ACC(12) 	12	1			1	1	1	1
545855_0049_FC61RLR:2:51:11290:20106	TTCC(12) 	12			1	Sg_056042	TGGTTACCAATCCTACGTGTCC	Sg_025031	GATGACAAACCCACCAGGC	TTCC(12) 	12	1			6	1	1	1
545855_0049_FC61RLR:2:4:14564:16002	AAAC(12) AAAC(12) 	24			1	Sg_042392	CCAGCTGCATTTAAGCTTGC	Sg_069685	GGGAGCTGTTTGTCTAAAGCG	AAAC(12) AAAC(12) 	24	1			3	3	3	3
545855_0049_FC61RLR:2:74:19089:10379	ATT(12) 	12			1	Sg_065220	AAACCACAAAATGCTGATGGC	Sg_054343	AGCTAATGAACTCAAAGCTAAGATGG	ATT(12) 	12	1			1	1	1	1
545855_0049_FC61RLR:2:64:13057:17809	TCTG(12) 	12			1	Sg_053856	TCTTCTGCCTGCTTGATTCG	Sg_005989	TCATGGTGATTACTTGTGTGGG	TCTG(12) 	12	1			3	4	2	2
545855_0049_FC61RLR:2:78:16864:15058	AAAC(12) 	12			1	Sg_065770	CAGAATGTGTACACTGTTATGAGGC	Sg_023047	GGAAATTCCAAAGCATTAGTGG	AAAC(12) 	12	1			2	1	1	1
545855_0049_FC61RLR:2:106:2242:1160	AAAC(28) AAAC(12) 	40	AAAC 		1	Sg_082065	GTTTGTTTCCTGTGTGGTCCC	Sg_053244	TTGAGTTACTGCTGAGGGAAAGC	AAAC(12) 	12	1	AAAC 		2	1	2	1
545855_0049_FC61RLR:2:66:14820:3524	ACC(15) 	15			1	Sg_011031	CAACACACCCACATCAACCC	Sg_048295	CAGTCCTCCACTCCGAAACC	ACC(15) 	15	1			1	1	1	1
545855_0049_FC61RLR:2:9:16495:9052	AAAT(16) AAAT(16) 	32	AAAT 		1	Sg_114901	TGAATTGCGAGCAATAGGTCC	Sg_079210	CAGGAGAGATGCAGTGCTGG	AAAT(16) 	16	1	AAAT 		6	6	6	3
545855_0049_FC61RLR:2:87:5591:7763	ATT(12) 	12			1	Sg_082106	TGCTTCAGAACCAATAGGGG	Sg_115313	TCTCTTGGATATGGTGACTTCCC	ATT(12) 	12	1			8	7	7	2
545855_0049_FC61RLR:2:9:14238:6521	AAAAAG(18) AAAAAG(18) 	36	AAAAAG 		1	Sg_041206	AAAGAAATAGAAATCCCATCTAAGCC	Sg_012484	TGTTTTAAGGCTTTTCATCTTCACC	AAAAAG(18) 	18	1	AAAAAG 		2	1	2	1
545855_0049_FC61RLR:2:57:2949:7298	AC(12) 	12			1	Sg_018972	ACACATCGATTTGAGTTTTCAGG	Sg_044517	CCTTGTCAATGTGTAATCCCTCC	AC(12) 	12	1			1	1	1	1
545855_0049_FC61RLR:2:79:13458:8550	TTGG(12) 	12			1	Sg_035295	GCACTTGGGACAGTTCCTCC	Sg_081053	TTGGGACAGTGCCATTTAGG	TTGG(12) 	12	1			1	1	1	1
545855_0049_FC61RLR:2:4:5346:18193	AGTG(12) 	12			1	Sg_017197	TTTTCCCCTTAGCACTGAGC	Sg_053138	TCTGTTTCTCTTTTCAGCCCC	AGTG(12) 	12	1			3	1	1	1
545855_0049_FC61RLR:2:84:16420:8412	AAGC(12) 	12			1	Sg_101073	GGTTCAATAAATTTTGTTTCCTCCC	Sg_042297	CAAGAGGCAGAAGGAGTTTGC	AAGC(12) 	12	1			1	1	1	1
545855_0049_FC61RLR:2:5:9162:11518	AT(14) AT(12) 	26			1	Sg_005580	CATTGCAAAGAGTTCAAAAGGC	Sg_033005	GGAACCATGTTCCAAGAACTGC	AT(14) AT(12) 	26	1			11	1	1	1
545855_0049_FC61RLR:2:4:18255:11247	AAAAC(15) AAAAC(15) 	30			1	Sg_017812	ATGTAGCTGAATTCTGTAAAATAAGTAGG	Sg_089575	CTCTCCTGACAGCTAACCCC	AAAAC(15) AAAAC(15) 	30	1			1	1	1	1
545855_0049_FC61RLR:2:95:6798:8170	TGC(12) 	12			1	Sg_113508	GTATGTGTTGCCCAAGAGCC	Sg_099217	GCGGTCATGAAGGTGAAGC	TGC(12) 	12	1			1	1	1	1
545855_0049_FC61RLR:2:89:12734:15445	ATT(12) 	12			1	Sg_004588	AAAAGTCTACTGAGAAGCCTACAACG	Sg_102211	GGGGATAATAAAAGACTACTGAGAAGC	ATT(12) 	12	1			1	2	1	1
545855_0049_FC61RLR:2:70:6485:10497	AAAAC(20) 	20			1	Sg_053848	TCATTCCAGCAATCTCCATCC	Sg_061607	CACTGATAATTCAGTCTGCATCCC	AAAAC(20) 	20	1			3	3	3	1
545855_0049_FC61RLR:2:100:4930:12068	TGC(12) 	12			1	Sg_072090	TCTCTGCTTGGACTTGTGGG	Sg_011342	CAGATCTTCCCCTCTTCTCCC	TGC(12) 	12	1			1	1	1	1
545855_0049_FC61RLR:2:91:2373:10561	AAAC(12) 	12			1	Sg_069316	TTGTGTGTGTTAGCAAGAAAGAAGG	Sg_006648	AGGACCAATACAAGACCGCC	AAAC(12) 	12	1			2	1	1	1
545855_0049_FC61RLR:2:65:15220:3711	TTCC(12) 	12			1	Sg_087966	GATGTTGTCTTGGAAATCTTCACC	Sg_016169	TCTCACATTGTATTAACAGTAGCGG	TTCC(12) 	12	1			1	4	1	1
545855_0049_FC61RLR:2:63:7488:2292	ACC(12) 	12			1	Sg_035284	TTGAGAGATCGGAAGAGCGG	Sg_029727	GAGAGATCGGAAGAGCGTCG	ACC(12) 	12	1			48552	115835	737	945
545855_0049_FC61RLR:2:95:11865:12205	AC(12) 	12			1	Sg_033654	AAATTGGCTGGCTGTTCAGG	Sg_062225	AAATCCTGAGATTTCTAAGCAGAAGC	AC(12) 	12	1			3	3	1	1
545855_0049_FC61RLR:2:53:5551:12666	AAAT(12) AAAT(12) 	24			1	Sg_080319	TGAGTGGCTTTGAATATTTTGGC	Sg_055385	GCAACATCAAATAAGAGACAGATGG	AAAT(12) 	12	1			1	2	1	1
545855_0049_FC61RLR:2:65:7015:19713	TGCC(12) 	12			1	Sg_053682	ACTTTCCTGATCCAGCTCCG	Sg_041881	CCTGATCCAGCTTGGTTTCC	TGCC(12) 	12	1			1	8	1	1
545855_0049_FC61RLR:2:2:4974:5837	TTCC(16) 	16			1	Sg_035577	AGCTGCTTCTCTAACAGCTGCG	Sg_020282	ATGTTCAGAGTTTGGAGCAGCC	TTCC(16) 	16	1			2	2	2	2
545855_0049_FC61RLR:2:105:14445:2795	TCC(12) TCC(12) 	24			1	Sg_028456	TTTCCTCCTGGAAATGGACG	Sg_115100	GAGGATGCTCTGTGCTCGG	TCC(12) TCC(12) 	24	1			2	2	2	2
545855_0049_FC61RLR:2:91:8756:11152	AAAG(12) AAAG(12) 	24			1	Sg_034993	CAAGATGCCAAATTTGATGG	Sg_070115	AGAAATTTGCATTTCCCAGG	AAAG(12) AAAG(12) 	24	1			3	2	1	1
545855_0049_FC61RLR:2:52:19395:19845	AC(12) 	12			1	Sg_084129	AATGCTTTCTTCCAAAATTGCC	Sg_038792	TGCAACCTGCAAAGACATCC	AC(12) 	12	1			3	3	1	1
545855_0049_FC61RLR:2:72:7443:4248	AC(12) 	12			1	Sg_113898	TCCTTTCTAATCCCTGCAGACC	Sg_036408	TCATTAGTATAAGCAAATGAGATCAGAGC	AC(12) 	12	1			1	3	1	1
545855_0049_FC61RLR:2:80:17205:11208	AAAAC(20) 	20			1	Sg_104304	TTCAGGAAGCAAGCTTTGAGC	Sg_043153	AGTTACATGATAGCAAATCTGACTGC	AAAAC(20) 	20	1			7	1	1	1
545855_0049_FC61RLR:2:104:9821:12777	AAAC(12) 	12			1	Sg_035284	TTGAGAGATCGGAAGAGCGG	Sg_029727	GAGAGATCGGAAGAGCGTCG	AAAC(12) 	12	1			48552	115835	737	945
545855_0049_FC61RLR:2:72:8053:18704	AAAC(12) 	12			1	Sg_089729	TTCTTTTCCAGAAAATGAGACTGC	Sg_038551	CTTTTGCAGAAAAGTGCCCC	AAAC(12) 	12	1			2	1	1	1
545855_0049_FC61RLR:2:84:8835:9029	AAAT(12) AAAT(12) AAAC(12) 	36			1	Sg_010997	TTTGTTTTGGCTGCACATGG	Sg_041554	AACTCCTGCAACTTGTGAGTGC	AAAT(12) AAAC(12) 	24	1			4	2	4	2
545855_0049_FC61RLR:2:97:18949:12024	AAAAC(15) AAAC(16) AAAAC(15) 	46			1	Sg_007924	CACCAGTCTGAGAAATGCAGC	Sg_031620	CCACTTCTGCAAACAAAATGC	AAAAC(15) AAAC(16) AAAAC(15) 	46	1			2	5	2	2
545855_0049_FC61RLR:2:3:14412:5425	AAAC(12) 	12			1	Sg_108560	TGATTTATTTGGTCCTCAGGAAGG	Sg_061303	CCACACTGCACAAGGTTTCC	AAAC(12) 	12	1			2	2	2	2
545855_0049_FC61RLR:2:67:11423:15791	ATT(15) 	15			1	Sg_061386	TTCTTTATCAATGCCCCACG	Sg_052386	TCAATGCTCCTTAGTACAGTTTGC	ATT(15) 	15	1			1	2	1	1
545855_0049_FC61RLR:2:81:10319:18084	AAAC(12) 	12			1	Sg_094679	CACCCTCCAAAATTTCTCTTGC	Sg_094679	CACCCTCCAAAATTTCTCTTGC	AAAC(12) 	12	1			3	3	2	1
545855_0049_FC61RLR:2:8:11141:8389	AATC(12) AATC(12) 	24			1	Sg_113512	TAAGCTCAGTCTCCCCTTGG	Sg_094592	TTTTCAAATGTTGTCGTGTGC	AATC(12) AATC(12) 	24	1			4	2	4	2
545855_0049_FC61RLR:2:66:11517:4303	AAAT(12) 	12			1	Sg_073055	TATCAGCCAGCACGAAATGC	Sg_092618	GGGGTTGATGAGGAAGGGG	AAAT(12) 	12	1			1	1	1	1
545855_0049_FC61RLR:2:104:7037:3136	AAAT(16) 	16			1	Sg_109035	TGATTCATAATTTAAACAAGGCGG	Sg_034332	GAGATAAGCTTGTTCCATGTGGC	AAAT(16) 	16	1			4	4	2	2
545855_0049_FC61RLR:2:2:8825:8535	AAC(12) AAC(12) 	24			1	Sg_025029	CCATTGATTGCAGTGTTCAGG	Sg_049075	TGACAACAATTATGTCGTACTGCC	AAC(12) AAC(12) 	24	1			2	2	2	2
545855_0049_FC61RLR:2:102:16765:16249	ATAC(12) 	12			1	Sg_089928	GTTGTATCTTGAAAATAAATAGGACAGG	Sg_047146	TTCAGTCTTTATTACTAGAATGATAGTTGG	ATAC(12) 	12	1			10	7	2	2
545855_0049_FC61RLR:2:72:4957:15784	TCC(15) TCC(15) 	30			1	Sg_093593	GCCAACGTCTTCGAAATATGG	Sg_068078	ACCGACCTCATTTTGTAGTTGC	TCC(15) TCC(15) 	30	1			19	6	8	4
545855_0049_FC61RLR:2:89:18244:10583	AATT(12) 	12			1	Sg_089624	GCCCATTCAAGGCAGTTAGC	Sg_005297	TCAACTCATTCCATGCCAGC	AATT(12) 	12	1			3	1	1	1
545855_0049_FC61RLR:2:7:7793:4899	AAGC(12) 	12			1	Sg_091405	CAGAAAGAAGACTACACTGATATGAGCC	Sg_114732	GAAATGTTTGGTGCTTCAAAGG	AAGC(12) 	12	1			1	5	1	1
545855_0049_FC61RLR:2:71:2623:17269	AATG(12) 	12			1	Sg_029397	GCAGATGTTCTTGACAGTGCC	Sg_096012	TTGGAACAAGTTGTGCAGGG	AATG(12) 	12	1			2	3	1	1
545855_0049_FC61RLR:2:102:16997:15918	TTC(15) TTC(15) 	30			1	Sg_097076	CGCTGTTACTGAAGGTTTTAATGG	Sg_002445	TCCAGTGATCTATTTAACACTGACTCC	TTC(15) 	15	1			8	6	5	1
545855_0049_FC61RLR:2:10:14117:20036	AAATG(15) 	15			1	Sg_097261	GCAAATTTTCCAGGAGTCCC	Sg_079667	CTGCAATGTCTCCAGTGATCC	AAATG(15) 	15	1			1	1	1	1
545855_0049_FC61RLR:2:85:12477:6627	AAC(12) 	12			1	Sg_038081	AACAGATGCATGGGTTACAGC	Sg_071591	AAACAAGCAAAACGTCCATAGC	AAC(12) 	12	1			3	3	2	2
545855_0049_FC61RLR:2:95:3241:11828	ACTG(12) 	12			1	Sg_054624	GGTATACTCATGAGGAACACACGG	Sg_080058	GCTAAAGGATGTATGCACTCCCC	ACTG(12) 	12	1			2	2	1	1
545855_0049_FC61RLR:2:10:11401:10112	AAAG(12) 	12			1	Sg_071252	GAGGAAGTCTGCTTGGTGGG	Sg_106353	ACAACGGACTTGGCTTTTGC	AAAG(12) 	12	1			1	1	1	1
545855_0049_FC61RLR:2:96:4756:10816	AAAAC(20) 	20			1	Sg_090051	TTTTCTTGCTGGATTACACTGG	Sg_082092	GAAGATTAAAGTAAACTTTGTGAAGTGC	AAAAC(20) 	20	1			1	1	1	1
545855_0049_FC61RLR:2:92:9400:16936	AAAT(16) AAAT(16) 	32			1	Sg_048430	CCAAATTTTCAGTCCTGTCCC	Sg_063240	AATGCTACCTCTCTAAATGTTATAACTGC	AAAT(16) AAAT(16) 	32	1			3	2	2	2
545855_0049_FC61RLR:2:56:2106:20151	AAAC(12) 	12			1	Sg_102228	AATCTATTTCTGCAGCGCCC	Sg_032575	TTGCTTTCTGAGGACTCCTAACC	AAAC(12) 	12	1			4	2	2	1
545855_0049_FC61RLR:2:55:12852:7521	AAAC(12) 	12	AAAC 		1	Sg_038611	TCCTATACAATTATAAGAGAGAAAGGGG	Sg_090872	AATCTGTCACTTAAGGTGCTAAAAGG	AAAC(12) 	12	1	AAAC 		2	2	1	1
545855_0049_FC61RLR:2:77:15534:7794	TC(12) 	12			1	Sg_032050	AGCGTGTTAGAGGTGCTGCC	Sg_053994	ATGGCTTCATCTTTGGGACC	TC(12) 	12	1			1	1	1	1
545855_0049_FC61RLR:2:80:17655:12828	TGC(15) TGC(15) 	30			1	Sg_073242	AACAGAATCCTCTTTCGCAGC	Sg_108005	TGTTGCTAGGTGTTGCCTGC	TGC(15) TGC(15) 	30	1			5	4	4	1
545855_0049_FC61RLR:2:3:13334:3586	AAAC(12) 	12			1	Sg_025669	TGCCGTTTTCTAGATTTTCCC	Sg_115469	GAGGACAACACCCTTTTCGC	AAAC(12) 	12	1			2	1	1	1
545855_0049_FC61RLR:2:92:7572:15417	AAAG(12) 	12			1	Sg_019436	TTACTGTTGATTTGGTTCAAGGG	Sg_025435	TGGAATAGCTGCTTCCATGC	AAAG(12) 	12	1			1	3	1	1
545855_0049_FC61RLR:2:73:13294:6925	AAAAC(15) AAAAC(15) 	30			1	Sg_033614	CAAATCTTCCTGAGAATTGTGGG	Sg_039240	TTCTGTGGCAATTCTAAAGATCTCC	AAAAC(15) AAAAC(15) 	30	1			2	1	2	1
545855_0049_FC61RLR:2:81:16738:15804	AAAC(12) AAAC(12) 	24			1	Sg_039733	AAGAGATGGCTCTGTTCTTTGG	Sg_051184	GTTTGTTTTGAAGGATAGAATTTTGG	AAAC(12) 	12	1			2	4	2	2
545855_0049_FC61RLR:2:58:3005:7439	TTCC(12) TTCC(12) 	24			1	Sg_012382	TCAAATTATGTGAATCTGCCTAAACC	Sg_056710	GGATTATGATAGAATTCTGAGACTGCC	TTCC(12) 	12	1			617	804	18	29
545855_0049_FC61RLR:2:5:8095:1653	AAAT(16) 	16			1	Sg_060290	TCGTGAGTTTGATCACAAATGG	Sg_111709	AACCATGGCTCCTTCCTGC	AAAT(16) 	16	1			2	2	2	2
545855_0049_FC61RLR:2:2:17292:5564	AAAT(12) AAAT(12) 	24			1	Sg_079230	TGAGGTAAAGGAGACCTGGC	Sg_109409	TTCTCTGATGTCTCTTCCTGCC	AAAT(12) 	12	1			3	3	3	1
545855_0049_FC61RLR:2:84:7947:19174	AATT(12) 	12			1	Sg_015773	AACCACTTGCTTCCCAGCC	Sg_005626	GATTTAGACTGAACCTAGGGACTGC	AATT(12) 	12	1			1	1	1	1
545855_0049_FC61RLR:2:51:18011:16305	AAAT(12) AAAT(16) 	28	AAAT 		1	Sg_060551	AAAATAGAAATGTGGGTGAGGAGC	Sg_109532	GCTAGGTTTCATTCCAACAGTGG	AAAT(12) AAAT(16) 	28	1	AAAT 		2	5	2	2
545855_0049_FC61RLR:2:56:17577:15443	TCC(12) TCC(12) 	24			1	Sg_049290	GGTTAGGCACAAGTGGCACC	Sg_066403	AGCTGCTGCTTCCTCCTCC	TCC(12) TCC(12) 	24	1			2	2	2	2
545855_0049_FC61RLR:2:84:3197:6149	AAAC(16) 	16			1	Sg_069621	AAAATAGCTTTATATATCCTGGACTGGC	Sg_070490	CCTGGCAACTGCTACAGTTAAGC	AAAC(16) 	16	1			1	2	1	1
545855_0049_FC61RLR:2:51:15304:10324	AT(18) 	18	AT 		1	Sg_113248	TGTTTCAGGTTGTGCCTTAGC	Sg_099804	TGTTTCAGGTTGTGACTTGGC	AT(18) 	18	1	AT 		1	1	1	1
545855_0049_FC61RLR:2:71:17631:1110	ATAC(12) 	12			1	Sg_059868	TCTTTGTATCTGATGCTGTTTCTATGG	Sg_086593	GCATAACAAGCAACTGACATCCC	ATAC(12) 	12	1			5	2	2	2
545855_0049_FC61RLR:2:14:13883:12299	AAAT(12) AAAT(12) 	24			1	Sg_112442	TTTTCCCACATGTAATGCTATGG	Sg_017210	TGTGTTAGTCAAAGTCATGCCC	AAAT(12) AAAT(12) 	24	1			2	2	2	2
545855_0049_FC61RLR:2:100:10445:14419	AAAC(12) 	12	AAAC 		1	Sg_054107	CAGAAAACACCACGGCTGC	Sg_058781	CAGTGCCTGACCACTCTTGG	AAAC(12) 	12	1	AAAC 		1	1	1	1
545855_0049_FC61RLR:2:86:5096:9633	ATGG(12) 	12			1	Sg_114999	ACATTTGAGTGACAAATAAAACAGC	Sg_114479	GAGTTTAAAACATTCATCAGACTCCC	ATGG(12) 	12	1			2	4	2	2
545855_0049_FC61RLR:2:7:15969:14837	ATC(12) 	12			1	Sg_016893	GCAACTCACTGTTAAAATGAAATGTGG	Sg_089748	AATGGCAGTGCTGTTTCAATAGG	ATC(12) 	12	1			5	6	5	2
545855_0049_FC61RLR:2:11:1452:13218	ACC(12) 	12			1	Sg_038356	GCCTGCACAGATAGAAAAGGG	Sg_059921	TCACTGTGGTCATCTTTTGCC	ACC(12) 	12	1			1	1	1	1
545855_0049_FC61RLR:2:82:13655:6412	AC(14) 	14			1	Sg_106026	TCTATTGTTATACCCCGTTACTTTGC	Sg_113307	TTTTGGTGTTTTGAGCGTGG	AC(14) 	14	1			1	2	1	1
545855_0049_FC61RLR:2:101:15636:6586	AAC(12) 	12			1	Sg_091045	TCTACAAGAGATTTAATGGCCCG	Sg_062708	GGAGCAGTCCAACCGTAACC	AAC(12) 	12	1			2	1	1	1
545855_0049_FC61RLR:2:74:9157:5073	TGC(12) 	12			1	Sg_080974	TCCAAGATTTCCACAGAATACAGC	Sg_105103	TCACCGTGACATCAATCTGC	TGC(12) 	12	1			1	1	1	1
545855_0049_FC61RLR:2:66:13328:8101	ATT(12) 	12			1	Sg_008611	GGATGCCTTATGTTATGCATTGG	Sg_008611	GGATGCCTTATGTTATGCATTGG	ATT(12) 	12	1			3	3	2	1
545855_0049_FC61RLR:2:2:18460:13533	AC(12) 	12			1	Sg_055616	TTCTCACTCTCTCTAATGCAGGC	Sg_025408	CTCTAAAACAGTCCCCTGAGTGC	AC(12) 	12	1			1	1	1	1
545855_0049_FC61RLR:2:82:15543:9125	AAAG(12) 	12			1	Sg_052387	TGCTTTATAAATGCTTTCCTCTTGC	Sg_055427	TTGTTTAGCTTTTGCAAATCAGC	AAAG(12) 	12	1			2	4	1	1
545855_0049_FC61RLR:2:87:11357:8925	AAAT(16) 	16	AAAT 		1	Sg_016417	AGAGGCATCTCTCAGCAACG	Sg_072642	CACCGTTAAACAGGGATTTTGG	AAAT(16) 	16	1	AAAT 		1	3	1	1
545855_0049_FC61RLR:2:85:1742:15157	TC(20) TC(12) 	32	TC 		1	Sg_052533	AAAGCTTAAGGAATGGAAAATGG	Sg_112281	GAGAGATGGAATTAATTTATTTGGG	TC(12) 	12	1	TC 		6	3	5	2
545855_0049_FC61RLR:2:72:14178:8070	AAGC(12) 	12			1	Sg_001815	CAAATGACTGAACATCCACAACC	Sg_074568	TCTGGCGTCTATTTGTCAGACC	AAGC(12) 	12	1			1	1	1	1
545855_0049_FC61RLR:2:50:11678:13050	ATGC(12) 	12			1	Sg_103711	GATGTGGTAGGAGCTGTGGC	Sg_028748	CAGTTTATGAACATTGTTTCTTTCCC	ATGC(12) 	12	1			2	1	1	1
545855_0049_FC61RLR:2:83:14212:5106	ATGC(12) ATGC(12) 	24			1	Sg_021521	TTTTCTTCCTCTGTTGAACCC	Sg_051670	AGTGATTCTATGATTCTATGATTCTAAGC	ATGC(12) 	12	1			7	3	4	1
545855_0049_FC61RLR:2:5:18648:1818	AC(12) 	12			1	Sg_046330	TGCTCCAAGTGGATAGTGCC	Sg_003497	CAAAGCCCACACCTTTGTCC	AC(12) 	12	1			1	1	1	1
545855_0049_FC61RLR:2:59:16661:17711	AAAG(12) 	12			1	Sg_113764	TAATACAGGGAAAAGAAGTGTAAGGG	Sg_042038	CAACTCAAAGTGACTGATGGGG	AAAG(12) 	12	1			8	9	8	1
545855_0049_FC61RLR:2:96:10650:9173	AAC(18) AAC(18) 	36			1	Sg_022667	ATTGCCACATTGGGGTGG	Sg_092777	TTTGCTTCTAGAATACAGTTACATGGC	AAC(18) AAC(18) 	36	1			2	2	2	2
545855_0049_FC61RLR:2:76:12429:20159	AC(14) 	14			1	Sg_005288	TTAAATTTCTATTTGATAACCTGTCCCC	Sg_057791	TGTGTTGGTAGTCTTTTCCCTCC	AC(14) 	14	1			3	3	3	2
545855_0049_FC61RLR:2:91:5190:11468	ATT(12) 	12			1	Sg_060629	TGCCATTTAATGCTCAGAAGACC	Sg_113925	TTTCCAATATTTTGATCTAGGAGGG	ATT(12) 	12	1			2	1	2	1
545855_0049_FC61RLR:2:56:14150:5921	AAAAAT(18) 	18			1	Sg_066479	CCACAGTACTCTTCTTTGCTGTTAGG	Sg_066479	CCACAGTACTCTTCTTTGCTGTTAGG	AAAAAT(18) 	18	1			4	4	2	1
545855_0049_FC61RLR:2:63:4532:1934	AATTG(15) AATTG(15) 	30			1	Sg_058014	TGTGTGAGTCCCAAAGTGTGC	Sg_033694	TCGCCTGTCACATTAGGTGC	AATTG(15) AATTG(15) 	30	1			1	7	1	1
545855_0049_FC61RLR:2:86:16590:4250	AAAC(12) AAAC(12) AAAC(16) 	40			1	Sg_093539	TAATTGTGCACTGATGCTCCC	Sg_018807	CCTAGCTTGTTTGGGACTTTGG	AAAC(12) 	12	1			1	2	1	1
545855_0049_FC61RLR:2:5:13088:6309	AAAAAT(18) 	18			1	Sg_054603	ACATGGTTTTCAGGCCTTGG	Sg_015899	GTCTTCAGCCTCTGCCATCC	AAAAAT(18) 	18	1			1	4	1	1
545855_0049_FC61RLR:2:105:17568:14051	AAC(12) 	12			1	Sg_114462	GACAGTCCTGAGACACCTGGC	Sg_114462	GACAGTCCTGAGACACCTGGC	AAC(12) 	12	1			3	3	2	1
545855_0049_FC61RLR:2:89:7046:9792	AAAAC(15) TGGG(12) 	27			1	Sg_035284	TTGAGAGATCGGAAGAGCGG	Sg_029727	GAGAGATCGGAAGAGCGTCG	AAAAC(15) TGGG(12) 	27	1			48552	115835	737	945
545855_0049_FC61RLR:2:63:14622:10417	TCTG(12) 	12			1	Sg_032808	CTCATGCGGTCTTCTCTTCC	Sg_009067	AAGTAGCCGGTGACTTTAGAGC	TCTG(12) 	12	1			1	1	1	1
545855_0049_FC61RLR:2:5:17779:5547	AAAAC(15) 	15			1	Sg_051817	CCAGCCCTCTGAGATTTACCC	Sg_066756	GGCCTATTCCTAAACCCTCCC	AAAAC(15) 	15	1			1	1	1	1
545855_0049_FC61RLR:2:53:8179:17515	AAAG(12) AAAG(12) 	24			1	Sg_062893	TCATTAAATATATGGGTGTCCTGGG	Sg_030593	CAAGCTAATGCCATACAACTAGAGC	AAAG(12) AAAG(12) 	24	1			4	7	3	2
545855_0049_FC61RLR:2:11:18983:12941	AT(12) AT(12) 	24			1	Sg_056647	GGCTGAGAACCACTGTCTCG	Sg_098191	TTGATATATACCATGGACACCTACTCG	AT(12) 	12	1			8	7	8	4
545855_0049_FC61RLR:2:62:3824:13679	AAAC(20) 	20	AAAC 		1	Sg_080184	CTAAAATGAGCACACTTACAAGGAATAGG	Sg_104648	ACCCTTCACATCCATGATACTGC	AAAC(20) 	20	1	AAAC 		1	1	1	1
545855_0049_FC61RLR:2:6:12616:4743	AAAG(12) AAAG(12) 	24			1	Sg_082238	GCTTGCTTTAATAGCATGAGGC	Sg_066911	AGGGAAAAGCTGAAGTTATTGG	AAAG(12) AAAG(12) 	24	1			5	4	3	2
545855_0049_FC61RLR:2:101:2134:8084	AAAT(16) AAAT(16) 	32			1	Sg_013002	ATAAATAAATAACAGAATCCCATGCCG	Sg_008260	GCAGAAATTCTTTTATGGTTACAAAGC	AAAT(16) 	16	1			8	10	5	2
545855_0049_FC61RLR:2:95:3759:3495	TGCC(12) 	12			1	Sg_093637	TCAGACCTGGTTTGTCAGCG	Sg_039286	GTGTGAACCACAGAGGGTGG	TGCC(12) 	12	1			1	1	1	1
545855_0049_FC61RLR:2:63:12879:16862	AAAG(12) 	12			1	Sg_028236	TCTTTCTCACCTCCTTTTGTTTCC	Sg_052432	TTTCTCACACTCTAAGCACCACG	AAAG(12) 	12	1			1	1	1	1
545855_0049_FC61RLR:2:77:14322:6404	TC(18) 	18			1	Sg_071781	AAAACCAGGTACCCAAATGAGC	Sg_087750	CATCCAAGGTTGTTATTCTGGC	TC(18) 	18	1			1	5	1	1
545855_0049_FC61RLR:2:93:7122:15287	AAAT(12) 	12			1	Sg_014260	GGAAATAGGAGTAACACCAGGG	Sg_016020	GTTAAGAATTCTACATTTGCTAACTGC	AAAT(12) 	12	1			1	1	1	1
545855_0049_FC61RLR:2:8:3185:9789	AT(12) 	12			1	Sg_112836	AACATTTTCTCTTCAGGAGCCC	Sg_089978	CACTTTGTTAAGAGTTGTCAGACAGG	AT(12) 	12	1			3	1	1	1
545855_0049_FC61RLR:2:85:10445:10617	TTCC(28) TTCC(28) 	56			1	Sg_071552	TGGCAAACCCAGTCCTATACC	Sg_113727	CAGAGTATAAACTTCCTCTTGCTCTCC	TTCC(28) TTCC(28) 	56	1			2	4	2	2
545855_0049_FC61RLR:2:1:8923:6811	ATAC(12) 	12			1	Sg_014985	AAGCTAACCTCCACTTGGTTGG	Sg_050191	TGTATGGAGAGCATCCCTTGG	ATAC(12) 	12	1			2	2	2	2
545855_0049_FC61RLR:2:79:11453:10830	AAAC(16) 	16			1	Sg_097522	GATAGTATTTGGTGTTATGCCCTCC	Sg_001836	TCTTTGTTTAAATGAATTCTGGCG	AAAC(16) 	16	1			1	1	1	1
545855_0049_FC61RLR:2:53:4234:17731	AAAG(12) 	12			1	Sg_080907	TTGGTTTAACTGGCTGCCG	Sg_002209	TGTTTTACTGTCTGGAATTCAGCG	AAAG(12) 	12	1			1	1	1	1
545855_0049_FC61RLR:2:87:4085:10708	AAAC(12) 	12			1	Sg_076355	AGCTGCTGTGCCAAAGTGC	Sg_018043	AGCTGCTGTGCCAAAATGC	AAAC(12) 	12	1			1	1	1	1
545855_0049_FC61RLR:2:88:16311:7710	AAAT(12) AAAT(12) 	24			1	Sg_036487	AAAAGCAATAACCTCAGAATCAGG	Sg_070743	CTTCTCTGGCCATCTGCG	AAAT(12) AAAT(12) 	24	1			3	5	3	1
545855_0049_FC61RLR:2:84:12253:15523	AATAG(15) AATAG(15) 	30			1	Sg_108996	CCCTGCATTCCAGATGGC	Sg_108602	CAAATTACAAAGCACAAACAGATATGC	AATAG(15) AATAG(15) 	30	1			3	1	1	1
545855_0049_FC61RLR:2:98:13009:7932	AT(12) 	12			1	Sg_080362	AGAAAACGGCAATTTCTGGG	Sg_058689	AACGGCAACCACCTCAGC	AT(12) 	12	1			26	1	1	1
545855_0049_FC61RLR:2:96:11126:13334	ATT(15) 	15			1	Sg_051792	GGAAACATTCCTTTAGACCCTCC	Sg_102133	CTGAGCAGACCAGTTGTTGG	ATT(15) 	15	1			1	3	1	1
545855_0049_FC61RLR:2:54:16956:8593	AAC(12) 	12			1	Sg_011412	TGTGCACTGTGTTTTCTGCC	Sg_064236	CTTCAACCCTCCACACTCCC	AAC(12) 	12	1			2	2	2	2
545855_0049_FC61RLR:2:97:11507:4213	TGCC(12) 	12			1	Sg_086546	TCTGCAGATAACCAGGAGCG	Sg_070354	AGGTGCTGCAAGCTTTCCC	TGCC(12) 	12	1			8	2	1	1
545855_0049_FC61RLR:2:51:1891:13001	AAAC(12) AAAC(12) 	24			1	Sg_025248	TTGTGGGTTTGCAACCAGG	Sg_033812	TGTTCGATACAGAAAGAAGGTTGG	AAAC(12) 	12	1			3	3	2	1
545855_0049_FC61RLR:2:96:17214:7250	AAAT(12) 	12	AAAT 		1	Sg_113511	ACACATGCCATTCACGAAAGC	Sg_067568	CTTTCATTAGCAGACAGGGCG	AAAT(12) 	12	1	AAAT 		1	1	1	1
545855_0049_FC61RLR:2:102:15853:3008	ATT(27) ATT(36) 	63			1	Sg_109151	AGGAGAAGTCTTCAATTCTGGC	Sg_075399	AGTTGTAGAAGACTTTATAGAGAGAAATCC	ATT(27) ATT(36) 	63	1			1	1	1	1
545855_0049_FC61RLR:2:14:3184:10150	TTC(12) 	12			1	Sg_068360	ATGGCATGATCTCCAAACCC	Sg_052862	TTGACTCAGTCCACATCCTTCC	TTC(12) 	12	1			1	1	1	1
545855_0049_FC61RLR:2:103:8933:6655	AAAT(12) 	12			1	Sg_102038	TGCAGCTTATCTGGAAACTGG	Sg_050390	TTCTCTAAGGCAGCTGTGATGC	AAAT(12) 	12	1			3	2	2	2
545855_0049_FC61RLR:2:98:5335:15762	AAAC(12) 	12			1	Sg_059830	TTCTCTGAGTGTCTGTTTTCTGC	Sg_017328	TTAGCTATCAATCAAGGTTTCAGG	AAAC(12) 	12	1			4	2	2	2
545855_0049_FC61RLR:2:78:11097:5113	ATC(12) 	12			1	Sg_101089	CCCATCATGTTCTCAAGAGGC	Sg_045030	CCATCATGTTGCTTTGGAGC	ATC(12) 	12	1			3	1	1	1
545855_0049_FC61RLR:2:98:5484:19771	ATC(12) 	12			1	Sg_102969	GTGTCTGACAACACCACCCG	Sg_005534	CATGAGAGGTCGGAAGAGCG	ATC(12) 	12	1			1	17	1	1
545855_0049_FC61RLR:2:101:17228:16944	ACC(12) ACC(12) 	24			1	Sg_084147	TCACTGAAGTTGGAAGAGATCACC	Sg_041889	TTCAAATTGGAGTCACTGTCCC	ACC(12) ACC(12) 	24	1			4	6	4	2
545855_0049_FC61RLR:2:88:9187:3788	TC(12) 	12			1	Sg_061192	TTTGCAAGAGTTTCAGAGCTATCC	Sg_053524	TTTCAGGAGTATAACAAAGACCAGG	TC(12) 	12	1			1	2	1	1
545855_0049_FC61RLR:2:94:11455:4109	ATGG(16) ATGG(16) ATGG(16) 	48			1	Sg_098976	TGATTAGATGTGAAGTAAGGGGTGG	Sg_035620	CATCCCCAAGCATCTTCTCC	ATGG(16) 	16	1			3	5	3	2
545855_0049_FC61RLR:2:99:15364:8201	ATTTT(15) ATTTT(15) ATTTT(15) 	45			1	Sg_041916	GTAGTATGTTTTCAAAGTTATCCAAGCC	Sg_067706	GAATTGGTGCACAACTACATTTCC	ATTTT(15) 	15	1			2	2	1	1
545855_0049_FC61RLR:2:74:5216:8313	ATT(12) ATT(12) 	24			1	Sg_049616	TGCTACTAACACTTTCTCAGCCG	Sg_052100	AAATAGGTGTTGTAAGTTTCCATGC	ATT(12) ATT(12) 	24	1			2	2	2	1
545855_0049_FC61RLR:2:51:9098:6607	AAAT(12) AAAT(12) 	24			1	Sg_111495	GGTAATGCTTTCACTGTTCTTCC	Sg_092345	GGATTGTAGGTTGATGGAGCC	AAAT(12) AAAT(12) 	24	1			6	3	2	1
545855_0049_FC61RLR:2:6:10320:5081	AAAG(12) 	12			1	Sg_027192	GAACGCTTCTTTTCCTTGCC	Sg_030917	GCTCTCTCTGCTTTGGAGAACG	AAAG(12) 	12	1			1	2	1	1
545855_0049_FC61RLR:2:52:16199:13454	ATC(12) ATC(12) 	24			1	Sg_099446	TTTTATGGCTGTTGAAATTAGAGG	Sg_059125	TCATCATCAGGCACAAAGC	ATC(12) 	12	1			3	2	1	1
545855_0049_FC61RLR:2:102:11769:5910	AAAT(32) 	32	AAAT 		1	Sg_066789	TTCACATAATTCGGTGACGTAGG	Sg_076586	TCTATGCTGCAAACTCTTGCC	AAAT(32) 	32	1	AAAT 		2	2	2	2
545855_0049_FC61RLR:2:71:1524:6696	ATT(12) ATT(12) 	24			1	Sg_022979	TAACAAAGCACTCAGCAGCG	Sg_045194	TGATAATTAACCCATGAGTCCGC	ATT(12) 	12	1			4	4	4	2
545855_0049_FC61RLR:2:62:15821:9000	AAAG(12) 	12			1	Sg_034298	CAAGTCTCATGGTACCCTCTGC	Sg_039887	CCAACCTTTGCTTTCATTGC	AAAG(12) 	12	1			5	4	4	4
545855_0049_FC61RLR:2:90:16529:18815	AAAC(12) 	12			1	Sg_016680	GGTCCAAATCTGTTTTCAAATGG	Sg_003867	AAAGGCTTACAGTGTCCTGGC	AAAC(12) 	12	1			4	1	1	1
545855_0049_FC61RLR:2:69:10321:15998	TTGG(12) TTGG(12) 	24			1	Sg_074840	ATTGGTTCTTTGCCTGGTGC	Sg_033268	TCTTTGGTTGGTTGGTTTGC	TTGG(12) 	12	1			6	1	2	1
545855_0049_FC61RLR:2:67:16349:13789	AAAT(12) 	12			1	Sg_042474	CTAGTGGATGCCTTTGCACG	Sg_035129	GGTCCCGAACACCAATTCC	AAAT(12) 	12	1			2	2	2	2
545855_0049_FC61RLR:2:94:12473:13924	AAAC(12) 	12			1	Sg_068901	TCTTAATACTGAGGGACACAACG	Sg_034674	ATCTGCTTATGTTGGGCAGG	AAAC(12) 	12	1			1	1	1	1
545855_0049_FC61RLR:2:84:6178:3481	AGCC(12) 	12			1	Sg_094477	GGCACAAAACATCACCTTCG	Sg_059525	CAAATTTAAATCAAAACTGCGGC	AGCC(12) 	12	1			1	1	1	1
545855_0049_FC61RLR:2:87:15708:17134	AAAT(12) 	12			1	Sg_038883	GGGAGAAATGTTTTGGTGAGC	Sg_032688	CATCCCTTCTGGTCTCTCAGG	AAAT(12) 	12	1			2	2	2	2
545855_0049_FC61RLR:2:8:11591:17272	AT(14) AT(22) AT(18) 	54			1	Sg_003996	AAAATATTGAAGGAAAAGTCCTCTCG	Sg_020660	GGCGTAAAAGAACACATATAAAATCG	AT(14) 	14	1			1	1	1	1
545855_0049_FC61RLR:2:55:13098:14643	AAGAG(15) 	15			1	Sg_114694	TCCTCTTTGACAGAAGCTCCG	Sg_072771	CATGCTTCCTCAAAGCTGTCC	AAGAG(15) 	15	1			1	2	1	1
545855_0049_FC61RLR:2:10:7546:5135	AATT(12) 	12			1	Sg_009951	CTGGCTCAATCTCCAAAGCC	Sg_053289	CATTCTAGTCTTCCTCCGGGC	AATT(12) 	12	1			1	4	1	1
545855_0049_FC61RLR:2:88:12847:15715	AAAC(12) 	12			1	Sg_055955	TGAAATCGTAGGCGAAACAGG	Sg_029123	CCCCTTGACCTAGCACATTCC	AAAC(12) 	12	1			1	3	1	1
545855_0049_FC61RLR:2:2:4142:1828	AATG(28) AATG(12) 	40	AATG 		1	Sg_045437	CAGAAGGAGCCAGTGCCC	Sg_036874	TTCTTGCCAGAGGAACCTGG	AATG(28) AATG(12) 	40	1	AATG 		18	8	2	2
545855_0049_FC61RLR:2:102:12248:17250	TCC(12) 	12			1	Sg_070628	GGAATTTGATGGCGAAACG	Sg_100184	CACCCAGAGCCTCCTTTGC	TCC(12) 	12	1			1	1	1	1
545855_0049_FC61RLR:2:77:14626:11470	ATT(12) 	12			1	Sg_112519	GATGACTGCTCACCTACAACCC	Sg_064422	CTCCCTGAGGAAAGCTGACG	ATT(12) 	12	1			13	24	0	2
545855_0049_FC61RLR:2:5:3827:7560	AAAC(12) 	12			1	Sg_035284	TTGAGAGATCGGAAGAGCGG	Sg_029727	GAGAGATCGGAAGAGCGTCG	AAAC(12) 	12	1			48552	115835	737	945
545855_0049_FC61RLR:2:53:17766:6118	AAAAC(15) 	15			1	Sg_091148	CCATTTTCAAAGGATGCTCG	Sg_098019	CAGCAGTATGTAGGAAAAGTTTTGG	AAAAC(15) 	15	1			1	2	1	1
545855_0049_FC61RLR:2:104:15311:8040	AAAC(12) 	12			1	Sg_012955	TTTCAGTTGTCCAGTGCTTCC	Sg_110956	GGGGAAAGTGAACTCTAATTCTGG	AAAC(12) 	12	1			3	1	0	1
545855_0049_FC61RLR:2:70:7692:10457	AAAAC(15) AAAAC(15) 	30			1	Sg_076196	TCATGATTCTTGAGTCGATGTGG	Sg_092306	TGCACTGCATTTCTGGAAGG	AAAAC(15) AAAAC(15) 	30	1			3	1	1	1
545855_0049_FC61RLR:2:98:14527:9114	AAAT(16) AAAT(16) AAAT(16) AAAT(16) 	64	AAAT 		1	Sg_072180	CACCCTCCAGAACAAGACAGC	Sg_079106	TCATGTACGGTAATACCAAAAGGC	AAAT(16) AAAT(16) AAAT(16) AAAT(16) 	64	1	AAAT 		1	2	1	1
545855_0049_FC61RLR:2:64:14061:15548	ATT(12) ATT(12) 	24			1	Sg_116070	CTGGCAGTGCAGATACTGAGC	Sg_031050	GCTGTTGAAGAGTGCAGTGACC	ATT(12) ATT(12) 	24	1			5	9	3	3
545855_0049_FC61RLR:2:79:3436:16641	TTGG(12) AAAAC(15) 	27			1	Sg_090943	TTTTGGTAATTGGTTGGTTGG	Sg_100771	GTATCCCACAAGCCCTCTCC	TTGG(12) AAAAC(15) 	27	1			1	2	1	1
545855_0049_FC61RLR:2:10:8542:17535	AAC(12) 	12			1	Sg_107876	CGTTCCAATTAAAGACCCAGG	Sg_091088	TAGCATGGGAGAGCTGAAGG	AAC(12) 	12	1			1	4	1	1
545855_0049_FC61RLR:2:92:7721:2577	AC(14) 	14			1	Sg_080293	GTCCAGCGGGTGATTAGTCC	Sg_079529	GGAGTTACATGCAGGCTGTGG	AC(14) 	14	1			2	1	1	1
545855_0049_FC61RLR:2:62:3704:13987	TCC(12) 	12			1	Sg_040352	TCCCATTCTCTTTTCCAGTGC	Sg_106973	TCTTTGGAACATGGTTGTGC	TCC(12) 	12	1			3	1	1	1
545855_0049_FC61RLR:2:57:18631:4044	AAAT(12) 	12			1	Sg_021113	TCAGTTGGGTATCATGTTTCGG	Sg_096085	GGCCATGATTTCCAAGATGG	AAAT(12) 	12	1			1	4	1	1
545855_0049_FC61RLR:2:55:15734:17820	AAAT(12) AAAT(12) 	24			1	Sg_100760	TGTTCTGAATAGTACATACCTGTTGC	Sg_045620	CAGACCTAGATTTGTATAAGGCTGC	AAAT(12) 	12	1			4	4	4	2
545855_0049_FC61RLR:2:3:12574:11950	TGCC(12) 	12			1	Sg_043798	ATGAGCACCGTAGAGAGGGG	Sg_087572	TCACCTTCTAATCCTCGCTGC	TGCC(12) 	12	1			6	1	0	1
545855_0049_FC61RLR:2:73:18646:7005	AAAAC(20) 	20			1	Sg_044369	TCGTAATTTCCCATTCACAAGG	Sg_103007	TTCTTCGTAATTTCCCATTCCC	AAAAC(20) 	20	1			1	1	1	1
545855_0049_FC61RLR:2:59:8284:14941	ATTTT(20) ATTTT(55) 	75	ATTTT 		1	Sg_038667	ACACTGTCAGGCCATCTTGC	Sg_110943	CAACCAACAATAACTACTCTATGGGC	ATTTT(20) ATTTT(55) 	75	1	ATTTT 		1	1	1	1
545855_0049_FC61RLR:2:94:19665:9306	AAC(12) AAC(12) 	24			1	Sg_099838	TTTGCTTTTGTATGTGTCGTTCC	Sg_072678	TGAAACTCAGTAATCTGGTGGTGC	AAC(12) AAC(12) 	24	1			3	1	1	1
545855_0049_FC61RLR:2:106:1541:5892	AAAAC(15) 	15			1	Sg_064974	AGAAGACTCTTTGATAGTAAAACAGAACC	Sg_101397	GAAGTTCAGTCTTGTTGGACGC	AAAAC(15) 	15	1			3	1	1	1
545855_0049_FC61RLR:2:72:15043:14113	AATC(12) AATC(12) 	24			1	Sg_106612	GATTATTAAGAGAAAGGAAAATTGGC	Sg_112609	AAGAGTGCAATGGAACCAGC	AATC(12) AATC(12) 	24	1			850	6423	289	6
545855_0049_FC61RLR:2:11:14788:2165	AGGG(12) 	12			1	Sg_081071	TTTAAGGCCTCGTCCTCTGC	Sg_041050	CTGGGGAATTGCTTCTGTCC	AGGG(12) 	12	1			2	1	1	1
545855_0049_FC61RLR:2:101:19116:8169	TCC(12) 	12			1	Sg_008337	CTCCCATAAGCACCAGCACC	Sg_103452	CGGAGCAGTAGTGCAAGCC	TCC(12) 	12	1			2	1	1	1
545855_0049_FC61RLR:2:66:17088:6069	AAAT(12) AAAT(12) 	24			1	Sg_033707	CCAACTTCCAAGTGCCAAACC	Sg_114031	TTAGACATGCCTTTGATTCACTCACC	AAAT(12) 	12	1			3	2	1	1
545855_0049_FC61RLR:2:7:18637:17402	ATAC(12) 	12			1	Sg_006128	AAACAGGACAAAGTACACAGAGAAGC	Sg_009816	GCAGTCTTTAAGATCCCTTCCC	ATAC(12) 	12	1			2	1	1	1
545855_0049_FC61RLR:2:80:9251:18871	AAAC(16) AC(20) 	36			1	Sg_008912	AAACTGGCCACTTAAACTAAACACC	Sg_105687	ACCAGTCCATTTCCTCTGGC	AAAC(16) AC(20) 	36	1			6	3	1	1
545855_0049_FC61RLR:2:6:15812:3423	AAAC(20) 	20	AAAC 		1	Sg_066731	AATCAGAGGAAGCCACCAGC	Sg_089220	GTTTGGCAAAGCATGGTTCC	AAAC(20) 	20	1	AAAC 		2	2	2	2
545855_0049_FC61RLR:2:88:6807:1163	ATT(12) ATT(12) 	24			1	Sg_096365	TTGGAAAGGAGTGTAGGGGC	Sg_114801	ACTATGGCCCAAAGAGCAGC	ATT(12) ATT(12) 	24	1			5	1	1	1
545855_0049_FC61RLR:2:12:1404:16709	AAAC(12) AAAC(12) 	24			1	Sg_053736	TGTGGAGAAATGTAAATAGATGGGG	Sg_094338	AAAGTCCTGTGACCCCTTGC	AAAC(12) AAAC(12) 	24	1			4	3	2	1
545855_0049_FC61RLR:2:94:4012:20359	ATT(24) 	24			1	Sg_067546	CCTCACAGTTAATAAGAGAACACTGC	Sg_100527	TTGGTTTTCTTCTTCTCCCC	ATT(24) 	24	1			1	1	1	1
545855_0049_FC61RLR:2:83:14655:5315	AAAAAC(18) AAAAC(15) 	33			1	Sg_053469	TTCTAGCAACTTACCTAAACAGAATGC	Sg_075806	CAAAGACTACAAGTTTTCAGACAAAGC	AAAAAC(18) AAAAC(15) 	33	1			1	1	1	1
545855_0049_FC61RLR:2:6:13217:14323	AAAT(12) AAAT(12) 	24			1	Sg_049275	TGGACAAATTCACTGGGAGC	Sg_066737	TGGGCCTTTTCAGAAACTCC	AAAT(12) AAAT(12) 	24	1			1	1	1	1
545855_0049_FC61RLR:2:106:11718:5832	AATT(12) 	12			1	Sg_060356	GCCTGCTATCAGCTCTTGGG	Sg_045811	AATATTCCTTGCCACAGCCC	AATT(12) 	12	1			2	1	1	1
545855_0049_FC61RLR:2:98:12436:3718	AAAC(12) AAAC(20) 	32	AAAC 		1	Sg_099240	TTTTATCTCAAAATGCTGTGGG	Sg_075111	TCCCTGTAAATTGCCTTGC	AAAC(12) AAAC(20) 	32	1	AAAC 		5	2	4	2
545855_0049_FC61RLR:2:59:1670:7805	AAAT(12) 	12			1	Sg_096698	GTAGCAAATACAAGTGAAAATGTTTGG	Sg_044695	CTTCATCAGAATTTTGCCAAGG	AAAT(12) 	12	1			2	1	1	1
545855_0049_FC61RLR:2:87:4953:16790	TGC(12) 	12			1	Sg_106652	GAAAGGACAAAGCCGAGTGG	Sg_062743	ATCTTCTAGCCAAAGGCCCC	TGC(12) 	12	1			2	2	2	1
545855_0049_FC61RLR:2:5:10796:17563	AAAT(12) AAAT(12) 	24			1	Sg_005519	TTGCAGGTATCCCCAACTCC	Sg_055719	ACCTTGCAGGAATCCAAAGG	AAAT(12) AAAT(12) 	24	1			2	2	2	2
545855_0049_FC61RLR:2:102:15990:6262	AAAC(16) AAAC(20) 	36	AAAC 		1	Sg_056043	GATCAGACCCAGTGTTACTCAGC	Sg_078549	CAATACCAGTATAATTGCATCTCATAAGC	AAAC(16) 	16	1	AAAC 		7	7	7	3
545855_0049_FC61RLR:2:76:3034:19829	AAC(12) 	12	AAC 		1	Sg_004020	CAAGCACAGCATTAGCCTGG	Sg_113284	ACAAAGCACATTTCGTTGGC	AAC(12) 	12	1	AAC 		1	1	1	1
545855_0049_FC61RLR:2:55:3341:11307	ACC(15) 	15			1	Sg_050318	AACCGCACTCACCTTGAGC	Sg_037242	CAAATGGCTTCTCCCAGACC	ACC(15) 	15	1			1	1	1	1
545855_0049_FC61RLR:2:62:14107:8189	AT(12) AT(12) 	24			1	Sg_010716	ACTGGTTGGTGAGAGCCAGC	Sg_010508	AGGCTGAGGACTGGACAAGG	AT(12) AT(12) 	24	1			2	2	2	2
545855_0049_FC61RLR:2:9:16717:15580	AC(14) AC(14) 	28			1	Sg_029829	TGATCGAATGGAAGGCTGC	Sg_099369	GCTATGGCATTCTGTGACTGG	AC(14) AC(14) 	28	1			3	3	3	3
545855_0049_FC61RLR:2:105:16823:9351	AC(12) AC(14) AC(12) 	38	AC 		1	Sg_054035	CAGACTCCAGCTGAGATGAGG	Sg_099402	ACACACACAAGCACTGCTCC	AC(12) 	12	1	AC 		3	9	3	3
545855_0049_FC61RLR:2:92:9654:17882	TTGG(12) TTGG(12) 	24			1	Sg_058020	CTTCTGTGGCCAGGAGTCG	Sg_113066	ACAAGGCTCCTCAACCAACC	TTGG(12) TTGG(12) 	24	1			1	1	1	1
545855_0049_FC61RLR:2:95:19019:19784	AC(18) AC(18) 	36			1	Sg_091880	TTTTGTTTGCTCTCTGTGCG	Sg_008530	GAATGCTAAAGGTACTCCTTAAACTCC	AC(18) AC(18) 	36	1			1	3	1	1
545855_0049_FC61RLR:2:106:1252:3662	AAAG(12) 	12			1	Sg_076544	TGTGAAGATGTGATACTGTGGGC	Sg_011572	TTTGCCTTTGAGAAATCCGC	AAAG(12) 	12	1			2	12	2	2
545855_0049_FC61RLR:2:106:3788:3809	TGGG(12) 	12			1	Sg_016256	CATTCTTAATTCATGAAGGATTCTAAAGC	Sg_059132	TGAAGGGTTGTAGAGTTGATACACC	TGGG(12) 	12	1			1	1	1	1
545855_0049_FC61RLR:2:50:8805:6529	AAAAC(15) AAAAC(15) 	30			1	Sg_040015	CTTCTGGCTGCAGACATTACC	Sg_099632	TTGCTATGAGGAGAGAAATACATCC	AAAAC(15) 	15	1			2	1	2	1
545855_0049_FC61RLR:2:99:18746:14470	AAAC(12) 	12			1	Sg_116441	GCAAACTGGAAGAAAACACAGG	Sg_049556	TGGATTAACACACCAAAGATCCC	AAAC(12) 	12	1			5	3	3	3
545855_0049_FC61RLR:2:64:3936:11345	AAAT(20) 	20			1	Sg_072781	GACCAAGCTGTGGTATTGCC	Sg_110165	GTGCTGGCAAGTGTGAAAGG	AAAT(20) 	20	1			2	3	2	2
545855_0049_FC61RLR:2:79:18210:4999	AAAG(12) AAAG(12) 	24			1	Sg_097814	GAAGAAAGAGTATAGGAAAGTCCAGAGG	Sg_014927	CATGCTAAAGCTTAATTTCAGTTTCC	AAAG(12) AAAG(12) 	24	1			3	4	3	2
545855_0049_FC61RLR:2:82:5510:1962	TGC(12) 	12			1	Sg_065111	ACTGAATGCTGGAGCTTTGG	Sg_053423	GCATACTCCTGTCCATGTAGTGC	TGC(12) 	12	1			4	5	3	3
545855_0049_FC61RLR:2:86:6835:14830	ATT(12) 	12			1	Sg_005273	AATGGAAAATTAAGCAGTTTGAACC	Sg_024848	AGGCAGAAAACTTCTGATGGC	ATT(12) 	12	1			1	3	1	1
545855_0049_FC61RLR:2:69:11357:15701	TTGG(12) 	12			1	Sg_016564	TTGCTGAAGCAGAGACATTGC	Sg_024038	ACAACCACACCACAAAACCC	TTGG(12) 	12	1			5	1	1	1
545855_0049_FC61RLR:2:58:5633:15127	AAAT(12) 	12			1	Sg_060632	TTGTCCATAGTAAGTAATTGTACAAAAGG	Sg_076094	TCAAGTTGTTTGCCAATCTCC	AAAT(12) 	12	1			5	1	1	1
545855_0049_FC61RLR:2:84:17254:14097	AT(14) 	14			1	Sg_105372	AAGTAGAGACATCCAATTCCCAGG	Sg_044802	GCAATGTTCACTGCTCTGTGC	AT(14) 	14	1			1	5	1	1
545855_0049_FC61RLR:2:10:12345:15730	ATGC(12) 	12			1	Sg_047518	GCACAATCTTTTACAGCGCC	Sg_051544	CCCGTCCTAAGATGGACTGC	ATGC(12) 	12	1			1	2	1	1
545855_0049_FC61RLR:2:96:6334:4770	AAAT(12) 	12			1	Sg_034020	GAGATGCTGAGCCACAGGG	Sg_076378	TTTACGTATCAGTGTATTTGCAGGG	AAAT(12) 	12	1			2	2	2	2
545855_0049_FC61RLR:2:64:16411:13331	TGCC(12) 	12			1	Sg_065302	CCAGTTTTACCACCTGAAATGC	Sg_003573	TCCTGTTTGCCTTGAAGCG	TGCC(12) 	12	1			2	1	1	1
545855_0049_FC61RLR:2:51:17896:1741	ATT(12) 	12			1	Sg_018626	CTTCATTTTGAAATACACAAAGTTTACTGC	Sg_021029	AGTCTCCACTGCGTTCCTCC	ATT(12) 	12	1			2	4	2	1
545855_0049_FC61RLR:2:7:2962:6314	AAAC(12) 	12	AAAC 		1	Sg_019867	TCTCGTATGCCGTCTTCTGC	Sg_029727	GAGAGATCGGAAGAGCGTCG	AAAC(12) 	12	1	AAAC 		26478	115835	334	729
545855_0049_FC61RLR:2:54:16970:4659	ACC(12) ACC(12) 	24			1	Sg_056643	TTTCTGCTTTGTAAAACTTGGGC	Sg_053542	TCGGTATGAAATGAACCTGGC	ACC(12) ACC(12) 	24	1			5	3	2	1
545855_0049_FC61RLR:2:88:14418:5532	AAAC(12) AAAC(12) 	24			1	Sg_075644	TGCTTTTAGAATGCTCTAGGTCTGC	Sg_101991	GAGACCATCAATATGCCCTGG	AAAC(12) AAAC(12) 	24	1			3	4	3	3
545855_0049_FC61RLR:2:65:11301:8794	AAAC(12) 	12			1	Sg_000053	AAAACAACAAACAGTCTCACCCC	Sg_022188	TGAATTAGAGGTAAGTTAACCACTTGC	AAAC(12) 	12	1			1	1	1	1
545855_0049_FC61RLR:2:104:9852:18236	TCTG(12) 	12			1	Sg_020957	TGAGAGATCGGAAGAGCGG	Sg_068234	GAAGATCTCGTCGGAGGTCG	TCTG(12) 	12	1			123501	1	1	1
545855_0049_FC61RLR:2:66:15726:8287	ATGC(12) ATGC(12) 	24			1	Sg_086629	CCTTGGGCTAGTTATGTGATGG	Sg_077543	TTTCCACAGGCTTTCTGAACC	ATGC(12) ATGC(12) 	24	1			6	6	6	4
545855_0049_FC61RLR:2:55:16272:11905	ATGG(12) ATGG(12) 	24			1	Sg_069501	CTTTTAGATGTTGCCTTTGAGGG	Sg_053860	CATCTGGGCATATTCCAGCC	ATGG(12) 	12	1			1	3	1	1
545855_0049_FC61RLR:2:1:16283:8594	ATAC(12) ATAC(12) 	24	ATAC 		1	Sg_031337	TGCTCGATTACTCAGCCTTGG	Sg_088709	GGTCCTTTCCAATCCTGGC	ATAC(12) 	12	1	ATAC 		4	6	4	2
545855_0049_FC61RLR:2:14:18275:9386	ATT(12) ATT(12) ATT(12) ATT(12) 	48			1	Sg_098819	TGCATCACTACAATCAGAGTTTGG	Sg_112114	ACCTAACTGGGGTCAAAGAGG	ATT(12) ATT(12) 	24	1			6	1	1	1
545855_0049_FC61RLR:2:88:9926:15767	AATTTT(18) ATTTT(15) 	33			1	Sg_044599	ATTGCACCCACTGATTCTGC	Sg_030902	TCACCTTGTAATAGTAAGCCAGCG	AATTTT(18) ATTTT(15) 	33	1			7	5	4	4
545855_0049_FC61RLR:2:66:5795:16928	AC(12) AC(12) 	24			1	Sg_027629	ACAGGTGTTCTCCCACCAGG	Sg_110381	CTTGCAAAGTGTGAGCTGGC	AC(12) AC(12) 	24	1			3	5	3	3
545855_0049_FC61RLR:2:68:3608:3838	ATTTT(15) 	15			1	Sg_097108	TTTAGAATTTCACCTTACCACCC	Sg_097108	TTTAGAATTTCACCTTACCACCC	ATTTT(15) 	15	1			3	3	2	1
545855_0049_FC61RLR:2:92:2265:13326	TC(12) 	12			1	Sg_056451	CAAGAGGGCATCTGAGGAGC	Sg_006972	TGTCTTTACTCTGTTGGTTGTCTGC	TC(12) 	12	1			3	4	2	2
545855_0049_FC61RLR:2:75:18482:9789	AAAC(12) AAAC(16) 	28	AAAC 		1	Sg_010467	TCATGATCAAGGATTTTCTTTCC	Sg_086907	TCAGACTTACTAACATGTCCAAAACC	AAAC(12) AAAC(16) 	28	1	AAAC 		3	3	3	3
545855_0049_FC61RLR:2:51:5464:9946	AC(12) 	12			1	Sg_070741	CCCTGCACACTACCATTTGC	Sg_076990	AAGCTCCTCATCCTCATGGC	AC(12) 	12	1			1	1	1	1
545855_0049_FC61RLR:2:59:18860:3132	AT(28) AT(28) 	56			1	Sg_078230	GTGTTGCCACATGAGCAGG	Sg_047291	CGTGAGCACGAAGAGAGATAGG	AT(28) 	28	1			1	1	1	1
545855_0049_FC61RLR:2:54:12154:16829	ATT(30) ATT(30) 	60			1	Sg_105229	GACAGTCTACCTCACCACCAGC	Sg_089991	TGAAATAAATATGAAACCCAGGATAGG	ATT(30) ATT(30) 	60	1			1	1	1	1
545855_0049_FC61RLR:2:103:2853:8630	TTCC(12) TTCC(12) 	24			1	Sg_012773	GTGTGTTAAGTCAAATTATGTGAATCTGC	Sg_101732	AGGATTATGATAGAATTCTGAGACTGCC	TTCC(12) 	12	1			602	795	234	7
545855_0049_FC61RLR:2:68:8259:9358	AT(12) 	12			1	Sg_066303	TGAAGGCTATTTGATTAAAATGTTCG	Sg_092004	TTGACTAGTAGAGAGAAAACAACCAGC	AT(12) 	12	1			2	3	2	1
545855_0049_FC61RLR:2:78:16549:13068	AAAAC(15) 	15			1	Sg_100883	AAGGACCTGCACAGACTCCG	Sg_094617	GACTTGAACAGCACAAGGGC	AAAAC(15) 	15	1			1	1	1	1
545855_0049_FC61RLR:2:70:4186:10360	AATG(12) 	12			1	Sg_053757	TTGCCTAATTTTGGTTCTATGAGG	Sg_046604	GCCCTGAAATTTAATGGTTGC	AATG(12) 	12	1			3	3	0	1
545855_0049_FC61RLR:2:3:13408:4089	AAAAC(15) 	15			1	Sg_035284	TTGAGAGATCGGAAGAGCGG	Sg_029727	GAGAGATCGGAAGAGCGTCG	AAAAC(15) 	15	1			48552	115835	737	945
545855_0049_FC61RLR:2:67:14422:7816	TGCC(12) 	12			1	Sg_040593	TGAGAGAGCAGTCAGCACGC	Sg_056339	TAACAGACCTCAGGCAGCCC	TGCC(12) 	12	1			1	2	1	1
545855_0049_FC61RLR:2:7:8068:14245	AAAC(12) 	12			1	Sg_013844	GGGAGAAACCCAATGAATGC	Sg_056887	TTCTGCGTGACAACTGAGTCC	AAAC(12) 	12	1			3	6	2	2
545855_0049_FC61RLR:2:96:4160:7535	AC(14) 	14			1	Sg_090048	AAAAGCCATTGTAGCAATTCTTCC	Sg_021411	TTTTACTTTATACCCTTCCCTCTTCC	AC(14) 	14	1			3	1	1	1
545855_0049_FC61RLR:2:57:16677:17420	AAAAAT(18) AAAAAT(18) 	36			1	Sg_081065	CTTGTGAGTAATCAGGGACTTGG	Sg_102428	TTGGGAAAGATTTGTTGGGG	AAAAAT(18) AAAAAT(18) 	36	1			2	5	1	1
545855_0049_FC61RLR:2:5:13623:10572	AATG(12) 	12			1	Sg_091956	TTGTCACAGCAGAATAAAAGAGC	Sg_069628	TTGTCACAGCAGATTAAAAGGC	AATG(12) 	12	1			3	1	1	1
545855_0049_FC61RLR:2:61:17013:8552	TTCC(12) 	12			1	Sg_015755	TTGGTTGAGCAATGGTGCC	Sg_015755	TTGGTTGAGCAATGGTGCC	TTCC(12) 	12	1			2	2	2	1
545855_0049_FC61RLR:2:10:11536:11862	TTCC(12) TTCC(12) 	24			1	Sg_016614	GGCATTTTCTTCTATGGCCC	Sg_078397	CCCTTCTAAATATAAATAAGCATCCTCC	TTCC(12) TTCC(12) 	24	1			1	3	1	1
545855_0049_FC61RLR:2:74:10729:15799	TGC(12) 	12			1	Sg_070902	TGGCTTCTCAGATTAAGCAACG	Sg_002546	TGGTTCTGCTGATTTAATGGC	TGC(12) 	12	1			1	4	1	1
545855_0049_FC61RLR:2:63:10414:2632	AAAG(12) 	12			1	Sg_110899	CACAGAGACACAGAACCAGGC	Sg_078426	CGTCTTTGTGACTACACAGGAGC	AAAG(12) 	12	1			2	1	1	1
545855_0049_FC61RLR:2:93:4093:19144	AGGG(12) 	12			1	Sg_017154	CATCATGAGTAATCTGCTCGCC	Sg_079204	GGAGAAAGGGTGGAAGGGG	AGGG(12) 	12	1			1	1	1	1
545855_0049_FC61RLR:2:99:17070:1507	AAAAC(20) 	20			1	Sg_061222	TTGCAGAAATGAAGAAGTAGGTGG	Sg_096021	GGGGTTTAATGAGCTGAACTGG	AAAAC(20) 	20	1			1	3	1	1
545855_0049_FC61RLR:2:82:3602:17037	TGC(12) TGC(12) 	24			1	Sg_000474	CCCTGTCATCTTCCTGCTGC	Sg_001123	GTCAGGGTCTTTGGGTGAGC	TGC(12) TGC(12) 	24	1			6	6	6	3
545855_0049_FC61RLR:2:57:16826:9030	AAAT(12) 	12			1	Sg_030196	GGTACCTACTGTCCATGTTGTTGC	Sg_079060	CACCTGTGTCAGAACTGGGC	AAAT(12) 	12	1			1	1	1	1
545855_0049_FC61RLR:2:72:17839:14361	AAAG(12) AAAG(12) 	24			1	Sg_096478	AGAGTGTTAAGCATTACCATTTGAGC	Sg_029727	GAGAGATCGGAAGAGCGTCG	AAAG(12) 	12	1			2	115835	1	1
545855_0049_FC61RLR:2:59:11071:8158	AC(12) 	12			1	Sg_045354	AAAATAATGAAAACTTCCCTGACC	Sg_088893	ACCCACTCAACCACACAACC	AC(12) 	12	1			2	1	1	1
545855_0049_FC61RLR:2:104:3632:5288	AAAC(12) AAAC(12) 	24			1	Sg_065980	AAGAGCAGTTTGAGTGCAGAGC	Sg_018239	TCTTAATGCTTCCAACCGTCC	AAAC(12) AAAC(12) 	24	1			1	1	1	1
545855_0049_FC61RLR:2:10:19315:14050	AAAC(20) 	20			1	Sg_081198	TGATAGGAAACAGGGAGCAGC	Sg_014467	TTTGCTCTAAGTAAACTGAACAGAAGG	AAAC(20) 	20	1			1	4	1	1
545855_0049_FC61RLR:2:53:11338:5424	AAAC(12) 	12			1	Sg_014056	TTTATATCGCCTTTGCCTCC	Sg_089545	TTTTCCCATTCCCTGTGC	AAAC(12) 	12	1			4	2	2	2
545855_0049_FC61RLR:2:77:3526:17523	AAAC(12) AAAC(12) 	24			1	Sg_032324	AGATGATGTCAGTGGCTCTTCC	Sg_030020	TAGTTTTAATTATGTATATGCCACTCTCG	AAAC(12) AAAC(12) 	24	1			7	1	1	1
545855_0049_FC61RLR:2:69:17409:17933	AAAT(12) AAAT(12) 	24			1	Sg_092867	GCCGTGTCTTATTGATTGCC	Sg_103752	AAATTCAAAGGTTTTCCTCCCC	AAAT(12) AAAT(12) 	24	1			1	1	1	1
545855_0049_FC61RLR:2:1:4182:18145	ATT(12) 	12			1	Sg_036490	GGCTTGTAATGGAAATCCAGG	Sg_007060	CAGTGCTTCTCCCCTATCCC	ATT(12) 	12	1			8	3	1	1
545855_0049_FC61RLR:2:10:12552:20001	ATT(12) 	12			1	Sg_018855	AAAACAGCCTACCTTGCAACC	Sg_031436	ATGCAAGTGAAGCCAGAACG	ATT(12) 	12	1			1	1	1	1
545855_0049_FC61RLR:2:69:17464:12741	AC(20) AT(14) 	34			1	Sg_099357	TGTTTACTGAGAAAAGGAAGAGAGG	Sg_007688	TTTAATTGGTGGTGGGAGAGC	AC(20) AT(14) 	34	1			1	1	1	1
545855_0049_FC61RLR:2:56:16963:17450	TC(12) 	12			1	Sg_093249	TGGTGCCTGGTAATCTGCC	Sg_061226	TCTCCCACTCCTTGCTCTGG	TC(12) 	12	1			6	3	6	3
545855_0049_FC61RLR:2:3:2078:19598	AAAC(16) AAAC(16) 	32			1	Sg_002351	TTTTCAAGCTCATCTCCTACCC	Sg_089917	AAAACCTCAATATAAGTTCCTGATGG	AAAC(16) 	16	1			5	5	5	2
545855_0049_FC61RLR:2:3:5634:8188	AAAT(12) AAAT(12) 	24			1	Sg_000442	ATTGCATTGGAATTACCTTTCC	Sg_111477	CAATCAAATGTCTTCTAGGGATGC	AAAT(12) AAAT(12) 	24	1			1	1	1	1
545855_0049_FC61RLR:2:92:12245:6891	AC(16) AT(12) 	28			1	Sg_049256	GCAGCTGAGGCTAAAATAAAAGC	Sg_018748	TTAGCAGCTGATGCAAAGGC	AC(16) AT(12) 	28	1			9	1	1	1
545855_0049_FC61RLR:2:54:7722:15019	TGGG(12) 	12			1	Sg_089672	CTACACAACCTAACGCCGCC	Sg_006410	ATTGCCAAAGCTAATGGCCC	TGGG(12) 	12	1			1	1	1	1
545855_0049_FC61RLR:2:53:2479:19447	AAAC(12) 	12			1	Sg_022363	TTTTAGTATACTTAGAGCACCACATTGC	Sg_046923	GCAAGTTCTTGTTACTCATCAGTGG	AAAC(12) 	12	1			2	3	2	2
545855_0049_FC61RLR:2:102:6662:6345	AAAG(12) 	12			1	Sg_020110	TGCAATTTGAATTGTTCTCGG	Sg_056517	TCAGTGAAAGAGAAAAGCATTTGG	AAAG(12) 	12	1			3	3	3	1
545855_0049_FC61RLR:2:91:4206:5255	AAGT(12) AAGT(12) 	24			1	Sg_085005	AGGGTGGTAGCAGCAAGAGG	Sg_029254	GCATTTCTGTGACTTACACCTGC	AAGT(12) AAGT(12) 	24	1			1	1	1	1
545855_0049_FC61RLR:2:95:17036:12280	ATC(12) ATC(12) 	24			1	Sg_003806	TTGTCTTAGGATGAAGTTCTAAGTGG	Sg_003806	TTGTCTTAGGATGAAGTTCTAAGTGG	ATC(12) ATC(12) 	24	1			3	3	2	1
545855_0049_FC61RLR:2:86:5650:11163	TC(12) 	12			1	Sg_028041	GGGGTCAGACTGAGAGGTGG	Sg_054026	GATAGCAGAAAGTTTATGTGAGGGC	TC(12) 	12	1			1	1	1	1
545855_0049_FC61RLR:2:94:8094:9703	AAC(12) AAC(12) 	24			1	Sg_079933	CATGACTGCAAAATGCTCACC	Sg_081380	TCCACATATTTTACTAAGAGAAACTGGG	AAC(12) AAC(12) 	24	1			2	1	1	1
545855_0049_FC61RLR:2:55:10078:19196	ACTGT(15) 	15			1	Sg_022458	CCATCAGCCATAATTTCAGGG	Sg_095587	TTTTCCCTAGCACCATCAGC	ACTGT(15) 	15	1			1	1	1	1
545855_0049_FC61RLR:2:52:7547:3745	AAAC(12) 	12			1	Sg_015453	TTTCAGAGTAGTTATGGAGACAATGC	Sg_047855	GCACAGTGCTTCTCAAACACG	AAAC(12) 	12	1			3	4	1	1
545855_0049_FC61RLR:2:82:15412:2668	TC(12) TC(12) 	24			1	Sg_083266	TGGAACAAGTGCATCTCATGG	Sg_113289	CCAATGAAAACTTGGGTGGG	TC(12) TC(12) 	24	1			2	2	2	2
545855_0049_FC61RLR:2:53:11828:12797	AAAAC(15) 	15			1	Sg_029788	ACTGCATATGTGTGGGCACC	Sg_005530	GAAGATACAAGATATTTGTTCAGCAGC	AAAAC(15) 	15	1			1	1	1	1
545855_0049_FC61RLR:2:7:4690:19296	AAAT(12) 	12			1	Sg_098356	AAACCATCACTGTCTCCTGTGC	Sg_107612	CCTGGTAATCCAGTGGTAGCG	AAAT(12) 	12	1			1	2	1	1
545855_0049_FC61RLR:2:2:1761:3372	AAAG(12) 	12			1	Sg_034298	CAAGTCTCATGGTACCCTCTGC	Sg_039887	CCAACCTTTGCTTTCATTGC	AAAG(12) 	12	1			5	4	4	4
545855_0049_FC61RLR:2:98:9125:11730	AAAG(12) 	12			1	Sg_005299	TTGAAAGCTTTTACTGCTCATTCG	Sg_009217	TTTCTCAAGTGGCTAACAAGGC	AAAG(12) 	12	1			1	5	1	1
545855_0049_FC61RLR:2:92:4501:19778	TTCC(12) 	12			1	Sg_011577	TTGCTTGCAAGTGAGCTGC	Sg_003827	CAACAGCAATCACAAATTCTGC	TTCC(12) 	12	1			2	4	1	1
545855_0049_FC61RLR:2:78:10136:17005	AAAG(12) 	12			1	Sg_029243	CGTTCACTGCAGAAGCTTGG	Sg_024044	CCAGCCTTTGTTGCTAAGCC	AAAG(12) 	12	1			13	20	3	2
545855_0049_FC61RLR:2:2:19138:9258	AGGT(12) 	12			1	Sg_023128	GCTTATTAAGGAAAACTGAACTCCG	Sg_072065	GACCAATAACAACAGGCTTTGC	AGGT(12) 	12	1			1	1	1	1
545855_0049_FC61RLR:2:81:16237:12061	AAAG(16) AAAG(16) 	32			1	Sg_071794	GTCCTACACCTCAACGTGCC	Sg_082764	TTGCAGATTTTGTCGTTTGC	AAAG(16) 	16	1			4	5	3	2
545855_0049_FC61RLR:2:81:9389:8489	AAAT(12) AAAT(12) 	24			1	Sg_069150	TTTTCCTTGCATCCTTCAAGC	Sg_047711	TGAAGGCATAGATGAAAATAAACAGC	AAAT(12) 	12	1			5	5	5	2
545855_0049_FC61RLR:2:53:12407:13990	AAAAC(15) 	15			1	Sg_110175	TGCCAATGTTTTCTTAAAGTTATTGC	Sg_088056	CTGCAATGGGTGTCTTTCCC	AAAAC(15) 	15	1			3	3	1	1
545855_0049_FC61RLR:2:53:15907:11778	ACCCC(15) 	15			1	Sg_102617	TACAATGCACTCCCACATCC	Sg_018603	CTACATTGCTCTTATACTTGTGTATTCC	ACCCC(15) 	15	1			1	1	1	1
545855_0049_FC61RLR:2:77:14955:8003	TGCG(12) 	12			1	Sg_079357	AACTGATGTCCTTCCCGTGC	Sg_004293	AGAAACTTCCCCATCGAACG	TGCG(12) 	12	1			24	3	2	2
545855_0049_FC61RLR:2:55:16573:18772	AT(26) 	26			1	Sg_014388	TTTTCAGCTGTGTCTTCAGTAGC	Sg_074120	CCATGCAGGGAATAATACCG	AT(26) 	26	1			1	1	1	1
545855_0049_FC61RLR:2:106:4940:9028	AAAG(12) 	12			1	Sg_071159	GCTAAGGAACATTCTGGCGG	Sg_016209	CCGGCTAAGGAACACTCTGG	AAAG(12) 	12	1			1	1	1	1
545855_0049_FC61RLR:2:70:8633:15317	AAAT(12) AAAT(12) 	24			1	Sg_018222	CAGAGATTCTGACTGCCTGTCC	Sg_044771	GCAAAGTAGGCACAATTCACC	AAAT(12) AAAT(12) 	24	1			2	4	2	2
545855_0049_FC61RLR:2:6:14589:6871	AAAAC(15) AAAAC(15) 	30			1	Sg_078032	CAGGAAGTAAGGCTGCAGGG	Sg_061930	GCTAGTTCTTGCTGCTTCTCTGG	AAAAC(15) AAAAC(15) 	30	1			1	1	1	1
545855_0049_FC61RLR:2:53:7185:9167	AAAT(12) 	12			1	Sg_093765	GAGCATATTGAAAGAATACAGAAGCC	Sg_013948	TATTCTGTACAGGCGGCACC	AAAT(12) 	12	1			2	1	1	1
545855_0049_FC61RLR:2:4:5441:1118	AGGT(12) 	12			1	Sg_111695	AATGCATTAATGGGGTTGGC	Sg_088668	TGTGCTTGAGGTGTAGGTCG	AGGT(12) 	12	1			1	1	1	1
545855_0049_FC61RLR:2:92:11636:16600	AAAG(12) 	12			1	Sg_055507	TGCTAAGAAAGGCAGAAAACAGG	Sg_112440	CAATTTTGTCTTCTCTACATAACTGTTGG	AAAG(12) 	12	1			2	3	2	2
545855_0049_FC61RLR:2:79:1431:12415	TGGG(12) 	12			1	Sg_041420	GCTATTCCTTCCTAAAAGTTAAGGGC	Sg_056574	GAGAGTGGTGAGTCCCTGGC	TGGG(12) 	12	1			1	1	1	1
545855_0049_FC61RLR:2:78:15914:6780	AAAT(12) 	12			1	Sg_071532	TGACCTCCCCTGTCTTGTCC	Sg_070990	CTTCCCCACCTTGCTTCTCC	AAAT(12) 	12	1			10	13	9	4
545855_0049_FC61RLR:2:104:14986:2469	TTC(12) 	12			1	Sg_049009	GACTTATGAAGGACTCTTTTCTGCC	Sg_012719	TAAGCCTGCTTCCCTCCC	TTC(12) 	12	1			7	1	1	1
545855_0049_FC61RLR:2:91:3390:5889	AGTG(12) AGTG(12) 	24			1	Sg_055352	TGCTGATATGACCAAGGATAATTCC	Sg_115824	TGTTTTCTTGCACTCTGTGGC	AGTG(12) AGTG(12) 	24	1			5	5	4	4
545855_0049_FC61RLR:2:10:18141:1686	AT(22) 	22			1	Sg_007365	TGGTCCTATCACTACAAGCTCCC	Sg_001341	GAGAGTCAGACCCGGATTGG	AT(22) 	22	1			1	1	1	1
545855_0049_FC61RLR:2:6:12648:4423	AT(12) AT(12) 	24			1	Sg_099497	TGAAATAATGCCAACTGTAGACG	Sg_107094	TATTTCAGCTCAGCAGTGCG	AT(12) 	12	1			2	2	1	1
545855_0049_FC61RLR:2:95:17859:8743	ACC(12) 	12			1	Sg_003835	TGCATATTTAAATTACTTTCCCTGCC	Sg_031561	TACTTTCCCTGGCATGAGCC	ACC(12) 	12	1			3	1	1	1
545855_0049_FC61RLR:2:54:3918:18901	AC(14) 	14			1	Sg_108899	TACAATTATCGCCCGCTTCC	Sg_024634	AACCACACCAAAATCACAATCC	AC(14) 	14	1			1	1	1	1
545855_0049_FC61RLR:2:97:15311:2750	AAC(12) AAC(12) 	24			1	Sg_024549	CCAAAGATATATGGAGGACAAAGC	Sg_002236	TTCCTTGAATGATTGTTTAGCC	AAC(12) 	12	1			9	6	8	2
545855_0049_FC61RLR:2:68:2758:19073	AAAC(12) 	12			1	Sg_070253	TTTGATCATATGAGAAAGAGTCTGG	Sg_109738	TCTCAGAGGGATCAGAAATCC	AAAC(12) 	12	1			5	4	2	2
545855_0049_FC61RLR:2:70:17362:11054	AC(12) 	12			1	Sg_025181	CTGGCCATGTGGGTATGC	Sg_056653	CATCCTGGGGACAAAACTGC	AC(12) 	12	1			3	3	1	1
545855_0049_FC61RLR:2:104:16897:5196	AAC(18) AAC(18) 	36			1	Sg_018334	ATATTCTGGGGTGCAGGGG	Sg_008154	CCCTGTAGAAACAACAGCAGAGG	AAC(18) AAC(18) 	36	1			2	6	2	1
545855_0049_FC61RLR:2:69:19060:10649	AGGG(12) 	12			1	Sg_099423	TGTTGACACCTGAAGCCACC	Sg_010525	CACCTTCGCACCTCTTCTCC	AGGG(12) 	12	1			2	2	2	2
545855_0049_FC61RLR:2:102:2429:10979	AAAG(12) AAAG(12) 	24			1	Sg_007423	AATCCGCTTTTGATGTTTCC	Sg_027495	AAATGCTGATACTGATTCCACC	AAAG(12) 	12	1			6	3	6	3
545855_0049_FC61RLR:2:74:10054:5550	AAAC(12) 	12			1	Sg_020957	TGAGAGATCGGAAGAGCGG	Sg_029727	GAGAGATCGGAAGAGCGTCG	AAAC(12) 	12	1			123501	115835	12898	391
545855_0049_FC61RLR:2:10:14324:16215	AC(16) 	16			1	Sg_098639	TCGTCTGAAGGTGACAAAGGC	Sg_092856	CAGGCAACATCTTCCAAGCC	AC(16) 	16	1			1	1	1	1
545855_0049_FC61RLR:2:77:10387:17269	TGCC(12) TGCC(12) 	24			1	Sg_056465	GAGAGGGTCTGACCACCAGC	Sg_100629	CCTCTCCAATCTTCAACATCCG	TGCC(12) 	12	1			2	1	2	1
545855_0049_FC61RLR:2:63:6388:15885	ACCCC(15) ACCCC(15) 	30			1	Sg_047264	CAATGTCGTGTTGGCAGACC	Sg_026037	AATGGAGCAGTGTTAGGGGC	ACCCC(15) ACCCC(15) 	30	1			1	3	1	1
545855_0049_FC61RLR:2:5:8906:18387	ATTTT(15) 	15			1	Sg_090201	TCTCTTCTTCTGTTACTCATTCTAATAGC	Sg_065124	AATTAACCTCGTCTTTGGATGC	ATTTT(15) 	15	1			4	1	1	1
545855_0049_FC61RLR:2:1:3684:3868	AAC(15) 	15			1	Sg_054074	TCCTCTGGAGTTGATCCAAGC	Sg_095116	CGCAGGTCTAGACATTCTGGC	AAC(15) 	15	1			1	1	1	1
545855_0049_FC61RLR:2:100:11696:12294	AAAT(12) 	12			1	Sg_100361	ATGCACCCAGACCTTAAAGC	Sg_073580	TCTACTATGCACACAGAATCTTGC	AAAT(12) 	12	1			1	1	1	1
545855_0049_FC61RLR:2:97:7650:16488	AAAT(12) 	12			1	Sg_062749	ACTTGACCTCAAAGTCGGGG	Sg_031185	GACTAACTTTATAGGATAAATTCTTGCCC	AAAT(12) 	12	1			1	1	1	1
545855_0049_FC61RLR:2:64:16497:15914	AAAG(12) 	12			1	Sg_097930	CAGAAGTCCCTAAACTTACATCATGG	Sg_000121	GGGCCCTGAATAACACTGACC	AAAG(12) 	12	1			1	1	1	1
545855_0049_FC61RLR:2:97:7750:3244	TTC(12) 	12			1	Sg_002628	AAATTTTCTTGTCACCCCGC	Sg_006086	AAGCAATGTTTATTGCCTTGC	TTC(12) 	12	1			6	3	3	3
545855_0049_FC61RLR:2:61:4124:10765	AAAT(12) AAAT(12) 	24			1	Sg_060537	TGAAAATTTGGACTGACTAAATACTAGG	Sg_077704	TCTTATTAGCAAGTCTGAGCCACC	AAAT(12) 	12	1			4	3	4	2
545855_0049_FC61RLR:2:84:13783:14707	TTCC(12) 	12			1	Sg_107396	CTTCTCACGCAACTTGCAGC	Sg_028633	CATGTATATCTGGCCTTCAAAATCC	TTCC(12) 	12	1			1	1	1	1
545855_0049_FC61RLR:2:65:11042:5839	AAAC(12) 	12			1	Sg_093030	TTACAACCTCCTTTCTCCTTCC	Sg_085796	TCTGTGTAATCGTTATGCTGGC	AAAC(12) 	12	1			3	3	3	3
545855_0049_FC61RLR:2:74:10004:9235	AAAAC(15) 	15			1	Sg_070309	ACCAGTTTTGACTCCCCTCG	Sg_085075	AACATGGTTGCTTTAGTCATTAATAGG	AAAAC(15) 	15	1			1	1	1	1
545855_0049_FC61RLR:2:61:12965:11361	AAC(12) 	12			1	Sg_025123	TCCCATAAAACAAATGTGGG	Sg_005107	AAACAATGTTCAGCTTCGTCC	AAC(12) 	12	1			5	5	5	5
545855_0049_FC61RLR:2:68:7325:8870	TTCC(16) TTCC(56) TTCC(20) TTCC(20) 	112	TTCC 		1	Sg_037181	GGAAGGAAGCCAGAAGGC	Sg_105010	GTTTCTCAGCCATGTGTTGG	TTCC(20) TTCC(20) 	40	1	TTCC 		1	3	1	1
545855_0049_FC61RLR:2:69:16212:14910	AAAAC(15) 	15			1	Sg_020957	TGAGAGATCGGAAGAGCGG	Sg_057845	CACGAACCCATGACAGAAGC	AAAAC(15) 	15	1			123501	1	1	1
545855_0049_FC61RLR:2:80:10856:5540	AAAT(12) AAAT(20) 	32			1	Sg_051343	AAAACTACAGCAGAATATGGAAGC	Sg_068128	GATTATTGCACAATTAACAAAGCC	AAAT(12) AAAT(20) 	32	1			1	1	1	1
545855_0049_FC61RLR:2:81:13098:16098	AAAT(12) AAAT(12) 	24			1	Sg_101382	GGGCAAGTAGATTATGAAGAGAAAGG	Sg_072598	TTTTGTCACAGCCAATTTTCC	AAAT(12) 	12	1			513	5835	370	5
545855_0049_FC61RLR:2:89:9682:8322	AATT(12) 	12			1	Sg_030438	TGCGTTATACTTGACCACCCC	Sg_022797	TGAGTTATACTTGAACACCCCATATCC	AATT(12) 	12	1			1	1	1	1
545855_0049_FC61RLR:2:83:15897:5769	ACC(12) ACC(12) 	24			1	Sg_043458	GAAGATGGTGCTTTCTCTGTGC	Sg_038649	TCCTTTGAGAAGGGTGGTGG	ACC(12) ACC(12) 	24	1			2	2	2	1
545855_0049_FC61RLR:2:10:6881:8644	AAC(12) 	12			1	Sg_029080	TGTGAACAGACCTTTCAATGTACC	Sg_065795	TCAAGAGAATCCTTCCAAAGC	AAC(12) 	12	1			8	2	2	1
545855_0049_FC61RLR:2:10:12927:17869	ACC(12) 	12			1	Sg_084524	ACAACAACCACACACACCCG	Sg_063063	TTGCTCCCTTCATGCTCTCC	ACC(12) 	12	1			1	3	1	1
545855_0049_FC61RLR:2:1:4187:14188	AT(12) 	12			1	Sg_014074	TTCAGAGCAATAAGTGCAAAGC	Sg_068118	TTTTAATGGCTTGGTGTTGC	AT(12) 	12	1			4	3	3	1
545855_0049_FC61RLR:2:82:2330:13964	AAAT(16) AAAT(16) 	32			1	Sg_023077	CGTGGCTTCACAGATTCCC	Sg_072628	TGCCAAATTATTCAAAATGGG	AAAT(16) 	16	1			6	6	6	3
545855_0049_FC61RLR:2:85:1788:9935	AAAG(12) 	12	AAAG 		1	Sg_018321	TCCATGCCAGCATTTTACCC	Sg_056697	TTGTGACTTTCCAGCTTGGG	AAAG(12) 	12	1	AAAG 		6	6	6	5
545855_0049_FC61RLR:2:69:12981:8885	AAATG(15) 	15			1	Sg_111068	GCTTCTGTTTGCCCTAAATAATTCC	Sg_044452	CTTCTGTTTTCCAACTCATCCG	AAATG(15) 	15	1			4	1	1	1
545855_0049_FC61RLR:2:51:13977:5314	ATT(15) ATT(15) 	30			1	Sg_021701	CCTGCCTAGCAACTACTTGACG	Sg_070233	AAGATAGATCTAATTAACCATTCTTCCTGG	ATT(15) ATT(15) 	30	1			2	6	2	1
545855_0049_FC61RLR:2:92:16553:4718	AAAC(12) 	12			1	Sg_093030	TTACAACCTCCTTTCTCCTTCC	Sg_085796	TCTGTGTAATCGTTATGCTGGC	AAAC(12) 	12	1			3	3	3	3
545855_0049_FC61RLR:2:77:10622:3417	AAAC(12) AAAC(12) 	24			1	Sg_037665	AAAATGATGGTAAATATGCTGGC	Sg_066067	TTTTGCAGTTAACTCCTATTCTGC	AAAC(12) AAAC(12) 	24	1			1	3	1	1
545855_0049_FC61RLR:2:106:9598:2720	ATGG(12) ATGG(12) ATGG(12) 	36			1	Sg_114973	CATCACCAAGTCTATCCATCCC	Sg_046506	TTTTCCTATTGCACGACCCC	ATGG(12) ATGG(12) ATGG(12) 	36	1			3	4	3	3
545855_0049_FC61RLR:2:83:5769:8245	AAAC(12) AAAC(12) 	24	AAAC 		1	Sg_049146	GTTTACATGTCCTGTACCTATGAGGG	Sg_115672	CCATTCATCACCTATGCAGGC	AAAC(12) AAAC(12) 	24	1	AAAC 		2	2	2	2
545855_0049_FC61RLR:2:67:8981:14723	AAC(12) 	12			1	Sg_093754	AGGCCCTGCTCTGCAACC	Sg_019453	CCCACAACCAACACAACAGC	AAC(12) 	12	1			1	1	1	1
545855_0049_FC61RLR:2:100:12171:2400	TGC(12) TGC(12) 	24			1	Sg_050671	ACAGGAATGGGAGATGCTGC	Sg_104255	TTTTGCCCAGATTTCACTGC	TGC(12) TGC(12) 	24	1			2	2	2	1
545855_0049_FC61RLR:2:58:2141:1151	AAAC(12) 	12			1	Sg_095660	AAAACTTAGTTCTCTGCAAGGGG	Sg_039725	TCAGTAAATTCCTCACAGACAGC	AAAC(12) 	12	1			3	1	1	1
545855_0049_FC61RLR:2:58:13108:14583	AAAC(12) AAAC(12) 	24			1	Sg_104543	CGTGTATCTGGAGAAGTCTTGGG	Sg_019795	TCAGCTGGAAGGAAAGTGGC	AAAC(12) 	12	1			2	4	2	2
545855_0049_FC61RLR:2:72:1892:1601	AAAC(20) AAAAC(20) 	40			1	Sg_048126	TAATGGTCTCGCTCGTCAGC	Sg_048126	TAATGGTCTCGCTCGTCAGC	AAAC(20) AAAAC(20) 	40	1			2	2	2	1
545855_0049_FC61RLR:2:78:17266:18031	ATT(12) 	12			1	Sg_070166	TTGAAGAAAGAACGAACATTCACC	Sg_111658	TTTCACTGCAACAGGAAGGC	ATT(12) 	12	1			1	1	1	1
545855_0049_FC61RLR:2:83:13954:2609	AAAT(12) 	12			1	Sg_081992	AAAGAAAACCAAATAACTCCATCC	Sg_008915	GGGCCTGTTTATGTATTTGGG	AAAT(12) 	12	1			2	2	2	2
545855_0049_FC61RLR:2:73:11801:18642	ATTAGG(18) 	18			1	Sg_033857	TGTTGCACACTGCATACTTGG	Sg_043493	GGTTAGCTTTTCACAGTTCTGCC	ATTAGG(18) 	18	1			6	3	3	3
545855_0049_FC61RLR:2:13:8074:20141	AAC(12) 	12			1	Sg_085605	CGATACGTTCACAGGAGAGGG	Sg_071692	AATCCCACTATTACCATTAGTTTAGGG	AAC(12) 	12	1			2	2	2	2
545855_0049_FC61RLR:2:58:15965:15952	ATT(12) ATT(12) 	24			1	Sg_004671	TGTGGTTAGTTCATTGCAGGC	Sg_071214	AAAACAAGCAAAGCACGTCTACC	ATT(12) 	12	1			7	6	3	2
545855_0049_FC61RLR:2:52:11791:9440	AAAC(12) AAAC(12) 	24			1	Sg_086554	ATGGGCTCATGACAGGATGG	Sg_102501	CCACTGTGAAACCAGCAAGC	AAAC(12) AAAC(12) 	24	1			2	1	1	1
545855_0049_FC61RLR:2:87:18091:1056	AAAC(12) 	12			1	Sg_014924	GTATTTCTGGTGAAATATTAGACATAACC	Sg_084157	TTCTGATCTCCACTCTCCCC	AAAC(12) 	12	1			3	1	1	1
545855_0049_FC61RLR:2:56:8238:9276	TTC(12) TTC(12) 	24			1	Sg_095365	TTCTGCCCCATCTGTGTACG	Sg_090449	CTATGCTGTGCTCCGAGACG	TTC(12) 	12	1			2	1	2	1
545855_0049_FC61RLR:2:12:12421:16038	ATTTT(15) 	15			1	Sg_014150	CCTGTACACAGAGCGAAAGGC	Sg_049628	CTGGTAGGCTTATGTTCAGAGTATGC	ATTTT(15) 	15	1			1	5	1	1
545855_0049_FC61RLR:2:13:19442:7981	ATGG(12) 	12			1	Sg_088746	AAATCACAAAATTTCACGGGC	Sg_029323	TTAGGGTCTAGAAAGTTACTGCTTGG	ATGG(12) 	12	1			1	1	1	1
545855_0049_FC61RLR:2:91:5148:18316	AAAT(16) 	16			1	Sg_105746	AAACCCTTCGGGATAGAGGG	Sg_028455	TTTATTACAGGCCATCTTTCATAGG	AAAT(16) 	16	1			3	1	1	1
545855_0049_FC61RLR:2:62:15907:8734	AAAT(12) AAAC(20) 	32			1	Sg_089756	TTTATAGGGATCTGTGAGAATAGGC	Sg_067710	GCTTCTGTTGCAGAACGAGG	AAAT(12) 	12	1			1	3	1	1
545855_0049_FC61RLR:2:91:6540:1618	AATG(12) AATG(12) 	24			1	Sg_041372	CATCATCAATCCCTTATGCCC	Sg_113034	TTCTTGGTCCACATACCTTTGC	AATG(12) AATG(12) 	24	1			2	2	2	2
545855_0049_FC61RLR:2:70:6225:2238	AAAT(12) 	12			1	Sg_087526	TGCACTATTTCAACATTTGCCC	Sg_026840	TACTGTCCGTGGGACAAAGC	AAAT(12) 	12	1			3	1	2	1
545855_0049_FC61RLR:2:54:2472:18889	AAAT(12) 	12			1	Sg_099689	TTTTATCCCACACGGTCTTCG	Sg_098634	TTGTGTACTTTTATCCCACACGG	AAAT(12) 	12	1			1	2	1	1
545855_0049_FC61RLR:2:77:3659:7660	AAAC(12) 	12			1	Sg_092791	TGGTTTGAAACTTGTAATCAAATGC	Sg_052950	TCCAAGATCGGAAAAGAGTGG	AAAC(12) 	12	1			3	1	1	1
545855_0049_FC61RLR:2:98:18040:11856	AAAT(12) AAAT(16) AAAT(12) AAAT(12) 	52			1	Sg_048040	AGGGTAGTTACATATGTTCTCTCAGC	Sg_081515	CCCATCTCAAATACCAATACAGG	AAAT(12) AAAT(16) AAAT(12) AAAT(12) 	52	1			2	4	1	1
545855_0049_FC61RLR:2:12:9729:4294	AAAAG(15) 	15			1	Sg_108031	CAGAAGTACACAAACATTCTTACCAGC	Sg_039518	TGCCTACAGAAACATCACAACC	AAAAG(15) 	15	1			1	1	1	1
545855_0049_FC61RLR:2:53:9223:18481	TGCC(12) 	12			1	Sg_057651	CAGTTTGTGCCTTGAGCTGG	Sg_025278	CAGTTTGTGCCTTGAGCTGC	TGCC(12) 	12	1			1	1	1	1
545855_0049_FC61RLR:2:89:5686:1575	AAAC(16) 	16	AAAC 		1	Sg_100146	AGCAGTGCTGAAGACGGAGG	Sg_073003	GCAAGCACCATTATCTGAGTGG	AAAC(16) 	16	1	AAAC 		5	4	4	2
545855_0049_FC61RLR:2:61:16265:13907	ATT(12) 	12			1	Sg_052069	TTGAATTCCTACCACATATATAGCATAAGG	Sg_092598	GACAGCCTTACCAGATTTCACG	ATT(12) 	12	1			1	3	1	1
545855_0049_FC61RLR:2:69:10838:15306	AAAAAT(24) AAAAAT(24) 	48			1	Sg_089187	AACGTGTGCTGAGGTGTGC	Sg_005091	AACCACACACAAGCTACTGAGG	AAAAAT(24) AAAAAT(24) 	48	1			1	1	1	1
545855_0049_FC61RLR:2:11:14625:18099	AGGG(12) 	12			1	Sg_115513	AGTGGTTTCCAACTGCCTGC	Sg_103470	GGCTTTTCCCAAGTGACAGC	AGGG(12) 	12	1			1	1	1	1
545855_0049_FC61RLR:2:10:3092:6583	AAC(12) 	12			1	Sg_091142	TTTGCAGATAAAAGTGGAAAGCC	Sg_023392	AAGTTAGCATTTGTGACGTGGC	AAC(12) 	12	1			1	1	1	1
545855_0049_FC61RLR:2:91:11209:3583	ACTG(12) 	12			1	Sg_023032	CCATTTTAAGTAAAAGCAGCAAGG	Sg_023631	GAAGTAAGAATATCTCGTGCTAGGC	ACTG(12) 	12	1			1	1	1	1
545855_0049_FC61RLR:2:65:6107:4921	TCTG(12) 	12			1	Sg_109785	TGCTTGCTTATGTATTTCTTTAAACAGC	Sg_069745	GGTTCTCCATGTACTAACAAAACACC	TCTG(12) 	12	1			4	9	3	1
545855_0049_FC61RLR:2:75:8055:16428	AAC(12) 	12			1	Sg_040318	AACTACAGACATAGCTGGGGC	Sg_076962	TCCCTTCTTTTCAATACCAGC	AAC(12) 	12	1			4	2	2	2
545855_0049_FC61RLR:2:103:8763:1780	AAAG(12) 	12			1	Sg_109526	TTGATGAGTGGCCTGAATGC	Sg_082346	CAATCACTACAGCTCAAATGAAATGC	AAAG(12) 	12	1			3	2	1	1
545855_0049_FC61RLR:2:99:16335:12854	ACTCT(30) ACTCT(30) 	60	ACTCT 		1	Sg_065641	TTTACTAATTTGGAGAGGTCAGGC	Sg_022668	GGAGTAGTTCATTTGGAAGAGACC	ACTCT(30) 	30	1	ACTCT 		1	2	1	1
545855_0049_FC61RLR:2:55:12611:12340	AAAG(12) AAAG(12) 	24			1	Sg_051291	TATGCTGGCATCTGTGAGGG	Sg_097301	CAACTGCAGCCATCTTCTGC	AAAG(12) AAAG(12) 	24	1			3	2	1	1
545855_0049_FC61RLR:2:2:1989:8577	ATT(12) ATT(12) ATT(12) ATT(12) 	48			1	Sg_029061	CTCCTGGCACAACATAAGGC	Sg_020769	ACAGCTTTACCCAGGGGAGG	ATT(12) ATT(12) ATT(12) ATT(12) 	48	1			7	1	1	1
545855_0049_FC61RLR:2:78:12463:1671	TCC(18) TCC(18) TCC(12) TCC(15) TCC(12) 	75			1	Sg_016111	AGAGAAACACAAAGAGGAGGAGG	Sg_090481	GTTTCTCTTCGCTTTGCTTCG	TCC(18) TCC(18) TCC(12) TCC(15) TCC(12) 	75	1			7	7	3	1
545855_0049_FC61RLR:2:84:15601:14459	AAAT(12) AAAT(12) 	24	AAAT 		1	Sg_021797	TGACCTCAGAAGAAAGCAGC	Sg_115715	TTTCAATGCAATTTGATGACC	AAAT(12) AAAT(12) 	24	1	AAAT 		3	5	2	2
545855_0049_FC61RLR:2:103:10697:8475	AAAC(12) 	12			1	Sg_024305	GGATTAATTCAGCACCTTTGCC	Sg_076081	TGGAAGATATCACATACTTCATTGGG	AAAC(12) 	12	1			1	1	1	1
545855_0049_FC61RLR:2:92:5007:13008	AAAAAC(18) 	18			1	Sg_099951	TGTTATTGTACAAGGAGATGCCC	Sg_072038	ACTCTCTCTTGTCATCCGTTTGC	AAAAAC(18) 	18	1			1	2	1	1
545855_0049_FC61RLR:2:78:11900:2134	TTC(12) 	12			1	Sg_072395	GTGGCGCTTTCTTATAGCGG	Sg_006484	TGCATGTGCTGAGATATGTGC	TTC(12) 	12	1			1	1	1	1
545855_0049_FC61RLR:2:57:3986:14425	AAAT(16) 	16			1	Sg_106112	GAGTATGGTGTCTCACACAGAAGC	Sg_057457	GGAAATTAAAGGTGATAGTTTGCCC	AAAT(16) 	16	1			2	1	1	1
545855_0049_FC61RLR:2:97:19467:6072	AAAT(12) AAAT(12) 	24			1	Sg_095693	GCTCAAGACAGCTAAATATAAGCTAAGG	Sg_052973	TCCACAATCCCTGTCTTCACC	AAAT(12) 	12	1			3	5	3	1
545855_0049_FC61RLR:2:77:17488:10910	TGC(12) TGC(12) 	24			1	Sg_037746	AAGACCTCGCACTTGCCC	Sg_024008	CTCATCTCCCAAGAGCTCCC	TGC(12) TGC(12) 	24	1			1	1	1	1
545855_0049_FC61RLR:2:51:8353:3223	AAAC(12) 	12			1	Sg_100159	AAGGTCTTTCTAGCAAGGGGC	Sg_049397	CTTGAGGTGACTGCCTGACG	AAAC(12) 	12	1			1	1	1	1
545855_0049_FC61RLR:2:63:13620:15444	AC(18) AC(16) 	34	AC 		1	Sg_059049	TTTTATTTCCATTTCAGTAATCGGC	Sg_084070	TGTTTTATTTCCATGTAAGTTCTGCC	AC(18) AC(16) 	34	1	AC 		2	1	1	1
545855_0049_FC61RLR:2:4:12444:6537	AT(12) AT(14) 	26	AT 		1	Sg_103808	GTTAACTCTTTTCATTCCCACAGG	Sg_040497	TCCACCAAGGAGAGCTATTAAACC	AT(12) 	12	1	AT 		1	2	1	1
545855_0049_FC61RLR:2:13:15890:16638	ATT(12) ATT(15) 	27	ATT 		1	Sg_090445	CTGACAGCTGGAAAGGGACG	Sg_091449	GCAAAGCAGTTAAGACCAGCG	ATT(12) 	12	1	ATT 		2	2	2	1
545855_0049_FC61RLR:2:76:8020:5278	AC(12) 	12			1	Sg_019867	TCTCGTATGCCGTCTTCTGC	Sg_029727	GAGAGATCGGAAGAGCGTCG	AC(12) 	12	1			26478	115835	334	729
545855_0049_FC61RLR:2:62:9293:15066	AAAT(12) 	12			1	Sg_095973	TTTTCCTGTCAGTTACCTCCC	Sg_010470	GCATCTCAGTCTTTAGTTGAGGC	AAAT(12) 	12	1			5	1	1	1
545855_0049_FC61RLR:2:74:9592:11393	AAAT(12) 	12			1	Sg_018926	CAACAAACCACAAGTGGGTCC	Sg_082635	CAAATATAATCAAAACGTTCTGTCTGG	AAAT(12) 	12	1			1	1	1	1
545855_0049_FC61RLR:2:61:1782:11417	AATT(12) 	12			1	Sg_116006	AAAACTACCTAATCTGACAACAAACACC	Sg_073417	TTTTGTTCTTCTACACTGAACTAAAAGC	AATT(12) 	12	1			1	1	1	1
545855_0049_FC61RLR:2:103:14992:8020	AGGG(12) 	12			1	Sg_107483	GACTCAAGCATGTGATAAATGGG	Sg_097655	ATTGATGATCCTTGGGTGCC	AGGG(12) 	12	1			1	1	1	1
545855_0049_FC61RLR:2:98:15910:1933	TGC(12) TGC(12) 	24			1	Sg_114915	TGAGGCAGGGTAACAGAGCC	Sg_058095	AGCTTTCTGCTTGCTGACCG	TGC(12) TGC(12) 	24	1			72	2	1	1
545855_0049_FC61RLR:2:5:3195:8485	AC(18) AC(18) 	36			1	Sg_008920	TGTAACATATTTCCCCAACTGC	Sg_069090	AACTTCAGATTCTATTACAGTAACAATACG	AC(18) AC(18) 	36	1			2	2	2	2
545855_0049_FC61RLR:2:76:17979:7597	TC(16) TC(16) 	32			1	Sg_004785	GGCCTCTGGCTTGTAACTGC	Sg_070756	CAGCTCTGATGCATCTTCTTCC	TC(16) TC(16) 	32	1			4	4	4	2
545855_0049_FC61RLR:2:97:11768:15967	AAAAAT(24) 	24			1	Sg_074612	AACCTGAGCAGATTTCCTGATACC	Sg_063804	TAGCAATGTTTTGCTGGGGC	AAAAAT(24) 	24	1			1	1	1	1
545855_0049_FC61RLR:2:104:17807:16456	TGC(12) TGC(12) 	24			1	Sg_106738	GCCTCAGAACTGTTGAATCGG	Sg_075316	CTTCTCCCAAAGCCAACAGG	TGC(12) TGC(12) 	24	1			1	1	1	1
545855_0049_FC61RLR:2:10:6342:8544	TCTG(12) TCTG(12) 	24			1	Sg_074865	TCCCAATTAGATTAGAACGGACC	Sg_073520	TTTGACATACACTTGGCCCC	TCTG(12) TCTG(12) 	24	1			4	8	4	4
545855_0049_FC61RLR:2:55:13349:18259	AAAAG(15) 	15			1	Sg_095779	GTAACGGGGAACTCACAGCC	Sg_073395	CTGGGAAAACAGAAGGAGCG	AAAAG(15) 	15	1			1	2	1	1
545855_0049_FC61RLR:2:88:9127:9094	AAC(18) AAC(18) 	36			1	Sg_083359	GTGCTTGCCCTGTAACTTGC	Sg_008748	TCTCTGCAGCGAGGATGC	AAC(18) 	18	1			3	4	3	1
545855_0049_FC61RLR:2:71:18515:15740	AAAG(12) 	12			1	Sg_021489	TGCTCTCGTCTCCTTTTCCC	Sg_023984	TGGTCCAAATGGACTAGTCAGG	AAAG(12) 	12	1			3	1	1	1
545855_0049_FC61RLR:2:50:15612:3638	AT(12) 	12			1	Sg_045378	CCCTTCAAGACTTTGCTCTGG	Sg_081024	GACTTGCCAAGCAATTTGGG	AT(12) 	12	1			3	4	3	3
545855_0049_FC61RLR:2:10:10459:5294	AGAGC(15) 	15			1	Sg_088276	TGAAAACTGCGCTCAAGTCG	Sg_036757	GCCTTCCTTTGGTTAGCAGC	AGAGC(15) 	15	1			1	1	1	1
545855_0049_FC61RLR:2:97:8832:6493	AAAC(24) AAAC(24) 	48			1	Sg_086599	AGACAACAAAACCTTTTATTTGGG	Sg_070068	TAGTTTTCCATGTGCGAGGG	AAAC(24) AAAC(24) 	48	1			2	2	2	2
545855_0049_FC61RLR:2:66:8029:2601	TC(12) 	12			1	Sg_043914	GGATTTTAGACAGCCAGTTTACGG	Sg_044634	GACAAGGCTGGTCTGAGTTTCC	TC(12) 	12	1			2	2	2	2
545855_0049_FC61RLR:2:3:9981:9091	AAAT(12) 	12			1	Sg_108210	CAGCTCCATTAAACATGCCG	Sg_097943	AAGTTGAAGCACTGCTATGTTCC	AAAT(12) 	12	1			2	2	2	2
545855_0049_FC61RLR:2:67:15994:3783	AAAT(12) AAAT(12) 	24	AAAT 		1	Sg_100715	AAGGGATGTGGCAAGAGAGC	Sg_077626	CATTCTGAATCCAAAGCGGG	AAAT(12) AAAT(12) 	24	1	AAAT 		1	1	1	1
545855_0049_FC61RLR:2:9:14673:10801	ATC(12) 	12			1	Sg_053787	GCTTTCAAAGATCTCAGCATGG	Sg_018228	TTGCATACACTTTCTCTAGCTCCC	ATC(12) 	12	1			1	1	1	1
545855_0049_FC61RLR:2:11:9603:7540	ATT(12) 	12			1	Sg_079067	CCCAAAAGTATAGCTCCAGGC	Sg_038416	CAATGCCATCAATTTGTTCC	ATT(12) 	12	1			3	3	2	2
545855_0049_FC61RLR:2:79:13695:6213	AC(12) 	12			1	Sg_073732	ACCAAACTGCCCTCAACCC	Sg_081682	CAGGCTCAAAGCTTGCTTCC	AC(12) 	12	1			1	2	1	1
545855_0049_FC61RLR:2:100:17766:11247	TGC(21) 	21			1	Sg_083133	CATTTTCAGCACCACATGC	Sg_002040	GCTGTTGGTTAATTTGCTGC	TGC(21) 	21	1			5	3	5	2
545855_0049_FC61RLR:2:105:12027:18332	AAAT(12) AAAT(12) 	24			1	Sg_049822	AGTTCACATTCATCACCAAAAGG	Sg_059654	TAATGCTTTAAATCAAGCCAGG	AAAT(12) AAAT(12) 	24	1			2	4	2	2
545855_0049_FC61RLR:2:59:1255:17376	ACC(12) 	12			1	Sg_047199	CATAACCAGCACCCTTTGGG	Sg_021787	CACAGGTGCTGTTGTATTTACTATGC	ACC(12) 	12	1			1	1	1	1
545855_0049_FC61RLR:2:83:12726:1961	TGC(12) TGC(12) 	24			1	Sg_048938	TCTGCAGTGCTCCTCAGTGG	Sg_031981	GGAAGCCTGGAACACTGTCG	TGC(12) 	12	1			4	6	3	3
545855_0049_FC61RLR:2:68:7274:14223	AC(36) 	36			1	Sg_022676	ATCACCTCCACCCTCTCACC	Sg_099067	GCTGAATAATATGGAAATAGATTCTTGG	AC(36) 	36	1			1	5	1	1
545855_0049_FC61RLR:2:102:6317:3963	TTGG(12) 	12			1	Sg_013671	TGCAGACTGAACCTGAAATGC	Sg_000601	TAGGAAGCTGCGTAGGAGCC	TTGG(12) 	12	1			1	2	1	1
545855_0049_FC61RLR:2:98:4701:1574	AAAC(12) 	12			1	Sg_099931	CGAAAGAAATGCATTGAATATGG	Sg_007923	CCAATGTTAACACTCCGGG	AAAC(12) 	12	1			2	3	2	2
545855_0049_FC61RLR:2:83:12188:14953	AAC(15) 	15			1	Sg_065257	TTTCCTCCCATGTCCATTCG	Sg_044649	TCTGGAACACAATCTCTGTGGG	AAC(15) 	15	1			1	1	1	1
545855_0049_FC61RLR:2:6:8245:8878	AAAC(12) 	12			1	Sg_045512	TAAACATACTACATAGTCCATGTGCTCG	Sg_038209	TATAAGATGTGAGGGTCCCAGAGC	AAAC(12) 	12	1			1	1	1	1
545855_0049_FC61RLR:2:66:15682:14669	AAAG(12) AAAG(12) 	24			1	Sg_071814	TGTAGAAGCAGTGAGATCCAGG	Sg_068726	CCATTGTTGGTTATTTTATGGC	AAAG(12) AAAG(12) 	24	1			2	4	1	1
545855_0049_FC61RLR:2:55:17542:15401	TC(16) TC(16) 	32			1	Sg_058401	GGAGGGAGAGAATGAAGGGG	Sg_098985	TTCATATCATCTCCTCTGAGACAGC	TC(16) TC(16) 	32	1			2	2	2	2
545855_0049_FC61RLR:2:64:8143:10095	TTCC(16) 	16			1	Sg_104645	CATTAACTGCTGACCCACAGC	Sg_045751	TCCTACTATGTTGAATTGGCAGC	TTCC(16) 	16	1			2	5	1	1
545855_0049_FC61RLR:2:83:11364:13893	AAAG(12) 	12			1	Sg_021698	TGTACTTGGCTGATGCAAGC	Sg_021698	TGTACTTGGCTGATGCAAGC	AAAG(12) 	12	1			4	4	2	1
545855_0049_FC61RLR:2:5:17953:3731	ATTTT(15) ATTTT(15) 	30			1	Sg_039246	AATGCCTCCCATCAAACTCG	Sg_011403	GTACCCAGTGGTTGTGTGCG	ATTTT(15) 	15	1			2	3	2	1
545855_0049_FC61RLR:2:91:17079:3996	AAC(12) 	12			1	Sg_019867	TCTCGTATGCCGTCTTCTGC	Sg_029727	GAGAGATCGGAAGAGCGTCG	AAC(12) 	12	1			26478	115835	334	729
545855_0049_FC61RLR:2:1:2068:14603	AAAAC(15) 	15			1	Sg_073989	TCTCTGGCTGCTTTCTGTCC	Sg_085943	AAGCACTTAGATCTCAAAAGCCC	AAAAC(15) 	15	1			1	1	1	1
545855_0049_FC61RLR:2:3:10011:15981	AAAT(12) AAAT(12) 	24			1	Sg_071090	TGAGCTGTCAATCCAGACTGC	Sg_078391	CAAAGGTCTCTGCTCCTCTGG	AAAT(12) AAAT(12) 	24	1			1	1	1	1
545855_0049_FC61RLR:2:88:9040:18174	TGC(12) 	12			1	Sg_058453	TTCATGAGTGTCTCCAGGCG	Sg_056127	AGGGTGTGCAAGCATTTTCC	TGC(12) 	12	1			1	2	1	1
545855_0049_FC61RLR:2:72:11704:11223	AAAC(12) AAC(12) 	24			1	Sg_091484	ACAAACAACCCACCACATCG	Sg_105692	ATCTAACATCACTGTTGTCTTTACTATTCC	AAC(12) 	12	1			1	1	1	1
545855_0049_FC61RLR:2:68:1455:19883	AATC(12) 	12			1	Sg_058795	TGAGCTACTACAGCGCAGGG	Sg_044804	ATCTCACCCATGTGAGCTGC	AATC(12) 	12	1			1	1	1	1
545855_0049_FC61RLR:2:13:7476:12942	ATGC(12) 	12			1	Sg_105977	CCTGAGTCTCTCATTTCAGCTCC	Sg_003479	TGATCCTATTGCTTCCTTCTCG	ATGC(12) 	12	1			4	2	2	2
545855_0049_FC61RLR:2:90:13887:10162	AAAC(12) AAAC(12) 	24			1	Sg_096720	TCTATATGTTAAAGCATAGCCTAGAAGG	Sg_024617	TCAGAAACAAGCACATTGCC	AAAC(12) AAAC(12) 	24	1			1	2	1	1
545855_0049_FC61RLR:2:63:3129:12878	AGT(12) 	12			1	Sg_045679	TGGATAACACTGCTGGTGGG	Sg_103575	CAGGTACTGCCTGTTCAAGGG	AGT(12) 	12	1			1	1	1	1
545855_0049_FC61RLR:2:80:4011:10557	AAAT(12) 	12			1	Sg_052947	TACTGATTTCCCTGTTTGTGGG	Sg_007856	CAGGAAGCTTTTGAGGGTGC	AAAT(12) 	12	1			3	2	1	1
545855_0049_FC61RLR:2:1:17502:7319	AAAT(24) AAAT(24) 	48			1	Sg_074906	AGGCAGAGCCAAATCATTGC	Sg_045535	TCTGCTACATCATGCAGTGCC	AAAT(24) AAAT(24) 	48	1			1	1	1	1
545855_0049_FC61RLR:2:14:13545:1789	AT(14) AT(14) 	28			1	Sg_101392	TTCTTATGGGGATCTCAAATTTCC	Sg_013223	CAAATGACAATATATATAGCTGGCTGC	AT(14) AT(14) 	28	1			4	2	2	1
545855_0049_FC61RLR:2:11:11410:1190	TTC(12) 	12			1	Sg_060058	GAATTCTCTTAACATCTCCAAAATAGG	Sg_071796	CACAGAATTCTCTTAACATCTCCC	TTC(12) 	12	1			1	4	1	1
545855_0049_FC61RLR:2:10:1595:17542	ATT(15) ATT(15) 	30			1	Sg_025011	GGATTCACAACAATTTTCAGGG	Sg_010248	TGAATCCAGAAGTTGATCCG	ATT(15) 	15	1			4	4	1	1
545855_0049_FC61RLR:2:92:5441:9325	ATT(15) 	15			1	Sg_047437	TCTCAGGGCTTTTGCTTTGG	Sg_024058	GTCCTGTCCTACTGCCTGGG	ATT(15) 	15	1			3	1	1	1
545855_0049_FC61RLR:2:79:13693:10183	AC(12) 	12			1	Sg_018340	AGTGCAAGGAGCTGATGCC	Sg_018374	GCTGTTTATACGGAAGGCGG	AC(12) 	12	1			11	6	1	1
545855_0049_FC61RLR:2:2:2512:19284	AC(12) 	12			1	Sg_023479	GACCTTTGCACATGTATGACTCC	Sg_028383	TATATGTGTGCGGGTGGGG	AC(12) 	12	1			2	1	1	1
545855_0049_FC61RLR:2:51:16579:7811	AC(14) AC(14) 	28			1	Sg_059019	TTTTGGACCAGGTTGTAGATGC	Sg_001936	GAGCAAGAGCACAGTTTTGAGC	AC(14) AC(14) 	28	1			2	2	2	2
545855_0049_FC61RLR:2:54:11418:12769	ATTTT(15) 	15			1	Sg_086520	GTTACAATTAAGCGGCAGGC	Sg_034006	TTTCTGAGTCAACAGTGGAAGG	ATTTT(15) 	15	1			1	3	1	1
545855_0049_FC61RLR:2:105:13497:19852	AAC(12) 	12			1	Sg_090419	TCAGACATAGTTAAGGTTATGTGGTAGG	Sg_007567	TCATTCTGGTCTTTCTTGACATCC	AAC(12) 	12	1			1	1	1	1
545855_0049_FC61RLR:2:95:18206:17910	AAAT(12) AAC(18) 	30			1	Sg_046938	GGAGGAAGTTTCTTTCCTACACC	Sg_055489	CAGAGAGGCTACTGACCTTACCC	AAAT(12) AAC(18) 	30	1			3	1	1	1
545855_0049_FC61RLR:2:99:2923:15376	AAAT(12) 	12			1	Sg_021866	GAGAATGAGGACACACTGGGG	Sg_116585	GGGTAGAGGGAAAAGGACCG	AAAT(12) 	12	1			1	1	1	1
545855_0049_FC61RLR:2:87:5189:1761	AAC(12) 	12			1	Sg_090469	GCATGGAGAATTGTGTATTAAAGAGG	Sg_106273	GCCGAGACATTACCAAAGGC	AAC(12) 	12	1			1	1	1	1
545855_0049_FC61RLR:2:93:6289:18668	AAAAC(15) AAAAC(15) 	30			1	Sg_075173	TTTATTCAGGCTGTGCTGGG	Sg_015540	TCCTACTCTGTGTATGTAAGTTTTGTTGC	AAAAC(15) AAAAC(15) 	30	1			2	5	2	2
545855_0049_FC61RLR:2:96:19669:4062	AC(14) 	14			1	Sg_087793	TTTCCAGATGTGTGTGTGCG	Sg_059375	TGGTTGGTTTTGACTTCCAGG	AC(14) 	14	1			1	1	1	1
545855_0049_FC61RLR:2:101:7057:13061	AAAT(16) 	16			1	Sg_013242	AACTTAAATGCTGGCTCTGGC	Sg_025767	AACATCTCTGCTCTGCTGGC	AAAT(16) 	16	1			1	3	1	1
545855_0049_FC61RLR:2:78:11956:2109	AC(12) 	12			1	Sg_112250	AAAATGACCTGCCTATCCCC	Sg_050478	AATAATCCAGTGAAAGATAGCAAGG	AC(12) 	12	1			1	1	1	1
545855_0049_FC61RLR:2:91:4350:7777	AC(12) AT(14) AC(12) AT(14) 	52			1	Sg_056010	GAACTGGAATTAGAGTTTGCACTAGC	Sg_056382	TGTGTGTGTTGGAAGCCTAGC	AC(12) AT(14) 	26	1			3	5	3	2
545855_0049_FC61RLR:2:59:16247:17895	AAAC(12) 	12			1	Sg_035284	TTGAGAGATCGGAAGAGCGG	Sg_029727	GAGAGATCGGAAGAGCGTCG	AAAC(12) 	12	1			48552	115835	737	945
545855_0049_FC61RLR:2:71:12575:12292	ATT(12) ATT(12) 	24			1	Sg_064221	AATGGTGGGGAAGAATAGTGC	Sg_097122	GAGGAATTGTCTTGGGCTGC	ATT(12) ATT(12) 	24	1			2	46	2	2
545855_0049_FC61RLR:2:103:15584:15588	TTCC(12) 	12			1	Sg_045243	ACACAGCTGGTTTTCCTCCC	Sg_029043	CCAGATCGTGGCTCAGTGG	TTCC(12) 	12	1			1	1	1	1
545855_0049_FC61RLR:2:11:4848:3013	AAAAC(15) 	15			1	Sg_007577	CTTTTACAGATGGCTTTCTTTTGC	Sg_039936	GCCAAAATAAAATTCAGCCAGG	AAAAC(15) 	15	1			4	1	0	1
545855_0049_FC61RLR:2:107:9810:2456	AGTGTG(18) AGTGTG(18) AGTGTG(36) 	72			1	Sg_035558	TGAGCGTGTGAATGTGAGGG	Sg_084926	ATGGAGGTAAGGAGGGGTGG	AGTGTG(18) AGTGTG(36) 	54	1			1	1	1	1
545855_0049_FC61RLR:2:103:17622:16615	ACC(12) 	12			1	Sg_080931	GTTGTCAGGCACTGGAATGG	Sg_004815	GAGTTGTCAGAATCACAAGGTTGG	ACC(12) 	12	1			7	1	1	1
545855_0049_FC61RLR:2:88:7632:10186	ATAC(12) 	12			1	Sg_014985	AAGCTAACCTCCACTTGGTTGG	Sg_050191	TGTATGGAGAGCATCCCTTGG	ATAC(12) 	12	1			2	2	2	2
545855_0049_FC61RLR:2:86:16953:17785	TTTGG(20) 	20			1	Sg_106844	ACCAGTTTCTCCTGTATCTCAGC	Sg_098683	CAAAAGAATTTGCTGTGGGG	TTTGG(20) 	20	1			4	1	1	1
545855_0049_FC61RLR:2:93:9182:6765	AAGAG(15) 	15			1	Sg_111659	CAACATCCCTGTGGCTTGG	Sg_027109	CCCCAGCCTTGTTAAAATAACC	AAGAG(15) 	15	1			1	5	1	1
545855_0049_FC61RLR:2:84:19610:20299	ATTTT(30) 	30	ATTTT 		1	Sg_006192	TCTCTTATGGCCCAAACTTCC	Sg_002571	AAGTACTTTTCCAGCAGGCG	ATTTT(30) 	30	1	ATTTT 		5	2	2	2
545855_0049_FC61RLR:2:53:15119:14500	AAGC(12) 	12			1	Sg_004596	GGTGCTTATGTTCAGAGAGAAGAGC	Sg_093616	TTTCCAGAGACCTGTAACCACG	AAGC(12) 	12	1			1	1	1	1
545855_0049_FC61RLR:2:76:4580:13174	ACC(15) 	15			1	Sg_086141	TTTTCAACTGATCCCCTCCG	Sg_004825	TTTATGTTGATTAATAAAAGGGTGGC	ACC(15) 	15	1			1	1	1	1
545855_0049_FC61RLR:2:106:8074:2575	AAAC(12) AAAC(12) 	24			1	Sg_063359	AACCAGCCAGTTGATCCTCC	Sg_098389	TTGTTTGTTTTCCCTCATGGC	AAAC(12) 	12	1			2	5	2	1
545855_0049_FC61RLR:2:85:7676:18031	AAAC(12) AAAC(12) 	24			1	Sg_074372	GAATCCAAGAGTATAGGAAGGAACG	Sg_025742	AAATCCTTTGCTTTGCCAGC	AAAC(12) 	12	1			3	2	2	1
545855_0049_FC61RLR:2:55:15272:18487	ATATT(15) 	15			1	Sg_001788	GAAAGCCTGCCCAATAGCC	Sg_034601	AAAGCCTGACCAATAGACTGAGC	ATATT(15) 	15	1			1	5	1	1
545855_0049_FC61RLR:2:49:15164:20226	AAAG(12) 	12			1	Sg_018710	TTTATTGTCTTCCTGGATGAGG	Sg_027483	ACCAAATTTCATCTCGCTCC	AAAG(12) 	12	1			3	1	1	1
545855_0049_FC61RLR:2:14:14541:13600	TTCC(12) TTCC(12) 	24			1	Sg_028604	AACCACTTTCTTCTTGTATCAGGC	Sg_087469	CACAGAAACAAAGACTGTGTCG	TTCC(12) TTCC(12) 	24	1			692	24	7	2
545855_0049_FC61RLR:2:5:17522:5245	ATGG(12) 	12			1	Sg_033499	TAGCCCAGGTTTGCTGATCC	Sg_073341	TTCTTCAATGTTAGGGCCGC	ATGG(12) 	12	1			5	5	5	3
545855_0049_FC61RLR:2:76:2631:15307	ATTTT(15) 	15			1	Sg_098697	TTTGATGCTATTATTCCTGCAACC	Sg_036591	GGAATGTTTTGATGCTCTTATTCC	ATTTT(15) 	15	1			1	9	1	1
545855_0049_FC61RLR:2:101:12600:20237	AT(16) 	16			1	Sg_037376	AAACCCACAGGCCTTACAGC	Sg_022053	ATTCTGAAGCTGCCCCTACC	AT(16) 	16	1			7	4	4	4
545855_0049_FC61RLR:2:101:7865:19205	AGT(12) 	12	AGT 		1	Sg_019867	TCTCGTATGCCGTCTTCTGC	Sg_029727	GAGAGATCGGAAGAGCGTCG	AGT(12) 	12	1	AGT 		26478	115835	334	729
545855_0049_FC61RLR:2:92:11284:9263	AAAC(24) AAAC(24) 	48			1	Sg_058957	AAAGCAGTCACAGGCTCTTCC	Sg_110383	CAAAACAGATGGCAGTTCAGTAGC	AAAC(24) 	24	1			1	2	1	1
545855_0049_FC61RLR:2:10:7049:1051	TGC(12) TGC(12) 	24			1	Sg_035148	GAAATTTCTGCTTGCTGACCG	Sg_114915	TGAGGCAGGGTAACAGAGCC	TGC(12) TGC(12) 	24	1			9	72	4	3
545855_0049_FC61RLR:2:63:2347:8509	ATT(12) 	12			1	Sg_104217	ATGCTTCTGCAGGCCAGG	Sg_082069	TGAAGTTAGAAGTGCAGCGATAGG	ATT(12) 	12	1			3	2	2	1
545855_0049_FC61RLR:2:85:18032:15515	AAAC(20) 	20			1	Sg_101024	TCAAATCCAGATTTTGTGGG	Sg_101024	TCAAATCCAGATTTTGTGGG	AAAC(20) 	20	1			2	2	2	1
545855_0049_FC61RLR:2:13:12016:18191	AC(12) AC(14) AC(12) 	38	AC 		1	Sg_054035	CAGACTCCAGCTGAGATGAGG	Sg_099402	ACACACACAAGCACTGCTCC	AC(12) 	12	1	AC 		3	9	3	3
545855_0049_FC61RLR:2:51:16456:18576	TGTGG(15) 	15			1	Sg_027646	GACAGCCATAGCCTCCATCC	Sg_076930	GTTTTCATGCCTGTGCTCCC	TGTGG(15) 	15	1			1	1	1	1
545855_0049_FC61RLR:2:88:2423:8472	AAAC(16) AAAC(16) 	32			1	Sg_112864	TGACTTAGGTAGAGGGACTTGGC	Sg_081412	AAAGTTGGCAAAGGATTAAGTATGC	AAAC(16) AAAC(16) 	32	1			2	2	2	1
545855_0049_FC61RLR:2:89:12156:18947	AAAT(12) AAAT(12) 	24			1	Sg_058307	GAGGCTTAATGCAAGTCCCC	Sg_096157	CAGTCCTAGGCCAAACAGCC	AAAT(12) AAAT(12) 	24	1			2	2	1	1
545855_0049_FC61RLR:2:52:16013:11214	AAGC(12) 	12			1	Sg_108595	TTGAAGGGGAAGGTGACTCC	Sg_054647	CTGCAAGGGAGCAGACAGC	AAGC(12) 	12	1			1	1	1	1
545855_0049_FC61RLR:2:104:14449:4026	TC(12) 	12			1	Sg_007800	AGCCCCTCCAGATCATGC	Sg_018667	CACCAAAATTCCACTGATTTTACG	TC(12) 	12	1			1	2	1	1
545855_0049_FC61RLR:2:95:1412:7040	AGGG(12) 	12			1	Sg_010904	GCTGTAACCTGTTGCTCTCTCG	Sg_032112	ACTTCCCTTGACATCCCACC	AGGG(12) 	12	1			1	1	1	1
545855_0049_FC61RLR:2:59:8898:15199	AAAG(12) 	12			1	Sg_009315	TCTCTGCATAGCAGTAGTTCAGC	Sg_065168	TGTGGGTTATTTTCAATAAGTGC	AAAG(12) 	12	1			1	1	1	1
545855_0049_FC61RLR:2:66:12532:2535	AAC(15) 	15			1	Sg_048257	GCTTTTCCAGTTCTTTCACTTCG	Sg_080916	CACAGCTATTGGCTCAGATGC	AAC(15) 	15	1			1	1	1	1
545855_0049_FC61RLR:2:96:4060:15386	AAAG(16) 	16			1	Sg_013561	TAGAGCCTCCAGAGGATGCC	Sg_009504	AAATAGAGCCTCCAAAGGATGG	AAAG(16) 	16	1			3	1	1	1
545855_0049_FC61RLR:2:5:12497:12322	AGTG(12) 	12			1	Sg_097444	GCTTCTGGCATATTCTATTTGGG	Sg_055108	GAGTTCATCTGTGTTACAGCCCC	AGTG(12) 	12	1			1	1	1	1
545855_0049_FC61RLR:2:93:4091:17068	ATGC(16) 	16			1	Sg_085782	TCTCTTCATGTTTCACACCTGC	Sg_061388	TCTTTCCCCTTTGAAGACAAGG	ATGC(16) 	16	1			9	11	1	5
545855_0049_FC61RLR:2:8:15796:16821	TGC(12) 	12			1	Sg_049407	AACAGCAAAGAATCAGGAGTGC	Sg_051394	AAAGCTGATTTCCTGCAGTTCC	TGC(12) 	12	1			3	1	0	1
545855_0049_FC61RLR:2:51:13641:11770	AAAT(12) 	12			1	Sg_116476	CTTACGCTGCCGATCTTTCC	Sg_076842	TCTTACCTTAATGAAAATAGAACTTGCC	AAAT(12) 	12	1			1	4	1	1
545855_0049_FC61RLR:2:57:10486:12822	AAGT(12) 	12			1	Sg_034324	GCTTCCCATTTTGCATTTGG	Sg_073689	GTTTCTCTTTTCAGCCCATGC	AAGT(12) 	12	1			2	2	2	2
545855_0049_FC61RLR:2:52:9140:10173	TTTGG(25) 	25			1	Sg_036431	TCCATTTGGTTTTGAAACTTCC	Sg_002927	TCACAGGAGAGCAGTAGAGGC	TTTGG(25) 	25	1			1	4	1	1
545855_0049_FC61RLR:2:92:10765:4658	AAC(12) AAC(12) 	24			1	Sg_112875	GCATAAGGTAACACCAGAGAGTGG	Sg_067971	CCTTATGCTCAAGACCATGCC	AAC(12) 	12	1			6	6	3	3
545855_0049_FC61RLR:2:84:7810:2150	ATCT(12) ATCT(12) 	24			1	Sg_022786	TCAGATAGGATCAGTTTTGGGC	Sg_038596	TCTCCCAGTTGTGCTTATTTGC	ATCT(12) 	12	1			2	1	2	1
545855_0049_FC61RLR:2:1:13775:10669	AT(14) 	14			1	Sg_045742	TCTGTTATCATCCTGTGCTACACC	Sg_075198	TTCTTTGAAGTTTGTATGACTGCG	AT(14) 	14	1			2	4	2	1
545855_0049_FC61RLR:2:92:12645:17663	AAAC(12) AAAC(12) 	24			1	Sg_093270	GAAAGCAAACCAATGGGACC	Sg_054507	GCTTTCTCTACTGCTCCTTTGGC	AAAC(12) AAAC(12) 	24	1			71	64	11	2
545855_0049_FC61RLR:2:77:4136:9621	ATGC(12) 	12			1	Sg_090949	ACAGTTTTACCAGCGTTGCC	Sg_098364	ACCAGTGTTAGATCTGGAGGC	ATGC(12) 	12	1			1	2	1	1
545855_0049_FC61RLR:2:6:10686:8056	AAC(12) 	12			1	Sg_062889	GGATGATGAAAATACATTGCTGC	Sg_096362	CCATAAAAGGTTTGGGTGGG	AAC(12) 	12	1			1	1	1	1
545855_0049_FC61RLR:2:106:19573:2740	AAAC(12) 	12			1	Sg_044886	TGAATCTGTAATTGGAGTCAACTGG	Sg_099514	TGTGTTTACTACTTATTCTGTCTCGCC	AAAC(12) 	12	1			4	1	1	1
545855_0049_FC61RLR:2:52:7071:10879	ATTTT(15) 	15			1	Sg_010028	TGAATTTGTAGAAGGTGTTAGAAAGGC	Sg_072984	CATAGCTACTATATGGAATATTGGCAGG	ATTTT(15) 	15	1			1	2	1	1
545855_0049_FC61RLR:2:103:13840:7232	TC(12) 	12			1	Sg_095287	CGCACTGTTAATTCCTGTCCC	Sg_070688	CCTTTAAACTGGACTGAGCGG	TC(12) 	12	1			1	2	1	1
545855_0049_FC61RLR:2:76:17419:11196	AAC(12) 	12			1	Sg_007115	GCACCCTGCTCTAAGTGTTCC	Sg_087336	GAGGTTTGTACTACTGCCTTCCG	AAC(12) 	12	1			2	6	2	2
545855_0049_FC61RLR:2:63:7512:14383	TGCC(12) 	12			1	Sg_108469	AGCCTAGAGCAAAGAACATGGG	Sg_006791	ATGCATCAAACAGCGTCTGG	TGCC(12) 	12	1			1	1	1	1
545855_0049_FC61RLR:2:50:7989:9442	AAAG(12) 	12			1	Sg_067533	TTTGTCAGCTCCCAGAATCG	Sg_111133	CCCAGAATAGACTGAAATCATAGGG	AAAG(12) 	12	1			1	1	1	1
545855_0049_FC61RLR:2:102:2746:18152	AAAT(12) AAAT(12) 	24			1	Sg_085429	AAAAGATTTAACTGCACTCCTTGG	Sg_057976	AAGCAGAAAAGCCAAAATGC	AAAT(12) AAAT(12) 	24	1			1	1	1	1
545855_0049_FC61RLR:2:6:5439:9643	AAAT(12) 	12			1	Sg_104768	GCACTAAAACAATACAGTGCAAACC	Sg_047306	GATGTACTGAAATGGATCTTGGG	AAAT(12) 	12	1			8	3	0	2
545855_0049_FC61RLR:2:103:3144:6462	AGGT(12) AGGT(12) 	24			1	Sg_071169	TAAGCCTCACAACACCTCCG	Sg_114274	TCTCTGTGCCTCATCTTCCC	AGGT(12) AGGT(12) 	24	1			2	1	2	1
545855_0049_FC61RLR:2:90:11752:2250	ATT(12) 	12			1	Sg_028535	AGCTTCATGGCTTCAAATAAGG	Sg_020138	TCATCCCTTTCAACTGACCG	ATT(12) 	12	1			1	1	1	1
545855_0049_FC61RLR:2:50:13342:18762	AT(12) 	12			1	Sg_085358	TGTTTCTCTACATGTTATTGCTTAAGTCC	Sg_000759	AAACTACTCCTTATTTGATGATGTACTCC	AT(12) 	12	1			1	1	1	1
545855_0049_FC61RLR:2:8:4936:14763	AAAC(12) 	12			1	Sg_035876	AAGCAAACCCTCAAGTCTAAAATAGG	Sg_054798	TGAAAGGCAGAACTGTTTGAGG	AAAC(12) 	12	1			4	5	2	2
545855_0049_FC61RLR:2:78:9893:14332	ATTTT(15) ATTTT(15) 	30			1	Sg_075686	TCAAAGGAAGTTAGTAATAGTTGTCCC	Sg_075686	TCAAAGGAAGTTAGTAATAGTTGTCCC	ATTTT(15) ATTTT(15) 	30	1			3	3	2	1
545855_0049_FC61RLR:2:84:10649:1752	AAC(12) 	12			1	Sg_084683	GCCAGTTACCCTCTCACTTAGG	Sg_039579	CATGTATTCATAATATTTTCCCATCC	AAC(12) 	12	1			2	3	2	2
545855_0049_FC61RLR:2:70:4692:11162	AAAAG(15) 	15			1	Sg_080783	CATTTGGAATCCCTTCACCG	Sg_031366	ATGACATTTGGAATCACTTTACTGC	AAAAG(15) 	15	1			1	1	1	1
545855_0049_FC61RLR:2:9:7760:2080	AAAT(16) AAAT(16) 	32			1	Sg_072776	TTCAGGAAAGGCTGTGATGC	Sg_055442	GGCAACTATTAAAAGGCGGG	AAAT(16) AAAT(16) 	32	1			4	1	1	1
545855_0049_FC61RLR:2:103:15847:14485	AAAG(12) AAAG(12) 	24			1	Sg_074030	TGCTCATTTTCAGACTTCGGG	Sg_090858	GGCTCAACTCTGTCTCAATGACC	AAAG(12) AAAG(12) 	24	1			2	2	2	2
545855_0049_FC61RLR:2:88:9473:10980	TCTG(12) TCTG(12) 	24			1	Sg_069329	GTGTGCTGTGGCCAAGGG	Sg_067883	TCTGCAGACCTGCCACGC	TCTG(12) 	12	1			1	3	1	1
545855_0049_FC61RLR:2:52:14517:8984	ATGG(12) AGGG(12) 	24			1	Sg_110294	CCTGAGTACCACTCATGCTTATTCC	Sg_054518	TTCCACTGATTTCTGCTTCCC	ATGG(12) AGGG(12) 	24	1			12	3	3	3
545855_0049_FC61RLR:2:49:14193:17136	AAAT(12) 	12			1	Sg_088313	GCAAACTCACAACACTTACGTCC	Sg_063620	AACACTTACGTGCAGTGTGCC	AAAT(12) 	12	1			1	1	1	1
545855_0049_FC61RLR:2:92:7752:19858	AT(14) 	14			1	Sg_098361	ATGGAAACATCCATTCCTCCC	Sg_031210	AAATGGAAATATGATTCATTCCAAGC	AT(14) 	14	1			1	1	1	1
545855_0049_FC61RLR:2:98:14872:8295	ATTTT(15) 	15			1	Sg_014409	TCATATGGTCTCTTTGACAAGTTGG	Sg_092437	AATGTGGGTTTTGGTGAGCC	ATTTT(15) 	15	1			2	3	1	1
545855_0049_FC61RLR:2:84:8585:2210	AC(12) 	12			1	Sg_075643	GGCTAGCTCTGCCACTGAGG	Sg_090317	CAAACCTTTCTTATTATAGCTTCCCC	AC(12) 	12	1			2	2	2	2
545855_0049_FC61RLR:2:57:19181:12418	AAAC(24) AAC(12) AAAC(24) AAC(12) 	72			1	Sg_032288	TGTATTCTCATGACTTTATCTATGATCTGG	Sg_114143	GTTTTCTGCCCTTGTTTGCC	AAAC(24) AAC(12) 	36	1			2	3	2	1
545855_0049_FC61RLR:2:65:14851:5334	AAAT(16) AAAT(16) 	32			1	Sg_080535	TAGGGAAACGTGTCACACCC	Sg_116593	CAGTGAAGATTCAGTTAAGCAGGG	AAAT(16) 	16	1			2	2	2	1
545855_0049_FC61RLR:2:69:1778:9706	AAAT(12) 	12			1	Sg_113374	AAGAGAATAACTTCAGTATCTACTCCCC	Sg_092578	GAGAATAACTTCAGTATGTATGCATTTCC	AAAT(12) 	12	1			1	1	1	1
545855_0049_FC61RLR:2:52:12016:5783	AAAT(24) 	24			1	Sg_049322	TGAAAATCTATATGCTGGGAAGG	Sg_000432	TTCTGAAACACTTTCACCACCC	AAAT(24) 	24	1			5	3	2	1
545855_0049_FC61RLR:2:9:19792:16927	AAAAC(20) 	20			1	Sg_112842	TGTCATTTTCCCTTTACCCC	Sg_076935	AAACTGTGTTATTTTCCTTTTACAGC	AAAAC(20) 	20	1			1	1	1	1
545855_0049_FC61RLR:2:76:7770:12777	TTCC(12) 	12			1	Sg_110958	CTCACTTCAACCCTGTGGAGG	Sg_032276	TTCCTGTGTAACCTTGGCCC	TTCC(12) 	12	1			5	4	4	4
545855_0049_FC61RLR:2:14:4297:1544	TCTG(12) 	12			1	Sg_114812	CTTGCAGATACCCTTTGGGC	Sg_050706	TGTTAAATGTCACACCCAGATCG	TCTG(12) 	12	1			4	1	1	1
545855_0049_FC61RLR:2:81:13171:16657	AATG(12) AATG(12) 	24			1	Sg_028048	TTGTAAACATCAGTCAGAACCCG	Sg_008735	TGAACTTTGACTTTTCTTAAGTAGACAGG	AATG(12) 	12	1			9	9	0	2
545855_0049_FC61RLR:2:4:8262:10485	TC(12) TC(12) 	24			1	Sg_019364	CATAGGCAAGATGAGAACTGAAGG	Sg_024829	ACGAGGGAAACCTCTCAACG	TC(12) TC(12) 	24	1			2	4	2	2
545855_0049_FC61RLR:2:56:16192:18502	AAAGTC(18) AAAGTC(18) 	36			1	Sg_008135	CACAGCCCACTCACTAAGCG	Sg_036108	TCCCTATGCATCTTCTATTGGC	AAAGTC(18) AAAGTC(18) 	36	1			6	2	4	2
545855_0049_FC61RLR:2:67:16231:3933	AAAG(12) 	12			1	Sg_043441	CTCCTCTTTCATTCTCAGTAAATAAGG	Sg_070117	ACTCCTCTTTCATTCTCAGTAAATAAGG	AAAG(12) 	12	1			3	3	2	1
545855_0049_FC61RLR:2:62:6070:15001	AAAT(28) 	28			1	Sg_114415	AAATCCACTAACGGAGAACAAAGC	Sg_044325	TTCAGAAATCAGAAATCGGGC	AAAT(28) 	28	1			1	2	1	1
545855_0049_FC61RLR:2:4:8474:5404	AAAAC(15) AAAAC(15) 	30			1	Sg_061777	GAAGTACCCAGCCTCTTCGG	Sg_036237	ATTTCAGCTCTGAGCCCTGC	AAAAC(15) AAAAC(15) 	30	1			1	1	1	1
545855_0049_FC61RLR:2:50:12748:6502	AAAT(12) 	12	AAAT 		1	Sg_026048	CATGCATCCAGAAATTTGGC	Sg_041497	CAAACTGGTTTTAGAAGCCCC	AAAT(12) 	12	1	AAAT 		3	4	1	1
545855_0049_FC61RLR:2:83:2503:10083	AAC(12) 	12			1	Sg_060613	AATGCCAATTACAGTTGTGGC	Sg_063098	TTGGTTTTGACGTGAAGAAAGC	AAC(12) 	12	1			4	2	2	1
545855_0049_FC61RLR:2:101:6088:14774	AACAT(15) AACAT(15) 	30			1	Sg_000416	GACACCTTGGAGCAACAGACC	Sg_104784	TGTTATGTTATGAACTGAACACCAGC	AACAT(15) 	15	1			2	2	2	1
545855_0049_FC61RLR:2:13:8902:8786	AAAC(12) 	12			1	Sg_063144	TCAAGTTTGCTGCTGTGTGG	Sg_063144	TCAAGTTTGCTGCTGTGTGG	AAAC(12) 	12	1			2	2	2	1
545855_0049_FC61RLR:2:6:9154:2914	AAAC(12) 	12			1	Sg_021027	TGTCTGTCAAGAATCAACGGC	Sg_097157	GTCAATTCTTGTCTTCGCGG	AAAC(12) 	12	1			2	1	1	1
545855_0049_FC61RLR:2:13:1630:13896	AGGT(12) 	12			1	Sg_056524	TTCATACAGACAATGGCTTCCC	Sg_112696	GACAATTGGCTTCCACAGAGC	AGGT(12) 	12	1			5	1	1	1
545855_0049_FC61RLR:2:70:5635:13198	AT(14) 	14	AT 		1	Sg_094831	GAGGAAATACTTATGGGATTAAAGGC	Sg_049287	GTTCTGAGGATGAGCCAGGG	AT(14) 	14	1	AT 		3	3	2	1
545855_0049_FC61RLR:2:91:18207:16351	TTTGG(15) 	15			1	Sg_084796	TTGAATAACCAAGGGTGTGCC	Sg_086100	CCTTCTCCACATATCATTCCCC	TTTGG(15) 	15	1			3	1	1	1
545855_0049_FC61RLR:2:11:9582:9327	AAAT(12) 	12			1	Sg_028967	GTCAGGACTGCTTCTGTGGC	Sg_078229	CGTACAGTGACACCAATCTCAGG	AAAT(12) 	12	1			3	2	1	1
545855_0049_FC61RLR:2:99:9355:18086	AAAG(12) 	12			1	Sg_108393	TGTGCAATATTAGCAGGGAGC	Sg_048153	CCCTCCTTAAACAAACCCACC	AAAG(12) 	12	1			4	1	1	1
545855_0049_FC61RLR:2:73:7998:13373	AAC(12) AAC(12) 	24	AAC 		1	Sg_091882	CAACAACAACAAAACTTTCCAGG	Sg_043814	TTTTCCAAGTCTCTTGCTAGAATACC	AAC(12) 	12	1	AAC 		10	10	10	4
545855_0049_FC61RLR:2:105:12564:16763	ACTG(12) 	12			1	Sg_083490	GAACGTGCCTCTCTTTTGGG	Sg_030103	TTGTTACCTGCTGTGTTTTCACC	ACTG(12) 	12	1			1	1	1	1
545855_0049_FC61RLR:2:51:7173:8980	ATTTT(15) AAATT(35) AAATT(35) 	85			1	Sg_034588	CAAAATTGTCCTGAGCAATAGGG	Sg_113776	GGGGAAGGTAGTATCAAATTCAAGC	AAATT(35) 	35	1			2	1	2	1
545855_0049_FC61RLR:2:79:12209:9873	AAAC(16) 	16			1	Sg_071978	GAATGAATTATGCACAGAAGAGC	Sg_002280	AGATAAGCTGAACAAACCAGGG	AAAC(16) 	16	1			2	5	2	1
545855_0049_FC61RLR:2:56:9416:17519	AC(12) 	12			1	Sg_028998	CTGTTGCTAGACGAAGGCCC	Sg_112528	GGAATATTTCCAGTACTTGTGTGGC	AC(12) 	12	1			1	1	1	1
545855_0049_FC61RLR:2:11:10261:10654	AAAC(12) 	12			1	Sg_073033	CCCTGAGAATGCAAAAGAAGC	Sg_027423	TGTACCTCTCTTACTTGAAAACAGCC	AAAC(12) 	12	1			3	2	1	1
545855_0049_FC61RLR:2:77:15973:14342	AC(12) AC(12) 	24			1	Sg_025833	TCAATAAAGTGGCAGTTGGC	Sg_026978	CGTACTGAGATAAGTCTGTTTGCC	AC(12) 	12	1			1	2	1	1
545855_0049_FC61RLR:2:72:12266:19896	TCTG(20) TTCC(12) TCTG(20) 	52			1	Sg_112245	AGCTTCGGAAGGAAGACTGC	Sg_035739	TGTGGAAAAGACTTTCTGTGAAGG	TCTG(20) TTCC(12) TCTG(20) 	52	1			10	7	7	3
545855_0049_FC61RLR:2:53:9858:1964	AAAC(12) 	12			1	Sg_077602	TCAATAACAAACTAGCAGTTGGGG	Sg_007440	CAATAACAAACTATAAGTTCGGGGC	AAAC(12) 	12	1			2	1	1	1
545855_0049_FC61RLR:2:71:2541:6323	AAAG(12) 	12			1	Sg_073957	CACAGACAGGGTAAAACACAAGC	Sg_065247	GCACTGAGCCTCATTCACTCC	AAAG(12) 	12	1			1	4	1	1
545855_0049_FC61RLR:2:92:8505:3017	AAAT(16) 	16			1	Sg_029831	AAGTTGGTAGCATAGGTTTTATTGC	Sg_052192	TTGTACTGTTTAATACTCTTTAGTTTGGC	AAAT(16) 	16	1			2	8	2	2
545855_0049_FC61RLR:2:77:11248:10446	AAAC(12) 	12			1	Sg_059708	GAAGGTACAACTAAAACAAACTAAAACCG	Sg_099338	GCTACTTACTCTACACTGAGATTACAGCC	AAAC(12) 	12	1			1	2	1	1
545855_0049_FC61RLR:2:84:17409:19781	AAAAAC(18) 	18			1	Sg_086918	GCTATCCCAAACACAAAGGC	Sg_098983	TAGCTGTCAGATATATCAAATACAACG	AAAAAC(18) 	18	1			1	1	1	1
545855_0049_FC61RLR:2:61:9379:5736	AGGG(12) 	12			1	Sg_048934	TGATTTACCTTGTTTCTTTACTTGTTCC	Sg_115842	ATGTGAGGTCTGACGTTGGC	AGGG(12) 	12	1			3	4	1	1
545855_0049_FC61RLR:2:63:18460:1913	TTCC(12) 	12			1	Sg_029934	CAAACATCAGCTCACCCTGC	Sg_111456	TTGACTGCACAGCAATGACC	TTCC(12) 	12	1			1	1	1	1
545855_0049_FC61RLR:2:69:14226:17256	AATT(12) 	12			1	Sg_112211	TGCATTGCTTTTCTTTCTTGC	Sg_071975	AATTGCAGTCAACTCCCACG	AATT(12) 	12	1			6	2	1	1
545855_0049_FC61RLR:2:80:13827:14085	TGC(24) 	24			1	Sg_113638	TCCTGCAAACTCTCAGCAGC	Sg_109818	AGAATGCAGCCGCTCTGG	TGC(24) 	24	1			1	1	1	1
545855_0049_FC61RLR:2:50:6349:8979	TCC(15) 	15			1	Sg_048809	GCGCTTTTGTGTTTCTCTGC	Sg_039410	CTTTCTTCTCGGCGGTGC	TCC(15) 	15	1			2	1	1	1
545855_0049_FC61RLR:2:82:14583:13424	AAAC(16) 	16			1	Sg_070398	GGAGTGGTGCAAGACATTAGACG	Sg_076057	CCAAATGAGATTGCTAATATTTCAGG	AAAC(16) 	16	1			3	3	3	3
545855_0049_FC61RLR:2:68:17045:5491	AAAT(12) 	12			1	Sg_063826	CTGCTTGCTGACTGAGACGC	Sg_083028	TTGCGTAATTTAAAGAGCAAGACG	AAAT(12) 	12	1			1	1	1	1
545855_0049_FC61RLR:2:60:15410:7087	AAAC(16) 	16			1	Sg_070658	CAATCACTGAGATGTTTGATGG	Sg_068887	CAATTTCTGATACACTCAACAATCC	AAAC(16) 	16	1			3	2	2	1
545855_0049_FC61RLR:2:14:10924:2401	TCC(12) 	12			1	Sg_055662	TCTGTGAGAGTGGGGAATGG	Sg_070367	GAAAAGCAAATCCCTTCAGCC	TCC(12) 	12	1			4	3	1	1
545855_0049_FC61RLR:2:4:11148:2223	AAAC(12) 	12			1	Sg_105276	TCCATTGCTTCTTCACTAGAAACC	Sg_076198	TTGGAGGCAAGAGAGATGTCC	AAAC(12) 	12	1			45	60	22	1
545855_0049_FC61RLR:2:14:13767:1578	AAAAC(15) 	15			1	Sg_105197	TGTACCCTAAGAAAACAAGCAGC	Sg_039427	GAATTAGAGAACAATGGCAGGG	AAAAC(15) 	15	1			3	1	0	1
545855_0049_FC61RLR:2:81:13769:19326	TC(12) 	12			1	Sg_083210	TTGTAGTAAGAAATGGAGCACAGC	Sg_073349	CAGAATTCCCAAAGACTACACAGG	TC(12) 	12	1			2	2	2	2
545855_0049_FC61RLR:2:104:9944:13599	ATC(12) ATC(12) 	24			1	Sg_045214	TCATTCTACTCACCACTTAGTTCCC	Sg_035754	GATGATGATGCACATTGAGGG	ATC(12) 	12	1			2	2	2	1
545855_0049_FC61RLR:2:69:10138:1813	AC(12) 	12			1	Sg_101791	TCACAATACACACAGGCCGC	Sg_020033	ACAACAAACCCACCCAAACC	AC(12) 	12	1			1	1	1	1
545855_0049_FC61RLR:2:66:8363:12218	TTCC(12) 	12			1	Sg_061481	TGTAGACAGAGCATTTCCAAGAGG	Sg_033637	AAAACTGCTTCTACTCACACCACC	TTCC(12) 	12	1			2	4	2	2
545855_0049_FC61RLR:2:13:4904:15390	AAAC(12) AAAC(12) 	24			1	Sg_104006	CAAAACCCTATTATAGCACTTCCCC	Sg_101485	TTTGTTTTCAGTAGATTAGAAAGGTGC	AAAC(12) 	12	1			8	2	4	2
545855_0049_FC61RLR:2:63:4906:3104	AAAAAC(24) AAAAAC(24) 	48			1	Sg_116221	AAAATCTTACCACCTTCCGGG	Sg_023599	ACCCTGTGAAGTGCAAAACG	AAAAAC(24) 	24	1			1	3	1	1
545855_0049_FC61RLR:2:100:6059:15958	AAAC(12) 	12			1	Sg_023918	ATTCTTTTGAGAATCCGGGG	Sg_000896	CAATTCAGGTATAGCTGGGGC	AAAC(12) 	12	1			2	1	1	1
545855_0049_FC61RLR:2:80:9791:1531	AAAC(12) 	12			1	Sg_083498	GCAGTTAAATTAAAGCATGGGC	Sg_099634	TCCAGTGTAAATCTGGTCATACACC	AAAC(12) 	12	1			4	1	1	1
545855_0049_FC61RLR:2:101:9764:13501	AAAAC(15) AAAAC(15) 	30			1	Sg_059410	TGACTTCATATGATATCTAAAACATTCCC	Sg_062907	TTTTCAGAGATACTAGTCAAACAGAGGG	AAAAC(15) 	15	1			3	6	3	3
545855_0049_FC61RLR:2:67:14651:3002	AT(18) 	18			1	Sg_006437	TGATAACTTAGCTGTTACCCAAAACC	Sg_042480	ACTGGGGTTGCTGAAGATGC	AT(18) 	18	1			2	1	1	1
545855_0049_FC61RLR:2:73:7166:16892	ATGG(20) 	20			1	Sg_028799	AGAACAGTTGACTCGGCTGG	Sg_042907	CCTGCTGGAGAAGGTTACTGG	ATGG(20) 	20	1			2	1	1	1
545855_0049_FC61RLR:2:88:9191:18798	AAAT(20) AAAT(36) 	56			1	Sg_083544	TCAAAATGATTAAATACACTGGGG	Sg_059215	TGAAGTCAAAATGATTAAATACACTGTAGG	AAAT(20) AAAT(36) 	56	1			1	1	1	1
545855_0049_FC61RLR:2:99:2380:19512	AAAC(16) 	16			1	Sg_070398	GGAGTGGTGCAAGACATTAGACG	Sg_076057	CCAAATGAGATTGCTAATATTTCAGG	AAAC(16) 	16	1			3	3	3	3
545855_0049_FC61RLR:2:57:5918:8570	TC(12) TC(12) 	24			1	Sg_031249	GAGAAAACAACCATGTGGGG	Sg_069311	AATCCAACCAGTGCAATCCC	TC(12) 	12	1			1	3	1	1
545855_0049_FC61RLR:2:88:2967:12157	AAAC(12) AAAC(12) 	24			1	Sg_042037	TTGTGGAGAATCTCTGCTTTGG	Sg_092233	TCTGACAAACCACCTGAGCC	AAAC(12) AAAC(12) 	24	1			3	3	1	1
545855_0049_FC61RLR:2:102:12682:10826	AC(12) 	12			1	Sg_071635	GACAATTCTGCTTCGACAGGC	Sg_066943	CAGAGCATCCCTCATTTCTGC	AC(12) 	12	1			4	4	4	4
545855_0049_FC61RLR:2:100:1461:18442	AAAC(12) 	12			1	Sg_018365	GCAAACCAGTAATTCTTCACCC	Sg_035626	CATCCTGAAAGTTGAGGTGTGG	AAAC(12) 	12	1			1	2	1	1
545855_0049_FC61RLR:2:1:16999:4557	TTCC(12) 	12			1	Sg_110958	CTCACTTCAACCCTGTGGAGG	Sg_032276	TTCCTGTGTAACCTTGGCCC	TTCC(12) 	12	1			5	4	4	4
545855_0049_FC61RLR:2:85:6872:12169	TGC(12) TGC(12) 	24			1	Sg_007802	TCGGTGAGCATCTCTTGCC	Sg_028856	CAAACGGCCGAGTTAAACG	TGC(12) TGC(12) 	24	1			1	1	1	1
545855_0049_FC61RLR:2:55:17580:11376	ACTG(12) 	12			1	Sg_028451	TCCAGAGCTTGAAAATTCCC	Sg_068486	TTTTCCTGAGAAGGATATAAATTCG	ACTG(12) 	12	1			1	4	1	1
545855_0049_FC61RLR:2:69:5864:11135	TGC(12) 	12			1	Sg_034459	ATATGAACAGGAACGTGGCG	Sg_029325	GCGTAGCATCCCCACTTAGC	TGC(12) 	12	1			3	1	1	1
545855_0049_FC61RLR:2:4:5333:14512	AAAC(12) 	12			1	Sg_086176	CCACACCCACCATACAGTCC	Sg_114389	CAAGAGCTGGTATGCCTTGC	AAAC(12) 	12	1			5	1	1	1
545855_0049_FC61RLR:2:4:10311:11359	AAAC(16) 	16			1	Sg_057847	TTTTCCCCATCATTTTGGC	Sg_026710	GTTTCACCATGTTGTGCTGC	AAAC(16) 	16	1			1	1	1	1
545855_0049_FC61RLR:2:79:14415:14588	AAAT(12) AAAT(20) 	32			1	Sg_036983	TCACTAGCTTTTCATTTTGCTGC	Sg_036983	TCACTAGCTTTTCATTTTGCTGC	AAAT(12) AAAT(20) 	32	1			2	2	2	1
545855_0049_FC61RLR:2:67:10083:17776	AGCC(12) 	12			1	Sg_066914	AAGCCAGGACGAAGAATTGC	Sg_062098	TCTTTGGCTGTGTAGGGACC	AGCC(12) 	12	1			3	3	3	2
545855_0049_FC61RLR:2:87:10628:10827	AAAC(12) 	12			1	Sg_041227	AAACAGTATTTCAGAAACATAGCATAGC	Sg_032433	AAACATAAGATCTGGCTCTTCAGC	AAAC(12) 	12	1			2	2	2	2
545855_0049_FC61RLR:2:84:4798:10823	AAC(12) 	12			1	Sg_039127	CCAGAAACCTCAGGACCTCG	Sg_090894	ATCACGTTTCCTGCTCTCCC	AAC(12) 	12	1			3	1	1	1
545855_0049_FC61RLR:2:58:3899:6343	ATC(12) 	12			1	Sg_066448	TGGCAGTGCTGTTTCAATAGG	Sg_009705	TGAAATGTGGGTCTTCTCCC	ATC(12) 	12	1			6	5	5	2
545855_0049_FC61RLR:2:6:5924:14514	AC(12) AC(12) 	24			1	Sg_051562	TCTTTTCCTACCAAGGAATATTTGC	Sg_094010	TGTTAGCATTCAGATCATATACTTTGC	AC(12) 	12	1			5	3	5	2
545855_0049_FC61RLR:2:95:5321:13168	TGC(15) TGC(15) 	30			1	Sg_107501	AACCAGGCAAGGGAGAAGC	Sg_049157	CTGGTAGCTTGCTTTGCTGC	TGC(15) TGC(15) 	30	1			1	2	1	1
545855_0049_FC61RLR:2:77:3802:7716	AAAT(16) 	16			1	Sg_074722	TGGCATATCCAACAACAGCC	Sg_038221	CAGCATCTTCACTCATTCTCAGC	AAAT(16) 	16	1			1	2	1	1
545855_0049_FC61RLR:2:2:4289:1807	AAAAG(15) 	15			1	Sg_053406	CTTAATCCCGGTTCACTGTGC	Sg_014915	TGGTCTTGAATCTCATGCAGC	AAAAG(15) 	15	1			2	2	2	2
545855_0049_FC61RLR:2:77:18398:4821	ATCAG(15) 	15			1	Sg_054251	TTTTGTAAAGGTATGAATGTGTCAAGG	Sg_044714	TTGTAAATGCATGAACGAAGAGC	ATCAG(15) 	15	1			4	3	3	3
545855_0049_FC61RLR:2:104:4971:3478	ATT(12) 	12			1	Sg_102614	TTAAATGGGAACAGGCCCC	Sg_022310	AAAATAGATTTAAATGGGAACAGGC	ATT(12) 	12	1			1	3	1	1
545855_0049_FC61RLR:2:79:16322:19430	AAAC(12) 	12			1	Sg_016133	TCATCCCATCTCCTGGTGC	Sg_110813	TCTTCATCCCATCTCCCTGG	AAAC(12) 	12	1			1	1	1	1
545855_0049_FC61RLR:2:94:14430:6728	ACC(12) 	12			1	Sg_041134	ATTGCAAACAGCAGTGGGG	Sg_113461	TCTAACAAGAAGGCAGCGAGC	ACC(12) 	12	1			1	1	1	1
545855_0049_FC61RLR:2:68:11500:12759	AAAC(12) AAAC(12) 	24			1	Sg_063946	TCCTTTCAAATCTTCATGCCC	Sg_047958	CTTTGTCACGTGGTTCTGCC	AAAC(12) AAAC(12) 	24	1			1	3	1	1
545855_0049_FC61RLR:2:76:7980:6251	AAAC(12) AAAC(12) 	24			1	Sg_018847	CGAGTCTAGCATCGTGCATACC	Sg_086795	TCCTCGAATGAGTCTAGCAACC	AAAC(12) AAAC(12) 	24	1			1	1	1	1
545855_0049_FC61RLR:2:53:8281:10811	AGGG(12) 	12			1	Sg_015588	ATTTTGGTCATGCAGATGGC	Sg_032741	GCACACAGATGGTGCTTCC	AGGG(12) 	12	1			1	3	1	1
545855_0049_FC61RLR:2:88:2234:1280	TCTG(12) 	12			1	Sg_083561	CTCTCTGTGCCTCAGTCAGGG	Sg_031313	ATCGCTGTCCAACACCATGC	TCTG(12) 	12	1			4	4	4	3
545855_0049_FC61RLR:2:104:8752:16320	AACAC(15) 	15			1	Sg_080673	GGTCCAATGATCCCAAAAGG	Sg_086242	TTAAACCACCACAACAAGCG	AACAC(15) 	15	1			5	1	1	1
545855_0049_FC61RLR:2:61:17427:13611	AAC(12) 	12			1	Sg_037566	AAAATGCCCCACCTTAACTCC	Sg_090342	TGCTCCAACTTTCAAAATACTTCC	AAC(12) 	12	1			1	1	1	1
545855_0049_FC61RLR:2:7:14166:7975	AGGT(16) AGGT(16) 	32			1	Sg_028467	TCTACTTTCATCACAATGTTTGCC	Sg_085746	TTTTCTGGGTACCTTCAGGC	AGGT(16) AGGT(16) 	32	1			9	8	7	1
545855_0049_FC61RLR:2:57:7639:13004	ATT(27) 	27			1	Sg_080130	TGTATTTGGTGAACGTTTTGC	Sg_067784	AGAGCGAATTCATTAACGGC	ATT(27) 	27	1			2	2	2	2
545855_0049_FC61RLR:2:14:13286:3242	AAAG(12) 	12			1	Sg_037044	CCTAGCAACACTTCTGGTGGC	Sg_033523	GCCTAGTAACACTTCTGGTGGC	AAAG(12) 	12	1			1	1	1	1
545855_0049_FC61RLR:2:104:19735:8296	AAAAC(15) AAAAC(15) 	30			1	Sg_107955	TCAGAGTGGGTTTGGTTTTGG	Sg_061614	TAATTGTGGGACAAGAGCCG	AAAAC(15) AAAAC(15) 	30	1			4	4	4	1
545855_0049_FC61RLR:2:3:15531:17065	AT(14) 	14			1	Sg_034956	AAACCCTACCTTGTTACTTTTACTGC	Sg_057952	CCAGTTACTGAAAGATTTGTAGCC	AT(14) 	14	1			2	2	2	2
545855_0049_FC61RLR:2:10:11047:2601	AAAC(12) 	12			1	Sg_107439	TCCCAAACTGCTCTCTTTTAGC	Sg_077472	TCTTCCTTATTGTGTCCCTCC	AAAC(12) 	12	1			2	2	2	2
545855_0049_FC61RLR:2:96:10089:14680	AAAG(12) 	12			1	Sg_013318	GCACGGCTACACAGAACTGC	Sg_029221	GGTGTTAGGCTGCCTCGG	AAAG(12) 	12	1			1	1	1	1
545855_0049_FC61RLR:2:86:13276:12627	ATTTT(15) 	15			1	Sg_002703	AATTAAGCTAGGTAATTATACAAGATTGGG	Sg_078823	CTTTCAGTTTAATATGAGTAGTGGAAACG	ATTTT(15) 	15	1			3	3	3	3
545855_0049_FC61RLR:2:53:17996:7481	AAGC(12) 	12			1	Sg_041225	TACCAGAAGAGGCTCCCAGC	Sg_061268	AAAGAGGGAAATCTTTGCTCCC	AAGC(12) 	12	1			1	5	1	1
545855_0049_FC61RLR:2:89:15037:14661	AAAC(16) 	16			1	Sg_098212	CAGGTAATTTGATTGTATTTTCCATCC	Sg_088898	AAACTGATACTGATAGCAATTGTAGGC	AAAC(16) 	16	1			1	1	1	1
545855_0049_FC61RLR:2:65:8122:12230	AAC(12) AAC(12) 	24			1	Sg_022735	TCTTTGGAGAAGACGTTTGCC	Sg_070338	TGTTCACACACTTCGGGAGG	AAC(12) AAC(12) 	24	1			9	6	6	1
545855_0049_FC61RLR:2:63:7180:13255	TC(14) 	14			1	Sg_074513	TGAAAGGACAAAATAGGAGGTGG	Sg_116517	TTACTGAATTTGTGTAAGGGCAGG	TC(14) 	14	1			4	1	1	1
545855_0049_FC61RLR:2:53:8816:10285	AATC(12) AATC(12) 	24			1	Sg_026144	GGGTACGTACAACGTGTGAAGC	Sg_042782	TTTCTGTAGGAAAGAGTTGAGATGTGC	AATC(12) AATC(12) 	24	1			1	1	1	1
545855_0049_FC61RLR:2:79:5635:3286	AAAC(12) 	12	AAAC 		1	Sg_012535	AAAGCAGAATAGTTGAAACACTAGCC	Sg_018439	TGTTGAAACACTAGCAACAGGC	AAAC(12) 	12	1	AAAC 		1	1	1	1
545855_0049_FC61RLR:2:52:10890:9448	AAGT(12) 	12			1	Sg_022770	TGCACAAAATACAGTCCACAGG	Sg_009570	CATTGGGATATTTCACACTTGG	AAGT(12) 	12	1			1	1	1	1
545855_0049_FC61RLR:2:54:14135:16621	AATG(28) AATG(24) 	52	AATG 		1	Sg_035924	TCATTCATTGATTCAGCCTGG	Sg_094048	CACACTTGCACCTGCTCACC	AATG(24) 	24	1	AATG 		4	336	5	1
545855_0049_FC61RLR:2:97:7844:2617	TTGG(16) 	16			1	Sg_111312	GCAAAAGCTGAGCACATAAGG	Sg_006699	TTCCAAGTCGTTTATGCAAGC	TTGG(16) 	16	1			2	1	1	1
545855_0049_FC61RLR:2:72:6434:5138	AT(12) AT(12) 	24			1	Sg_066769	CCAGCAACACCTCTGTCACG	Sg_028899	AATTCTATTACGTCATCAAAACTACTTTGC	AT(12) AT(12) 	24	1			1	2	1	1
545855_0049_FC61RLR:2:61:2151:14507	AAGT(12) 	12			1	Sg_003272	TGCAGGGAAACTCTCTGGG	Sg_088538	TTAGCTAACAGATGAAACTACTCATGC	AAGT(12) 	12	1			3	1	1	1
545855_0049_FC61RLR:2:13:8303:17693	AATAG(65) AATAG(60) 	125	AATAG 		1	Sg_099819	CAATACACAGTTTGATCCTTGCC	Sg_112581	TTGTTACTTTGGGGATGTATAATGG	AATAG(60) 	60	1	AATAG 		2	2	1	1
545855_0049_FC61RLR:2:50:9129:14917	TTGG(12) 	12			1	Sg_016577	AATCTTGTATAAGTAAGTTTACACAACAGC	Sg_063493	GTAAGTTTACAAAGCAGACAGCG	TTGG(12) 	12	1			1	1	1	1
545855_0049_FC61RLR:2:72:1511:16090	AAAC(12) 	12			1	Sg_035284	TTGAGAGATCGGAAGAGCGG	Sg_029727	GAGAGATCGGAAGAGCGTCG	AAAC(12) 	12	1			48552	115835	737	945
545855_0049_FC61RLR:2:1:1788:19436	AC(12) 	12			1	Sg_020957	TGAGAGATCGGAAGAGCGG	Sg_099783	ACAGATCGGAAGAGCGTCG	AC(12) 	12	1			123501	20	7	1
545855_0049_FC61RLR:2:75:17063:16045	AAAT(12) AAAT(12) 	24			1	Sg_029944	TGAACCCTATGCATATACTCTTGATAGC	Sg_096214	TTATGATGGCAGATTTGAGGC	AAAT(12) AAAT(12) 	24	1			8	6	6	2
545855_0049_FC61RLR:2:61:5988:15457	ATCT(12) 	12			1	Sg_085863	CACTAAATACTTCTGTGAATCTGGGC	Sg_065400	TCTGAGCTAAACCAGAAACCACC	ATCT(12) 	12	1			1	1	1	1
545855_0049_FC61RLR:2:91:9969:14239	ATGG(12) 	12			1	Sg_086779	GTTGTTGCTTCCTCCGTGG	Sg_106998	TGTTGTTGATTCCTGAACGC	ATGG(12) 	12	1			1	2	1	1
545855_0049_FC61RLR:2:84:9193:8913	ATGC(12) 	12			1	Sg_011977	CTAATACTCCCCACTGCCGC	Sg_004491	CCCCTCTCCTTTGCTAATACTCC	ATGC(12) 	12	1			1	2	1	1
545855_0049_FC61RLR:2:91:12506:17344	AAAC(12) AAAC(12) 	24			1	Sg_054151	AATTAACTTTGCCGTGGTGG	Sg_006205	GTGGTCCTTTTCAACCCAGG	AAAC(12) AAAC(12) 	24	1			3	968	1	1
545855_0049_FC61RLR:2:101:7598:16228	AAAC(12) AC(12) 	24			1	Sg_027701	TCATATGATTGCCTCCCAGC	Sg_013452	CATATGATCTTCTCCACTCATCTTCC	AAAC(12) AC(12) 	24	1			1	1	1	1
545855_0049_FC61RLR:2:3:4767:20171	AAAC(12) 	12			1	Sg_101541	TTCCTGTCTTCCCTCCAAGC	Sg_020159	CCCTTTAGGCATTCCTGTTGC	AAAC(12) 	12	1			2	2	2	2
545855_0049_FC61RLR:2:79:18509:2763	AATG(12) AATG(12) 	24			1	Sg_084917	TGCACTGAATGAATGAATGTTCC	Sg_036857	TCCCATACACTTCGGGATGC	AATG(12) AATG(12) 	24	1			4	2	4	2
545855_0049_FC61RLR:2:50:4766:5450	TTCC(12) TTCC(12) 	24			1	Sg_100386	TTATTGAAACACGGTGGGACC	Sg_086171	AGCCACACCACTACCCTTCC	TTCC(12) TTCC(12) 	24	1			1	2	1	1
545855_0049_FC61RLR:2:10:12239:12280	TC(18) TC(18) 	36			1	Sg_095255	TAGGGTAGGGAGTGGAACCG	Sg_027442	CATGCTTTCTCTCTCGGCG	TC(18) TC(18) 	36	1			1	2	1	1
545855_0049_FC61RLR:2:76:5931:9145	AT(16) 	16			1	Sg_072290	CCCCAATATTTCAGCTCTGTGG	Sg_067935	TTTTGCTCAGTATTTAAGTATTTCAGAAGC	AT(16) 	16	1			7	2	2	2
545855_0049_FC61RLR:2:90:7622:10887	AGCC(12) AGCC(12) 	24			1	Sg_073590	GCTCCAACTGTTTGATCTGCC	Sg_109025	GCCTAGGTCAGGACTTGTTTCC	AGCC(12) AGCC(12) 	24	1			1	2	1	1
545855_0049_FC61RLR:2:78:14021:11741	ATGGG(25) ATGGG(25) 	50			1	Sg_063875	CATCCTATTGGGACCCATCC	Sg_084473	CAATGCAATGGGATGTGAGG	ATGGG(25) ATGGG(25) 	50	1			6	6	6	3
545855_0049_FC61RLR:2:74:12309:16514	AAAT(32) 	32			1	Sg_061660	GAAGGAAATGGGAGGATCTGC	Sg_089331	GAGGATGAAATATTCAGTATTGAGTGC	AAAT(32) 	32	1			1	5	1	1
545855_0049_FC61RLR:2:2:18929:18754	AAAC(12) AAAC(12) 	24			1	Sg_073486	AAAACCTCACAACATAATCATTTCC	Sg_075120	TGAAACGGGAATAACCTCTGC	AAAC(12) 	12	1			3	2	3	1
545855_0049_FC61RLR:2:9:12582:15806	AAAAC(15) 	15			1	Sg_035284	TTGAGAGATCGGAAGAGCGG	Sg_029727	GAGAGATCGGAAGAGCGTCG	AAAAC(15) 	15	1			48552	115835	737	945
545855_0049_FC61RLR:2:106:19615:18835	TTCC(12) 	12			1	Sg_054635	TGGAAGCAATTGTGTCAGGC	Sg_038599	CATCATTCCCAACACCAAGC	TTCC(12) 	12	1			1	1	1	1
545855_0049_FC61RLR:2:84:19080:13769	AAAT(12) 	12			1	Sg_084878	TGCTTCTTGCTTTGTACCTTGG	Sg_056234	TGAATACTTCCAGTCCTTCCCC	AAAT(12) 	12	1			1	1	1	1
545855_0049_FC61RLR:2:57:3070:5864	AAAC(12) AAAC(12) 	24			1	Sg_014735	TGAAGAATCCTAGAATTATCATTTCC	Sg_001762	TTCATGCTTCTAACTCTGTACATGC	AAAC(12) AAAC(12) 	24	1			1	1	1	1
545855_0049_FC61RLR:2:95:10023:13506	AAAG(12) AAAG(12) 	24			1	Sg_101789	TCCATTGGATTAGCAATGACC	Sg_063910	AATGATTGTTCTTGCTGGGC	AAAG(12) AAAG(12) 	24	1			2	3	2	2
545855_0049_FC61RLR:2:7:11137:9151	ACTG(12) 	12			1	Sg_058291	TTTAGATGACCTGCCTATGGAGC	Sg_014620	TCACAGTGGTTTCACACAGGC	ACTG(12) 	12	1			2	2	2	2
545855_0049_FC61RLR:2:101:7852:6205	ACC(12) 	12			1	Sg_083922	TGTGTCATGTTGGTGGTGGC	Sg_097840	CACCACGTGTCCCCATGC	ACC(12) 	12	1			3	7	1	1
545855_0049_FC61RLR:2:73:12450:1996	AAAC(20) AAAC(20) 	40			1	Sg_068358	AGCAAAGGTCTGTTCTGAAGC	Sg_076790	TCAGATTTTCTTCACTGTTCAAGC	AAAC(20) AAAC(20) 	40	1			2	2	2	2
545855_0049_FC61RLR:2:68:6619:9782	AAAG(12) ATT(12) 	24			1	Sg_059671	TATTCCTGTTCACCATCGCC	Sg_066056	AAAATTCAGTATTCCTGTTCACTGTAGC	AAAG(12) ATT(12) 	24	1			1	3	1	1
545855_0049_FC61RLR:2:93:4859:15919	AGT(12) 	12			1	Sg_033294	CGCGTATACCTACACCGCC	Sg_090475	GGAGTATAACTACCCTGCAAACCG	AGT(12) 	12	1			1	1	1	1
545855_0049_FC61RLR:2:9:11148:1959	AAAC(16) 	16			1	Sg_043825	AAATTCTCTCCTCTAATATAAGTTCTCGG	Sg_059755	CATATACTATGTGTTTAGATCTGTGACTCC	AAAC(16) 	16	1			1	1	1	1
545855_0049_FC61RLR:2:83:5658:9765	AAAC(12) AAAC(12) AAAC(12) 	36			1	Sg_109462	ATAAACCTACCAGCCCTCCG	Sg_102424	TGAGGGCTAGTGTAACTCTACAGC	AAAC(12) 	12	1			1	3	1	1
545855_0049_FC61RLR:2:102:4165:19713	TGCC(12) 	12			1	Sg_025526	AACATACTTCACGCAGAGCCC	Sg_042633	GCTCTCTGGGTCTTAGCAAGC	TGCC(12) 	12	1			2	2	2	2
545855_0049_FC61RLR:2:85:11919:8792	ATT(12) 	12			1	Sg_079025	GCTGATCAAGTCACATCAGCTACC	Sg_071721	CCTCTGATATATGCTGATCAAGTCCC	ATT(12) 	12	1			1	1	1	1
545855_0049_FC61RLR:2:94:1962:10359	ATGGG(15) ATGGG(15) 	30			1	Sg_108550	AGTCCTTCAGTTTGCCCACC	Sg_102801	CACTGTGAAGCCTTCTTGCC	ATGGG(15) ATGGG(15) 	30	1			2	30	2	1
545855_0049_FC61RLR:2:79:17754:18550	AATC(12) 	12			1	Sg_108953	TCACTTGATACATAAGCCAATCTGC	Sg_112603	CTGGATGCAGTTTGCCAGC	AATC(12) 	12	1			2	2	2	2
545855_0049_FC61RLR:2:6:8311:11732	ATT(12) ATT(12) 	24			1	Sg_086869	TGCTTTGAGATCAACTGATGG	Sg_086869	TGCTTTGAGATCAACTGATGG	ATT(12) ATT(12) 	24	1			4	4	2	1
545855_0049_FC61RLR:2:70:17020:5118	AAC(18) 	18			1	Sg_076969	TCCCATCTAAAGCAAACTATGGC	Sg_070376	GCCAAATGGAGATACAGTCTAGTCC	AAC(18) 	18	1			1	1	1	1
545855_0049_FC61RLR:2:95:17561:1162	AAAC(12) 	12			1	Sg_039595	ATGCCACACAGACAACAGGC	Sg_098673	GAAGGGAGAGCGTTTTCAGG	AAAC(12) 	12	1			5	1	1	1
545855_0049_FC61RLR:2:53:19653:9733	ATCT(36) 	36			1	Sg_092710	CATCTTTTATTTCTCCAGCTGCC	Sg_115512	TTCTCCAGCTACAACAGTTGCC	ATCT(36) 	36	1			1	2	1	1
545855_0049_FC61RLR:2:52:11651:8434	AAAAC(20) 	20			1	Sg_084748	AACAAGGAGCTGAGGATGCC	Sg_086491	GAATACAAAGCATGGTGGGG	AAAAC(20) 	20	1			4	2	2	2
545855_0049_FC61RLR:2:103:18876:6086	AATC(12) 	12			1	Sg_054249	TTAACCAAATCCTTGCCTACC	Sg_046984	CCAACCCTCCATTTTAATTCC	AATC(12) 	12	1			3	2	2	2
545855_0049_FC61RLR:2:84:17164:12875	ATT(15) TTC(12) ATT(15) TTC(12) 	54			1	Sg_110253	ATAATAAGAAGAAGAAGAAATGCCACC	Sg_080948	CCCAAAATTGCAAATCAAAGG	TTC(12) ATT(15) TTC(12) 	39	1			3	5	3	1
545855_0049_FC61RLR:2:77:6481:5781	AT(12) 	12			1	Sg_100772	TCCGAACTACAAATTGAACGC	Sg_100772	TCCGAACTACAAATTGAACGC	AT(12) 	12	1			2	2	2	1
545855_0049_FC61RLR:2:6:15775:14646	ATACCC(18) 	18			1	Sg_070350	CACATCCACATCCATGCC	Sg_004496	TGTGAGTGTGGGTATGGGG	ATACCC(18) 	18	1			11	1	2	1
545855_0049_FC61RLR:2:83:9752:9297	ATAC(12) 	12			1	Sg_019035	AAATTTACTATGCCAGCATCCC	Sg_040838	ATTATTAGTTTGTTCAAGCTACCCC	ATAC(12) 	12	1			5	4	3	2
545855_0049_FC61RLR:2:11:4812:9124	AAAC(12) AAAC(12) 	24			1	Sg_093700	GTCAATTCCTTACCAAAGATGTAGC	Sg_021327	GAGAAAATATTGCCCAAGAGCC	AAAC(12) AAAC(12) 	24	1			2	1	2	1
545855_0049_FC61RLR:2:2:6051:9691	AAAT(16) AAAT(16) 	32			1	Sg_058734	TCACAATAATACCTCTCTCAAAATATGC	Sg_074975	TGGATAACTGAGAACATCACATGC	AAAT(16) 	16	1			2	2	2	1
545855_0049_FC61RLR:2:1:6591:10432	TC(12) 	12			1	Sg_041132	TTTTACGAAATCAGTGAGGTGG	Sg_025223	GACCAAAGAATGTTTAGAGAATGC	TC(12) 	12	1			1	2	1	1
545855_0049_FC61RLR:2:65:16951:7678	AAAGG(55) AAAGG(20) AAAGG(85) 	160			1	Sg_025333	TCTCAAAGTTTCTTTATCTGTGTAAGG	Sg_043487	TCTCAAAGTTTCCTTTCCTTTCC	AAAGG(55) AAAGG(20) AAAGG(85) 	160	1			2	1	1	1
545855_0049_FC61RLR:2:85:9866:13165	AAAAAC(18) AAAAAC(18) 	36			1	Sg_042080	AAACCTCACCACATCTGGACC	Sg_054994	GCATAACAGTCTGTGTTAGCAATGG	AAAAAC(18) 	18	1			9	9	9	2
545855_0049_FC61RLR:2:52:4568:12559	ACC(12) 	12			1	Sg_008113	ATTTTCAGGAGGACAGCCCC	Sg_060983	GATCTAGTGGGCATTGAGCG	ACC(12) 	12	1			1	1	1	1
545855_0049_FC61RLR:2:52:7316:12658	AAAG(12) AAAG(12) 	24			1	Sg_058167	AAGAGCATTGGGAAACACGC	Sg_067907	CACTCCTCACTTGGCTTTTGC	AAAG(12) AAAG(12) 	24	1			2	2	2	2
545855_0049_FC61RLR:2:85:14914:1124	AAAG(12) 	12			1	Sg_116309	TTTGAGGTGTGCTACTCAGGG	Sg_033457	AAGAGAGGAGGAAGGGAAAAGC	AAAG(12) 	12	1			1	2	1	1
545855_0049_FC61RLR:2:11:14520:3589	AAC(12) 	12			1	Sg_105731	GGGTAAAGTCCTGGCTTATATTGC	Sg_013048	CTGCAGCATTTGAATCACCC	AAC(12) 	12	1			1	1	1	1
545855_0049_FC61RLR:2:68:5118:10241	AATG(12) AATG(12) 	24			1	Sg_020423	TTTGAATGACAGGTGGGTGC	Sg_079908	GCATCACCAGTTGAGAGAGGG	AATG(12) AATG(12) 	24	1			4	4	4	3
545855_0049_FC61RLR:2:91:1577:5400	AAAC(12) AAAC(12) 	24			1	Sg_076268	TGCATTAAAACAGTAGGAAGCAGC	Sg_114935	CTTTGCCAACCCACTTTGC	AAAC(12) AAAC(12) 	24	1			1	1	1	1
545855_0049_FC61RLR:2:55:9692:13138	AAAG(12) 	12			1	Sg_091538	TTGAGGTTTTGAATGGCG	Sg_052554	CTGTCAGACCTGTCCTGTGC	AAAG(12) 	12	1			3	4	3	3
545855_0049_FC61RLR:2:3:10602:12906	AAAT(12) 	12			1	Sg_103607	CAACAAATCAGGGCAAATCC	Sg_083681	TCTTCTATTCAACAAATCAGGGC	AAAT(12) 	12	1			1	2	1	1
545855_0049_FC61RLR:2:65:8392:8359	AAAC(12) 	12			1	Sg_024508	TCTACAGCCTGTGTTTCACCG	Sg_080946	TGTAGAGTTTATAGATGACTGGTTGTAGG	AAAC(12) 	12	1			1	1	1	1
545855_0049_FC61RLR:2:102:12246:17782	AAATGC(18) 	18			1	Sg_044979	GCCATCACCAAATCGAGG	Sg_099720	TTATCTTCCAGGTGCCAGC	AAATGC(18) 	18	1			1	1	1	1
545855_0049_FC61RLR:2:60:14138:2834	ATC(12) ATC(12) 	24			1	Sg_076132	GCTTGTCAATTTTATCACTTCGACC	Sg_115130	ACTGGTGGATGCTTTGTGGG	ATC(12) ATC(12) 	24	1			1	1	1	1
545855_0049_FC61RLR:2:76:19701:16900	ATCT(16) ATCT(16) 	32			1	Sg_081312	CAAGTTCCCACGTTCAGAGC	Sg_011637	ACTGCAGTGCTGCAAGGG	ATCT(16) ATCT(16) 	32	1			1	2	1	1
545855_0049_FC61RLR:2:60:18739:14605	AAAT(16) 	16			1	Sg_023329	CTTCCGCAGCTTACTGTGGC	Sg_109040	CTTCCATCTTCTTCCCTACCCC	AAAT(16) 	16	1			1	1	1	1
545855_0049_FC61RLR:2:68:3334:18784	TC(12) 	12			1	Sg_110996	AAGGGAGATGGGGAAGATGG	Sg_064612	CAACACAACCTCCAGTGACCC	TC(12) 	12	1			1	5	1	1
545855_0049_FC61RLR:2:3:5314:13941	ATT(12) 	12			1	Sg_053247	TTTAGTTCACAGTGCAGTTAGAAGG	Sg_098190	TGCTATAAAGCTGCAGTGTAGTCC	ATT(12) 	12	1			2	4	2	1
545855_0049_FC61RLR:2:58:13697:18860	AACAG(15) 	15			1	Sg_065100	TGCTAGGCATCTCTCTAAAGGC	Sg_090866	CCTCATTTTGATTCCCACACC	AACAG(15) 	15	1			9	2	2	2
545855_0049_FC61RLR:2:2:8689:8472	AAAT(12) AT(12) 	24			1	Sg_008455	TGCAAACATGTAAAGCCTGC	Sg_064788	GGCAAGATCCCAGTGTAAAGC	AAAT(12) AT(12) 	24	1			1	1	1	1
545855_0049_FC61RLR:2:8:7720:12020	AAAT(12) AAAT(12) 	24			1	Sg_115277	CACTGCCTGATCAAGACAACC	Sg_103485	TTGCTTCTCTCAGTAGCTTGTGC	AAAT(12) 	12	1			2	2	2	1
545855_0049_FC61RLR:2:90:8614:14551	TGC(12) 	12			1	Sg_038769	GCTACAAGCAAATCGGGTGC	Sg_082255	CCAACAGCTACAACCAAATCTGC	TGC(12) 	12	1			2	1	1	1
545855_0049_FC61RLR:2:14:12959:11956	CCCG(16) 	16			1	Sg_019867	TCTCGTATGCCGTCTTCTGC	Sg_029727	GAGAGATCGGAAGAGCGTCG	CCCG(16) 	16	1			26478	115835	334	729
545855_0049_FC61RLR:2:84:1966:16549	TTCC(12) 	12			1	Sg_026380	TTTCTCTCTGATTGAACAAAAGCC	Sg_108488	CAGTTGGGAAAGAAGGGAAGG	TTCC(12) 	12	1			2	6	2	2
545855_0049_FC61RLR:2:66:1301:4406	AAAAC(20) 	20			1	Sg_065874	GTGAAGACCAGCTTTCCACG	Sg_080890	TGTGTAGGACTCTCATCACTCTTGC	AAAAC(20) 	20	1			1	5	1	1
545855_0049_FC61RLR:2:71:9393:12052	ATCT(12) AAAGG(20) 	32			1	Sg_065674	CAAGTGAGCAGTTTGTTGTTGG	Sg_059002	TCTCTACTCCTTGCTTCTCTTATGG	ATCT(12) 	12	1			1	1	1	1
545855_0049_FC61RLR:2:6:5480:15801	AATC(12) 	12			1	Sg_054249	TTAACCAAATCCTTGCCTACC	Sg_046984	CCAACCCTCCATTTTAATTCC	AATC(12) 	12	1			3	2	2	2
545855_0049_FC61RLR:2:96:4388:4732	AAAC(12) 	12			1	Sg_095765	GCCACTGTTTCTGAAGATGCC	Sg_034611	TGCAGATTCTTACCAAAATGCC	AAAC(12) 	12	1			1	1	1	1
545855_0049_FC61RLR:2:88:7564:3225	AAAC(12) 	12			1	Sg_024200	TTATTTACGAGCACTTCATTGTAGC	Sg_094602	GCATTTCTCATTTTATTTGTCCC	AAAC(12) 	12	1			1	1	1	1
545855_0049_FC61RLR:2:100:15361:10548	ATC(12) ATC(12) 	24			1	Sg_041290	GATAATCCACCAAAATTTAATCAAGC	Sg_092155	GCTACCCTTTTCTATGTTTTCAACC	ATC(12) 	12	1			8	9	6	3
545855_0049_FC61RLR:2:94:12846:5427	ATCT(16) 	16			1	Sg_052325	TTGGCTTGGTCTGAATGGC	Sg_021317	GAGTGGGAGAAACACAGGTCC	ATCT(16) 	16	1			2	2	2	2
545855_0049_FC61RLR:2:61:17087:11383	ACC(12) 	12	ACC 		1	Sg_066934	CCAAGATGGAGTCAGAGGGG	Sg_010559	AGTCGGCATCAGCACAAGG	ACC(12) 	12	1	ACC 		2	1	1	1
545855_0049_FC61RLR:2:97:5542:2016	TTCC(12) TTCC(12) 	24			1	Sg_078181	CGTGCTGTAGAAGTTTTGCTGG	Sg_073994	AAGAGCTGTTTGTTGCAGGG	TTCC(12) TTCC(12) 	24	1			2	3	1	1
545855_0049_FC61RLR:2:106:11206:14986	ATAC(12) 	12			1	Sg_040838	ATTATTAGTTTGTTCAAGCTACCCC	Sg_019035	AAATTTACTATGCCAGCATCCC	ATAC(12) 	12	1			4	5	3	2
545855_0049_FC61RLR:2:104:6124:8957	AGAGC(15) 	15			1	Sg_089569	GGCCATACTTCTACAGCCCC	Sg_103745	GAGAAGTGTTCCATCCCTTGG	AGAGC(15) 	15	1			1	3	1	1
545855_0049_FC61RLR:2:13:18598:12130	AAAC(12) 	12			1	Sg_063750	TGGAAGTAGCATTTCCCTTGC	Sg_071711	CCCTCTCCAGATCTTGTCCC	AAAC(12) 	12	1			3	1	1	1
545855_0049_FC61RLR:2:3:6818:12021	AAAT(12) 	12			1	Sg_055692	AATCTTTCCTGCTTTTGACACC	Sg_015368	TTGAAATCCAACTTATCACAAAACC	AAAT(12) 	12	1			5	3	1	1
545855_0049_FC61RLR:2:96:17857:14539	AAAT(12) AAAT(12) 	24	AAAT 		1	Sg_018044	ATGGATGGAAGGCAACACG	Sg_034033	TCACTAACTGTGAGGTTAATTCTGCC	AAAT(12) AAAT(12) 	24	1	AAAT 		5	3	1	1
545855_0049_FC61RLR:2:7:15155:2189	TGCC(12) 	12			1	Sg_073893	GCAATGGTCAGAAAAGTCAATTCC	Sg_100848	TTTGATGAGGAACAGGGAAGG	TGCC(12) 	12	1			4	4	4	3
545855_0049_FC61RLR:2:67:6094:7151	TGCC(12) 	12			1	Sg_004018	GGGCCTCCTCTTTCACGC	Sg_099145	AGAGAGCCAGTGAAATGTGGG	TGCC(12) 	12	1			1	2	1	1
545855_0049_FC61RLR:2:85:13287:16894	AAAAAT(18) AAAAAT(18) 	36			1	Sg_043286	CAATTCAGAAGTTCTTTCATCGC	Sg_047777	TTTAATACCACTGATTATATGGATAGCG	AAAAAT(18) 	18	1			1	2	1	1
545855_0049_FC61RLR:2:64:1746:9747	AAAG(12) 	12			1	Sg_041171	TTCTGAGAGATTGGAAAGACTGC	Sg_041443	CTCTCCCCTCTTCTTTGAGG	AAAG(12) 	12	1			2	1	1	1
545855_0049_FC61RLR:2:102:19172:18715	TGC(12) 	12			1	Sg_114915	TGAGGCAGGGTAACAGAGCC	Sg_104488	GCACAGCCTATGAACTTTCTGC	TGC(12) 	12	1			72	71	7	2
545855_0049_FC61RLR:2:73:12629:12716	AC(12) AC(12) 	24			1	Sg_003148	GAAAATATACCAACTAAATCTGCTGCC	Sg_015039	CAAAGATGAACAGCAAATGTTTATTACC	AC(12) AC(12) 	24	1			3	3	2	1
545855_0049_FC61RLR:2:76:5887:16817	TTGG(16) 	16			1	Sg_106644	GGCTTTGCTAACCAAAATAATTTAATAGG	Sg_014000	GATAAACTTCCAGCTCCAATCTCC	TTGG(16) 	16	1			2	3	2	2
545855_0049_FC61RLR:2:53:10126:14939	AT(12) 	12			1	Sg_104900	GCCTTCAGAATTCATTGATTTAACC	Sg_082973	TTTTGCCAAAGTGTTTTCTGC	AT(12) 	12	1			4	5	4	4
545855_0049_FC61RLR:2:3:14138:12099	AAAG(12) 	12			1	Sg_115268	TTAACTGCAATATGTGGTGTGG	Sg_115268	TTAACTGCAATATGTGGTGTGG	AAAG(12) 	12	1			2	2	2	1
545855_0049_FC61RLR:2:54:8793:12212	TGC(12) 	12			1	Sg_055910	TAACCAGGACAGGGGAATGG	Sg_045712	AAACAGTGCAGAGCTGAGCG	TGC(12) 	12	1			4	3	2	2
545855_0049_FC61RLR:2:83:12014:6475	AAATT(15) 	15			1	Sg_080973	TTCCTCTTTCTGGAGTTTCCC	Sg_109616	TCACTCAGTCTCCCTGCACC	AAATT(15) 	15	1			2	3	1	1
545855_0049_FC61RLR:2:1:18675:5420	AATT(12) 	12			1	Sg_002601	TTTGATGACAAGTAATTCTGTCCC	Sg_013750	GCTGCTTTAGTGTGTTTATCTGC	AATT(12) 	12	1			6	10	6	2
545855_0049_FC61RLR:2:76:2047:16959	AAAT(12) 	12			1	Sg_084019	TTCAGTGAGCTTTCAATGTTTATATCC	Sg_083209	TACAGGTGTGCATAACGGGG	AAAT(12) 	12	1			1	1	1	1
545855_0049_FC61RLR:2:102:4268:16403	AAAC(12) 	12			1	Sg_041369	GAGAAATTCCAATTACTTCAATATGC	Sg_115913	CTTTACAGCTGTTCTTGGTAGAGG	AAAC(12) 	12	1			1	1	1	1
545855_0049_FC61RLR:2:78:2316:13089	AT(20) AAAG(12) AT(16) 	48			1	Sg_002765	TTGTGTATTCATGTGTGCTCAGG	Sg_074149	GAATTCCAGGTGTGTGTTTAGGG	AAAG(12) 	12	1			1	1	1	1
545855_0049_FC61RLR:2:87:10885:5216	AAAT(12) AAAT(12) AAAT(12) AAAT(12) 	48			1	Sg_063018	GGTGAGAAGGATGCTGTTGG	Sg_078900	CCTTAATAAGCAAATGATTGCTGC	AAAT(12) AAAT(12) 	24	1			3	4	3	1
545855_0049_FC61RLR:2:69:4213:8023	AAC(12) 	12			1	Sg_008373	TGTTGCACAGTTTCTTGGGG	Sg_095072	TTTTGCTCTTGTTCCATTTTGC	AAC(12) 	12	1			1	1	1	1
545855_0049_FC61RLR:2:70:15392:12374	AAAC(12) 	12			1	Sg_036893	ATCTTGTCAAAGCCCACCCC	Sg_057118	TCAAAGCTCTAGACTCGGGAGG	AAAC(12) 	12	1			1	5	1	1
545855_0049_FC61RLR:2:61:1890:10187	AAAC(12) AAAC(12) 	24			1	Sg_067365	TGGAAGGCTAAGCTTCAGTGC	Sg_114950	TCCATAGGTTTATAACTCATCTTAACATCC	AAAC(12) AAAC(12) 	24	1			11	7	10	2
545855_0049_FC61RLR:2:86:9578:6818	AAAC(12) AAAC(12) 	24			1	Sg_059335	TGCTGTCCTCAGACACTGGG	Sg_009595	TGAGCTTTTCTAGTTGTGGCTCC	AAAC(12) AAAC(12) 	24	1			3	3	3	3
545855_0049_FC61RLR:2:74:2967:8725	TC(12) 	12			1	Sg_115855	GCTCTGAAAAGAAGCTGATAGTACCC	Sg_091071	TGCTCTCATTCTAGATACAGAAGTTTACC	TC(12) 	12	1			2	2	2	2
545855_0049_FC61RLR:2:95:17345:19464	AC(12) 	12			1	Sg_003323	ATATTCAGGTGGGTTTGCCC	Sg_022672	TTTTCAAGGTCAGAAGTTGTTGC	AC(12) 	12	1			2	2	2	2
545855_0049_FC61RLR:2:5:7981:3888	TCTG(16) TCTG(16) 	32			1	Sg_058832	ACTCTCGCACACATGCCG	Sg_003940	ATGGGAAGCTTGTGACCTGG	TCTG(16) 	16	1			4	2	4	2
545855_0049_FC61RLR:2:90:10636:1574	AAAAC(15) AAAAC(15) 	30			1	Sg_110749	TGATCAGAATAGGCTAGCAGAGC	Sg_048232	AACTGAAGAAAACAGCAGTCAGC	AAAAC(15) 	15	1			2	3	2	1
545855_0049_FC61RLR:2:86:14451:8063	AC(24) 	24			1	Sg_007314	TCCTGAAGGAAGAGTCTGACAGC	Sg_081584	ACATTTTCCCTGTTGCCTCC	AC(24) 	24	1			4	2	2	2
545855_0049_FC61RLR:2:84:13498:8489	AAAT(12) 	12			1	Sg_048244	GGCTTCTACATGAAAAGAGAAAGC	Sg_079446	TCCTCACAGCCAAACCTAGC	AAAT(12) 	12	1			1	2	1	1
545855_0049_FC61RLR:2:1:3050:5477	AAAT(20) AAAT(12) 	32	AAAT 		1	Sg_106980	GTGGTGCCAACAGATGGAGC	Sg_093818	GCTTGTCTACAGCTTCCACCG	AAAT(12) 	12	1	AAAT 		11	13	11	2
545855_0049_FC61RLR:2:63:18861:3624	ATC(12) ATC(12) 	24			1	Sg_083023	CACAAAACTGTGGAGCTGGG	Sg_067443	GATAAACAGAGCCCCAAAGGC	ATC(12) ATC(12) 	24	1			3	3	3	1
545855_0049_FC61RLR:2:95:12416:17269	ATTTT(20) ATTTT(20) 	40			1	Sg_097697	CTGCCAATGACAGGAGGG	Sg_080177	TGATTCAACCTTACCATCTTTACAGC	ATTTT(20) ATTTT(20) 	40	1			2	3	2	2
545855_0049_FC61RLR:2:90:4676:2788	AATT(12) AATT(12) 	24			1	Sg_075849	CGACTGTATGTTGTGTCAGTGG	Sg_092675	TCAGACCCAGCATATGTGTACC	AATT(12) 	12	1			4	4	4	2
545855_0049_FC61RLR:2:69:4650:3714	AAAG(12) AAAG(12) 	24			1	Sg_054716	CAGATGAGAAAAGACACAGGGC	Sg_030660	TTTCTAATTAACTGGTGGGCTCC	AAAG(12) AAAG(12) 	24	1			2	2	2	2
545855_0049_FC61RLR:2:104:10398:16605	AAC(18) 	18			1	Sg_047850	TTAGGAAACAATTATATAGGCAAAGC	Sg_005330	TCTGTGTTTCTTTTGCTGCC	AAC(18) 	18	1			1	1	1	1
545855_0049_FC61RLR:2:68:3854:1043	AAC(15) AAC(15) 	30			1	Sg_029383	TTTTACAGCCCATCTCCAGC	Sg_080977	TTTTGAAAATCCATTCCATCC	AAC(15) AAC(15) 	30	1			1	1	1	1
545855_0049_FC61RLR:2:76:17164:1556	AAAC(12) 	12			1	Sg_086830	GGCAGCAATTGATGTCACC	Sg_030829	TTTTCACAAAGAGGTAAACTAGTCAGG	AAAC(12) 	12	1			3	2	2	2
545855_0049_FC61RLR:2:55:3020:18742	AAAAC(15) 	15			1	Sg_034110	TTGCAGACTGGGAGAAGAGG	Sg_012608	TGCAGCTGTGAGTCTTAGTAGCC	AAAAC(15) 	15	1			5	1	1	1
545855_0049_FC61RLR:2:102:18310:15805	TTCC(12) 	12			1	Sg_014110	AAACCACTTTCTTCTTGTATCAGGC	Sg_024342	GAGCCATGATATTTTGCTGTGC	TTCC(12) 	12	1			685	1167	0	10
545855_0049_FC61RLR:2:84:12236:7530	AAAG(12) 	12			1	Sg_106828	AGATGGCAATGAACACAGGG	Sg_072279	GGCAATGAACCACTGGAGG	AAAG(12) 	12	1			1	1	1	1
545855_0049_FC61RLR:2:5:19692:14851	TGC(15) TGC(15) 	30			1	Sg_015909	TTAGCATGGTCCTGCCACC	Sg_047668	CATTGCAGTCCTACCCTCTCC	TGC(15) TGC(15) 	30	1			1	1	1	1
545855_0049_FC61RLR:2:57:16698:14654	AAAC(12) 	12			1	Sg_020957	TGAGAGATCGGAAGAGCGG	Sg_029727	GAGAGATCGGAAGAGCGTCG	AAAC(12) 	12	1			123501	115835	12898	391
545855_0049_FC61RLR:2:106:15658:14234	TTCC(12) TTCC(12) 	24			1	Sg_063530	GCAGCATCATTCACTCCAGC	Sg_098168	TTTGCTTTCCCAGGTGTTCC	TTCC(12) TTCC(12) 	24	1			2	2	2	2
545855_0049_FC61RLR:2:105:9224:8495	ACTCC(15) 	15			1	Sg_024234	ATGCACTGCTTTGTGAAGGC	Sg_042681	TGCAGGTTGTGTCAGCAGG	ACTCC(15) 	15	1			1	1	1	1
545855_0049_FC61RLR:2:74:6670:19670	AAAG(12) 	12			1	Sg_114145	TTGCTTTTGAAGCTAGCAGAGG	Sg_037526	TTTTATCTATTAGTTCTCAGACTTTTGGG	AAAG(12) 	12	1			1	1	1	1
545855_0049_FC61RLR:2:7:11984:9606	AC(12) AC(12) AT(12) 	36			1	Sg_065327	TTTTGCAGCTCAGCTTCTGC	Sg_071583	CACACACACAATTTTGTATTATCTAAGTGG	AC(12) 	12	1			2	2	2	1
545855_0049_FC61RLR:2:104:9965:8740	AAAG(12) 	12			1	Sg_064773	CTGTGCTGAGTGGAAGTTGC	Sg_039498	CAAAGTACCTTTCCCAAAGTCTCC	AAAG(12) 	12	1			2	2	2	2
545855_0049_FC61RLR:2:11:18296:8551	AAC(12) AT(14) AC(12) AAC(12) AT(14) 	64			1	Sg_008360	AACTTCTGAAATAAAGAGCTTTCCC	Sg_031745	TGAAGTGCTATTCATTTCTTCCC	AAC(12) AT(14) AC(12) AAC(12) AT(14) 	64	1			2	4	2	1
545855_0049_FC61RLR:2:85:14817:6353	TTC(15) TTC(15) 	30			1	Sg_007635	TTGCATTATTTTGTTTTCCAGG	Sg_101634	AGTTGCATTCTTTCATTTTAGGC	TTC(15) TTC(15) 	30	1			2	1	1	1
545855_0049_FC61RLR:2:1:5063:10166	AAAC(20) AAAC(20) 	40			1	Sg_027455	AGACCAAGAAATGAGATGCCC	Sg_066620	ACTGAACTGTTGTACTGAGTTAAGATGC	AAAC(20) 	20	1			4	4	3	1
545855_0049_FC61RLR:2:84:4068:2637	ATTAGT(18) ATTAGT(18) 	36			1	Sg_116072	GCCATTGCCTCTCATTCTACC	Sg_041165	GCATCTAGACGTTGTTGTTCTGC	ATTAGT(18) 	18	1			3	4	3	2
545855_0049_FC61RLR:2:12:6138:19251	AATGC(15) 	15			1	Sg_024757	AAGCCAGGGGAGCTCAGG	Sg_092098	GCAGCAAATGGAAGCAAGC	AATGC(15) 	15	1			11	3	1	1
545855_0049_FC61RLR:2:10:8010:13005	TCTG(12) TCTG(12) 	24			1	Sg_011530	CTGTCTGTCTGCACGTGGG	Sg_057889	TCATCACGCCAACCAATACC	TCTG(12) 	12	1			2	2	2	1
545855_0049_FC61RLR:2:98:9365:1543	ATT(12) ATT(12) 	24			1	Sg_030369	CATTGTTTTGCTTGTGACGC	Sg_028622	AAACAACTGCTCCAAAGGGG	ATT(12) ATT(12) 	24	1			6	3	2	1
545855_0049_FC61RLR:2:96:14572:9300	ATGGAG(36) ATGGAG(18) 	54	ATGGAG 		1	Sg_086656	TCTCTGTTTCCATCTCATCTCACC	Sg_085274	TGTTTCTCTTCTTTGGTGTCTGG	ATGGAG(18) 	18	1	ATGGAG 		4	3	4	1
545855_0049_FC61RLR:2:8:16900:20142	AAAAAG(18) TTC(18) TTC(18) 	54			1	Sg_007867	GGAACAGGAAAGGGAAAAGG	Sg_085415	GTGCAAAATAATTGCCAAGG	AAAAAG(18) TTC(18) TTC(18) 	54	1			57	42	2	2
545855_0049_FC61RLR:2:69:3439:20126	AC(12) 	12			1	Sg_109412	GCTGTTTGTTTGCATTTGTGG	Sg_039830	AGGACCTCAATGCCTGAACC	AC(12) 	12	1			1	1	1	1
545855_0049_FC61RLR:2:104:11001:7732	AAGGC(15) AAAGG(70) TCTCC(20) 	105	AAAGG 		1	Sg_000345	CAATCTCCAGGCAGGAACG	Sg_090243	AAGTACTAGCAATCATTTCTCCTCTCC	AAGGC(15) AAAGG(70) TCTCC(20) 	105	1	AAAGG 		1	1	1	1
545855_0049_FC61RLR:2:105:11069:1510	ATT(24) ATT(12) 	36	ATT 		1	Sg_105808	CTCTTTCCTAATTCACCTGTATGC	Sg_006715	TTCAGTATAGAAATCATGCCTTGC	ATT(24) ATT(12) 	36	1	ATT 		1	3	1	1
545855_0049_FC61RLR:2:2:5936:11547	TGCC(12) 	12			1	Sg_069680	TTTGGGTTTGTTTGTTGGG	Sg_002845	TCTTAGCTTTTAGTTTTGGGAGG	TGCC(12) 	12	1			4	1	1	1
545855_0049_FC61RLR:2:81:11497:11793	AAAC(12) AAAC(12) 	24			1	Sg_113145	TCTGAAATCTTCCTCTCCAGGC	Sg_080468	GCATCATTAGGATTTGAAGTGCC	AAAC(12) 	12	1			5	2	2	1
545855_0049_FC61RLR:2:89:5536:16330	ATTCC(15) 	15			1	Sg_011629	TCTGTCAGACTGCTCCTCTGC	Sg_071122	TGCTCCAGTAGTAATGCCTCC	ATTCC(15) 	15	1			40	3	1	1
545855_0049_FC61RLR:2:77:11202:18834	TGGG(12) 	12			1	Sg_019867	TCTCGTATGCCGTCTTCTGC	Sg_029727	GAGAGATCGGAAGAGCGTCG	TGGG(12) 	12	1			26478	115835	334	729
545855_0049_FC61RLR:2:79:16386:13491	AAAC(12) 	12			1	Sg_007316	TGGGTTTATTCCTTTCCTGACG	Sg_095042	CCCAAATTAGTTTCAGCCCC	AAAC(12) 	12	1			1	2	1	1
545855_0049_FC61RLR:2:63:12614:7143	AAAT(12) 	12			1	Sg_081992	AAAGAAAACCAAATAACTCCATCC	Sg_008915	GGGCCTGTTTATGTATTTGGG	AAAT(12) 	12	1			2	2	2	2
545855_0049_FC61RLR:2:76:3323:11466	AAAAC(15) AAAAC(15) 	30	AAAAC 		1	Sg_102651	GTGTTTGCCTTTCTAAATTCAAATATACC	Sg_000487	TGCCTTTCATGATAGCACTTATTAGC	AAAAC(15) AAAAC(15) 	30	1	AAAAC 		1	1	1	1
545855_0049_FC61RLR:2:63:9987:14261	AAAC(20) 	20			1	Sg_008114	GAGTGGGAAAAGGAAAGGGC	Sg_018092	AAGGAAACTCATGAATGCTGTTAGG	AAAC(20) 	20	1			1	1	1	1
545855_0049_FC61RLR:2:103:15826:16455	TTCC(48) TTCC(16) TTCC(16) 	80			1	Sg_070497	GGAAGGAAATGAACTTCTGAGGC	Sg_018330	TCAGACATTTGGACAACCTGC	TTCC(16) 	16	1			2	1	2	1
545855_0049_FC61RLR:2:1:5263:2170	TGC(12) 	12			1	Sg_013080	CTCACCAACACTGTCTGTGCC	Sg_107656	GCTTCTGCCAGGACACTGC	TGC(12) 	12	1			2	2	2	2
545855_0049_FC61RLR:2:103:10616:6849	AAAC(12) 	12			1	Sg_089387	GCATGGGAGGTATGACTTGC	Sg_106647	CACTTGATTAGCTCCAGTGCC	AAAC(12) 	12	1			3	2	1	1
545855_0049_FC61RLR:2:93:10249:12249	AAAC(12) 	12			1	Sg_046125	CAAATTTCCTCATTTCTCACGC	Sg_093390	ATGCAGAGGCCTCAATTTGG	AAAC(12) 	12	1			1	5	1	1
545855_0049_FC61RLR:2:8:14698:12264	AAAG(12) 	12			1	Sg_026958	TCTTACGTCTTCTTTCCTTAGGC	Sg_021487	CTTACTGCTTCATTCTTGTCTTACG	AAAG(12) 	12	1			1	2	1	1
545855_0049_FC61RLR:2:96:8904:11897	AAAT(12) 	12			1	Sg_099175	AGATTGCCAAAAGGCAAGG	Sg_107436	TGATCTGGGGTTAAATCGC	AAAT(12) 	12	1			1	1	1	1
545855_0049_FC61RLR:2:76:2366:2446	TTCC(12) 	12			1	Sg_060014	TGTTTTCTGCATTTCGACGG	Sg_009701	CATGCCTTATATTTTGCCCG	TTCC(12) 	12	1			5	14	2	2
545855_0049_FC61RLR:2:101:14324:7559	AAAT(12) 	12			1	Sg_008489	GAAAACCTGCCTGACAATGC	Sg_009577	TTATAGACTCCGAAAAGCCTGG	AAAT(12) 	12	1			4	2	2	2
545855_0049_FC61RLR:2:4:4345:10264	AAAAC(15) AAAAC(15) 	30			1	Sg_108283	ACATGCCTTTCAAAGTTCATACAGG	Sg_029816	GTGCTCTTGTGTTGTAAGTATTTGCC	AAAAC(15) 	15	1			4	7	6	1
545855_0049_FC61RLR:2:56:5984:3518	TGC(12) TGC(12) 	24			1	Sg_098771	ACCCCATAAACAGCAGCAGG	Sg_068615	AGCAAATGCTCAGGCAGTGG	TGC(12) TGC(12) 	24	1			2	2	2	2
545855_0049_FC61RLR:2:8:19678:8378	AAAC(16) AAAC(20) 	36			1	Sg_093259	TGACACTGAATCATTATACCTCTTGC	Sg_078750	GTGATGGACAATGCCTGTGG	AAAC(16) AAAC(20) 	36	1			1	1	1	1
545855_0049_FC61RLR:2:68:15901:6608	AAGC(12) 	12			1	Sg_019186	GATGTATCTCCTGGCGCTGG	Sg_022494	GTGCAGGAAGAGGCGTATCG	AAGC(12) 	12	1			1	1	1	1
545855_0049_FC61RLR:2:80:14843:6309	AAAC(12) AAC(12) 	24			1	Sg_089446	AAGGATAAATACATTCTCAGTTGTATGGG	Sg_020616	CTTCTTGAACATGTAGCACTGTAATCC	AAAC(12) AAC(12) 	24	1			4	4	4	4
545855_0049_FC61RLR:2:12:5309:1816	ATGGG(15) 	15			1	Sg_062232	GAGATCCCTTCCAATCCAAGC	Sg_038989	CACATTCCAGGTATAGGTGAGTCC	ATGGG(15) 	15	1			7	2	2	2
545855_0049_FC61RLR:2:75:4992:10163	AAAC(12) 	12			1	Sg_019867	TCTCGTATGCCGTCTTCTGC	Sg_029727	GAGAGATCGGAAGAGCGTCG	AAAC(12) 	12	1			26478	115835	334	729
545855_0049_FC61RLR:2:101:18611:19294	AAAC(16) 	16			1	Sg_013257	ATGGGCAAGTTGTAATGGGG	Sg_019963	GGGAAAGTTGTAATGGTGTGAGG	AAAC(16) 	16	1			1	1	1	1
545855_0049_FC61RLR:2:79:12691:4286	ATT(12) ATT(12) 	24			1	Sg_030847	TTGATACTGTTGCCTTTCTGAGC	Sg_021359	CAGAAATCATGCTGCAGATCC	ATT(12) ATT(12) 	24	1			6	10	8	5
545855_0049_FC61RLR:2:54:10087:17827	AATC(12) 	12			1	Sg_041245	TGACCGGGTTGTTTCCCC	Sg_076123	TGGAGTAGTTGCACTCCCTGG	AATC(12) 	12	1			1	1	1	1
545855_0049_FC61RLR:2:94:18599:2675	AAC(12) 	12			1	Sg_019867	TCTCGTATGCCGTCTTCTGC	Sg_029727	GAGAGATCGGAAGAGCGTCG	AAC(12) 	12	1			26478	115835	334	729
545855_0049_FC61RLR:2:87:17160:8865	TCTCC(15) 	15			1	Sg_024919	CTTCTGGAAAAGTTTGTCTCTGC	Sg_103162	TTGTCTCTGCAATTTAGCCACC	TCTCC(15) 	15	1			1	2	1	1
545855_0049_FC61RLR:2:9:7007:9539	AC(16) ATAC(12) 	28			1	Sg_048649	CAGTGAACATACTGACGCACG	Sg_081897	GCCATGGTTTTGTTCTCAGG	AC(16) ATAC(12) 	28	1			1	1	1	1
545855_0049_FC61RLR:2:93:2702:12138	AATG(12) 	12			1	Sg_109469	GCAAATTTTCTCCTTGGAACG	Sg_024973	TCTGCACCTCTCACAGAACTCC	AATG(12) 	12	1			1	2	1	1
545855_0049_FC61RLR:2:11:14434:5068	ATGGG(25) ATGGG(25) 	50			1	Sg_084473	CAATGCAATGGGATGTGAGG	Sg_063875	CATCCTATTGGGACCCATCC	ATGGG(25) ATGGG(25) 	50	1			6	6	6	3
545855_0049_FC61RLR:2:82:14896:19509	AGT(15) 	15			1	Sg_075321	CCAGTGGAACTAGCACACCG	Sg_019363	CCAACAGAAACAGTGGAACTAGC	AGT(15) 	15	1			1	2	1	1
545855_0049_FC61RLR:2:1:17316:13089	AAC(12) 	12			1	Sg_107771	AACAGTCAAATTCTTTTCCTGGC	Sg_070699	TTTGGCTAGGTTTTAATTTCACAGC	AAC(12) 	12	1			1	1	1	1
545855_0049_FC61RLR:2:78:2980:9202	TC(20) AT(12) 	32			1	Sg_076807	ATACACTTTTCCAGGCCAGC	Sg_083274	TTCTAGTACTCATCATTCAGTTATCCC	TC(20) AT(12) 	32	1			1	2	1	1
545855_0049_FC61RLR:2:97:9839:2858	AAAC(12) 	12			1	Sg_006722	AGCCTGCTGTACCCAGATCG	Sg_005917	GAATGGCAAATCTTGCCTGG	AAAC(12) 	12	1			2	1	1	1
545855_0049_FC61RLR:2:59:9026:8993	AC(32) AC(32) 	64			1	Sg_086253	CCGAAGAAATCTCACACTTTGC	Sg_065041	CCTGCAATAATCTGAACACTTGG	AC(32) AC(32) 	64	1			2	2	2	2
545855_0049_FC61RLR:2:78:19333:13267	ACC(12) 	12			1	Sg_108252	AATGCTTCCTCTTTTGTTGGC	Sg_084652	GGGAATTTGTCAGTGGGAGC	ACC(12) 	12	1			1	1	1	1
545855_0049_FC61RLR:2:79:8220:15952	TCC(12) 	12			1	Sg_025033	TCATTAACTCAGGAAAGGTATCAGG	Sg_095881	AAGCCAGCAGCTCTTGTAAGG	TCC(12) 	12	1			1	1	1	1
545855_0049_FC61RLR:2:1:14680:3028	AAC(12) 	12			1	Sg_012642	AGCACAACTCAAATTCAAGAGC	Sg_114551	TCAAATTCAAGAGCGTTTGC	AAC(12) 	12	1			1	1	1	1
545855_0049_FC61RLR:2:99:3556:6116	AAAC(12) 	12			1	Sg_031150	CTGCCTGTGCTGATCTTTCC	Sg_097753	TGATTCTAATCTCTAATCTACATGAAAGCC	AAAC(12) 	12	1			3	3	1	1
545855_0049_FC61RLR:2:91:12899:13522	ATC(12) ATC(12) 	24			1	Sg_031889	TTTCAGGGTGTTTACAAATTCTGG	Sg_030694	CGTTTGAAATGAAGAAAATTAGAGACC	ATC(12) ATC(12) 	24	1			3	2	1	1
545855_0049_FC61RLR:2:58:2089:15638	TCC(12) TCC(12) 	24			1	Sg_051735	CGTCTTCGAAATATGGTGGAGG	Sg_015829	CCATAGTTCCAAAATGCTGCC	TCC(12) TCC(12) 	24	1			20	1	1	1
545855_0049_FC61RLR:2:66:12220:19290	AAAC(12) AAC(12) 	24			1	Sg_051081	TGTGTGAAATACTCAAGTAATGTGC	Sg_072600	TTATATGCTCCATCTGCTAATTCC	AAAC(12) AAC(12) 	24	1			3	3	1	1
545855_0049_FC61RLR:2:8:15126:14692	TTC(12) 	12			1	Sg_004191	AATTTGGAAAAGGGGAAGCC	Sg_025719	TTCCTGAAGTACCTGTGCAGC	TTC(12) 	12	1			1	1	1	1
545855_0049_FC61RLR:2:84:1805:11316	AAAG(12) 	12			1	Sg_023827	TTTTCTGTTAGCGTATTACTTTTGTACG	Sg_031125	GCGTTATACGCTCTAGCAAGC	AAAG(12) 	12	1			2	1	1	1
545855_0049_FC61RLR:2:82:6044:1796	TTTGG(15) 	15			1	Sg_021790	TTTGCAGTAATGCTGATGTGG	Sg_070053	TGTGGATCTGTAATCCTTGCG	TTTGG(15) 	15	1			4	3	3	3
545855_0049_FC61RLR:2:52:13773:19977	ATT(12) 	12			1	Sg_064710	AAGCCGAGATTTAGAGGAGGG	Sg_067682	ATTGCATCGGGTAATACGGC	ATT(12) 	12	1			3	2	2	2
545855_0049_FC61RLR:2:81:5363:13926	AAAG(12) 	12			1	Sg_046231	TTTTCCTTAAATGAGGCAAGC	Sg_080982	TGGGGTAAATTCAACTGAATAGC	AAAG(12) 	12	1			2	1	1	1
545855_0049_FC61RLR:2:92:5540:16277	ATT(15) ATT(15) 	30			1	Sg_035003	TCAGCTGGAAAACAAGATCCC	Sg_064570	GCAAGCAATTCCTTAAAACCACC	ATT(15) ATT(15) 	30	1			1	5	1	1
545855_0049_FC61RLR:2:54:17588:2943	AAAT(12) AAAT(12) 	24			1	Sg_075134	ACAAATTCCTGCAAGGGGC	Sg_086618	CCAGAAGAGTGCAATGGAACC	AAAT(12) AAAT(12) 	24	1			214	5314	6	5
545855_0049_FC61RLR:2:71:7850:10766	AAC(12) 	12			1	Sg_025123	TCCCATAAAACAAATGTGGG	Sg_005107	AAACAATGTTCAGCTTCGTCC	AAC(12) 	12	1			5	5	5	5
545855_0049_FC61RLR:2:82:14902:1032	AGGT(16) ATCT(20) ATCT(20) 	56			1	Sg_060845	TCAATATCCAATCCATAAGTAGGTAGG	Sg_048771	GCTCCTATGACCAGGTTCCC	AGGT(16) ATCT(20) ATCT(20) 	56	1			2	3	2	2
545855_0049_FC61RLR:2:106:11722:11932	AAAC(12) 	12			1	Sg_022367	CGTCCTCCTTTCCAGAGGC	Sg_114644	TTTATTGAATTAGGCTGGGTTGG	AAAC(12) 	12	1			1	2	1	1
545855_0049_FC61RLR:2:60:2770:3553	AAGC(20) 	20			1	Sg_114866	TCAAGCACTTATCCATAATGACAGC	Sg_002238	CAGCCCTCTGCTAAATCACG	AAGC(20) 	20	1			5	11	1	1
545855_0049_FC61RLR:2:74:14579:1176	AAAG(12) AAAAG(15) 	27			1	Sg_053479	TTCTCAGTTCCTCCTATTGTTTGC	Sg_051352	TTCTCAGTTCTTCCTATTGTTTGC	AAAG(12) AAAAG(15) 	27	1			1	2	1	1
545855_0049_FC61RLR:2:58:2491:11770	AAAC(16) 	16			1	Sg_073196	GAGCAAATTCTATAGCTTTATCCTAGTGG	Sg_061084	TTGAAGTCAGATCCTGGAGGG	AAAC(16) 	16	1			1	1	1	1
545855_0049_FC61RLR:2:3:15846:8005	ATAC(12) 	12			1	Sg_025978	GAGGCCATTCCATCTTGTCC	Sg_108946	CCTAATGTCCAACCTGAATCTTCC	ATAC(12) 	12	1			5	5	1	1
545855_0049_FC61RLR:2:83:8718:3770	AAAT(12) AAAT(12) 	24			1	Sg_027465	AATTACGCTGTAACGTCTGCG	Sg_068478	TGAAATTTTCCACCTCCTACACC	AAAT(12) AAAT(12) 	24	1			2	2	2	2
545855_0049_FC61RLR:2:68:2518:1929	TGGG(12) 	12			1	Sg_062062	CTCTGTCCCTGGAAAGGTGC	Sg_103596	TCCAGGTAGACTACATCCACTGC	TGGG(12) 	12	1			3	15	1	1
545855_0049_FC61RLR:2:55:18800:4575	AAAG(16) 	16			1	Sg_088140	GATACCGTTGACTCTTCCCACC	Sg_079639	TCTGAGAGATACTGTTGACTTTTCCC	AAAG(16) 	16	1			1	1	1	1
545855_0049_FC61RLR:2:8:12605:9424	AAAAC(15) 	15			1	Sg_066670	AAGTAAAGACAGTGCTCCACATCC	Sg_028266	CCAAAAGCCTTCTTTACCACC	AAAAC(15) 	15	1			3	2	1	1
545855_0049_FC61RLR:2:2:2881:6394	AAAAC(15) AAAAC(15) 	30			1	Sg_059410	TGACTTCATATGATATCTAAAACATTCCC	Sg_062907	TTTTCAGAGATACTAGTCAAACAGAGGG	AAAAC(15) 	15	1			3	6	3	3
545855_0049_FC61RLR:2:62:18195:2182	AT(14) AT(14) 	28			1	Sg_018725	ATTTGAAGGACACTGCAGCC	Sg_111338	ACTTCAACATTTTGTTGTGTAATAGGC	AT(14) 	14	1			9	8	8	1
545855_0049_FC61RLR:2:79:15690:11497	TTGG(12) TTGG(12) 	24			1	Sg_109688	GGAACTACAACGCACATGCC	Sg_006898	TTCAGAGAAGAAACCAACCAACC	TTGG(12) 	12	1			3	4	3	1
545855_0049_FC61RLR:2:101:2491:11483	AAAT(16) AAAT(16) 	32			1	Sg_094394	CTTTCTCCCATGCCACTTCC	Sg_001823	GAGGTTAGTGGGAAATTCTTAATGG	AAAT(16) AAAT(16) 	32	1			2	2	2	2
545855_0049_FC61RLR:2:3:11178:19583	AACT(12) 	12			1	Sg_077750	GCAAATACAGTACTCCAAAGCTGC	Sg_082247	TGAATGCAAAGGAAAAGACATCC	AACT(12) 	12	1			20	2	0	2
545855_0049_FC61RLR:2:6:11298:13295	TTCC(12) 	12			1	Sg_016232	GCATGACTCAGTTTCTTCTGGG	Sg_116456	AGCCCCATTTCCTACACAGC	TTCC(12) 	12	1			1	1	1	1
545855_0049_FC61RLR:2:99:6103:6629	TCTG(12) 	12			1	Sg_113541	AAGCATCTTGGGTCTTCCTGC	Sg_032622	TGATCAGCCTGCTTGATTCG	TCTG(12) 	12	1			1	1	1	1
545855_0049_FC61RLR:2:71:2857:5863	AAAC(16) AAAC(20) 	36	AAAC 		1	Sg_092596	GTGCAACAGAGACCCCTGG	Sg_066632	TCTATATAATCTCGATAGAAGGCTTGC	AAAC(16) AAAC(20) 	36	1	AAAC 		1	1	1	1
545855_0049_FC61RLR:2:89:17449:19461	AGGG(12) 	12			1	Sg_004448	CTCTCCGATTTAAGCCAGGG	Sg_087202	TGTGAAACACCTGACGTGGG	AGGG(12) 	12	1			1	1	1	1
545855_0049_FC61RLR:2:89:14721:5710	AAC(12) 	12			1	Sg_056285	TTTTGGGATTTCATAAACAAGGC	Sg_055980	GGGATGTGATTAAAGTGTTTCGG	AAC(12) 	12	1			4	2	0	1
545855_0049_FC61RLR:2:90:4699:15889	AT(12) AT(12) 	24			1	Sg_076157	GAGAACAGTTGAAAACAAAGCACC	Sg_092708	TGTAGCCTTCACTTTCCCTGG	AT(12) 	12	1			7	7	7	1
545855_0049_FC61RLR:2:100:2276:9577	AAC(12) 	12			1	Sg_035284	TTGAGAGATCGGAAGAGCGG	Sg_029727	GAGAGATCGGAAGAGCGTCG	AAC(12) 	12	1			48552	115835	737	945
545855_0049_FC61RLR:2:96:5914:18338	AAAAAC(18) 	18			1	Sg_035343	AGTCGCCCTAATAACGAGAGC	Sg_025124	GACAAACAAGTTGGTAGTTCTTTACAGC	AAAAAC(18) 	18	1			1	3	1	1
545855_0049_FC61RLR:2:56:13778:16248	TTGG(12) 	12			1	Sg_019935	TCTAGCATTGAGGTGTCGGC	Sg_003637	TGTTAGTGTGAGAATGTGTGGGG	TTGG(12) 	12	1			1	1	1	1
545855_0049_FC61RLR:2:13:15406:1458	AGTG(12) 	12			1	Sg_097926	AGCCCGTCCTATCTCCTTCC	Sg_046705	TGTTTGAGTTCGTCGTCTCTCC	AGTG(12) 	12	1			1	1	1	1
545855_0049_FC61RLR:2:95:8044:12375	AAC(12) 	12			1	Sg_003468	TCCCAGAGGACAAACGTAGC	Sg_104550	TCCCCTTGAATTTGATCTTTTAGC	AAC(12) 	12	1			3	1	1	1
545855_0049_FC61RLR:2:54:17528:7879	AAAC(12) 	12			1	Sg_045708	ACGTTCAACTGCTAAGGCGG	Sg_040833	TGTCTGAAGTTCATCTGCTAAGCC	AAAC(12) 	12	1			1	1	1	1
545855_0049_FC61RLR:2:64:8527:18956	AAC(12) 	12			1	Sg_101640	GAGTTATCTGCCCATGAAGCG	Sg_048757	CATGGGGAAGGTATTCTGCC	AAC(12) 	12	1			1	43	1	1
545855_0049_FC61RLR:2:94:12104:10187	TCC(27) AAAC(12) 	39			1	Sg_108274	GAGCGAGGAAATGGACGC	Sg_057713	AATTCCTTTTCGCTTTTGGC	AAAC(12) 	12	1			10	35	2	1
545855_0049_FC61RLR:2:84:15804:3717	AT(12) AT(20) 	32			1	Sg_015537	GGTTGCAGAGTGTAGCTGCG	Sg_017104	CAGCCAGTTATCAAGCGAGC	AT(12) AT(20) 	32	1			3	1	0	1
545855_0049_FC61RLR:2:95:9406:8734	AAAC(12) AAAC(12) 	24			1	Sg_107201	TTGGTTCTTCAGTATCTGGAGGG	Sg_054151	AATTAACTTTGCCGTGGTGG	AAAC(12) AAAC(12) 	24	1			1	3	1	1
545855_0049_FC61RLR:2:70:7831:8542	TGC(12) TGC(12) 	24			1	Sg_101462	CTAGAGGCTGAAGGGCTGGG	Sg_059966	ACCTACGCTCTGACTGGCCC	TGC(12) 	12	1			2	2	2	1
545855_0049_FC61RLR:2:85:13838:17379	AAC(12) 	12			1	Sg_005959	TTTTGCAATTGCTACCAGCG	Sg_044023	AATAGGACAACACAGTTTTCTTCACC	AAC(12) 	12	1			1	1	1	1
545855_0049_FC61RLR:2:84:2863:8786	AAAC(12) AAAC(16) 	28			1	Sg_085806	TTTCCTCTCTCCCACTGTTTCC	Sg_028269	TGTTCACCTGATCATTTTCTACAACC	AAAC(16) 	16	1			1	1	1	1
545855_0049_FC61RLR:2:11:2757:13893	TCTG(12) 	12			1	Sg_012259	TCTGGAGGCACTGTTCTTGG	Sg_044243	CATGCATCTGCTGTGCTCC	TCTG(12) 	12	1			2	1	1	1
545855_0049_FC61RLR:2:75:11630:6323	AC(12) 	12			1	Sg_078304	TGCCTTTCCTCCTTCACTCG	Sg_078304	TGCCTTTCCTCCTTCACTCG	AC(12) 	12	1			2	2	2	1
545855_0049_FC61RLR:2:7:16939:11967	AAAG(12) AAAG(12) 	24			1	Sg_053905	CAGATATTTCCAAAGCGCTGC	Sg_019219	CATTGAAAGAGCACCAGTCAGC	AAAG(12) AAAG(12) 	24	1			6	3	6	3
545855_0049_FC61RLR:2:12:12776:5590	AAAC(12) AAAC(12) ATT(12) 	36			1	Sg_097090	AAAACACAGATATGCTGGGAGG	Sg_090490	TTGTGATTGTGGTTCCCTGG	AAAC(12) AAAC(12) 	24	1			2	3	2	2
545855_0049_FC61RLR:2:7:15295:5185	AATT(12) AATT(12) 	24			1	Sg_019915	TGATTTAAGTAATGTGAAAGAAGCC	Sg_061663	TTCTGAATATAACCATGTGGGC	AATT(12) AATT(12) 	24	1			2	2	1	1
545855_0049_FC61RLR:2:4:6686:16895	AAAT(12) 	12			1	Sg_035288	CAGATCTGGAATAAGTAGGAAAATGG	Sg_097172	AAGAAATCAAGCTCTGCGTGG	AAAT(12) 	12	1			1	2	1	1
545855_0049_FC61RLR:2:61:15070:5594	ATT(12) ATT(12) 	24			1	Sg_030847	TTGATACTGTTGCCTTTCTGAGC	Sg_021359	CAGAAATCATGCTGCAGATCC	ATT(12) ATT(12) 	24	1			6	10	8	5
545855_0049_FC61RLR:2:100:2310:8507	AAC(12) 	12			1	Sg_074355	AGATGGAAGAGCGGTTCAGC	Sg_105402	CGGAAGAGCGTCGTGTAGG	AAC(12) 	12	1			830	101992	447	1
545855_0049_FC61RLR:2:69:11221:17715	ATAC(12) ATAC(12) 	24	ATAC 		1	Sg_077646	TGGAAGGAAGTGGGACATGC	Sg_034971	AACTTCTTTTCACAGTGCAGATGG	ATAC(12) ATAC(12) 	24	1	ATAC 		1	1	1	1
545855_0049_FC61RLR:2:60:11710:18340	AT(12) 	12			1	Sg_106824	TAAGGAGTTTTCCTCTGGGG	Sg_003891	AATATAAGGAGTGTTCCTGGGG	AT(12) 	12	1			1	2	1	1
545855_0049_FC61RLR:2:79:12984:9612	ATAC(12) 	12			1	Sg_044786	GGTGTAAGTTCTGTTGCATGACTAGC	Sg_105410	TCTTTTGGTGTAAGTTCTGTTGCC	ATAC(12) 	12	1			2	1	1	1
545855_0049_FC61RLR:2:50:6892:1527	AC(12) 	12			1	Sg_105148	GCAAATAGCACCAGAAGAGAGG	Sg_098539	GGAATTTTCTATCAGTCTGTCCTGC	AC(12) 	12	1			2	5	2	2
545855_0049_FC61RLR:2:64:10649:18623	AAAAAC(24) 	24			1	Sg_018344	TGCAACTTTTAATTGCTCTTGG	Sg_018344	TGCAACTTTTAATTGCTCTTGG	AAAAAC(24) 	24	1			4	4	4	3
545855_0049_FC61RLR:2:94:2821:8158	ATAC(12) 	12			1	Sg_063784	ACACAGCTGCTGCTTCTGG	Sg_054341	GCAACACGTAGATTCTGTAGTTGG	ATAC(12) 	12	1			3	1	1	1
545855_0049_FC61RLR:2:57:6464:19810	TTGG(12) AAAAC(20) 	32			1	Sg_019867	TCTCGTATGCCGTCTTCTGC	Sg_029727	GAGAGATCGGAAGAGCGTCG	TTGG(12) AAAAC(20) 	32	1			26478	115835	334	729
545855_0049_FC61RLR:2:11:3926:17264	AC(12) 	12			1	Sg_009150	CCTTATGATAAATCAGAATTCCTAATGC	Sg_017340	TTACGATAGGAATGAATGTTCAGC	AC(12) 	12	1			2	4	2	1
545855_0049_FC61RLR:2:103:8511:8452	AAAT(12) 	12			1	Sg_101631	TTAAGAGTCCTCCCCTCCCG	Sg_069401	CATGAACTGAATATGGTTATGAAATGC	AAAT(12) 	12	1			1	5	1	1
545855_0049_FC61RLR:2:89:2712:16796	TCC(15) 	15			1	Sg_072256	CACTGCATTTTACATCAACCCC	Sg_067268	CCAACAACACAAATTACATTGGC	TCC(15) 	15	1			1	1	1	1
545855_0049_FC61RLR:2:51:6832:2728	AGGG(12) 	12			1	Sg_113784	AAACCAACTCATTTGTTTGAGGC	Sg_096503	AAACTTATTTTACTAGCGTCTGTCCCC	AGGG(12) 	12	1			5	1	1	1
545855_0049_FC61RLR:2:84:11922:14469	ATTTT(20) ATTTT(15) ATTTT(15) 	50	ATTTT 		1	Sg_060750	CAAAACAACCAAATCCTAACGC	Sg_053862	ATCCTCAAAGTGCCATGACG	ATTTT(15) 	15	1	ATTTT 		4	2	4	2
545855_0049_FC61RLR:2:65:10260:2364	AAAG(12) 	12			1	Sg_069559	TGGCATACGCAAACAACTCC	Sg_105117	TGTTTAAATGCCTGCTTGGC	AAAG(12) 	12	1			1	2	1	1
545855_0049_FC61RLR:2:103:16203:19661	AC(14) TTCC(12) 	26	AC 		1	Sg_092218	CTGAGCCATGACCTTTTCCC	Sg_024342	GAGCCATGATATTTTGCTGTGC	AC(14) TTCC(12) 	26	1	AC 		1	1167	1	1
545855_0049_FC61RLR:2:98:14219:4304	AAC(15) AAC(15) 	30			1	Sg_044735	GCAAACACATGTAAGCATTGCC	Sg_041249	CAACCAAATCCAGAGCAATAACC	AAC(15) 	15	1			2	2	2	1
545855_0049_FC61RLR:2:102:2059:7769	AAAC(12) AAAC(12) 	24			1	Sg_085039	TCAGGGAAACAATAGAGTTAAGCC	Sg_050444	GGTCAGTGGGAAAGAAAAGC	AAAC(12) AAAC(12) 	24	1			3	3	3	3
545855_0049_FC61RLR:2:99:15852:7096	AAAC(12) AAAC(12) 	24			1	Sg_058539	TTTCATATCCTCGTGTGGGC	Sg_062745	TGGTAGTACAGTGTTTTGCTGCC	AAAC(12) 	12	1			4	4	4	2
545855_0049_FC61RLR:2:63:5922:6244	AAAC(16) 	16			1	Sg_094315	TGGCTCGGAAAATATAAAACC	Sg_040229	AACTGATTAGTTTCTGGGAATGC	AAAC(16) 	16	1			1	1	1	1
545855_0049_FC61RLR:2:90:19616:18322	AT(12) AT(12) 	24			1	Sg_063690	TGCTGTAACCTCATTACTTCAGGC	Sg_029069	TTTTAATGAAAGCTGAGATTTGCC	AT(12) 	12	1			4	4	4	2
545855_0049_FC61RLR:2:84:16249:17419	AT(12) 	12			1	Sg_065475	CACCACTGTGCAAAGAACCC	Sg_024980	CCATGGAGCAAAGAAATGAGC	AT(12) 	12	1			3	2	2	2
545855_0049_FC61RLR:2:100:17745:6899	AAAC(24) 	24			1	Sg_070191	AGCCATGCGATTCCTACTGG	Sg_022788	GTGGTATGGAGCCACAGTGC	AAAC(24) 	24	1			6	3	3	3
545855_0049_FC61RLR:2:84:5684:19544	AAAC(20) AAAC(20) 	40			1	Sg_044534	TGTAGCATGGCTTATGTGGAGC	Sg_035847	CAAGCTCTCCAAACATCAGGG	AAAC(20) AAAC(20) 	40	1			2	4	2	1
545855_0049_FC61RLR:2:95:13807:2431	AAAAC(25) AAAAC(25) 	50			1	Sg_020803	GAAGAAAAGAGCAACATGAATAATATTTGG	Sg_024379	AATCTTTATTTGACTCTGTGACTTGGC	AAAAC(25) AAAAC(25) 	50	1			3	4	3	3
545855_0049_FC61RLR:2:60:13749:7617	ATT(12) 	12			1	Sg_104623	AAAGTATTCAAAGGGTGTTTGAAGC	Sg_092009	GGATTATTTCATGATAACGACATGG	ATT(12) 	12	1			4	1	1	1
545855_0049_FC61RLR:2:54:3285:3515	AAAC(12) 	12			1	Sg_035284	TTGAGAGATCGGAAGAGCGG	Sg_029727	GAGAGATCGGAAGAGCGTCG	AAAC(12) 	12	1			48552	115835	737	945
545855_0049_FC61RLR:2:90:4778:8776	ATT(12) ATT(12) 	24			1	Sg_034622	CATTTGACAGTGGCTTTCTTGC	Sg_019247	CAGCACTGGATGAAACCTGG	ATT(12) ATT(12) 	24	1			2	4	1	1
545855_0049_FC61RLR:2:11:5926:9406	AAAAAC(18) AAAAAC(18) 	36			1	Sg_110392	AGTTGGGATGTGTCTTGTTGG	Sg_054411	GTCCTTTAAAATCATTCAAGTAATGC	AAAAAC(18) AAAAAC(18) 	36	1			3	4	2	2
545855_0049_FC61RLR:2:102:7311:17281	TGTGG(15) 	15			1	Sg_069716	ATGACCCAAAGTAAGGCCCC	Sg_077319	TCCACAGTATTTCTGCTCCCC	TGTGG(15) 	15	1			1	1	1	1
545855_0049_FC61RLR:2:77:2505:1846	AAAAC(15) 	15			1	Sg_110907	TCTGGTGGCACTCAATCACC	Sg_099595	TGCATTTTCCTGCTACAGCC	AAAAC(15) 	15	1			1	1	1	1
545855_0049_FC61RLR:2:71:3846:7522	TTCC(16) 	16			1	Sg_051723	AAATTCAATCCCACCATTAGGC	Sg_072338	TTTGCAGCAACTTCCATCTAGC	TTCC(16) 	16	1			3	4	1	1
545855_0049_FC61RLR:2:85:8009:9804	TGCGG(15) 	15			1	Sg_066428	AGACTTCAACAGCTCGCAGG	Sg_086168	ACACATCACCAACCACCAGC	TGCGG(15) 	15	1			1	1	1	1
545855_0049_FC61RLR:2:63:7171:5400	AAAT(12) 	12			1	Sg_101234	AATAACACCCTTCTCCCCGC	Sg_078274	TCGCAAAAGCTCTTTCTCCC	AAAT(12) 	12	1			1	1	1	1
545855_0049_FC61RLR:2:8:2972:1104	AAAG(16) AAAG(16) 	32	AAAG 		1	Sg_014603	TCTCGTCTCTGACAGTCTGAATCC	Sg_103471	GAGAAAAGAGGTGAAATGTTCTGC	AAAG(16) 	16	1	AAAG 		12	11	12	1
545855_0049_FC61RLR:2:67:9522:11883	TTCC(12) 	12			1	Sg_079808	ACCCTTCCGAGAAGAAGTGG	Sg_066640	TGCAATTCTCCTAGTTAGCTACTTTCC	TTCC(12) 	12	1			3	1	1	1
545855_0049_FC61RLR:2:64:3413:10546	TTGG(12) 	12			1	Sg_062035	CAGGTTATTCTTTTGTTCCTTTGG	Sg_086802	CATCTTCCTTTGGCCAGACC	TTGG(12) 	12	1			3	4	1	1
545855_0049_FC61RLR:2:78:2356:1569	AAAAAT(18) 	18			1	Sg_092319	TCAGCTTTGCAAAACATTACAGG	Sg_076825	AATGCTGCGAGGTAGAAAAGC	AAAAAT(18) 	18	1			1	1	1	1
545855_0049_FC61RLR:2:97:14875:3318	AT(22) AT(20) 	42			1	Sg_081045	TTGAGTCTTCTACTATAGTTTTCCTATTGC	Sg_081045	TTGAGTCTTCTACTATAGTTTTCCTATTGC	AT(22) AT(20) 	42	1			9	9	2	1
545855_0049_FC61RLR:2:12:15037:11378	AAAT(12) AAAT(12) 	24			1	Sg_113119	CCAGCCTGTGATAGAAGGGC	Sg_104362	CCTCACTCCTTCATTTCCCC	AAAT(12) AAAT(12) 	24	1			2	1	1	1
545855_0049_FC61RLR:2:76:3488:11446	ATAC(12) ATAC(12) 	24			1	Sg_032496	ATCCTGGGCAGAACCAAAGC	Sg_020183	TCCCCATGTGTTCTTTTCTGG	ATAC(12) ATAC(12) 	24	1			1	1	1	1
545855_0049_FC61RLR:2:74:6931:14950	AGGG(12) 	12			1	Sg_098306	GCGTATGTGAGTGTCAGTTCTGG	Sg_115661	TGTTGCTGTGAGAAATGCTGC	AGGG(12) 	12	1			3	3	3	3
545855_0049_FC61RLR:2:78:13357:3174	AATG(12) 	12			1	Sg_116431	TCTAATGCTGTTATGTTTCGGTGAGG	Sg_109321	CTAAGGCACGAATCAATCTTTACAGC	AATG(12) 	12	1			1	3	1	1
545855_0049_FC61RLR:2:88:16683:2915	TCC(12) TCC(12) 	24			1	Sg_043918	GGAGACACAGTCCATCTGGC	Sg_081906	CTCACATCTGCCACAGGAGG	TCC(12) TCC(12) 	24	1			4	3	4	1
545855_0049_FC61RLR:2:57:19051:7278	AAAC(12) 	12	AAAC 		1	Sg_076058	GAAAGCGAAATCCAGTAAGCC	Sg_010898	AGTAAGCATTTCCCCTCCCC	AAAC(12) 	12	1	AAAC 		1	1	1	1
545855_0049_FC61RLR:2:79:12677:14164	TTC(12) TTC(12) 	24			1	Sg_078657	CATAGGTCCATGGAATGCTGC	Sg_067327	GCTGTCGAGGATCTCCTTCC	TTC(12) TTC(12) 	24	1			4	4	4	2
545855_0049_FC61RLR:2:1:1914:12734	AAAT(12) AAAT(12) 	24			1	Sg_096590	TGCTATTTGTTGCTTGGAAGG	Sg_064071	CATAACGTTGCTGTTCCTTTGC	AAAT(12) AAAT(12) 	24	1			5	2	1	1
545855_0049_FC61RLR:2:65:5470:13377	AAAC(12) 	12			1	Sg_035284	TTGAGAGATCGGAAGAGCGG	Sg_029727	GAGAGATCGGAAGAGCGTCG	AAAC(12) 	12	1			48552	115835	737	945
545855_0049_FC61RLR:2:79:7709:13857	AC(36) AC(36) 	72			1	Sg_058132	AAGTGGGAATTCCTTCATAGGG	Sg_036603	ACAGATGAAGGCAAAGAAAGC	AC(36) AC(36) 	72	1			4	2	3	2
545855_0049_FC61RLR:2:103:9878:9978	AAAC(12) 	12			1	Sg_020112	CGCAACACTACCCTAGCACC	Sg_044942	AACCTGGTTCTATCCAAACGC	AAAC(12) 	12	1			1	2	1	1
545855_0049_FC61RLR:2:95:15092:17802	AAC(12) 	12			1	Sg_104748	ATCCTCTGACTCCTGGCTGC	Sg_076131	TCCTCTGACTCATGGCTTGC	AAC(12) 	12	1			1	1	1	1
545855_0049_FC61RLR:2:79:8719:6090	AAAG(12) 	12			1	Sg_052262	ATGAGGTCTCCCCTGAGCC	Sg_024177	AGATTCTCTCGAGTTACGGGC	AAAG(12) 	12	1			583	1	1	1
545855_0049_FC61RLR:2:63:13298:5243	ATT(12) 	12			1	Sg_027516	TTCTAAGCCTCCGTTGCTCC	Sg_073434	GATTATTTATTTGTCGCATTTCCC	ATT(12) 	12	1			1	4	1	1
545855_0049_FC61RLR:2:52:5145:18543	AAAC(12) 	12			1	Sg_015345	CCGAGCAAAACCTGAAGAGC	Sg_048459	TGTTAATAGCTGTCTGTTCATTATGGG	AAAC(12) 	12	1			4	3	2	2
545855_0049_FC61RLR:2:89:4435:10444	TC(12) TC(12) 	24			1	Sg_047271	TGGCAAGAAAGATAGAAGGGG	Sg_080172	ACTGTGATGCAGATGGGTGG	TC(12) TC(12) 	24	1			1	2	1	1
545855_0049_FC61RLR:2:11:8611:2739	AAAT(12) AAAT(12) 	24			1	Sg_010091	CACAGAAAGAAATAGCATCTGGC	Sg_041152	CAAGTGAACACTCATGCAGCC	AAAT(12) 	12	1			2	2	2	1
545855_0049_FC61RLR:2:62:10760:13910	AAC(12) 	12			1	Sg_019867	TCTCGTATGCCGTCTTCTGC	Sg_029727	GAGAGATCGGAAGAGCGTCG	AAC(12) 	12	1			26478	115835	334	729
545855_0049_FC61RLR:2:81:19201:13949	AAAT(12) 	12			1	Sg_111870	GGAAGTCTTTTGTGTTGTGTTGC	Sg_005087	GAACACTTCAAAGTAGCTTAGGGC	AAAT(12) 	12	1			6	5	3	2
545855_0049_FC61RLR:2:5:13696:1153	ATT(15) 	15			1	Sg_007425	CAAGGAAAATTGCTATAGTGATGGG	Sg_037473	ATAAGCAAAGGAAGCTGCGG	ATT(15) 	15	1			5	2	1	1
545855_0049_FC61RLR:2:64:12117:9011	AAAC(16) 	16			1	Sg_044113	TAACGGTCAGCCAATCAGC	Sg_116519	AAGGAATTCATACCAATAGCAACC	AAAC(16) 	16	1			1	1	1	1
545855_0049_FC61RLR:2:53:4758:6964	AAAAC(15) AAAAC(15) 	30			1	Sg_003657	CCATGAGCATCACAGGAAGG	Sg_054537	GACCTTTGCCATCAGAAGCC	AAAAC(15) AAAAC(15) 	30	1			2	4	1	1
545855_0049_FC61RLR:2:102:17350:2683	AGGG(12) AGGG(12) 	24			1	Sg_007817	TACCAATGGCACGAAAATGG	Sg_080453	CCCACTCGACTAAGCAACCC	AGGG(12) AGGG(12) 	24	1			4	3	4	2
545855_0049_FC61RLR:2:75:6228:18454	TCC(12) 	12			1	Sg_068660	GGCAAACAGCACAATGATACC	Sg_081741	AGGAATGCCAAAGAACCTGC	TCC(12) 	12	1			1	1	1	1
545855_0049_FC61RLR:2:89:5107:20082	AAAT(12) AAAT(12) 	24			1	Sg_039947	CAGGGATGGTGCTGTTTGC	Sg_064558	TCCAGCACTGGAAAGTCAGG	AAAT(12) 	12	1			4	6	5	1
545855_0049_FC61RLR:2:3:17455:14561	AAAAC(15) 	15			1	Sg_001001	CAGCACTTTATGCAACTCCTGC	Sg_001001	CAGCACTTTATGCAACTCCTGC	AAAAC(15) 	15	1			3	3	2	1
545855_0049_FC61RLR:2:60:14466:10022	AAGC(12) 	12			1	Sg_035284	TTGAGAGATCGGAAGAGCGG	Sg_029727	GAGAGATCGGAAGAGCGTCG	AAGC(12) 	12	1			48552	115835	737	945
545855_0049_FC61RLR:2:57:12262:6952	AAAG(12) 	12			1	Sg_085489	ACCGTATTCTCAGCATGCCC	Sg_046074	GACATAAGTACGGTTGCTCCTGG	AAAG(12) 	12	1			6	7	0	3
545855_0049_FC61RLR:2:3:3463:9867	AAC(12) 	12			1	Sg_077767	TCATAAAGAAAGCGGTTCTATTTCC	Sg_016895	TCATAAAGAAAGAGGTTCTATTTCCC	AAC(12) 	12	1			1	1	1	1
545855_0049_FC61RLR:2:92:8709:4921	AAAT(12) 	12			1	Sg_106059	GAGGGGCCTGCTTTCTTACC	Sg_094021	ATCCAGCGGTACCTTACGGG	AAAT(12) 	12	1			1	1	1	1
545855_0049_FC61RLR:2:89:13226:18764	TGC(12) 	12			1	Sg_035794	AAAACTGTGTGACCATTTCTGG	Sg_096111	AGTTGCTTGTGACTGCTTGC	TGC(12) 	12	1			1	1	1	1
545855_0049_FC61RLR:2:13:14616:10016	AAAC(20) 	20			1	Sg_016355	AATCCTTATGCAGAATGCTGTCC	Sg_037091	GGAGGGTGGCTTTTAAGTAACG	AAAC(20) 	20	1			1	4	1	1
545855_0049_FC61RLR:2:51:8660:19401	AAAG(12) 	12			1	Sg_061651	TGTATGATTCGATGTTTTGCC	Sg_050674	CATTGAACATGTCAAAGTCTGC	AAAG(12) 	12	1			5	2	2	2
545855_0049_FC61RLR:2:85:7890:7825	AAAAAT(18) AAAAAT(18) 	36			1	Sg_046505	TGTTACAGCTCTCGCAATAAGAGG	Sg_021186	CACCTTCTAAACAGGAGGAATGC	AAAAAT(18) AAAAAT(18) 	36	1			3	5	3	1
545855_0049_FC61RLR:2:92:9042:15579	AAAC(12) AAAC(12) 	24			1	Sg_013580	AAGTGTTTGAGACAATTCAAGGC	Sg_017679	CTTGCTCTATACACATAGCAGGC	AAAC(12) AAAC(12) 	24	1			2	2	2	2
545855_0049_FC61RLR:2:87:4754:5972	AATG(12) 	12			1	Sg_047680	GATATTGCAAAATGAAGACTAAAACCC	Sg_056192	CAGAAGCAAATTCATTATTGTATTCTAAGC	AATG(12) 	12	1			1	1	1	1
545855_0049_FC61RLR:2:79:12520:8938	TGCC(12) 	12	TGCC 		1	Sg_065970	CTTGGGGTACCGTTTTCTGC	Sg_090889	CTGTTCTGGTATTGCCACGC	TGCC(12) 	12	1	TGCC 		2	4	2	2
545855_0049_FC61RLR:2:83:17912:4063	AAAC(12) 	12			1	Sg_072484	TTCTCCTGTCTTCAGTGTGTGG	Sg_019296	TGAGTTAGGAGATCAGAAGAAAAGC	AAAC(12) 	12	1			4	3	2	2
545855_0049_FC61RLR:2:74:16400:4279	AAAC(12) AAAT(16) AAAC(12) AAAT(16) 	56			1	Sg_110285	CCAAAAGAGCACATTTTCCCC	Sg_039515	TGGCTATGAGTCTTTCAGAAGTCG	AAAC(12) AAAT(16) AAAC(12) AAAT(16) 	56	1			7	5	4	2
545855_0049_FC61RLR:2:8:6707:5470	AT(12) AT(12) 	24			1	Sg_101548	AGTGTAAGAATATCAACTTATCTCTCAGC	Sg_004995	TTTGTAAAAGAAATGCACTATCGC	AT(12) 	12	1			2	1	2	1
545855_0049_FC61RLR:2:86:18720:13781	TTGG(12) 	12			1	Sg_068334	GCATTTTGCTTTTCTTCTCGC	Sg_005059	AAATACTGGGCTTTTCATGCC	TTGG(12) 	12	1			1	2	1	1
545855_0049_FC61RLR:2:106:19417:7398	TC(26) TC(20) 	46	TC 		1	Sg_102995	CTGATTACATGCAATGCACCG	Sg_098262	AGCCTCCAAGTGGAAACTCG	TC(20) 	20	1	TC 		4	2	3	1
545855_0049_FC61RLR:2:5:5516:19173	AAAG(12) AAAG(12) 	24			1	Sg_004916	TGGTAATATTTCAAAGGATTTGGC	Sg_047405	TTCATAGTAGCAAACTTATCGTCATCG	AAAG(12) AAAG(12) 	24	1			1	3	1	1
545855_0049_FC61RLR:2:89:1528:3879	TCTG(12) 	12			1	Sg_022983	TTTGAAAGGAGACGACAGCG	Sg_066108	ACTGATTGGAGAAGCCATGC	TCTG(12) 	12	1			1	2	1	1
545855_0049_FC61RLR:2:58:15015:3731	TGGG(12) 	12			1	Sg_089962	GGAAGAGAATATATGCCACAACG	Sg_088813	CCTAGCAACACTCATACTCCCC	TGGG(12) 	12	1			1	1	1	1
545855_0049_FC61RLR:2:80:8532:11696	TC(20) 	20			1	Sg_049713	TTTGCAATAAAAGCCGGAGC	Sg_083819	GTCGTGAACGACTGAGAGGG	TC(20) 	20	1			1	1	1	1
545855_0049_FC61RLR:2:8:7519:15269	AAAC(12) 	12			1	Sg_116007	AATACTTCCACATAAACTGAAAATGC	Sg_019288	AATACTTCCACATAATCTGAAAATGC	AAAC(12) 	12	1			1	2	1	1
545855_0049_FC61RLR:2:50:13412:6867	AAC(12) 	12			1	Sg_023143	TGCTACTGCTCAAAGAAATGCC	Sg_105158	GCACAAAAGGTCCCATCTCC	AAC(12) 	12	1			1	1	1	1
545855_0049_FC61RLR:2:95:1578:17891	AC(12) 	12			1	Sg_019867	TCTCGTATGCCGTCTTCTGC	Sg_114713	AGCGAGATCGATATAGCGGG	AC(12) 	12	1			26478	1	1	1
545855_0049_FC61RLR:2:58:1422:4511	AATT(12) AATT(12) 	24			1	Sg_008434	TCTCAGCTCATTGGAGTAATGC	Sg_012974	TTTTGTTGAGGTCAACTCGG	AATT(12) 	12	1			1	2	1	1
545855_0049_FC61RLR:2:64:17675:3722	AC(12) 	12			1	Sg_066861	CATGCAGCCAGAAGTGTGC	Sg_014648	TTCCCACTGACATGCTCACC	AC(12) 	12	1			1	1	1	1
545855_0049_FC61RLR:2:6:9457:13147	AGCC(16) 	16	AGCC 		1	Sg_031802	AAGTAGCAAAAGGAGCACTGTGG	Sg_063335	GAGGACAAGTGGCTTTTGGG	AGCC(16) 	16	1	AGCC 		2	3	2	2
545855_0049_FC61RLR:2:105:10338:11164	TC(12) 	12			1	Sg_074552	GGAAACCCTTGATCTGAGTCG	Sg_001671	AAATCTGTGGATGTATTTGGATGG	TC(12) 	12	1			1	4	1	1
545855_0049_FC61RLR:2:5:14338:1370	ATT(18) 	18			1	Sg_027868	CCTCACCCTCAAGCAAATAGG	Sg_102655	TCTCCATTCCCCTTCATGC	ATT(18) 	18	1			2	1	1	1
545855_0049_FC61RLR:2:53:10387:19564	AT(12) AT(12) 	24			1	Sg_091795	TTTGGTCATGGAGCTGATGG	Sg_115942	TTTTAAAGTAAACCACCCGGC	AT(12) AT(12) 	24	1			2	2	2	2
545855_0049_FC61RLR:2:1:10610:2526	AAAT(20) AAAT(20) 	40			1	Sg_097726	AAACACAGTACTCCAAAGCTGCC	Sg_062875	TGCTTACCCTCAAGTCTTGTTCC	AAAT(20) AAAT(20) 	40	1			4	2	4	2
545855_0049_FC61RLR:2:66:16714:9435	AAGC(12) AAGC(12) 	24			1	Sg_073371	TTGCAACCCACCCTAGAAGC	Sg_091342	TGGATTAATATGTGGTGTATCTGGC	AAGC(12) AAGC(12) 	24	1			1	2	1	1
545855_0049_FC61RLR:2:90:10112:18447	ATT(12) 	12			1	Sg_101602	GATTACTGTGAAAATGATGCCTCC	Sg_029718	GGCTTACCAAGCATTCTTACCC	ATT(12) 	12	1			1	1	1	1
545855_0049_FC61RLR:2:8:9550:13928	TTCC(12) 	12			1	Sg_074008	TGTGAGTGAAAGTTGAAAGCCG	Sg_093143	CAGTTAGGCTAAAGTGATTTCCTTCC	TTCC(12) 	12	1			1	1	1	1
545855_0049_FC61RLR:2:83:14903:9285	AAAT(12) AAAT(12) 	24			1	Sg_002041	TTGATGAGTGAGGACGTGGC	Sg_098368	ATCAGGCTATGCCCCTTTCC	AAAT(12) 	12	1			4	2	4	2
545855_0049_FC61RLR:2:64:14925:11201	AC(14) AC(14) 	28			1	Sg_109001	TTGGTTAGAGTTCTAAGGTAACCAAGG	Sg_048196	CACACAGTAATAAGTTGAAAACTCTGCC	AC(14) 	14	1			2	4	2	2
545855_0049_FC61RLR:2:100:3418:14208	AC(12) 	12			1	Sg_019867	TCTCGTATGCCGTCTTCTGC	Sg_029727	GAGAGATCGGAAGAGCGTCG	AC(12) 	12	1			26478	115835	334	729
545855_0049_FC61RLR:2:86:16278:10385	AAAC(12) AAAC(12) 	24	AAAC 		1	Sg_112946	TGCTCAGTGCCAGATAATACAGG	Sg_054119	TAGGAGCCAGTCTGTGGTGG	AAAC(12) AAAC(12) 	24	1	AAAC 		1	2	1	1
545855_0049_FC61RLR:2:4:1955:7333	TC(16) 	16	TC 		1	Sg_075916	AACCTATGGAAATTCTTGCAGC	Sg_106267	TCCCATAACAAATCCTGGAGC	TC(16) 	16	1	TC 		1	1	1	1
545855_0049_FC61RLR:2:88:5687:4865	ATTTT(40) ATTTT(40) 	80			1	Sg_080522	ATGAGAGATCGGAAGAGCGG	Sg_007622	GCTGTGGTATTGTATCAGATGAGG	ATTTT(40) 	40	1			52838	5	0	1
545855_0049_FC61RLR:2:98:7877:16703	AGAGC(15) 	15			1	Sg_113759	GAGCATCAGCATGCCAGC	Sg_022144	CCGTCATCTTTTCAGTAGCACC	AGAGC(15) 	15	1			2	2	2	1
545855_0049_FC61RLR:2:7:4909:10660	AATAG(25) AATAG(30) 	55			1	Sg_087577	TGCTTGACTGGCTAACCTGG	Sg_067461	GAGCAACCAGTTCATCTGTGC	AATAG(25) 	25	1			2	3	2	1
545855_0049_FC61RLR:2:105:10889:10419	AAAG(12) 	12			1	Sg_044195	TACATCCGGTGGGTGTTTCC	Sg_044195	TACATCCGGTGGGTGTTTCC	AAAG(12) 	12	1			2	2	2	1
545855_0049_FC61RLR:2:98:8904:11110	AAAAC(15) AAAAC(15) 	30			1	Sg_062502	CAACAACTTCTATAATGCCGTGC	Sg_058686	GTCTTCATGGTGTTAAATAAAAGGG	AAAAC(15) AAAAC(15) 	30	1			7	2	1	1
545855_0049_FC61RLR:2:79:5165:16847	AAAC(12) AAAC(12) 	24			1	Sg_050085	CCCACGTACATTTGCTTTCC	Sg_022037	GCTCTTCTGAGCATTTATTCTTCC	AAAC(12) 	12	1			1	2	1	1
545855_0049_FC61RLR:2:84:6988:14588	AC(14) 	14			1	Sg_084422	AGGGTAGTAAAAGTCACCGAGAGG	Sg_086460	ATTACCAGCTCAGTGGGTAGGC	AC(14) 	14	1			1	3	1	1
545855_0049_FC61RLR:2:66:16303:19740	AAAAC(15) AAAAC(15) 	30			1	Sg_081837	TGATGAGTTGTTTCATATAATGGC	Sg_063448	TCTGATGTGACAAATCTACAAAGG	AAAAC(15) AAAAC(15) 	30	1			2	4	2	2
545855_0049_FC61RLR:2:12:9892:16669	AAAT(16) 	16	AAAT 		1	Sg_022399	TTGTTTCCTTCACTATCAAGTTTTAGC	Sg_110298	GGCTGCAATGAGGTCTCTCC	AAAT(16) 	16	1	AAAT 		2	10	1	1
545855_0049_FC61RLR:2:1:6107:2722	AAAAC(15) 	15			1	Sg_064818	GGTTAGCAACTAAGATTAAAATTACAAGGC	Sg_006249	CAAGGCTCTTCTGGATAACTAAACC	AAAAC(15) 	15	1			1	1	1	1
545855_0049_FC61RLR:2:86:17110:10971	ATT(15) ATT(15) 	30			1	Sg_003850	TTCATTTACAGTTCTGTTGTGAACCC	Sg_114659	TTCTTTCGATGTTTCTCTGATAATGG	ATT(15) 	15	1			5	6	4	1
545855_0049_FC61RLR:2:59:11796:2739	AAAAC(15) 	15			1	Sg_113114	TGCACTTCACCACTGACACC	Sg_113114	TGCACTTCACCACTGACACC	AAAAC(15) 	15	1			2	2	2	1
545855_0049_FC61RLR:2:1:4908:15455	AAAC(12) AAAC(12) 	24			1	Sg_085337	CCTAGGCAGTGAGGATCTTGG	Sg_095683	TGCATAGAATCAAATTCTGGTGG	AAAC(12) AAAC(12) 	24	1			1	1	1	1
545855_0049_FC61RLR:2:85:6910:11715	ATT(15) 	15			1	Sg_055224	TGAGAAAGAGAAAAGTGCACTAGC	Sg_055657	CAATGGAGAAATCTAAGAGAAGTAGG	ATT(15) 	15	1			2	2	2	2
545855_0049_FC61RLR:2:78:17109:8535	AAAG(12) 	12			1	Sg_057321	CCTGCTTTCATGCCTGTTCC	Sg_016003	GATGGCTCTTCAGTCCCTGG	AAAG(12) 	12	1			2	2	2	2
545855_0049_FC61RLR:2:94:2310:13750	TGGG(12) 	12			1	Sg_075236	GTCTAATTGCACGCATGTGG	Sg_075236	GTCTAATTGCACGCATGTGG	TGGG(12) 	12	1			2	2	2	1
545855_0049_FC61RLR:2:79:8260:16117	AAGT(12) AAGT(12) 	24			1	Sg_080522	ATGAGAGATCGGAAGAGCGG	Sg_097963	GAATCCTGACTGAGCAGGGC	AAGT(12) 	12	1			52838	2	1	1
545855_0049_FC61RLR:2:78:4335:14455	AAAAC(20) 	20			1	Sg_067604	TGACTTTAAATAGATTTATGGAGTGATGG	Sg_042986	TTGCTACTGTTTTAAGGGAAAAGG	AAAAC(20) 	20	1			5	7	3	3
545855_0049_FC61RLR:2:101:16109:14555	AAAC(12) AAAC(12) 	24			1	Sg_030383	AAATTTCCAGTCAAGTTTCACCC	Sg_089454	TGTTTCAGAAAACTGAAGAGTCCG	AAAC(12) AAAC(12) 	24	1			7	9	5	3
545855_0049_FC61RLR:2:9:8151:2993	ATT(12) AAAAG(15) 	27			1	Sg_067403	TGGGCTGTGTCAGAATGACG	Sg_097998	AAGAGCCACCTCCACAGGG	ATT(12) AAAAG(15) 	27	1			1	1	1	1
545855_0049_FC61RLR:2:14:19030:10035	ATTTT(15) 	15			1	Sg_111663	CTGCATGGTGTTTGGTGAGC	Sg_100421	TGCTGAATGTTTTATGGAACAGG	ATTTT(15) 	15	1			1	1	1	1
545855_0049_FC61RLR:2:1:2505:15800	TGC(12) TGC(12) 	24			1	Sg_090416	CAGCATTCCTAGTTGCCACG	Sg_096733	CACTCCTCTCTTCCTGCTGC	TGC(12) TGC(12) 	24	1			2	2	2	1
545855_0049_FC61RLR:2:5:12179:1513	ACC(12) 	12			1	Sg_029777	TCCACAAGCATAATCTCCATGC	Sg_018460	CAGTTATATTCCAACTCTGTTCGGG	ACC(12) 	12	1			1	2	1	1
545855_0049_FC61RLR:2:63:14242:14719	AAC(12) 	12			1	Sg_052092	TGTTACCCAGACTTAGAAGGGC	Sg_089751	TCTTCTAGTGCAATGAAGGGC	AAC(12) 	12	1			4	4	2	2
545855_0049_FC61RLR:2:1:7195:3817	AGT(12) 	12			1	Sg_024606	GGCATGGGGTTAGACAAGTCC	Sg_082169	CGTGAAAAGATTTGCAGCTTCC	AGT(12) 	12	1			3	4	3	1
545855_0049_FC61RLR:2:95:9689:1241	AGGG(12) 	12			1	Sg_014229	GGCAAATGATCTTGGGAAGG	Sg_077848	CAAGGCTCACTGATTGCTGC	AGGG(12) 	12	1			2	2	1	1
545855_0049_FC61RLR:2:76:5020:13552	AAAC(12) AAAC(12) 	24			1	Sg_030197	AGAGGACCAACCCTCAGAGC	Sg_065455	TTATTCACTGCTGCCCCTCC	AAAC(12) AAAC(12) 	24	1			3	4	0	1
545855_0049_FC61RLR:2:78:10204:16650	TTGG(12) 	12			1	Sg_020594	CCTCTTACGCTCCTGAAACAGC	Sg_093566	AAGCAAGCAGGAAAGTGCG	TTGG(12) 	12	1			1	1	1	1
545855_0049_FC61RLR:2:5:3410:2820	AAAC(12) AAAC(12) 	24			1	Sg_069385	GCTTATTTTAAAAGTGGAAAATAGCAGG	Sg_040585	TCCTGGAAAGATTGATATTTTAGCC	AAAC(12) AAAC(12) 	24	1			2	1	1	1
545855_0049_FC61RLR:2:72:2690:11856	TCCCC(15) TCCCC(15) 	30			1	Sg_072294	CCCAACCATTTCTCCTCTCC	Sg_054344	ACCACTCCCCAAACACACG	TCCCC(15) 	15	1			1	1	1	1
545855_0049_FC61RLR:2:11:9571:5775	AAATG(15) AAATG(15) 	30			1	Sg_024843	AAATGAAATGAAATCCACCCG	Sg_016139	TGTCTTTGCTTCATTGAAATTGG	AAATG(15) 	15	1			2	2	2	1
545855_0049_FC61RLR:2:104:10573:10126	AT(14) 	14			1	Sg_058870	TTTTCTTATTCTATTGAACCTCCCC	Sg_037164	CCTCACATAAAATTTAGTCTTCACTTGG	AT(14) 	14	1			1	1	1	1
545855_0049_FC61RLR:2:2:4263:4913	TTGG(12) AAAG(12) 	24			1	Sg_007865	TGTTTTGGTTGGTTGGTTGC	Sg_059270	TTGGTTGGCTGATCATTTTCC	TTGG(12) AAAG(12) 	24	1			1	1	1	1
545855_0049_FC61RLR:2:61:11999:12112	AATG(12) 	12			1	Sg_093902	AGCTTTCATCGACCTCAGCC	Sg_062130	TCGACCTCAGACAAGTAGTGCC	AATG(12) 	12	1			1	1	1	1
545855_0049_FC61RLR:2:14:6147:5134	AAAG(12) 	12			1	Sg_048778	TCATAAAGGAAATGTGAGTTTTGG	Sg_097350	CCCAAATTAAATATTCATTGCAGC	AAAG(12) 	12	1			2	2	2	2
545855_0049_FC61RLR:2:98:1708:5207	AAAC(16) AAAC(16) AAAAC(15) 	47			1	Sg_010286	GAGTTCAATGACACGTGTTTGC	Sg_064012	CCTTTCTCCGAAAGTAATGCC	AAAC(16) 	16	1			4	4	2	2
545855_0049_FC61RLR:2:73:11389:7796	AAAT(12) 	12			1	Sg_066255	TTTGCCAAATACTTGAACAGGC	Sg_080053	CACAGCTGGTCTCCAAGTGC	AAAT(12) 	12	1			1	1	1	1
545855_0049_FC61RLR:2:12:16568:10113	AAAGG(15) 	15			1	Sg_006274	TGCAGTAGTTTTACAAGTTTGCAGC	Sg_018946	GGAGAAAGAAGCAATATCAAATGG	AAAGG(15) 	15	1			4	3	3	3
545855_0049_FC61RLR:2:62:3110:19282	ATT(12) ATT(12) 	24			1	Sg_039095	AAGTTACAGATACACTCATTCAATTTGG	Sg_106110	CATAAAACAGTGAGTTTGGACATAGG	ATT(12) ATT(12) 	24	1			5	11	5	4
545855_0049_FC61RLR:2:91:6048:9069	AAAG(12) 	12			1	Sg_064042	AAAAGTTTGCCCAAATAATGC	Sg_082662	TTAAAGAATTCTCTCCTCACATTCC	AAAG(12) 	12	1			10	6	9	4
545855_0049_FC61RLR:2:91:6748:11910	AAAT(12) 	12			1	Sg_048840	TTTCCTTATCTGCCAAAGCC	Sg_030949	TTTCCTTATCTGCAAAAGCTTCC	AAAT(12) 	12	1			1	1	1	1
545855_0049_FC61RLR:2:96:12183:2434	AAAC(16) AAAC(12) AAAC(12) 	40			1	Sg_070763	GAAACTGCGGCTATTGAGGG	Sg_043325	TTAAAGAGGGTGGAGCAGGG	AAAC(12) AAAC(12) 	24	1			4	2	4	2
545855_0049_FC61RLR:2:50:11644:17503	TTGG(12) AAAAC(15) 	27			1	Sg_106408	AAATTCTCTTCCCCGGTATGC	Sg_007045	AGGGAAGTTGTCTTCCCAGG	TTGG(12) AAAAC(15) 	27	1			1	2	1	1
545855_0049_FC61RLR:2:76:5906:10336	TTCC(12) 	12			1	Sg_064599	GAAAAGTGTTTTCTCCCTAGCC	Sg_015861	AATTCAGTCGCAAGAGTGTGG	TTCC(12) 	12	1			2	2	2	2
545855_0049_FC61RLR:2:54:1868:17095	AAAT(12) 	12			1	Sg_112811	CATATAAAATCATTGCGCAGAGC	Sg_045648	GAACTTCATCTTTTCAGACTTTGGC	AAAT(12) 	12	1			6	5	5	4
545855_0049_FC61RLR:2:105:5335:2544	TGC(12) 	12			1	Sg_086155	TAATGGACTCAGGGACTCGG	Sg_014443	CACCTAATTTATACTGCTTACTTCTGC	TGC(12) 	12	1			1	4	1	1
545855_0049_FC61RLR:2:91:17727:14695	AC(14) 	14			1	Sg_037090	TGTTACATGACTGTCCAAGTGTGC	Sg_040426	CCTTTGCATCTGTTCCTTGC	AC(14) 	14	1			5	7	3	3
545855_0049_FC61RLR:2:67:4858:17643	ATCT(12) AAAG(12) 	24			1	Sg_062890	GTGTAGCAATTCATCTAGCTTGG	Sg_073660	AATATTATCAGGAGATCAGAAAATGG	ATCT(12) 	12	1			2	1	1	1
545855_0049_FC61RLR:2:54:5446:11133	AT(12) 	12			1	Sg_066491	CACACTCAGCAAGATCAATACCG	Sg_101909	GCTACCCTTAGAATTCAGTTGTCTACC	AT(12) 	12	1			3	4	3	3
545855_0049_FC61RLR:2:75:7450:11362	AAAAG(15) 	15			1	Sg_093990	GGATATTTTGTGTCTCACAGATTGC	Sg_022273	AAGACATAAACAGGCATTAATTTGC	AAAAG(15) 	15	1			1	2	1	1
545855_0049_FC61RLR:2:90:3191:5997	ACC(12) 	12			1	Sg_109874	CCCTCTTCCATCCACCCC	Sg_093001	GTCTCTGCTGTGGCATGAGC	ACC(12) 	12	1			1	6	1	1
545855_0049_FC61RLR:2:53:7675:3494	AAC(12) 	12			1	Sg_019867	TCTCGTATGCCGTCTTCTGC	Sg_029727	GAGAGATCGGAAGAGCGTCG	AAC(12) 	12	1			26478	115835	334	729
545855_0049_FC61RLR:2:70:14670:3341	TGGG(12) 	12	TGGG 		1	Sg_042632	CAAAATAGCTCCCACCCAGC	Sg_096758	GCTGCTAGCGAGCCTTTCC	TGGG(12) 	12	1	TGGG 		1	1	1	1
545855_0049_FC61RLR:2:5:2967:17112	AC(12) AC(12) 	24			1	Sg_067688	GTGCATCAACTTGAAAGCCG	Sg_011757	AATGCTTTCTGCAACTTTCTGG	AC(12) AC(12) 	24	1			4	2	2	2
545855_0049_FC61RLR:2:102:14167:19139	AC(12) 	12			1	Sg_005749	CCTCAGACAGAGCAATGCAGG	Sg_075814	GGCATCTATCCCACACTGCC	AC(12) 	12	1			1	1	1	1
545855_0049_FC61RLR:2:81:15463:7075	TCTG(12) 	12			1	Sg_019637	ACAAGATCCAATGCACAGGC	Sg_016113	GTTGAGAGAGGTGGGCATCC	TCTG(12) 	12	1			2	2	2	2
545855_0049_FC61RLR:2:49:19258:17157	AAAAC(15) AAAAC(15) 	30			1	Sg_020429	TTCTCTCCCTCAGCATGAAGC	Sg_067254	AACCCCTGAGGTTGTTGGG	AAAAC(15) AAAAC(15) 	30	1			4	8	0	2
545855_0049_FC61RLR:2:3:19632:9719	AATC(12) 	12			1	Sg_041261	AGAGGGAGACTACAACAAAGGC	Sg_102158	TCTCTCTTAGTGTGTTTTCTTGAAGG	AATC(12) 	12	1			1	1	1	1
545855_0049_FC61RLR:2:1:13507:11873	ACTG(12) 	12			1	Sg_010808	AACCTTCTTCGTTTGGTGCC	Sg_016472	AAAATAACCTTCTTCGTTTGGTGC	ACTG(12) 	12	1			2	4	2	2
545855_0049_FC61RLR:2:73:16552:14212	TTGG(12) 	12			1	Sg_021204	GAATATCGGGACTCCCCTCC	Sg_000108	AGGACTTCGAAAGCAGAGCC	TTGG(12) 	12	1			1	2	1	1
545855_0049_FC61RLR:2:103:7562:1926	AGTG(12) 	12			1	Sg_043927	TTGGACCAAAGTGAAAATAATAGC	Sg_058962	AAGTCTCAGAATTTGGAGAATAGTACC	AGTG(12) 	12	1			2	2	2	1
545855_0049_FC61RLR:2:54:11278:20225	AACT(12) 	12			1	Sg_004725	TCTGGTGTGTGAACTCTTGGG	Sg_065999	TTTTATTCTTCAACTGTAATGGAGCC	AACT(12) 	12	1			1	1	1	1
545855_0049_FC61RLR:2:53:16194:15553	AAAG(12) 	12			1	Sg_113011	CCAATTATTACCATGTATTTCAACAGG	Sg_049910	CATCATCTGCCAGAGAACCC	AAAG(12) 	12	1			1	1	1	1
545855_0049_FC61RLR:2:53:7646:13605	TTCC(60) TTCC(20) 	80	TTCC 		1	Sg_074338	GAAGAAGGAGCAGAAAAGGG	Sg_029463	TCGGAATAGCGTCATGTAGG	TTCC(60) 	60	1	TTCC 		1	1	1	1
545855_0049_FC61RLR:2:85:15319:16357	AAAC(12) AAAC(12) AAC(12) AAC(15) 	51			1	Sg_082062	AAAACCTGGAAAATATCAGATGC	Sg_071008	GCTCCACTCTGCAAAAGTCC	AAC(15) 	15	1			2	5	2	1
545855_0049_FC61RLR:2:101:6060:2637	TGC(12) TGC(12) 	24			1	Sg_097066	ACGGGTCTCTGTGAACATGC	Sg_048042	GGGGTGTTAGAGACAAATGCC	TGC(12) TGC(12) 	24	1			1	2	1	1
545855_0049_FC61RLR:2:56:12269:15188	TGC(12) 	12			1	Sg_047072	CTTGCTAATGAATGCGCTCG	Sg_055321	GATTTCTTCTGCCCTTTAGTTTATCC	TGC(12) 	12	1			3	1	1	1
545855_0049_FC61RLR:2:58:9149:6327	AAAC(12) 	12			1	Sg_098547	TCACTCTCGGAGTAATTTCACTGG	Sg_014380	GCCTTAATTCCAGAGTGCCC	AAAC(12) 	12	1			1	1	1	1
545855_0049_FC61RLR:2:98:18581:1707	AAAAAT(30) 	30			1	Sg_073583	CAGAGAGCTGAGAGCGAGGG	Sg_048573	TACACGTTCTGCAGCCAGC	AAAAAT(30) 	30	1			1	1	1	1
545855_0049_FC61RLR:2:80:7954:19255	ATGGG(15) 	15			1	Sg_088514	ATGGAATTGGATGACATTGG	Sg_107318	GTTAACGTACGGTCGCTTCC	ATGGG(15) 	15	1			2	1	1	1
545855_0049_FC61RLR:2:61:4744:7255	AGTG(12) AGTG(20) 	32	AGTG 		1	Sg_072221	GAGGGGCTACTTCCCAGAGG	Sg_014422	ACACACCCCACATGCTGC	AGTG(12) 	12	1	AGTG 		3	5	3	1
545855_0049_FC61RLR:2:100:1762:14473	AGTGC(15) 	15			1	Sg_081364	ACAGTGGAGGCAGCTTTGC	Sg_095853	TCACCTGTTCCATCTCCTGC	AGTGC(15) 	15	1			2	2	2	2
545855_0049_FC61RLR:2:87:12581:6406	AAAAC(15) 	15			1	Sg_057351	CCTGTTTGGTAATCTGTTTTGTTGG	Sg_096702	GCACCTTCCTCTCCACAACC	AAAAC(15) 	15	1			1	2	1	1
545855_0049_FC61RLR:2:57:8816:12433	ATC(12) 	12			1	Sg_016771	GAGTTCACAGCATAAAGAGAAAGGC	Sg_041926	AATTTGAATGGCATTGCAGC	ATC(12) 	12	1			5	4	2	2
545855_0049_FC61RLR:2:51:8218:16567	ATATT(15) 	15			1	Sg_081940	AAATTCATTTCTGTGTACAATAGCTCG	Sg_104104	TATTGTAGCCACTGCTGCCC	ATATT(15) 	15	1			3	1	1	1
545855_0049_FC61RLR:2:10:4404:10386	TGC(12) TGC(12) 	24			1	Sg_079265	TTGGAGGATGTTGTGCATCG	Sg_057168	ATTCACAGCACACAGGGAGC	TGC(12) TGC(12) 	24	1			1	1	1	1
545855_0049_FC61RLR:2:95:2728:14189	AAAC(12) AC(16) 	28			1	Sg_035284	TTGAGAGATCGGAAGAGCGG	Sg_029727	GAGAGATCGGAAGAGCGTCG	AAAC(12) AC(16) 	28	1			48552	115835	737	945
545855_0049_FC61RLR:2:51:13973:5973	ACTG(12) 	12			1	Sg_102993	CCCTAGCTCATTCTCTTTGTCTCC	Sg_004082	TGATCTAACTGACTGATCTACCTCCC	ACTG(12) 	12	1			1	3	1	1
545855_0049_FC61RLR:2:73:7006:12690	TTCC(12) 	12			1	Sg_041696	TCCCTTCCTACAGCACTCAGC	Sg_029804	CCTAGCACACACATTTGTTCAGC	TTCC(12) 	12	1			5	4	4	4
545855_0049_FC61RLR:2:53:8184:11927	TC(12) TC(12) 	24			1	Sg_008044	TATTTTGGGATGGCGAGG	Sg_064163	GCTAACCAAGTCCTCAAGTACG	TC(12) TC(12) 	24	1			1	2	1	1
545855_0049_FC61RLR:2:64:14489:8263	AAC(12) AAC(12) 	24			1	Sg_110200	TCCAACCATTTCAATCCAGC	Sg_052718	ACAGTACAGAAGGGGCAACC	AAC(12) AAC(12) 	24	1			1	3	1	1
545855_0049_FC61RLR:2:70:19678:11507	AAAAG(15) AAAAG(15) 	30			1	Sg_034047	TCCCTCCCAAAACATACATGG	Sg_076346	ACCCACCAGATTTAAACAGCC	AAAAG(15) AAAAG(15) 	30	1			3	2	0	1
545855_0049_FC61RLR:2:80:1607:6666	ATGTAG(18) 	18			1	Sg_094857	TTCCAAATGCCTCTGAAACG	Sg_032192	TCCACGTCCAAATCTACACCC	ATGTAG(18) 	18	1			1	4	1	1
545855_0049_FC61RLR:2:100:17728:10226	AAAG(12) 	12			1	Sg_079918	TCAAACAGCAGCTTTGTCAGC	Sg_077596	CAAACATTTGCATTGTCATCTGG	AAAG(12) 	12	1			2	2	2	2
545855_0049_FC61RLR:2:94:7477:19050	AC(12) 	12			1	Sg_044855	TTCTCAAGAAGAATGTTTTGCAGG	Sg_102583	TGCTCTAAGTGCAGAGTTCATGG	AC(12) 	12	1			1	2	1	1
545855_0049_FC61RLR:2:60:9541:6794	AAAC(12) 	12			1	Sg_083076	TTCTTGTTGCACAATACATCTGC	Sg_060712	CACCAGTCCTTGAATTTTGCC	AAAC(12) 	12	1			1	2	1	1
545855_0049_FC61RLR:2:77:16675:10491	ATAC(12) 	12			1	Sg_038793	TTCAGAGCTCTTTTATGCCG	Sg_061476	AATGAAGTCTTACAACTTGCTTTACG	ATAC(12) 	12	1			1	1	1	1
545855_0049_FC61RLR:2:60:11155:9529	AAAC(12) AAAC(12) 	24			1	Sg_033549	AACCATCAGGGCATACTGGG	Sg_055281	TTATTTCTTCTTTCCAATATTCTGGG	AAAC(12) AAAC(12) 	24	1			1	1	1	1
545855_0049_FC61RLR:2:87:7316:2889	AAAC(12) AAC(12) 	24			1	Sg_070092	CCATCTATCACTTACATTCATTACTTGAGC	Sg_112083	CTTTCAAATAACAAATTCATCACACG	AAAC(12) AAC(12) 	24	1			1	1	1	1
545855_0049_FC61RLR:2:10:6455:4673	AAC(12) 	12			1	Sg_047150	TCAAGAGAATGATGGAAGTGCC	Sg_104630	GTATTGTTGGGCTTCCTGCC	AAC(12) 	12	1			3	1	1	1
545855_0049_FC61RLR:2:83:3847:19778	ATT(12) 	12			1	Sg_039147	TGTCATTTCCTAACAAGAACTCCG	Sg_048197	TTGAGCTTTCTCATGTGATTGG	ATT(12) 	12	1			1	1	1	1
545855_0049_FC61RLR:2:106:5955:4559	ATT(12) 	12			1	Sg_064892	TCTTGTAAACTGCAAACATGGG	Sg_017342	AGAACTCAGTGCTCTGTGGC	ATT(12) 	12	1			4	1	1	1
545855_0049_FC61RLR:2:10:14990:11562	TTCC(12) 	12			1	Sg_053166	TCAGCAGAGCCTTCCTACCC	Sg_034244	GAAGAGACTTCATACCCAGAAAGAGG	TTCC(12) 	12	1			1	1	1	1
545855_0049_FC61RLR:2:76:11045:12404	AAAC(12) 	12			1	Sg_070327	CTGGGTTAGGGTTGTCTGCC	Sg_021852	GGATATGAATTAGCGGCATCC	AAAC(12) 	12	1			1	1	1	1
545855_0049_FC61RLR:2:88:15149:12773	AATC(12) 	12			1	Sg_107826	TGCAGATTTCCACAAGAGTGC	Sg_064362	TCCACAAGAGAAAGGAAAATTGG	AATC(12) 	12	1			887	3	2	1
545855_0049_FC61RLR:2:3:2654:12951	AAC(12) 	12			1	Sg_051876	AAGGATATTGAAAGGTTGGGG	Sg_010464	ACAGCTGCTTAAAAGCCTCC	AAC(12) 	12	1			2	4	1	1
545855_0049_FC61RLR:2:14:10821:9769	AATT(12) 	12			1	Sg_040201	TGGTGGGTTTATTAACAAAGAGC	Sg_098205	ATCTGTTATGTATTACAGTTTTCCTGG	AATT(12) 	12	1			2	2	1	1
545855_0049_FC61RLR:2:86:4374:5389	AAAC(12) 	12			1	Sg_107260	TCAGGGCTGTAACACCTGG	Sg_059045	TCAGGGCTGTAAAACCTGG	AAAC(12) 	12	1			1	1	1	1
545855_0049_FC61RLR:2:88:19630:17327	AAAC(16) 	16			1	Sg_065595	TGCATTGGAATCTGTACTGGG	Sg_016491	GACTTCTGGAGATAAGTAGCTTGGG	AAAC(16) 	16	1			1	1	1	1
545855_0049_FC61RLR:2:91:12495:3217	TTCC(12) 	12			1	Sg_022433	AATGGGAATTCCTCTTCCTGC	Sg_044156	TCAAAATAAGAGCAAGTTTTAAGCTAACC	TTCC(12) 	12	1			1	1	1	1
545855_0049_FC61RLR:2:80:15847:11879	AC(16) 	16			1	Sg_045612	TTGCCAATTAGTGCTCTGGC	Sg_104073	CCAAAGTGCCAAGCAGGC	AC(16) 	16	1			1	1	1	1
545855_0049_FC61RLR:2:8:19246:2390	AAAT(12) 	12			1	Sg_062032	AAAGCAACTATTTCTTCTTCCTGG	Sg_031199	AAAGCAACTATTTCTGCTCCCC	AAAT(12) 	12	1			182	3	2	1
545855_0049_FC61RLR:2:58:15702:6594	AAGGAG(18) AAGGAG(18) 	36			1	Sg_042193	TCTTCTCTCTTCGCTTCCCC	Sg_101969	AGCAAATCAAAGCAAAGCG	AAGGAG(18) 	18	1			17	7	2	2
545855_0049_FC61RLR:2:101:8757:13348	AAAAG(15) 	15			1	Sg_110884	CCGTTAATCCTTCAATTCTCACC	Sg_089265	TTAATCCTTCAATTCTCACATAGTCC	AAAAG(15) 	15	1			1	2	1	1
545855_0049_FC61RLR:2:104:5604:4982	ATT(12) ATT(12) 	24			1	Sg_068761	CAAGTAAAGAACAGGTTGACAAGGC	Sg_098271	TGAGAATTTCATTCCAGATGAGC	ATT(12) ATT(12) 	24	1			1	2	1	1
545855_0049_FC61RLR:2:103:14025:1924	ATCT(12) 	12			1	Sg_020944	CTCACTTAATTACCCCTGAGATAAAGC	Sg_055814	AGAGCTCATGTGCAACATAAATGC	ATCT(12) 	12	1			1	2	1	1
545855_0049_FC61RLR:2:68:17976:5384	TTCC(12) TTCC(12) 	24			1	Sg_012382	TCAAATTATGTGAATCTGCCTAAACC	Sg_029885	TGCCTGATACAAGAAGAAAGTGG	TTCC(12) 	12	1			617	732	544	24
545855_0049_FC61RLR:2:104:19108:14147	ATCT(20) 	20			1	Sg_087656	TTCAGATCCCATTAATTCATATTTGG	Sg_079152	TGATTATCCAGAATCCTCAAGGC	ATCT(20) 	20	1			1	6	1	1
545855_0049_FC61RLR:2:89:14466:3724	AGCC(12) AGCC(12) 	24			1	Sg_094040	CTAAGGAAAAGCTGGCTGGC	Sg_079499	TTTTGGCAGTTACCTGGTGG	AGCC(12) AGCC(12) 	24	1			4	4	4	2
545855_0049_FC61RLR:2:12:6689:8867	AAAAC(15) 	15	AAAAC 		1	Sg_054724	TTTTAAAGAAATCCACATCTACAGCC	Sg_024961	CACATACTTCCACCCAGGAGC	AAAAC(15) 	15	1	AAAAC 		3	1	1	1
545855_0049_FC61RLR:2:95:10303:9191	AC(12) 	12			1	Sg_035284	TTGAGAGATCGGAAGAGCGG	Sg_029727	GAGAGATCGGAAGAGCGTCG	AC(12) 	12	1			48552	115835	737	945
545855_0049_FC61RLR:2:93:2296:4554	AACAC(15) 	15			1	Sg_035284	TTGAGAGATCGGAAGAGCGG	Sg_029727	GAGAGATCGGAAGAGCGTCG	AACAC(15) 	15	1			48552	115835	737	945
545855_0049_FC61RLR:2:87:2525:15167	ACTG(12) 	12			1	Sg_041397	CAAATTCTGCCTTGACTGACTCC	Sg_100689	TTGACAAACAAATCCTGCCC	ACTG(12) 	12	1			2	1	1	1
545855_0049_FC61RLR:2:59:1994:6816	AGCC(12) AGCC(12) 	24			1	Sg_036245	TGCTTTAGAGCATGGCTGGC	Sg_041485	TCCCTTCCAGACATAAACCCC	AGCC(12) AGCC(12) 	24	1			2	3	2	1
545855_0049_FC61RLR:2:105:3707:13348	AAAC(16) 	16			1	Sg_021096	GAATAAATAAGTGAACACAATGCTATGC	Sg_041174	GAGTGCATCACCTTCCTCCC	AAAC(16) 	16	1			3	3	2	2
545855_0049_FC61RLR:2:68:12696:15512	AAC(18) 	18			1	Sg_050008	TTCTCAGCACCTGCACTAACC	Sg_081117	GGACTGGGCAGGAAACTCC	AAC(18) 	18	1			1	1	1	1
545855_0049_FC61RLR:2:92:6220:14630	ATGGTT(18) 	18			1	Sg_020264	ATCCCTTTCCCCTTTCCTGG	Sg_114770	TCAAAACTATAGAAATATTTGTCACGGC	ATGGTT(18) 	18	1			2	2	2	2
545855_0049_FC61RLR:2:92:12881:3152	TC(12) 	12			1	Sg_116576	CTCAGCAAGTTACCCGGACC	Sg_104893	AACATGGAGTTCTTTGCTGCC	TC(12) 	12	1			1	5	1	1
545855_0049_FC61RLR:2:71:16308:11411	AAAAC(15) AAAAC(15) 	30			1	Sg_106601	CATCCATCTTCATGTCTGTTCC	Sg_096814	TTCACAGGGAAATATTTGAATTGC	AAAAC(15) AAAAC(15) 	30	1			5	7	4	4
545855_0049_FC61RLR:2:92:1810:8310	AATG(12) AAAC(16) 	28			1	Sg_059014	TCTGAAGCAAAACAATCAACCC	Sg_087763	TCTTCCAGAGCTGCTGAGGG	AATG(12) AAAC(16) 	28	1			1	1	1	1
545855_0049_FC61RLR:2:84:11333:6607	AAAAG(15) AAAAG(15) 	30			1	Sg_008079	GCACTGTCAGTTGAAGCTATTTCC	Sg_101798	CTTTCTGCAAGGTCAAGCCC	AAAAG(15) 	15	1			2	1	2	1
545855_0049_FC61RLR:2:67:2936:12365	CGG(12) TGC(12) 	24			1	Sg_061776	CTGAGGGAAATGGTCAAGGG	Sg_009018	TGGCTGACTCATTGCTCACC	CGG(12) TGC(12) 	24	1			1	56	1	1
545855_0049_FC61RLR:2:62:9905:13750	AAAT(12) 	12			1	Sg_102917	GTGACCAGCGACTTTCCAGG	Sg_066667	TTCAGGAGCACCAATCTACCC	AAAT(12) 	12	1			1	1	1	1
545855_0049_FC61RLR:2:62:8652:18276	AAAG(12) AAAG(12) AAAG(12) 	36			1	Sg_030285	TCAAGCCCTCATTTTGAAGC	Sg_076649	AGCCCTCTTTCCCTCTTTCC	AAAG(12) AAAG(12) AAAG(12) 	36	1			3	2	2	2
545855_0049_FC61RLR:2:61:19026:14665	ATT(12) 	12			1	Sg_113651	GTAATAGCTGTTTCCCACTACTGC	Sg_001257	TTCATTTCTGAGATGCAGGG	ATT(12) 	12	1			1	1	1	1
545855_0049_FC61RLR:2:8:15427:6941	AAAC(16) 	16			1	Sg_041140	TGTCAAATGAATATGGAACAAGG	Sg_102183	TCAGATTTGTACTTCGGCAGC	AAAC(16) 	16	1			3	3	1	1
545855_0049_FC61RLR:2:72:11658:2031	AAAC(12) 	12			1	Sg_044661	CTATCAACACGCACAGCACG	Sg_091058	GATGAGAGGTCGGAAGAGCG	AAAC(12) 	12	1			1	23	1	1
545855_0049_FC61RLR:2:9:8562:8821	ATGG(12) 	12			1	Sg_008546	TATCCATCCGTCTGTCTGCC	Sg_066898	GACGAATGGACAGATGGGC	ATGG(12) 	12	1			1	1	1	1
545855_0049_FC61RLR:2:94:8085:15494	ATGG(12) ATGG(12) 	24			1	Sg_081583	CCCAGATGAATCGTGGATGG	Sg_077463	GGCGAGAAGGAGGACAAGG	ATGG(12) ATGG(12) 	24	1			1	2	1	1
545855_0049_FC61RLR:2:77:4495:16972	TCTGG(15) 	15			1	Sg_019537	GAAGAGCTCCAGCAGTCAGC	Sg_060483	GACAAAGGAGGAGGACACACC	TCTGG(15) 	15	1			39	45	5	2
545855_0049_FC61RLR:2:3:10988:13451	TGC(12) TGC(12) 	24			1	Sg_020901	ATGCCCAAATTACCCAGAGC	Sg_098919	GAGCAACTCGTGAAAGCTGC	TGC(12) TGC(12) 	24	1			2	5	1	1
545855_0049_FC61RLR:2:101:14461:7752	AAAT(24) 	24			1	Sg_066917	TCACTGGTGAACCACCAACC	Sg_051902	GCTCTGTAAAGAGGCTGTGGG	AAAT(24) 	24	1			1	1	1	1
545855_0049_FC61RLR:2:74:3048:8455	ACC(12) 	12			1	Sg_049698	GCTGACTCCCATCCACAGC	Sg_040590	GCTGTTCTAAGAATGTGGAACTGG	ACC(12) 	12	1			1	1	1	1
545855_0049_FC61RLR:2:83:9815:2723	AAAG(12) 	12			1	Sg_005210	CATACCAGGCTTGGAGCTAGG	Sg_032838	AAAGTGGAAGGTGTTATGTGTGC	AAAG(12) 	12	1			1	1	1	1
545855_0049_FC61RLR:2:90:7955:14828	AT(12) 	12			1	Sg_072052	CCAAGATGGATATTGTTCATCCG	Sg_074844	AACCAATCAGCTGCAAAGGC	AT(12) 	12	1			1	4	1	1
545855_0049_FC61RLR:2:104:4235:18620	TC(14) TC(14) 	28			1	Sg_037581	AGGGAATGATGAAGCAAGCC	Sg_079708	CAGCTCCCAACTACTTCCCC	TC(14) TC(14) 	28	1			4	1	1	1
545855_0049_FC61RLR:2:8:3727:8155	ATT(15) 	15			1	Sg_099899	AACTAAGCAAAGGACGCTGC	Sg_049434	TCTTAAGAGTTCACAAACAGTAGCC	ATT(15) 	15	1			1	2	1	1
545855_0049_FC61RLR:2:56:15542:4938	TCC(12) 	12			1	Sg_024510	TGCTGTGCTGGTTAAATTGC	Sg_094541	TGCTGTGGTGGTTAAATTGC	TCC(12) 	12	1			1	2	1	1
545855_0049_FC61RLR:2:53:13072:10714	ACCTTC(18) 	18			1	Sg_103032	GCACTACTGGACCTGCTCCC	Sg_082355	AAGAGCTGCTGAGATTGGGC	ACCTTC(18) 	18	1			2	1	1	1
545855_0049_FC61RLR:2:77:7305:15487	AC(12) 	12			1	Sg_035284	TTGAGAGATCGGAAGAGCGG	Sg_029727	GAGAGATCGGAAGAGCGTCG	AC(12) 	12	1			48552	115835	737	945
545855_0049_FC61RLR:2:90:4889:18224	ATT(12) ATT(12) 	24			1	Sg_006306	TTTCCTGCTTATGCTTCACGG	Sg_052401	ATGTGCAACAAGAAAGGCCG	ATT(12) 	12	1			3	4	4	1
545855_0049_FC61RLR:2:68:17683:5167	TTC(12) 	12			1	Sg_031111	GAACAGCATCCTACCAGAAGGG	Sg_000231	TCTTGGGAAATACTGTTTGATATTCTAGC	TTC(12) 	12	1			1	3	1	1
545855_0049_FC61RLR:2:100:15200:3447	AAAC(12) 	12			1	Sg_068145	TGCTAATTGAGGCTGATGGC	Sg_017959	TCTTATCTACCGAAAAGGTGGC	AAAC(12) 	12	1			27	17	2	2
545855_0049_FC61RLR:2:90:6666:2402	AAAC(12) 	12			1	Sg_015777	AGAGCCAAAGAAGGGAAGGG	Sg_063641	AGCTGCAAGATGAGGGAAGG	AAAC(12) 	12	1			1	1	1	1
545855_0049_FC61RLR:2:55:5104:14015	AAAG(12) AAAG(12) 	24			1	Sg_087117	TTCCAAAATCACCCACAGGG	Sg_076873	CCAAGTTGGAAGTAGTTGTGGAGG	AAAG(12) 	12	1			2	2	2	1
545855_0049_FC61RLR:2:72:1669:5910	AAAG(12) 	12			1	Sg_052295	TCTTACAATCATATTCATCTAATCTGTGC	Sg_078000	CTCCCTTCACCGCACTCC	AAAG(12) 	12	1			3	7	2	2
545855_0049_FC61RLR:2:85:10027:9253	AAAT(12) 	12			1	Sg_034222	CATCTTATACCCTTCTGGACGC	Sg_100280	GCTGAATGTCCAGCTTTCTCC	AAAT(12) 	12	1			1	1	1	1
545855_0049_FC61RLR:2:1:1911:19388	AAAAC(15) 	15			1	Sg_067393	GCAAGATTGCATTTACCAAAGG	Sg_046005	CCCAACCTCCTTTTCTATTGTCC	AAAAC(15) 	15	1			1	1	1	1
545855_0049_FC61RLR:2:3:11251:17079	AAAG(12) 	12			1	Sg_067424	AGCAGGCAACAGAGTCTTGG	Sg_044983	GCATTTATGCTCAACCCTCG	AAAG(12) 	12	1			2	1	1	1
545855_0049_FC61RLR:2:5:2185:16200	AATGC(15) AATGC(15) 	30			1	Sg_032206	CTGAGTCGTGGCCTGAAGC	Sg_034165	GATCCTGGTTCCACCCTTCC	AATGC(15) AATGC(15) 	30	1			4	1	2	1
545855_0049_FC61RLR:2:65:5248:13999	AAC(12) 	12			1	Sg_076957	TTGTAATGTTCTCTTACTATAGTTGTGGG	Sg_057157	TGCAGACCATAGGAGATGGG	AAC(12) 	12	1			2	5	2	2
545855_0049_FC61RLR:2:85:2657:6761	CGG(12) 	12			1	Sg_112393	CGGAGAGGTTTCATAACGGG	Sg_094977	GTAAGAGCCTCAGCAGGCG	CGG(12) 	12	1			2	2	2	1
545855_0049_FC61RLR:2:97:6632:16889	AAAC(12) 	12			1	Sg_030926	GTGCTACCTTCGGGAAAAGG	Sg_108901	CAATTATTGTGTAAGACTGCTGGG	AAAC(12) 	12	1			8	4	3	3
545855_0049_FC61RLR:2:63:9348:4439	ATT(12) 	12			1	Sg_031501	GGCTTTTGTAGCATTGAAGAGG	Sg_021332	AAAAGAAACTATTTGCTGTACGTTGC	ATT(12) 	12	1			1	1	1	1
545855_0049_FC61RLR:2:90:18537:2352	AATT(12) AATT(12) 	24			1	Sg_096739	GAAGCAGGTTTCTTTGGATGG	Sg_094167	TTTAAAAGGAAGGCTGATGCG	AATT(12) AATT(12) 	24	1			2	4	2	2
545855_0049_FC61RLR:2:62:6899:7698	AGTG(12) AGTG(12) 	24			1	Sg_090348	TTCAGGCTGTGATGAGAAAACC	Sg_028863	CCTCCAGCGATAACACAGAGC	AGTG(12) AGTG(12) 	24	1			2	4	2	1
545855_0049_FC61RLR:2:3:17438:15568	AAAG(12) 	12			1	Sg_054841	TTGATGCTGTATATCTTAGCCTTTGC	Sg_065415	TGAAATTTCCTACAAAGCCACC	AAAG(12) 	12	1			2	1	1	1
545855_0049_FC61RLR:2:102:10280:7981	AAAAC(15) AAAAC(15) 	30			1	Sg_012351	GCTGTTGATTATTAAAGCTACCCAGC	Sg_004847	AATCTCATTATTTTGCCCCTGG	AAAAC(15) AAAAC(15) 	30	1			2	1	2	1
545855_0049_FC61RLR:2:95:12028:14660	AAAC(12) 	12			1	Sg_110472	ACTCACCACCCCAACAAACC	Sg_045460	AACTTTTCAGTAATGGCTGGGG	AAAC(12) 	12	1			1	1	1	1
545855_0049_FC61RLR:2:95:16983:10331	AAAT(12) AAAT(12) 	24			1	Sg_059006	TTCTGGAGCAACCTACATACATCC	Sg_091638	TGAAAATGAGTTTGTCAGTCTCAGG	AAAT(12) 	12	1			4	4	4	1
545855_0049_FC61RLR:2:60:6501:13525	ATT(12) 	12			1	Sg_011425	ACTGCCATTTGGCTGTACC	Sg_075621	GCTAGGGCTTTGAAATACAGG	ATT(12) 	12	1			1	1	1	1
545855_0049_FC61RLR:2:102:7631:10381	AAAC(12) 	12			1	Sg_053060	AACAGTGAGAGTGATATTTCATGTACC	Sg_036554	TTTCACTGTGAGAAAAGAACTCTCC	AAAC(12) 	12	1			3	4	3	2
545855_0049_FC61RLR:2:14:13314:14283	AAC(12) 	12			1	Sg_035284	TTGAGAGATCGGAAGAGCGG	Sg_029727	GAGAGATCGGAAGAGCGTCG	AAC(12) 	12	1			48552	115835	737	945
545855_0049_FC61RLR:2:75:7396:19434	AT(14) ATAC(12) AT(14) 	40			1	Sg_055943	AAAACTATTTACCAAGACAGAGAAAAGG	Sg_099316	CAATTGCTTGTGATCATTTGG	AT(14) ATAC(12) AT(14) 	40	1			1	1	1	1
545855_0049_FC61RLR:2:73:7449:5821	ATT(12) ATT(12) 	24			1	Sg_071211	ACAGTGGATGGAGAGGGAGG	Sg_085285	CATGTGTTTAAAGCACGACTGC	ATT(12) ATT(12) 	24	1			2	2	2	2
545855_0049_FC61RLR:2:104:11087:12415	TTTGG(15) 	15			1	Sg_028518	TGTACAGCATGTGGCAGACC	Sg_017336	TGTGTACAGCATGTGGCAGG	TTTGG(15) 	15	1			1	1	1	1
545855_0049_FC61RLR:2:55:10005:8231	AC(12) 	12			1	Sg_008794	TCTCCCCTTAACAACAACGC	Sg_030968	AATGCTACCTTAAGGGCCTGG	AC(12) 	12	1			1	1	1	1
545855_0049_FC61RLR:2:90:4212:18127	AAAC(20) AAAC(24) 	44			1	Sg_053184	GACCATACGAACAAAATAACTCGC	Sg_098746	TTTGACCATACGAACAAAATAATGG	AAAC(20) AAAC(24) 	44	1			1	2	1	1
545855_0049_FC61RLR:2:57:7523:15651	AAC(12) 	12			1	Sg_054718	GATGTAGATGCCAAATGCCG	Sg_057965	CCCTTATAGAATTGTTCCAAGGC	AAC(12) 	12	1			1	2	1	1
545855_0049_FC61RLR:2:8:10524:5763	AAAAC(15) 	15			1	Sg_092465	TCTGCAACAGGAGCAGATATGG	Sg_056580	AAGCAAAGCAGTGCAGAAAGC	AAAAC(15) 	15	1			1	1	1	1
545855_0049_FC61RLR:2:90:3042:12242	TCTG(12) TCTG(12) 	24			1	Sg_076675	CAACTGCCTTAGAGACAACTCCC	Sg_011119	GCCCCATATTTCTCCACACC	TCTG(12) 	12	1			1	2	1	1
545855_0049_FC61RLR:2:84:16262:14556	AAAG(12) 	12			1	Sg_034193	GACACAAACAACACACTCCCC	Sg_088708	TCTACAACAGACAAAATGGAGAGC	AAAG(12) 	12	1			1	1	1	1
545855_0049_FC61RLR:2:105:7052:17179	AAC(12) AAC(12) 	24			1	Sg_069336	TGTTCTCTTGATATTGTGTCAGTTAGC	Sg_002236	TTCCTTGAATGATTGTTTAGCC	AAC(12) AAC(12) 	24	1			5	6	3	3
545855_0049_FC61RLR:2:85:9702:4002	AAAT(16) AAAT(24) 	40	AAAT 		1	Sg_047186	AGTAAATAGAGATAGCCTTGAAAGTGCC	Sg_104108	TTTATTTTGAAGGAAAAGCACTGG	AAAT(16) 	16	1	AAAT 		4	4	4	2
545855_0049_FC61RLR:2:85:13109:13063	AAAAG(15) AAAAG(15) 	30			1	Sg_071546	CCAGTTTTCCCACACTTCTCG	Sg_079977	TGTGCTTCAAGAAAATTATAAGCCC	AAAAG(15) AAAAG(15) 	30	1			5	2	2	1
545855_0049_FC61RLR:2:106:7680:8142	AAAC(12) AAAC(12) 	24	AAAC AAAC 	AAAC	1	Sg_001118	CATATTGCAGTGCTAAAACCCC	Sg_067615	GCAGTGCTAAAACCCCATCC	AAAC(12) AAAC(12) 	24	1	AAAC AAAC 	AAAC	3	1	1	1
545855_0049_FC61RLR:2:76:16796:5464	AAAC(12) 	12			1	Sg_020957	TGAGAGATCGGAAGAGCGG	Sg_112951	ACCAACAACAAAACCCACCC	AAAC(12) 	12	1			123501	1	1	1
545855_0049_FC61RLR:2:85:5704:19844	AAAG(12) 	12			1	Sg_028282	TCAGTATGTTCAGTGTAACGGTGC	Sg_012119	ACACACAGGCTTTGGACAGG	AAAG(12) 	12	1			1	1	1	1
545855_0049_FC61RLR:2:103:12359:19205	AAC(12) 	12			1	Sg_080641	TGCAATTGACCAAAAGGGG	Sg_070124	GTGAGTGGAACAGCAAAGCC	AAC(12) 	12	1			2	2	2	2
545855_0049_FC61RLR:2:105:14744:15381	AT(12) 	12			1	Sg_083445	CTGTCCCTAAATGAGCACAGG	Sg_104307	ACTTTGTGGTGCATCTTCCC	AT(12) 	12	1			4	4	4	2
545855_0049_FC61RLR:2:5:15789:11901	AAAAC(20) AAAAC(25) 	45			1	Sg_095395	TGAGTATCTTATGTGGAACAAACTGG	Sg_070898	GCCAGTGTACAAAATGCTCCC	AAAAC(20) 	20	1			2	4	2	2
545855_0049_FC61RLR:2:77:1591:7138	AAAG(12) 	12			1	Sg_083990	TCTTTTCATGAACGCATCACC	Sg_085574	TTTTATTCTCTGAGAGGTTATTGGC	AAAG(12) 	12	1			2	1	1	1
545855_0049_FC61RLR:2:1:13498:6548	ATGG(12) ATGG(12) 	24			1	Sg_004269	AATGTCTTGGTTCGGAAGGG	Sg_043270	AGGGGTTGGAAGTGGATAGC	ATGG(12) 	12	1			2	2	2	1
545855_0049_FC61RLR:2:84:3280:15249	AAAT(12) AAAT(12) 	24	AAAT 		1	Sg_006263	CAAATGGCACCTCAATAGATAGG	Sg_088353	TGAAAGGAGTTTCACATTAGGC	AAAT(12) AAAT(12) 	24	1	AAAT 		1	1	1	1
545855_0049_FC61RLR:2:85:6970:2541	TTGG(20) AAAC(12) 	32			1	Sg_100855	AAGTACCTGTCAGGCTGGCG	Sg_095417	GGTCCGCTTAGCAAATACACC	TTGG(20) AAAC(12) 	32	1			1	1	1	1
545855_0049_FC61RLR:2:101:8789:11054	AAAC(12) 	12			1	Sg_023112	TTCCTTCAAGACAGGTGGGG	Sg_025194	GAAAAGACTTAAATAAACAGTTTTGGGG	AAAC(12) 	12	1			6	5	2	2
545855_0049_FC61RLR:2:71:14471:9366	AAAC(12) 	12			1	Sg_019867	TCTCGTATGCCGTCTTCTGC	Sg_029727	GAGAGATCGGAAGAGCGTCG	AAAC(12) 	12	1			26478	115835	334	729
545855_0049_FC61RLR:2:86:10108:13170	TC(12) TC(12) 	24			1	Sg_054825	CTGTCAGAGGCCATACCACC	Sg_111756	TCTGTTTGGGACTGCAAAGG	TC(12) TC(12) 	24	1			1	1	1	1
545855_0049_FC61RLR:2:99:10948:8558	AAC(12) 	12			1	Sg_112039	AAATCTCACTGAAAACAACAAGAATCC	Sg_028395	AGGCAGAGCAGCAAATGCC	AAC(12) 	12	1			2	1	1	1
545855_0049_FC61RLR:2:76:10126:6028	AAAT(12) 	12			1	Sg_035284	TTGAGAGATCGGAAGAGCGG	Sg_029727	GAGAGATCGGAAGAGCGTCG	AAAT(12) 	12	1			48552	115835	737	945
545855_0049_FC61RLR:2:104:12266:8845	TTGGG(15) TTGGG(15) 	30			1	Sg_066941	GCTCAACACAACCCAACCC	Sg_040033	GAGACATGCGATATGTCCCG	TTGGG(15) TTGGG(15) 	30	1			2	1	2	1
545855_0049_FC61RLR:2:62:11042:1685	AGCC(12) 	12			1	Sg_073229	GACAGAAGAGAAATGTTCTGAGCC	Sg_111434	TGTTCTGAGCTAGACATCAGCC	AGCC(12) 	12	1			2	1	1	1
545855_0049_FC61RLR:2:60:13850:12039	AGTG(12) 	12			1	Sg_065649	GAGCGGTTTAGCAGGAATGC	Sg_029727	GAGAGATCGGAAGAGCGTCG	AGTG(12) 	12	1			79	115835	47	1
545855_0049_FC61RLR:2:102:9545:11985	AAATC(15) 	15			1	Sg_021282	CTCAAAATCAAATCAATTCAAGTGC	Sg_060849	CCAATTCCTTAAACTGGCTGC	AAATC(15) 	15	1			3	4	3	1
545855_0049_FC61RLR:2:106:3097:7418	AC(12) 	12			1	Sg_056901	TGTGCCTTGCTAGCATTTGG	Sg_096887	TGATGTTTTGCTACCATCTCTCC	AC(12) 	12	1			3	4	3	3
545855_0049_FC61RLR:2:100:15668:1088	AAAG(12) 	12			1	Sg_096046	CCTTCTATTGCTCCACAGTTGC	Sg_014203	CAGTGAGAGAAGGATCTGGGC	AAAG(12) 	12	1			4	2	2	2
545855_0049_FC61RLR:2:62:9201:4732	AAAAAT(18) AAAAAT(18) 	36			1	Sg_038489	CAAAATCAAACTGCCATTGAGG	Sg_097331	GAGAAGTATGTTTTATGCACTGCTCC	AAAAAT(18) 	18	1			5	3	5	2
545855_0049_FC61RLR:2:66:19422:13316	AATG(20) AATG(32) 	52	AATG 		1	Sg_100342	TCACCACCAGGACTCTCAGG	Sg_022192	AAACAAAGACTAACAGAAGTCTAGCCG	AATG(20) AATG(32) 	52	1	AATG 		2	2	1	1
545855_0049_FC61RLR:2:73:3825:18939	AACT(16) 	16			1	Sg_098845	TTACTACAAAATTAAGAAACGAGAGGG	Sg_085421	TGTCCTGGTATGAGGTTGGG	AACT(16) 	16	1			1	4	1	1
545855_0049_FC61RLR:2:71:15185:12451	AAAT(12) 	12			1	Sg_086267	TCACCAATGTTGTTATTTCAGGC	Sg_023548	CAATTGCAACATTACTTACATCAGG	AAAT(12) 	12	1			2	6	1	1
545855_0049_FC61RLR:2:100:11576:7875	AAAC(20) AAAC(20) 	40			1	Sg_102125	TTTGTTTGTTTGTTTTAAGCAAGAGG	Sg_019971	GCCACGCATCATAGTGTTCC	AAAC(20) 	20	1			4	2	4	1
545855_0049_FC61RLR:2:87:10484:17418	AAAC(12) 	12			1	Sg_097588	CAGCAGTGAACGAGCAAACC	Sg_082539	TTTTATTAAACCAACACGATGGC	AAAC(12) 	12	1			2	1	1	1
545855_0049_FC61RLR:2:102:17441:8174	ATCT(16) 	16			1	Sg_001961	CAGGAAACCCCTTTACTACCTGC	Sg_054680	TGAACTTTATCTCTCACACAGTTCTCC	ATCT(16) 	16	1			1	1	1	1
545855_0049_FC61RLR:2:57:15721:5066	TTGGC(15) 	15			1	Sg_023904	CTTACCGTTGGGAAGATCGC	Sg_014006	GATGGATGGAACTTGTGTAACTCC	TTGGC(15) 	15	1			1	2	1	1
545855_0049_FC61RLR:2:8:17338:17711	AC(26) AC(26) 	52			1	Sg_061101	TAAAGGTTGAGAGCCGCAGG	Sg_000846	GTCCATGAAGCCTCCAGTCC	AC(26) 	26	1			2	2	2	1
545855_0049_FC61RLR:2:62:11871:7228	AAAG(12) 	12			1	Sg_062928	GAAACTTACAAAGAGAGGAAAGGGG	Sg_050195	ATTGGGAGAGAAAGGGCTGG	AAAG(12) 	12	1			1	1	1	1
545855_0049_FC61RLR:2:7:4691:18001	AAAT(12) 	12			1	Sg_017849	TGGAAATCTTGAGCTTACTTATTATACGG	Sg_072839	CAGATTCCTCCTCTCAATAAAGGG	AAAT(12) 	12	1			1	1	1	1
545855_0049_FC61RLR:2:80:10962:13153	AT(16) 	16			1	Sg_083876	TTTTCTTACCTTTCTTCTGCCC	Sg_063573	CAAGATCCTCTCAGCTTGGG	AT(16) 	16	1			5	2	2	2
545855_0049_FC61RLR:2:59:15541:14853	AT(14) 	14			1	Sg_016621	GAAGACTTGAACTGAGTGCTAAAACG	Sg_038278	GCATGACTTTTCACTATTTCACTTAGC	AT(14) 	14	1			1	1	1	1
545855_0049_FC61RLR:2:54:8945:14825	AAGGC(15) 	15			1	Sg_049156	ATGGAGGAGCTGAGGAAAGC	Sg_032515	CCCTTTTCAGGCAAGTTGTAGG	AAGGC(15) 	15	1			5	3	3	3
545855_0049_FC61RLR:2:95:8403:8147	AAC(12) 	12			1	Sg_024723	GAAAATTAATTGCTTCCCATTTGC	Sg_064411	CACCCACCCCTAACCTTTCC	AAC(12) 	12	1			1	1	1	1
545855_0049_FC61RLR:2:67:2588:19371	AAAC(12) 	12			1	Sg_084064	AGTAGTCCACCAATCATTACTTGC	Sg_078342	AAAAGGGGAGATGGCAGG	AAAC(12) 	12	1			1	1	1	1
545855_0049_FC61RLR:2:7:8068:3556	ATCT(24) ATCT(12) 	36	ATCT 		1	Sg_007308	GAGAATTGTAACTCTTCTAACTTGCCC	Sg_086194	AAAATGAGATTTGAATTTCGGG	ATCT(24) ATCT(12) 	36	1	ATCT 		1	1	1	1
545855_0049_FC61RLR:2:60:18985:12586	TTC(12) TTC(12) 	24			1	Sg_060258	TGATTTATTCTCAGAAACTAATGGAAAGG	Sg_010242	CAACGCAACTCAATCATTTTCC	TTC(12) TTC(12) 	24	1			2	1	2	1
545855_0049_FC61RLR:2:102:5733:4438	ATT(12) 	12			1	Sg_011920	CTTTCCATTCCCATGTTCGC	Sg_093987	ACAGTGGACATACAATCAGGGC	ATT(12) 	12	1			1	3	1	1
545855_0049_FC61RLR:2:84:2014:13513	ATGG(16) ATGG(16) ATGG(16) ATGG(32) 	80	ATGG 		1	Sg_002057	GGAATGGATGGTGGATGTAGC	Sg_071908	CATCCATCCAAAATCTGAAGAGC	ATGG(16) ATGG(16) 	32	1	ATGG 		5	8	4	2
545855_0049_FC61RLR:2:58:9992:18433	AAAT(12) 	12	AAAT 		1	Sg_097647	ACCGGTCACTTAACCACAGC	Sg_067078	TGCAGGCTTTGAAAATCTAACC	AAAT(12) 	12	1	AAAT 		1	4	1	1
545855_0049_FC61RLR:2:80:3284:7034	AC(14) AC(14) 	28			1	Sg_047454	GAATTACAGCTGAACACAGTGGC	Sg_038394	ACTTGCAGGATTTTCTTTGAGG	AC(14) AC(14) 	28	1			5	1	1	1
545855_0049_FC61RLR:2:2:14117:17660	AAAT(12) 	12			1	Sg_075591	GTGAACTCTTCACCTGGTTGG	Sg_061922	TTGAATGCAGGTGTTACTGTTTACC	AAAT(12) 	12	1			1	1	1	1
545855_0049_FC61RLR:2:95:16803:6107	ATT(12) ATT(12) 	24			1	Sg_071324	CACAGGAGGAACTTCCCAGG	Sg_067120	ACCTGCCAGCTTGAAAGGG	ATT(12) ATT(12) 	24	1			2	2	2	2
545855_0049_FC61RLR:2:60:3712:12254	ATTTT(15) ATTTT(15) 	30			1	Sg_033508	TGACTGACTCTGCAGCAAGG	Sg_099778	ATGGGATCTGATGCCTTTCC	ATTTT(15) 	15	1			1	2	1	1
545855_0049_FC61RLR:2:3:3752:11763	AAAT(12) AAAT(12) AAAT(12) AAAT(28) 	64	AAAT AAAT 	AAAT	1	Sg_106561	TCTTTACAAGTAAAAGTGGGATTGC	Sg_015493	ACTTCTTTACAAGTAAAAGTGTCATGC	AAAT(12) AAAT(12) AAAT(12) AAAT(28) 	64	1	AAAT AAAT 	AAAT	3	1	1	1
545855_0049_FC61RLR:2:51:18046:1897	AAAC(20) 	20	AAAC 		1	Sg_019867	TCTCGTATGCCGTCTTCTGC	Sg_029727	GAGAGATCGGAAGAGCGTCG	AAAC(20) 	20	1	AAAC 		26478	115835	334	729
545855_0049_FC61RLR:2:56:3687:16969	ATAC(12) AAAT(12) 	24			1	Sg_006935	CATCACTTAACATAAGATTCTGGTGG	Sg_099786	GTCTCTTCTGTCTACTCTTAGCAAGG	AAAT(12) 	12	1			5	1	1	1
545855_0049_FC61RLR:2:106:15099:5785	AAAT(20) 	20			1	Sg_019292	GGAGCAATATTATAGTTTGGCTTACG	Sg_009311	TGAGTCTAATTTTCAAAACCTGTAGC	AAAT(20) 	20	1			6	1	1	1
545855_0049_FC61RLR:2:2:11553:20376	AAAT(12) 	12			1	Sg_066284	TTCTTAAGTGAAATAGCCAAGGGG	Sg_066284	TTCTTAAGTGAAATAGCCAAGGGG	AAAT(12) 	12	1			2	2	2	1
545855_0049_FC61RLR:2:73:8584:12407	AATAG(15) 	15			1	Sg_019897	TTTGCAAAACGACCTCAAGC	Sg_095149	GGCCAGCAAAATATAGTTAAGAAGG	AATAG(15) 	15	1			1	1	1	1
545855_0049_FC61RLR:2:104:5927:2344	AAGGC(15) 	15			1	Sg_028539	GAGACTTTGCAAGGCACAGC	Sg_073480	TCCGATTTCTATCAGTATTCAAAAGG	AAGGC(15) 	15	1			1	1	1	1
545855_0049_FC61RLR:2:4:14308:8386	ATT(15) ATT(15) 	30			1	Sg_000945	TTTGCTGCTGTCCAATACCC	Sg_020599	TGAACGTTTTCTGATGTTTTCCC	ATT(15) ATT(15) 	30	1			1	1	1	1
545855_0049_FC61RLR:2:10:16546:16205	TTCC(12) 	12			1	Sg_050782	CACAGTCACAAGGAAACTGAAGG	Sg_014858	CTGGCAACCTGAAAGAAGCC	TTCC(12) 	12	1			3	3	2	1
545855_0049_FC61RLR:2:13:11988:11668	ACC(12) 	12			1	Sg_019867	TCTCGTATGCCGTCTTCTGC	Sg_029727	GAGAGATCGGAAGAGCGTCG	ACC(12) 	12	1			26478	115835	334	729
545855_0049_FC61RLR:2:85:18017:3076	AAAC(20) 	20			1	Sg_004943	CATTGAAATGGTAAGATTTGGGC	Sg_043488	CCCACTGTGTTTATTTGTGAATTAGG	AAAC(20) 	20	1			1	2	1	1
545855_0049_FC61RLR:2:8:13415:14400	AAAC(12) AAAC(12) 	24			1	Sg_014804	TTGTTCTACTCCATTACAGTCTTCAGG	Sg_023529	TTCGTGTTCAAAATCTGTTCCC	AAAC(12) AAAC(12) 	24	1			2	2	2	2
545855_0049_FC61RLR:2:92:7546:4820	AGGG(12) 	12			1	Sg_001301	AGACCTCCAGTTACCAGCGG	Sg_033584	AACATTGTCCTGTTTCTCAAGGC	AGGG(12) 	12	1			2	1	1	1
545855_0049_FC61RLR:2:106:19171:17881	AC(22) AC(24) 	46			1	Sg_087045	GTGCACAAACACCATGAGGG	Sg_098728	ACTGACCTAACCCAGTGCCC	AC(22) 	22	1			4	4	4	2
545855_0049_FC61RLR:2:81:2241:16901	AAC(21) 	21			1	Sg_067783	GAAATGACTGTGAGAAGGTTGGC	Sg_062003	AATTTGGCCAGCAAGAAAGC	AAC(21) 	21	1			2	2	2	2
545855_0049_FC61RLR:2:72:4401:3887	AAAAC(15) AAAAC(15) 	30			1	Sg_011912	GCTGGAAAAGCTACTGAGGTGG	Sg_026891	TGGCTTCTGAAAGCTGATTCC	AAAAC(15) AAAAC(15) 	30	1			3	3	3	2
545855_0049_FC61RLR:2:93:4759:7031	AAAT(12) 	12			1	Sg_046530	TGTTTCAGATAATACTCAGGTAGTGC	Sg_027763	AATTTATAGTACTTTTGATCATGCCC	AAAT(12) 	12	1			1	1	1	1
545855_0049_FC61RLR:2:93:3452:2461	TGC(12) 	12			1	Sg_067607	GCTTGATGAGGAGGTAGAGGG	Sg_009112	GAGTCCTGCTGGTACCTGGG	TGC(12) 	12	1			1	1	1	1
545855_0049_FC61RLR:2:92:6339:17999	AAAT(12) 	12			1	Sg_072615	GAAATAAAGCCCAGGCATCC	Sg_020981	CCCTGGATAAGACACAATCTTCC	AAAT(12) 	12	1			1	1	1	1
545855_0049_FC61RLR:2:68:7774:6237	AAGC(12) 	12			1	Sg_076606	CCAGTCCAACACTTAACACCCC	Sg_032158	TTAGCTCGGCACATGTCTGG	AAGC(12) 	12	1			1	2	1	1
545855_0049_FC61RLR:2:57:14566:2823	TTCC(12) 	12			1	Sg_018431	CAGCGCGTGCAAATTAACC	Sg_069117	GGCTGTTCTTGCAGCAGAGG	TTCC(12) 	12	1			1	1	1	1
545855_0049_FC61RLR:2:50:15170:13904	AAAC(12) AAAC(12) 	24			1	Sg_089821	AAAACAAACAAACCCAGTGGC	Sg_098559	AAGACACCAGACTATCACAGCCC	AAAC(12) AAAC(12) 	24	1			2	1	2	1
545855_0049_FC61RLR:2:49:8993:17637	TTC(12) TTC(12) 	24			1	Sg_019694	AAAATTCACACGAAGAGGCG	Sg_045729	TCGTGCTTTCTTCCCACG	TTC(12) 	12	1			19	37	11	1
545855_0049_FC61RLR:2:90:15058:10801	TTCC(12) TTCC(12) 	24			1	Sg_012087	GTCTGTGTTAAAGGCAAAGGAAGG	Sg_060738	AACAGCTACAGCCAAATCAAACC	TTCC(12) TTCC(12) 	24	1			1	1	1	1
545855_0049_FC61RLR:2:7:3602:15053	TGGG(12) 	12			1	Sg_077866	TTCCCACATTTGTGAGCTGC	Sg_099764	ACCCACCAAAACCACCCC	TGGG(12) 	12	1			3	3	1	1
545855_0049_FC61RLR:2:61:5518:8574	TTCC(52) TTCC(12) 	64	TTCC 		1	Sg_092275	ACAGTTTATTATTCATTGTTTGGTGC	Sg_008327	GAAATGTCACACTGACACAGTTTAGG	TTCC(12) 	12	1	TTCC 		5	3	3	1
545855_0049_FC61RLR:2:88:18399:14051	AAAT(12) 	12			1	Sg_072603	GATCCACGAAAACAAGTCCG	Sg_072603	GATCCACGAAAACAAGTCCG	AAAT(12) 	12	1			10	10	2	1
545855_0049_FC61RLR:2:89:8809:6281	AAAT(12) AAAT(12) 	24			1	Sg_022730	GATAAACACACAGAATTCCTGCC	Sg_098418	AAAAGGTATCTTTAAAGGCATAATGG	AAAT(12) AAAT(12) 	24	1			2	3	2	2
545855_0049_FC61RLR:2:102:14063:2261	AAAC(12) 	12			1	Sg_114769	TCCTATGCCCAGACAACAGC	Sg_093781	TCCTTTGCAGTTTCCCTTGC	AAAC(12) 	12	1			1	1	1	1
545855_0049_FC61RLR:2:7:16495:12910	ATT(12) 	12			1	Sg_022168	AGCAAGGTCCTCCACACTCC	Sg_059701	TCAGAAGGCTTCCTCCTCCC	ATT(12) 	12	1			1	1	1	1
545855_0049_FC61RLR:2:71:4976:3193	AAC(15) 	15			1	Sg_063290	TGGAAATACATGCGGAGTGC	Sg_030503	TGAGGGTTTCGGATTGTTGG	AAC(15) 	15	1			4	7	3	3
545855_0049_FC61RLR:2:89:5156:15352	AAAAG(35) AAAAG(25) AAAAG(25) 	85			1	Sg_009339	TTTTGAATTAAGACTGGAAATCTGC	Sg_026364	GCTAGAGTTGCTGAATACACATTGC	AAAAG(25) 	25	1			2	4	2	2
545855_0049_FC61RLR:2:88:10646:1318	ATC(12) 	12			1	Sg_071416	CCCATGTAGATCTCCTGCTGC	Sg_096667	CTTCTGGTGCAAACACTCAGC	ATC(12) 	12	1			1	1	1	1
545855_0049_FC61RLR:2:75:16732:17939	AAAG(12) 	12			1	Sg_103681	TCATTGAAACACAACAATTACGG	Sg_056458	TTTCCATTGTTTCTTCTCTGTAGG	AAAG(12) 	12	1			1	3	1	1
545855_0049_FC61RLR:2:58:18115:5020	ATTTT(15) 	15			1	Sg_100524	TGGAATGTTGTACATCTTCAGCG	Sg_091341	TGATGTTTCCCACCTTCACC	ATTTT(15) 	15	1			1	3	1	1
545855_0049_FC61RLR:2:70:8158:16610	AAAT(12) 	12			1	Sg_076215	TGAAACTTGGATTTTGAGCCG	Sg_096818	TGCATTCACTTTTACAATGACACC	AAAT(12) 	12	1			3	2	2	2
545855_0049_FC61RLR:2:73:1382:9083	TTC(12) TTC(12) 	24			1	Sg_045122	GAACTCATGCTGTTTCTTTCTTCC	Sg_043904	AATCAAGACCAGAGGCACAGG	TTC(12) TTC(12) 	24	1			1	1	1	1
545855_0049_FC61RLR:2:61:14274:9415	AAAG(12) 	12	AAAG 		1	Sg_098776	CCAATAGAGAGAATTTTGTTAGAGAAAGC	Sg_065775	GAATCTGATTTGTGAAACTAGCAGC	AAAG(12) 	12	1	AAAG 		1	2	1	1
545855_0049_FC61RLR:2:75:1602:13627	AAAC(12) 	12			1	Sg_019867	TCTCGTATGCCGTCTTCTGC	Sg_029727	GAGAGATCGGAAGAGCGTCG	AAAC(12) 	12	1			26478	115835	334	729
545855_0049_FC61RLR:2:4:3339:14435	TCC(12) 	12			1	Sg_021253	GACGAAGGAAGAACATGGGG	Sg_004395	GACTTCCTGATGGAGTTACCAGG	TCC(12) 	12	1			4	1	1	1
545855_0049_FC61RLR:2:97:15524:8436	AAC(12) AAC(12) 	24			1	Sg_055618	CAAACCGCACGTTGTTCC	Sg_079404	TCAGGATGCTGTTGGTGC	AAC(12) AAC(12) 	24	1			1	3	1	1
545855_0049_FC61RLR:2:101:3815:10734	AC(16) 	16			1	Sg_016426	TGAAAATGTTTCAGGACTGAATATGG	Sg_033248	TACCCGTGATGCATGAGTCC	AC(16) 	16	1			3	3	3	3
545855_0049_FC61RLR:2:87:6543:19838	AC(14) 	14			1	Sg_084372	TCACTGAAACAGTATGCCTGGG	Sg_014762	TGAAGGAATTCTATAGTCAAGAGAAAAGG	AC(14) 	14	1			1	2	1	1
545855_0049_FC61RLR:2:50:10993:6643	TTTGTG(18) 	18			1	Sg_085463	TGATGCTATCAACAGCAACCC	Sg_112024	TGATGCTATCCAAAGCAACCC	TTTGTG(18) 	18	1			1	1	1	1
545855_0049_FC61RLR:2:63:7161:11681	AAAT(16) 	16			1	Sg_113693	CACAAACCTCTTGCGCTGC	Sg_012556	ACAAACCTCTTGTGATGCTTGC	AAAT(16) 	16	1			1	1	1	1
545855_0049_FC61RLR:2:88:1593:4370	ATTTT(15) ATTTT(20) ATTTT(25) ATTTT(20) 	80	ATTTT 		1	Sg_034445	TGTCAACACAAAGGCACTAAGC	Sg_006529	TTGATAGCTGGATTTGGCCC	ATTTT(15) ATTTT(20) ATTTT(25) ATTTT(20) 	80	1	ATTTT 		5	1	1	1
545855_0049_FC61RLR:2:85:7631:14539	AAAAC(15) 	15			1	Sg_059572	CAAAACCAAGCACCCAAAGC	Sg_001623	TCTCCCTCCACCACAAAACC	AAAAC(15) 	15	1			2	1	1	1
545855_0049_FC61RLR:2:12:15208:4373	TGGG(12) TGGG(12) 	24			1	Sg_063756	TGCATTTCAGACATCTTATTTCCC	Sg_010662	ACCCACCCACCCATTTAGC	TGGG(12) 	12	1			4	3	2	1
545855_0049_FC61RLR:2:5:11647:3329	AAAAC(15) 	15			1	Sg_052988	ATTGTGTGCTGGCAATGACC	Sg_073872	CCATCCTCAGGTTGTCAGGG	AAAAC(15) 	15	1			1	3	1	1
545855_0049_FC61RLR:2:74:5872:7903	AAAC(20) AAAC(20) 	40			1	Sg_012404	TGTTGTTTTGTTTTCCAAGCC	Sg_044993	TGAGGAGATGTTCCGAGAAGG	AAAC(20) AAAC(20) 	40	1			1	2	1	1
545855_0049_FC61RLR:2:98:3368:15284	AAAT(12) AAAT(12) 	24			1	Sg_109297	CAATGAAAGAGAAAACTGTGACAACC	Sg_049013	GGATCTCTAGAAGAGGCCCAGG	AAAT(12) AAAT(12) 	24	1			1	2	1	1
545855_0049_FC61RLR:2:62:12527:19432	AAAAC(15) 	15			1	Sg_070186	GCAGCCAGAAAATCCTAATCG	Sg_055056	TGCCAGTCAATATAAATACTCCAGC	AAAAC(15) 	15	1			2	4	1	1
545855_0049_FC61RLR:2:62:13305:12391	AAAAC(15) 	15			1	Sg_061908	CACTGAAGACAAACACAGGGG	Sg_035617	TCATAGTCACTGAAATCAGAAGGG	AAAAC(15) 	15	1			1	1	1	1
545855_0049_FC61RLR:2:11:9089:11631	AAAC(12) 	12			1	Sg_070348	AAACACAACTTGATAACTTTTGAGTGC	Sg_019385	TTTTCTTTAACATCTGTGCAATGG	AAAC(12) 	12	1			2	2	2	2
545855_0049_FC61RLR:2:87:15346:17355	ATTTT(15) ATTTT(15) 	30			1	Sg_012115	TTCTTTAACCTACAAACTGGTGCC	Sg_031237	AAAATAAAACGCTATGTCACTACTTCC	ATTTT(15) 	15	1			5	5	4	1
545855_0049_FC61RLR:2:94:15470:17431	ATGG(12) 	12			1	Sg_065621	ATGCATTTACCTCTTCGGCG	Sg_004552	CCTCTTAGGAGTGTCTGGTGAGC	ATGG(12) 	12	1			1	1	1	1
545855_0049_FC61RLR:2:55:4223:1543	AAAC(12) 	12			1	Sg_025959	GAGGTTTTGCTGATACGGTGC	Sg_030698	TCATTGCTATTCTTCCAGCAGC	AAAC(12) 	12	1			1	1	1	1
545855_0049_FC61RLR:2:6:18728:11118	AAAT(12) 	12			1	Sg_013034	TTAATGCTTTCTCTTCGTTTCG	Sg_100876	CCTCCTTTCCGTACAAATGC	AAAT(12) 	12	1			1	1	1	1
545855_0049_FC61RLR:2:106:12465:5221	ATT(12) 	12			1	Sg_029870	TCGGAAATCAACTTTTGCCC	Sg_075409	GGATCTCGGAAATTAACTTTTGC	ATT(12) 	12	1			1	1	1	1
545855_0049_FC61RLR:2:60:2626:1196	TCC(12) 	12			1	Sg_005672	TGACTCATTAAAGGAGAATATTAAATCCC	Sg_050457	GGAAATGAGGTACAGCTGGG	TCC(12) 	12	1			2	3	1	1
545855_0049_FC61RLR:2:60:18265:19797	AAAAAT(24) 	24			1	Sg_049411	TCGTTTAGAAACAGTTGTGATGTCC	Sg_029206	GGTCATCCTGCAGTAGAACAAGG	AAAAAT(24) 	24	1			5	5	5	3
545855_0049_FC61RLR:2:98:18376:7529	AC(14) AC(14) 	28			1	Sg_072443	AAGTAAAGAATGCCATCCAGGG	Sg_101550	TCACGTCAGAGCAACACTGC	AC(14) AC(14) 	28	1			5	1	0	1
545855_0049_FC61RLR:2:103:8755:3391	AAAT(16) AAAT(16) 	32			1	Sg_034785	ACTGACTCACTCATAAGCCCG	Sg_092010	TGTCTTCTTTGCTCATTCTCCC	AAAT(16) AAAT(16) 	32	1			4	2	4	2
545855_0049_FC61RLR:2:102:18877:3045	TCC(12) 	12			1	Sg_066368	GGTGAATGTTGGTGTTCTGGC	Sg_100537	TGAGATTGCTCCTCTGCTGC	TCC(12) 	12	1			6	1	1	1
545855_0049_FC61RLR:2:101:11166:9246	AAAC(16) 	16			1	Sg_040557	TGCTACATTGGAATGACAGTACC	Sg_040557	TGCTACATTGGAATGACAGTACC	AAAC(16) 	16	1			3	3	2	1
545855_0049_FC61RLR:2:6:16211:6111	AAAC(12) AAAC(12) 	24			1	Sg_074832	TGTAATCTTCTTTGTCGCCTGG	Sg_052431	TTTGTTTGCATGATGAGGACC	AAAC(12) 	12	1			5	6	2	1
545855_0049_FC61RLR:2:57:14336:1198	AAC(12) 	12			1	Sg_082462	CATGTTCTCCTACTTTGGCCC	Sg_055164	TCACTACTCTGGCAACATAGGACC	AAC(12) 	12	1			3	4	3	3
545855_0049_FC61RLR:2:13:11972:2283	AAC(12) AAC(12) 	24			1	Sg_042357	CCTCTGCTGAAGGCCAAGC	Sg_090612	TTCAGGCTCAGTTAGGTGATACTCC	AAC(12) 	12	1			4	4	4	2
545855_0049_FC61RLR:2:98:1603:16371	AAAC(12) 	12			1	Sg_071357	TCACTGGAATATTTTAAGTAAAGCTGC	Sg_005026	TGTTAAACTAAAAGCAATTACCATGC	AAAC(12) 	12	1			2	4	1	1
545855_0049_FC61RLR:2:87:12990:16662	AAAC(12) AAAAC(15) 	27	AAAC 		1	Sg_006223	ATTTCTTGGCAGTTTTGGGG	Sg_085038	TCACAGTCAATTATTATTTTGGCTCC	AAAC(12) AAAAC(15) 	27	1	AAAC 		2	3	1	1
545855_0049_FC61RLR:2:100:11911:11967	AAAG(12) 	12			1	Sg_079653	TGCTCTTGGAGGCTATTGGC	Sg_076704	TCGTCACTATTCAATCAAGGGC	AAAG(12) 	12	1			1	1	1	1
545855_0049_FC61RLR:2:77:3624:14374	AAAC(16) AAAC(16) 	32			1	Sg_043540	CAACAGGAGAATGTTGAGGGG	Sg_009827	CTGAAGCACTGATTTAGAACAAACC	AAAC(16) AAAC(16) 	32	1			5	5	5	2
545855_0049_FC61RLR:2:4:6867:8813	AT(12) 	12			1	Sg_083462	TTTTCAAGACTGAAGTAGACACAGC	Sg_005511	TCAGCATTCCTGCTGAACC	AT(12) 	12	1			5	54	1	1
545855_0049_FC61RLR:2:72:1668:5944	AAAG(12) 	12			1	Sg_052295	TCTTACAATCATATTCATCTAATCTGTGC	Sg_078000	CTCCCTTCACCGCACTCC	AAAG(12) 	12	1			3	7	2	2
545855_0049_FC61RLR:2:74:7813:8805	AAAAG(15) 	15			1	Sg_044350	CAATTCTCACAGTACAGAGGTCTTCG	Sg_037040	TCATGGTTTTGTATGGTCACTGC	AAAAG(15) 	15	1			3	7	1	1
545855_0049_FC61RLR:2:77:17631:19139	TCC(12) 	12			1	Sg_005397	CTAAGGTTTGCGTGAACCCC	Sg_084020	GCTCAGAACTATTCAAATGAAACAGG	TCC(12) 	12	1			2	1	1	1
545855_0049_FC61RLR:2:83:16051:5056	ATGC(12) ATGC(12) 	24			1	Sg_007342	TGAACTTCTCAGAACTGATTCAAGC	Sg_098363	TGTGCATCTTGGTAAGTTGGC	ATGC(12) ATGC(12) 	24	1			2	2	2	2
545855_0049_FC61RLR:2:2:5077:13549	AAAAAT(18) AAAAAT(18) 	36			1	Sg_060086	GGTGACTGTTAGAATGCAAAGGC	Sg_021905	GTGCCCCGAACATCATGG	AAAAAT(18) AAAAAT(18) 	36	1			1	1	1	1
545855_0049_FC61RLR:2:11:5428:13259	AGTG(12) 	12			1	Sg_005000	TAACGCCCACTCTTTCATCG	Sg_078142	TGCTGCTCAAAAGAAGGTGG	AGTG(12) 	12	1			2	2	1	1
545855_0049_FC61RLR:2:91:3218:11639	AAAC(12) 	12			1	Sg_049412	CAAAGTTCATGTGGCTCCCC	Sg_011939	CACAAAGTTCATGTGGCTCCC	AAAC(12) 	12	1			1	3	1	1
545855_0049_FC61RLR:2:56:11300:1758	AAAG(12) 	12			1	Sg_028931	GGAATTAACTGGTCAGACAACCC	Sg_005174	CTTAGCATCCCACACATGGC	AAAG(12) 	12	1			8	1	1	1
545855_0049_FC61RLR:2:94:16010:10861	AAAC(12) 	12			1	Sg_066034	GAAACACTTCAACAGGCTGGC	Sg_103014	AACACTTCAACAGGCTGGGG	AAAC(12) 	12	1			1	1	1	1
545855_0049_FC61RLR:2:88:9059:13027	AAAT(12) 	12			1	Sg_019867	TCTCGTATGCCGTCTTCTGC	Sg_029727	GAGAGATCGGAAGAGCGTCG	AAAT(12) 	12	1			26478	115835	334	729
545855_0049_FC61RLR:2:88:6910:12432	AAAAAG(18) 	18			1	Sg_062765	TTGAATCTCCCAACAAATCTGC	Sg_020027	TGCCTCACTGCAAATCACG	AAAAAG(18) 	18	1			4	3	3	3
545855_0049_FC61RLR:2:96:18304:16028	AC(12) 	12			1	Sg_102977	TTTATCTTTTGTGTTTTGAGAGAAGG	Sg_091634	CTTGTTTCTGTATATCAGCACGG	AC(12) 	12	1			2	2	2	2
545855_0049_FC61RLR:2:60:16334:12559	TTCC(12) 	12			1	Sg_085733	CTCTGGTGTTGAGGCACAGC	Sg_068228	TTCTCTGGTGTTGAGGCACG	TTCC(12) 	12	1			1	1	1	1
545855_0049_FC61RLR:2:5:6051:7670	AATTAG(18) 	18			1	Sg_005611	TTCTCTGATTGCCTTCCACG	Sg_028379	TTCTTCTATTCTCTATCCCAGACATCC	AATTAG(18) 	18	1			1	2	1	1
545855_0049_FC61RLR:2:74:6678:6193	TTCC(12) 	12			1	Sg_038025	GCCACTTGTTGTCTATTCCAGG	Sg_026389	TCACTTCAGTGATCGTGTCTGG	TTCC(12) 	12	1			1	2	1	1
545855_0049_FC61RLR:2:60:5981:16380	AAAC(12) AAAC(12) 	24			1	Sg_038314	CTTTTGCAGTGGGATGGAGG	Sg_018543	CCACTGTTGTGGTTTAACTTGGC	AAAC(12) AAAC(12) 	24	1			3	2	1	1
545855_0049_FC61RLR:2:2:2628:13250	AAC(12) AAC(12) 	24			1	Sg_100770	GATGAGAGATCGGAAGAGCG	Sg_019755	AAAAGTTTTACTGCTTCTGGTGC	AAC(12) 	12	1			22941	2	1	1
545855_0049_FC61RLR:2:99:2996:14025	AAAG(12) 	12			1	Sg_060898	TTTTCCTTCTTTTGGGAGGG	Sg_015113	GCCTCTATTAGCCACAACAAAGG	AAAG(12) 	12	1			1	6	1	1
545855_0049_FC61RLR:2:8:13263:3075	AAAAC(15) AAAAC(15) 	30			1	Sg_064543	TTCCATATTATTTACTCTGTTGAAGAGC	Sg_081711	TGAAGTTATACCTAAGGAAAGCATAGC	AAAAC(15) 	15	1			2	4	2	1
545855_0049_FC61RLR:2:104:14715:18828	TGC(12) 	12			1	Sg_018215	TGCTAATGTTGCAAATATCGTGG	Sg_012912	TAGGCACGTGCATTTCAAGC	TGC(12) 	12	1			2	3	2	2
545855_0049_FC61RLR:2:97:17124:9942	AGAGC(15) 	15			1	Sg_104268	AGAGGCTTGTTTGTGGAGGG	Sg_045558	TGAAGGAGAGCCCAATCCC	AGAGC(15) 	15	1			1	1	1	1
545855_0049_FC61RLR:2:56:17384:1506	TGC(12) 	12			1	Sg_094314	CACCTTTGTGGATTTTCACCC	Sg_012579	CCCATTTCATTTACACAACATTCC	TGC(12) 	12	1			2	2	1	1
545855_0049_FC61RLR:2:82:3726:19233	AAAC(12) 	12			1	Sg_108139	AAGAGGCATTTACTGGATACAAGC	Sg_032035	TGGATGATATCACATCTCTCACC	AAAC(12) 	12	1			2	1	1	1
545855_0049_FC61RLR:2:58:19062:17649	AAAAAC(18) AAAC(12) 	30			1	Sg_111637	AGAACCATGACATTCCACCC	Sg_040349	CTAATTCTATGTATATAGCCATGTGTGC	AAAC(12) 	12	1			69	2	2	2
545855_0049_FC61RLR:2:51:6409:12651	AAAC(12) 	12			1	Sg_024635	TGCTGTAAAACTGACATAAGGACG	Sg_060373	TTGCTCCTTAATTTGTCTGTTCC	AAAC(12) 	12	1			8	15	6	5
545855_0049_FC61RLR:2:68:17015:12284	AAGC(12) 	12			1	Sg_004218	TGAGAAGGAAGTTGACTTTCAGTCC	Sg_058171	TTTTCACAGAAACCAAACTGGC	AAGC(12) 	12	1			1	1	1	1
545855_0049_FC61RLR:2:10:10530:6635	AGAGTG(18) 	18			1	Sg_002846	GCATTTAAGCTCACCCATTGC	Sg_092154	TCTAAATAAGCTCCCACTCCACC	AGAGTG(18) 	18	1			1	3	1	1
545855_0049_FC61RLR:2:91:11476:4532	AAC(15) AAC(15) 	30			1	Sg_096984	GTGAGCTTCAAAGCCCCG	Sg_024450	TGTTTCCCTCTTAAGAATTTATACCG	AAC(15) 	15	1			2	1	2	1
545855_0049_FC61RLR:2:65:12766:14174	AAAT(12) 	12			1	Sg_089253	TGCTCGATGTGCAGATTTCC	Sg_028586	AACCAATTCCTGAAAGGGGC	AAAT(12) 	12	1			938	17	0	3
545855_0049_FC61RLR:2:9:14705:13179	AAAC(12) AAC(12) 	24			1	Sg_099628	TTTTAGCAAAGCTCAGGAAGC	Sg_063880	AATGTATAGCATTTTGTTAAGCAAGG	AAAC(12) AAC(12) 	24	1			2	3	2	2
545855_0049_FC61RLR:2:67:9581:12646	AAAT(20) 	20			1	Sg_038600	CGTGCTATAAATCATAACTTGCATAAAGG	Sg_018586	ATCGCCAAGGTTCGCTGC	AAAT(20) 	20	1			1	2	1	1
545855_0049_FC61RLR:2:60:4111:18223	AAAG(12) 	12			1	Sg_021580	AAAAGGTTGGAAGGGGTGC	Sg_116634	AAATAGTTGGCATTTTGCTGTCC	AAAG(12) 	12	1			5	1	1	1
545855_0049_FC61RLR:2:97:16410:7851	TTTTGC(18) 	18			1	Sg_036760	CGCACCTCACTTTGAGAACG	Sg_041502	AAGGGAGAGATAGTTTGCCTGC	TTTTGC(18) 	18	1			1	1	1	1
545855_0049_FC61RLR:2:85:7358:3501	AAAC(12) 	12			1	Sg_035284	TTGAGAGATCGGAAGAGCGG	Sg_029727	GAGAGATCGGAAGAGCGTCG	AAAC(12) 	12	1			48552	115835	737	945
545855_0049_FC61RLR:2:87:10759:19734	AAAT(12) 	12			1	Sg_043884	TAGACCCAGCTTCAACCGC	Sg_043884	TAGACCCAGCTTCAACCGC	AAAT(12) 	12	1			2	2	2	1
545855_0049_FC61RLR:2:96:7445:17580	ATT(12) 	12			1	Sg_047090	GATCGCACATCTCCATTCTCC	Sg_007816	AACCTGCCTGTTGTGAATTAATAGG	ATT(12) 	12	1			1	1	1	1
545855_0049_FC61RLR:2:91:4804:20156	AC(16) 	16			1	Sg_001966	CAGATCTTGGTTGAGAATAATAAATGG	Sg_073710	TCCTTTTGGAAATCATGCCC	AC(16) 	16	1			2	3	1	1
545855_0049_FC61RLR:2:94:15191:13603	TCC(12) 	12			1	Sg_018371	TACCTGTTCCTTCCGTGTGC	Sg_079822	TGGCATAAGTATGGGAATTCTGG	TCC(12) 	12	1			2	2	2	2
545855_0049_FC61RLR:2:76:1156:19312	TTGG(12) 	12			1	Sg_029761	ACACACACATGCTGAAAGGC	Sg_099726	TCAAACTGAGTTGCAGTCTTAACC	TTGG(12) 	12	1			2	1	1	1
545855_0049_FC61RLR:2:95:6978:15933	ATT(12) 	12			1	Sg_038796	GATAACACAAAGGGCACAATGC	Sg_036770	TGAAAATACATGTGGATGCCC	ATT(12) 	12	1			6	5	3	3
545855_0049_FC61RLR:2:83:13776:13512	AAGC(12) 	12			1	Sg_063649	TGTTTGGTGGGATACCTGGC	Sg_113896	GGGATAAGAGGTGTATTAGGATGCC	AAGC(12) 	12	1			1	1	1	1
545855_0049_FC61RLR:2:99:17299:2793	TC(12) 	12			1	Sg_093249	TGGTGCCTGGTAATCTGCC	Sg_061226	TCTCCCACTCCTTGCTCTGG	TC(12) 	12	1			6	3	6	3
545855_0049_FC61RLR:2:87:4370:19367	AAAC(12) AAAC(12) 	24			1	Sg_096674	TGGAAAGGGGAACAGTGAGC	Sg_061164	GGTTTAATCTGGCAGGTGGC	AAAC(12) 	12	1			2	5	2	1
545855_0049_FC61RLR:2:78:2759:5823	AAAC(12) 	12			1	Sg_029454	TCAGAGCTTTTCTTCACGTTGG	Sg_020208	TTCCCCTCAGTTTACGTGCC	AAAC(12) 	12	1			1	1	1	1
545855_0049_FC61RLR:2:73:5060:16734	AAAT(12) AAAT(12) 	24			1	Sg_107437	ACCCCACAGCTTATCATCGG	Sg_081847	TTGACAATGGGGTTGAGTGC	AAAT(12) 	12	1			2	6	2	2
545855_0049_FC61RLR:2:88:18571:5920	AAAG(12) 	12			1	Sg_088703	ATACCCATTGGCAGGGAGC	Sg_025188	AAAAGACCAAGGCAACTGGG	AAAG(12) 	12	1			2	1	1	1
545855_0049_FC61RLR:2:85:5127:13255	TC(12) 	12			1	Sg_082693	TTGTGTGGCTTTCAAATGGC	Sg_070723	TGGGTGAATTGAAGTGGTCG	TC(12) 	12	1			3	5	3	3
545855_0049_FC61RLR:2:86:4418:19397	TTC(12) 	12			1	Sg_054352	CACATGGAAATCAAAATGCCC	Sg_079594	TCAAAATGCCTTACCCAGCG	TTC(12) 	12	1			1	1	1	1
545855_0049_FC61RLR:2:61:2262:15526	TGC(12) 	12			1	Sg_035284	TTGAGAGATCGGAAGAGCGG	Sg_029727	GAGAGATCGGAAGAGCGTCG	TGC(12) 	12	1			48552	115835	737	945
545855_0049_FC61RLR:2:88:3653:9979	ATAC(12) 	12			1	Sg_019867	TCTCGTATGCCGTCTTCTGC	Sg_029727	GAGAGATCGGAAGAGCGTCG	ATAC(12) 	12	1			26478	115835	334	729
545855_0049_FC61RLR:2:62:6501:9349	TC(12) TC(12) 	24			1	Sg_047044	CAACATCAGGGGAAAATCAGC	Sg_042883	GGGCAACTTTGAATATCACTGC	TC(12) TC(12) 	24	1			4	2	4	2
545855_0049_FC61RLR:2:3:13796:11582	AC(12) 	12			1	Sg_015351	TTCATTTGCCTGTTGAGATGC	Sg_015351	TTCATTTGCCTGTTGAGATGC	AC(12) 	12	1			8	8	2	1
545855_0049_FC61RLR:2:103:18824:2834	TCC(12) 	12			1	Sg_097442	TGAAGTTAGTGGAACAAAATATACACAGC	Sg_004118	TTTAATATTTTGAAAACTCCTGCTGC	TCC(12) 	12	1			1	1	1	1
545855_0049_FC61RLR:2:67:15530:9149	AAC(12) AAC(12) 	24			1	Sg_079003	ATAGTATCTTCTTTTCAGGGTTAAAGG	Sg_055292	TTTTAGCAAACCACACACAGG	AAC(12) AAC(12) 	24	1			1	1	1	1
545855_0049_FC61RLR:2:78:8288:17071	AGGG(12) 	12			1	Sg_068364	GCTTAGCACAGCCCAATGC	Sg_068548	CTCCCGAAGACAGTCTCAGC	AGGG(12) 	12	1			2	2	2	1
545855_0049_FC61RLR:2:2:15047:1376	AAC(12) 	12			1	Sg_002550	TGAAATAAGGGCCCAGAGAGG	Sg_036295	CAGAGCAAATCAAGCCAGAGC	AAC(12) 	12	1			1	1	1	1
545855_0049_FC61RLR:2:60:3754:19113	TTCC(12) 	12			1	Sg_098515	TTGTATTTCTTTGCCCTGACC	Sg_109773	CCCCTGGTCTTCTGTTTCC	TTCC(12) 	12	1			3	5	1	1
545855_0049_FC61RLR:2:72:2599:17169	AAAT(12) 	12			1	Sg_019041	TGGGCAGTTGTATGCAGAGC	Sg_019041	TGGGCAGTTGTATGCAGAGC	AAAT(12) 	12	1			2	2	2	1
545855_0049_FC61RLR:2:11:16155:13548	TTCC(12) TTCC(12) 	24			1	Sg_023981	GTCTCATGGCTTTTCCAGGC	Sg_004706	TCTTTGCGTTCCCTCTCTGG	TTCC(12) TTCC(12) 	24	1			2	1	2	1
545855_0049_FC61RLR:2:1:8871:1382	ACTG(12) 	12			1	Sg_088616	TTGGATCAAGGACTCTGACG	Sg_031447	AACTTTTAAGCTTTGCTGAATGG	ACTG(12) 	12	1			1	3	1	1
545855_0049_FC61RLR:2:71:16376:8081	ACAGGG(18) ACAGGG(18) 	36			1	Sg_007377	ACAGCCCTATGGGGACACG	Sg_046619	TCCTGTGGGGTCTTATTGGG	ACAGGG(18) ACAGGG(18) 	36	1			2	2	2	2
545855_0049_FC61RLR:2:57:8005:17642	AAAC(12) AAAC(12) 	24			1	Sg_016278	ACTTGCCTAGAGCAGTGGGG	Sg_085346	TCACCAACCACTTGACCAGG	AAAC(12) AAAC(12) 	24	1			1	1	1	1
545855_0049_FC61RLR:2:60:2359:6467	AACAC(15) 	15			1	Sg_035284	TTGAGAGATCGGAAGAGCGG	Sg_029727	GAGAGATCGGAAGAGCGTCG	AACAC(15) 	15	1			48552	115835	737	945
545855_0049_FC61RLR:2:99:2817:13271	ATAC(12) TTGG(12) ATAC(12) 	36			1	Sg_009692	GATCTTAATGAAATATTAGACTTCCTGCC	Sg_047867	CGTGCAACTGAAAATGAACAGC	TTGG(12) 	12	1			1	1	1	1
545855_0049_FC61RLR:2:7:8850:16889	AT(14) AT(14) 	28			1	Sg_067039	ATCTATTTTGCTGGCTTCCTGG	Sg_019118	TTTTATCACTCCACAGAGACAAACG	AT(14) 	14	1			8	3	6	2
545855_0049_FC61RLR:2:84:2674:18030	TC(12) 	12			1	Sg_071876	AACAACGAGGACTAAAAGCAACC	Sg_098760	TGCAAGGGTCACACAGTTCC	TC(12) 	12	1			2	1	1	1
545855_0049_FC61RLR:2:100:17553:14675	AAAC(12) 	12			1	Sg_072851	TTCCCAAACTTTCCCACTGC	Sg_094011	GCAGAGTCTCCCTCAGACAACC	AAAC(12) 	12	1			1	3	1	1
545855_0049_FC61RLR:2:55:7549:11080	TCC(12) 	12			1	Sg_041185	GATAGCGGACCAGCATTTGG	Sg_029672	TGCATCTTTCTGGATCTTGGG	TCC(12) 	12	1			1	1	1	1
545855_0049_FC61RLR:2:10:2689:7514	AAAC(12) TC(12) 	24			1	Sg_010940	GGCCACTTGTTTTGTTTGGG	Sg_029040	TTTTCCCAAGGTAGGTCTAAGCC	AAAC(12) TC(12) 	24	1			3	3	3	3
545855_0049_FC61RLR:2:2:16315:2898	AAAC(16) 	16			1	Sg_045635	TCTCCAAAACACTACATTTTCTTTCC	Sg_028011	TTTTCATTTCAACCACCGGC	AAAC(16) 	16	1			1	2	1	1
545855_0049_FC61RLR:2:93:13168:6761	AC(14) 	14	AC 		1	Sg_035289	CTATCACTTAGTAGTCTGTACAGTCAGTCC	Sg_104336	TGCATGCCATCTGTTTGG	AC(14) 	14	1	AC 		1	4	1	1
545855_0049_FC61RLR:2:94:13726:18304	AAAG(12) 	12			1	Sg_031682	TTTTCCCTGAAGTCCCTGG	Sg_052903	CAAAATGGCAAGTCCAAAGC	AAAG(12) 	12	1			2	2	2	2
545855_0049_FC61RLR:2:50:11543:14867	AAAT(12) 	12			1	Sg_041133	TCTTCCTGACAACCCATCTAAGG	Sg_096869	CAATCAGTAATGACATTTTCCAGTCC	AAAT(12) 	12	1			1	4	1	1
545855_0049_FC61RLR:2:1:12953:3679	ATT(12) AAAAAC(18) 	30			1	Sg_075432	CATCCACGCGCATATTGG	Sg_071279	AACATGTTTCCATTGGACTCCC	AAAAAC(18) 	18	1			1	1	1	1
545855_0049_FC61RLR:2:68:18848:10889	TGC(12) TGC(12) 	24			1	Sg_078148	AGAGCTTGGCTGCTTGTTCC	Sg_081332	TGAGATGCCTGCAAACAACC	TGC(12) 	12	1			4	1	1	1
545855_0049_FC61RLR:2:13:5496:18208	AT(12) 	12			1	Sg_053899	TTGTACACCGACAATATCAATAGAAGG	Sg_065876	TCAGAAGATGCACAGCCTGC	AT(12) 	12	1			4	5	1	1
545855_0049_FC61RLR:2:82:6648:17823	TGCC(12) 	12			1	Sg_096294	TTTCTACATGTGGCAGAGTCCC	Sg_013711	CGTGCAGTGTGAGGATCAGC	TGCC(12) 	12	1			1	1	1	1
545855_0049_FC61RLR:2:95:7503:17916	AT(16) AT(18) AT(16) AT(16) 	66			1	Sg_023583	AAAAGCTCTCACCAGACGGG	Sg_101533	ATGCTGCGAGTCCTACCTGC	AT(18) AT(16) 	34	1			1	1	1	1
545855_0049_FC61RLR:2:63:15890:3416	AAAC(20) 	20			1	Sg_107203	CGAGCAAAATCCCTAGTGAGC	Sg_055378	TTTCATTTTCCACCTTCCCC	AAAC(20) 	20	1			2	2	2	2
545855_0049_FC61RLR:2:4:12115:6320	AAAT(20) AAAT(16) AAAT(16) AAAT(20) 	72			1	Sg_091519	CAGGGAGGAACAATGTCAACC	Sg_011985	TATGATGCAACACACGCTGC	AAAT(16) AAAT(16) 	32	1			1	2	1	1
545855_0049_FC61RLR:2:87:9396:9467	AAAC(12) 	12			1	Sg_011953	CCCAGTCATCTTCGTGTTTTACC	Sg_011953	CCCAGTCATCTTCGTGTTTTACC	AAAC(12) 	12	1			2	2	2	1
545855_0049_FC61RLR:2:62:13616:3537	AAAC(12) 	12			1	Sg_080647	CGACATGATGTTTTGATGTGG	Sg_044870	ACTGGCTTGAAAACCAAGGC	AAAC(12) 	12	1			6	1	1	1
545855_0049_FC61RLR:2:7:10370:4339	AAAC(20) AAAC(20) 	40	AAAC 		1	Sg_104389	GCCTGGTGTGTGAACAGCC	Sg_113277	CCCATTGCTAAATCATGTCCC	AAAC(20) AAAC(20) 	40	1	AAAC 		2	2	2	2
545855_0049_FC61RLR:2:94:4816:2273	TGCC(12) 	12			1	Sg_010221	GATCGCCCTCATTCCTGC	Sg_050877	TTGGCCTTTATTCATGTTCCC	TGCC(12) 	12	1			1	2	1	1
545855_0049_FC61RLR:2:83:13672:5760	AC(14) AC(14) 	28			1	Sg_023449	TCTGTTGTTCTACTTCTGTTGTTCTAGTGC	Sg_111778	TGGACTGAGGCCTAGTTTCTTGG	AC(14) 	14	1			2	1	2	1
545855_0049_FC61RLR:2:88:4030:10269	TTC(12) 	12			1	Sg_106147	TGGGGTGCATTAAAGAGTGC	Sg_000508	TCAAGAAGGCCTACTCCCC	TTC(12) 	12	1			1	1	1	1
545855_0049_FC61RLR:2:56:13080:1680	AAAC(12) 	12			1	Sg_091604	TGGTGGGCTTTATCTCATTCC	Sg_071319	CTGCAGATTTCCCTTCTGCC	AAAC(12) 	12	1			5	1	1	1
545855_0049_FC61RLR:2:67:4526:7973	ACC(15) 	15			1	Sg_083208	GCCTTAAAACAAAATGTTGGGC	Sg_060459	ACAAACACAAAAGTTCCATCCC	ACC(15) 	15	1			1	4	1	1
545855_0049_FC61RLR:2:99:1632:12003	AAAC(12) 	12			1	Sg_053570	GTGGAGAAAAGACAGCAGGC	Sg_005235	TTCTGACTCAAAAGGCAAGC	AAAC(12) 	12	1			4	2	2	2
545855_0049_FC61RLR:2:82:15643:16378	ATGG(12) 	12			1	Sg_067857	CTCTGGGACATGGTGCTGG	Sg_019471	TCTGGCTTAATATCACTCACATTGC	ATGG(12) 	12	1			1	1	1	1
545855_0049_FC61RLR:2:83:1844:16374	AAC(12) 	12			1	Sg_007115	GCACCCTGCTCTAAGTGTTCC	Sg_087336	GAGGTTTGTACTACTGCCTTCCG	AAC(12) 	12	1			2	6	2	2
545855_0049_FC61RLR:2:8:8332:9131	ATT(12) 	12			1	Sg_059533	GGCAAGTGTAGGAAAATCAGTGG	Sg_020089	AAAATCAGATGGCAGCTCTGG	ATT(12) 	12	1			1	1	1	1
545855_0049_FC61RLR:2:104:17444:11350	AAAT(12) AAAT(12) 	24			1	Sg_011286	GGCTGCCCTGAAGACTATGC	Sg_037240	ACAAGATCCCTCCCAGATGC	AAAT(12) AAAT(12) 	24	1			2	3	1	1
545855_0049_FC61RLR:2:71:2461:12427	TTCC(12) TTCC(12) 	24			1	Sg_014110	AAACCACTTTCTTCTTGTATCAGGC	Sg_056710	GGATTATGATAGAATTCTGAGACTGCC	TTCC(12) 	12	1			685	804	587	37
545855_0049_FC61RLR:2:97:19567:11932	AT(16) 	16			1	Sg_077419	GAAGACTGCTGACATCACACAGC	Sg_099285	GGGAGCTGGACAAAACAACC	AT(16) 	16	1			3	3	3	3
545855_0049_FC61RLR:2:74:16452:20083	AT(14) AC(20) AC(22) 	56			1	Sg_088035	TCATCACTTGCAAGCACAGC	Sg_069322	CACAACAACCTTCCTTTTCCC	AC(22) 	22	1			2	1	2	1
545855_0049_FC61RLR:2:14:17350:6179	AAC(12) 	12			1	Sg_071377	GTGAAAACTTGGGGACAGCC	Sg_113168	TCATTTACCTTTTGCTTTCCAGC	AAC(12) 	12	1			7	4	2	2
545855_0049_FC61RLR:2:84:12970:18119	TCC(12) 	12			1	Sg_101336	CTTTCACCTCCAGGTCACCC	Sg_010643	AATTCAGGCACCTGTCCACC	TCC(12) 	12	1			1	1	1	1
545855_0049_FC61RLR:2:70:13165:17361	AAAG(12) 	12			1	Sg_032157	GTGAAAATCCCCTTGCATCC	Sg_077487	CTGCTTGGCTCTGTAATTTGC	AAAG(12) 	12	1			1	2	1	1
545855_0049_FC61RLR:2:84:18001:5561	AAC(12) 	12			1	Sg_107387	AAAGCTCACTGAACCTGGGG	Sg_116499	CAACAAACAACCCACCACCC	AAC(12) 	12	1			2	1	1	1
545855_0049_FC61RLR:2:75:6945:2221	AAAC(12) AAAC(12) 	24			1	Sg_013741	TTGGATCCTTTTAGAAAATGTGAGG	Sg_114679	ACTGTTAAGAAATGTTGAGCGTGG	AAAC(12) AAAC(12) 	24	1			1	1	1	1
545855_0049_FC61RLR:2:96:10044:17016	AT(18) 	18			1	Sg_092825	CCTCATAAAGCAAAGTCATGTGC	Sg_050739	TCAAGAAAATATGGCAAAGACAGC	AT(18) 	18	1			2	1	1	1
545855_0049_FC61RLR:2:59:7717:17704	AATC(12) 	12			1	Sg_016016	AACATTGCTAAAGTAGTAGGATTTTCC	Sg_063533	CACTTGAAATGTAAGAGGAAGGG	AATC(12) 	12	1			8	1	1	1
545855_0049_FC61RLR:2:102:4926:14779	AATC(24) AATC(24) 	48			1	Sg_084115	TCCCACACAAGAACAGAGTGG	Sg_016283	ACTGCTGACACCTCCATTGC	AATC(24) AATC(24) 	48	1			2	2	2	2
545855_0049_FC61RLR:2:85:11978:11310	ATT(12) ATT(12) 	24			1	Sg_012229	AGTTAATGAGCGCTCCCAGC	Sg_030898	TCGCAGTGAAAGCAAAGAGC	ATT(12) 	12	1			3	2	2	1
545855_0049_FC61RLR:2:81:9453:18670	TGC(12) 	12			1	Sg_113609	CACTCACAGCCCACAGAAGC	Sg_097279	GAACGGCAGATTGTTTTGTCC	TGC(12) 	12	1			30	1	0	1
545855_0049_FC61RLR:2:73:12947:11396	AAAT(20) TTC(12) 	32			1	Sg_013422	TCTTTGCAAACCAAGAGGGG	Sg_111676	TCTGTGCCTGCAAGTTCTCG	TTC(12) 	12	1			3	4	2	2
545855_0049_FC61RLR:2:93:4110:4464	TGC(12) 	12			1	Sg_054211	GCCAATTCTGACTCTTTGGGG	Sg_023970	AGTTTCCATCCCTCACTGGC	TGC(12) 	12	1			1	1	1	1
545855_0049_FC61RLR:2:103:6598:2479	AAAG(16) 	16			1	Sg_104835	CCCTAAAAGCTGCAGGAAGG	Sg_107471	ACATGTCATATAGCTGGGAAAGG	AAAG(16) 	16	1			2	2	2	2
545855_0049_FC61RLR:2:53:17926:11450	ATT(15) 	15			1	Sg_033769	TGTGTTTCAGTGGAGGCTGG	Sg_069198	AACATTTCTGTTATCCTTCACAGGC	ATT(15) 	15	1			2	1	1	1
545855_0049_FC61RLR:2:13:5113:11628	AAAG(12) 	12			1	Sg_022862	TCATCAAGCTCCAGTCCACC	Sg_010487	TCATGCTCTAGCTCCTTGGC	AAAG(12) 	12	1			7	12	0	2
545855_0049_FC61RLR:2:9:11607:5454	AAAC(20) 	20			1	Sg_083545	TTTGCTCTGTCTTGATCTTTATTTCC	Sg_084834	TTTTGGGTAACATACATTGATACTGC	AAAC(20) 	20	1			5	5	1	1
545855_0049_FC61RLR:2:91:11618:6759	AGCC(12) AGCC(12) 	24			1	Sg_114124	TGGCTCCTAGGACAGTTTCCC	Sg_016090	GCTGTGCTGAGAGCTCAAGG	AGCC(12) 	12	1			6	4	4	1
545855_0049_FC61RLR:2:11:5613:19906	ATGG(12) AATC(12) 	24			1	Sg_116334	TTTATGTTACGCCTATGCAGCC	Sg_059433	GTCCCCTTTAATTTGGAGCC	ATGG(12) AATC(12) 	24	1			1	3	1	1
545855_0049_FC61RLR:2:69:15040:16418	AAAT(16) 	16			1	Sg_063532	GGAACTTATCAATGTCTCACGCC	Sg_071689	GACGAAGCATTTGCACTTCC	AAAT(16) 	16	1			1	1	1	1
545855_0049_FC61RLR:2:69:16034:15719	AAC(12) AAC(12) 	24			1	Sg_009338	TGAAATGTAATTTTCCACCATCTACG	Sg_071904	GGGAAAGTGTTGGATGTTATGC	AAC(12) 	12	1			2	1	1	1
545855_0049_FC61RLR:2:2:4584:15086	AAAAC(15) 	15			1	Sg_100624	AAAAGCTACAACTTTCACTACTGCC	Sg_035551	TGAGCTTTTACATATGAGAGATCGG	AAAAC(15) 	15	1			2	1	1	1
545855_0049_FC61RLR:2:95:6778:3781	AAAG(12) 	12			1	Sg_085498	CAGTTTCTTTTCTCATGCTTAGTCG	Sg_103353	GCTGTAAATGAGAGCCGACC	AAAG(12) 	12	1			1	1	1	1
545855_0049_FC61RLR:2:105:4374:6672	TCTG(12) 	12			1	Sg_113771	TCTCAGGATTTAGTCAATATGATGGG	Sg_049523	TGGTAAAGGGAGTTACTTTTCAGG	TCTG(12) 	12	1			2	4	2	2
545855_0049_FC61RLR:2:95:1731:15236	AAAC(16) 	16			1	Sg_022611	ACTTGCAGTATACAATAGTCCATATCC	Sg_110043	TGAACTCATGTTCACAGTTTTCC	AAAC(16) 	16	1			1	2	1	1
545855_0049_FC61RLR:2:67:3805:13771	AAAT(16) 	16			1	Sg_003590	CACACTGCAATATGAATGTGAGG	Sg_017780	TTCCATGAAAGAGTAGCAGAGCC	AAAT(16) 	16	1			1	1	1	1
545855_0049_FC61RLR:2:57:18017:3947	AAC(12) AAC(12) 	24			1	Sg_015119	TTTTCCCTGGGGAAGAACC	Sg_037999	TGGATTAAAATCCGATCACACG	AAC(12) 	12	1			5	3	5	2
545855_0049_FC61RLR:2:77:6203:3838	AATC(12) 	12			1	Sg_107293	ATCCTTTGCTGTGGAAAGCC	Sg_091855	TTACCCTCCTGCACATCAGC	AATC(12) 	12	1			1	3	1	1
545855_0049_FC61RLR:2:105:18279:12424	AAAT(12) AAAT(16) 	28	AAAT 		1	Sg_044569	TAAAAGCAGGGCTGACAGGG	Sg_049336	TTTTAAGCATTTGGCACCACC	AAAT(12) AAAT(16) 	28	1	AAAT 		1	2	1	1
545855_0049_FC61RLR:2:11:14938:15249	TCC(12) 	12			1	Sg_098401	CTTCCTCCTTTCCAATCCCC	Sg_087892	TTCTTTTCTCTGAAGCCGGG	TCC(12) 	12	1			1	1	1	1
545855_0049_FC61RLR:2:11:5805:2838	AAAC(12) 	12			1	Sg_012836	AAAATATTGATTTCACGCTACAGG	Sg_065311	CTTGTGCCACCACTCTATTCC	AAAC(12) 	12	1			1	2	1	1
545855_0049_FC61RLR:2:56:15953:15330	AAAT(12) 	12			1	Sg_098418	AAAAGGTATCTTTAAAGGCATAATGG	Sg_000064	AGCATGCATAAGGCAAATGG	AAAT(12) 	12	1			3	2	1	1
545855_0049_FC61RLR:2:9:8992:10705	AAAAC(15) 	15			1	Sg_014149	GAGACCGATTTCGTATGCCG	Sg_029727	GAGAGATCGGAAGAGCGTCG	AAAAC(15) 	15	1			655	115835	426	1
545855_0049_FC61RLR:2:105:14894:19139	AC(14) AC(14) 	28			1	Sg_009514	CAAACTACTGGGGATAACTACTGGG	Sg_084677	CGTGCTATCAGACCAGACTGC	AC(14) AC(14) 	28	1			2	1	2	1
545855_0049_FC61RLR:2:81:9385:13687	AAAT(12) 	12			1	Sg_082761	TGGCAAGAACTATTTATAGCAACCC	Sg_019943	CAAAACAAATATGGAGTTCAGCC	AAAT(12) 	12	1			1	3	1	1
545855_0049_FC61RLR:2:2:2552:4324	ATCT(12) 	12			1	Sg_007221	TGCTTTCTTTCACACTGGCG	Sg_115301	TCCTTTCAGTTACGCATTATCAGG	ATCT(12) 	12	1			3	2	2	2
545855_0049_FC61RLR:2:65:14320:15568	AAC(12) 	12			1	Sg_083657	TGTCTTCATTTGTGAAAGACTGAGG	Sg_006568	CAAAATGTCAATTGGCACCC	AAC(12) 	12	1			1	1	1	1
545855_0049_FC61RLR:2:70:8867:4191	AAC(12) 	12			1	Sg_035284	TTGAGAGATCGGAAGAGCGG	Sg_029727	GAGAGATCGGAAGAGCGTCG	AAC(12) 	12	1			48552	115835	737	945
545855_0049_FC61RLR:2:58:15492:19749	AAAT(36) 	36			1	Sg_112255	TGGGAGAGCTCAAAGTGCG	Sg_011017	TTTGAGTGGGAAAGGTTTTGC	AAAT(36) 	36	1			3	2	2	2
545855_0049_FC61RLR:2:62:7438:5431	ATC(12) 	12			1	Sg_036290	ATCTCTCCCTTGAATGTCTGG	Sg_114593	GAAGCACTTTTAGATCTTTTAAATACTACC	ATC(12) 	12	1			1	1	1	1
545855_0049_FC61RLR:2:101:3410:16940	AAAT(12) AAAT(12) 	24			1	Sg_005043	AACTATTATAAAAGCCATCGTCAGG	Sg_057746	CATAGAGAGCCCACTGTGTTCC	AAAT(12) AAAT(12) 	24	1			1	3	1	1
545855_0049_FC61RLR:2:68:4295:11450	ATAC(12) 	12			1	Sg_099679	TGAAGTGTGTTGGAGCAGTCC	Sg_091715	CATAGTGGTAAATCCATTGTAAATTGC	ATAC(12) 	12	1			1	1	1	1
545855_0049_FC61RLR:2:70:8739:11233	AC(14) 	14			1	Sg_018163	TTTGAGATTTGGAATTGGCG	Sg_054811	TAAATGACCTAGTTGTGCCCC	AC(14) 	14	1			2	1	1	1
545855_0049_FC61RLR:2:65:9678:7907	AAGC(12) 	12			1	Sg_017009	TGCTGAAAATTTTGCTTGTCC	Sg_017009	TGCTGAAAATTTTGCTTGTCC	AAGC(12) 	12	1			6	6	4	3
545855_0049_FC61RLR:2:5:7689:11875	ATTTT(15) 	15			1	Sg_001488	AAATGTGCATAGTGCTATCAAAGTAGG	Sg_113459	GCTATCAAAGGAGATACAGGAGGC	ATTTT(15) 	15	1			1	5	1	1
545855_0049_FC61RLR:2:80:18927:6975	AC(14) AC(12) 	26	AC 		1	Sg_087171	GGTGTGAGCGTGCAATAACG	Sg_096708	ACCATTGCACTCACCATTGC	AC(14) AC(12) 	26	1	AC 		4	2	2	2
545855_0049_FC61RLR:2:8:17935:2369	AAAT(12) 	12			1	Sg_053054	TGCCAGTTTTGTGAACTTTGC	Sg_075468	TCAGGGATCGTTCTTTCTCG	AAAT(12) 	12	1			2	1	1	1
545855_0049_FC61RLR:2:65:5130:13645	TCTG(16) 	16			1	Sg_042689	CCACTGAGGGGTAGAGACCG	Sg_007197	GGAGGAAAAGGGAGAAAGCC	TCTG(16) 	16	1			1	3	1	1
545855_0049_FC61RLR:2:58:8110:16160	TGCC(12) 	12			1	Sg_093564	TGTTCTAAATACATACCTGGTGAATACTGG	Sg_086649	AGTTCTTCTGTTTTAGCTGCTCTGG	TGCC(12) 	12	1			4	2	2	2
545855_0049_FC61RLR:2:7:8241:1761	AAAG(12) 	12			1	Sg_042001	AACATGAGCGGATTGGAACC	Sg_035106	TTTCAACATGACCTCTGATGACC	AAAG(12) 	12	1			4	1	1	1
545855_0049_FC61RLR:2:98:10899:4941	AAAAC(15) AAAAC(15) 	30			1	Sg_072731	TTGCTGTGCCACTGAAACC	Sg_093394	AAGCCACAGAGAAAACAGGG	AAAAC(15) AAAAC(15) 	30	1			1	1	1	1
545855_0049_FC61RLR:2:50:17211:2398	AAAG(12) AAC(12) AAAG(12) AAC(12) 	48	AAC 		1	Sg_105456	TGTTGTTGTTGCTTTGGTCC	Sg_106677	AGGAAAATCAGGTATTTGAGTGC	AAAG(12) AAAG(12) AAC(12) 	36	1	AAC 		4	4	4	2
545855_0049_FC61RLR:2:80:7003:5582	TCC(12) 	12			1	Sg_077962	GATACCAATGGCTTTGAATTTCC	Sg_107862	TGATACCAATGGCTTTTGCG	TCC(12) 	12	1			1	1	1	1
545855_0049_FC61RLR:2:62:15032:20150	ACC(15) 	15			1	Sg_040360	CTGGTGGCTTCAAAAGCAGG	Sg_054982	GGAGCCTTATGTCAAATTCTCACC	ACC(15) 	15	1			1	1	1	1
545855_0049_FC61RLR:2:77:10088:5385	AAAC(12) 	12			1	Sg_020957	TGAGAGATCGGAAGAGCGG	Sg_029727	GAGAGATCGGAAGAGCGTCG	AAAC(12) 	12	1			123501	115835	12898	391
545855_0049_FC61RLR:2:92:13890:3910	ATT(15) 	15			1	Sg_089482	GTGTAACGGCGAACTTGACG	Sg_011042	ACCAAGGGTCATCTTCTGGG	ATT(15) 	15	1			1	1	1	1
545855_0049_FC61RLR:2:55:6814:17950	ATGC(12) 	12			1	Sg_039241	GAGACCGATCTCGTATGCCG	Sg_016018	CGTCGTGTAGGGAAAGAGGG	ATGC(12) 	12	1			27880	600	71	1
545855_0049_FC61RLR:2:57:7132:15143	AAC(15) AAC(15) 	30			1	Sg_015562	AAATGCAGACAAGTGAGGTTGG	Sg_053854	TGCATTTAGCAGTTGCAGAGG	AAC(15) 	15	1			4	4	2	2
545855_0049_FC61RLR:2:62:7016:18810	ACC(12) ACC(12) 	24			1	Sg_102253	ACATGGGATTTTGCAGGTCC	Sg_059001	GACTGCACTGAGATGGCAGC	ACC(12) ACC(12) 	24	1			1	1	1	1
545855_0049_FC61RLR:2:50:13248:16368	AT(12) 	12			1	Sg_112697	GAAAGGAATTGCCTACACTCATCC	Sg_022190	GGCCAAAGTTCTTTCAGGGC	AT(12) 	12	1			1	1	1	1
545855_0049_FC61RLR:2:103:18924:14227	ATC(12) ATC(12) 	24			1	Sg_019740	TGATGATGATGAGTGGAATTAAGTACG	Sg_087005	AGATGCCAAATGGTGGAAGC	ATC(12) 	12	1			2	1	2	1
545855_0049_FC61RLR:2:72:6794:15172	AC(12) 	12			1	Sg_009305	CAAATTATCATGAACAAATTCACTGC	Sg_024775	AAATCCAGCTGTGGTAAAATAACG	AC(12) 	12	1			2	1	1	1
545855_0049_FC61RLR:2:98:3255:10313	AATC(12) AATC(12) 	24			1	Sg_043418	AATTGCAACAGTTTGCATGG	Sg_105859	AAGAAATATGTTCCTCCCACG	AATC(12) 	12	1			4	4	4	2
545855_0049_FC61RLR:2:6:15761:6887	TCTGG(15) TCTGG(15) 	30			1	Sg_013845	AAGAGCTCCAGCAGTCAGCC	Sg_053451	TCCATGTCCTACGGCTTTCC	TCTGG(15) TCTGG(15) 	30	1			44	63	24	5
545855_0049_FC61RLR:2:69:12733:6308	AAAAC(15) 	15			1	Sg_006211	CATCCGCTATAAGCTCCTGG	Sg_054150	TTCTAGTAGGTATATCATTCTTGGGC	AAAAC(15) 	15	1			1	1	1	1
545855_0049_FC61RLR:2:90:8289:9544	AATC(12) 	12			1	Sg_055241	TTACTCATCACCCAAACCCC	Sg_058369	TCAACTCTAATGAGAACTTGCTTCC	AATC(12) 	12	1			1	2	1	1
545855_0049_FC61RLR:2:78:9027:19993	CCCG(12) 	12			1	Sg_000161	CAGCCATGGAAGGAGGGG	Sg_084302	TTTCTCCGCAGAGCTGAAGG	CCCG(12) 	12	1			1	1	1	1
545855_0049_FC61RLR:2:79:10861:13284	TTC(12) 	12			1	Sg_102960	CAAATCTCTCCACCTTTCCCC	Sg_049391	TGTACACCTCTTACATTCCGGC	TTC(12) 	12	1			1	1	1	1
545855_0049_FC61RLR:2:5:18527:20225	ATAC(12) ATAC(12) 	24			1	Sg_113413	AAAAGCAAAAGCTTGGAGCC	Sg_018291	AAAGCCTTCCAAATCTGAGCC	ATAC(12) ATAC(12) 	24	1			3	1	1	1
545855_0049_FC61RLR:2:55:11254:12045	AAAG(12) 	12			1	Sg_020829	GGGGCAGGAGAATACCTTGG	Sg_097324	TTTGCTGGTTTCTTTTCCCC	AAAG(12) 	12	1			1	1	1	1
545855_0049_FC61RLR:2:56:16751:13089	AAAAC(15) 	15			1	Sg_111921	ACACTCACCCCAGTCAGTCC	Sg_063809	ATCTCATTTTCCAGTGGCCC	AAAAC(15) 	15	1			80	84	17	8
545855_0049_FC61RLR:2:55:12107:9596	TC(22) AC(24) AC(24) 	70			1	Sg_078579	ACACACACACACACACTTTTCTAGG	Sg_084730	TCCCCATTATTTGTTGAATTTGC	AC(24) 	24	1			2	1	2	1
545855_0049_FC61RLR:2:5:15627:5215	AAAG(12) 	12			1	Sg_107326	CATGCTTCCCTTTCACTCCC	Sg_005702	CTGCCTCAATGCTGTTTTCC	AAAG(12) 	12	1			1	3	1	1
545855_0049_FC61RLR:2:11:15149:18558	AAAC(12) 	12	AAAC 		1	Sg_088424	TCAAACTCCGACCTCCAACC	Sg_081243	CTCATTATTTGCTTTACAATGATTCAGG	AAAC(12) 	12	1	AAAC 		1	1	1	1
545855_0049_FC61RLR:2:104:15609:13713	AAAG(12) 	12			1	Sg_036665	AATGAAAACTACTCATTTGATACAGAAGG	Sg_051510	GGCCAATCAGAATACACTGTGC	AAAG(12) 	12	1			1	1	1	1
545855_0049_FC61RLR:2:103:16948:9708	AAAG(12) AAAG(12) 	24			1	Sg_012515	CTTGCAAGATTCAAATTAATTCAGC	Sg_040967	AAACACTTAATGAAGCTGGAGATGG	AAAG(12) 	12	1			2	1	2	1
545855_0049_FC61RLR:2:88:10604:6354	TTCC(12) 	12			1	Sg_067798	ACACTGACAGGGAGCACCG	Sg_056298	ACTGACAGGAGCAGAGAAGGC	TTCC(12) 	12	1			1	1	1	1
545855_0049_FC61RLR:2:74:8440:9939	AGGG(12) 	12			1	Sg_067321	CGGACAAGCCCTACAGAAGC	Sg_064207	TGGAGTCAGGCAACATCAGC	AGGG(12) 	12	1			1	1	1	1
545855_0049_FC61RLR:2:9:7541:6737	AAAC(12) 	12			1	Sg_020957	TGAGAGATCGGAAGAGCGG	Sg_029727	GAGAGATCGGAAGAGCGTCG	AAAC(12) 	12	1			123501	115835	12898	391
545855_0049_FC61RLR:2:54:9951:5921	TGC(21) 	21			1	Sg_005225	CACAGGGCTTGGACACTGC	Sg_059972	GCAGTTTGTTGTGCCCTTCC	TGC(21) 	21	1			16	6	1	1
545855_0049_FC61RLR:2:69:3141:11815	AAAT(12) 	12			1	Sg_111330	TTTCTTGTTCACCCCAAAGC	Sg_107978	ATCCACCCTCATAAACAGCC	AAAT(12) 	12	1			2	95	1	1
545855_0049_FC61RLR:2:85:15936:16553	AAAC(12) 	12			1	Sg_019867	TCTCGTATGCCGTCTTCTGC	Sg_029727	GAGAGATCGGAAGAGCGTCG	AAAC(12) 	12	1			26478	115835	334	729
545855_0049_FC61RLR:2:91:7287:18488	ATT(12) 	12			1	Sg_080194	CTGCTCAGAAATCCCAGCC	Sg_080812	TTCAGGACTAAGGTGGTTCTTCC	ATT(12) 	12	1			1	1	1	1
545855_0049_FC61RLR:2:5:13954:8610	TTCC(12) 	12			1	Sg_052397	TGAATAACATTTGTTTTCCCAAGG	Sg_114583	TCAAGTCTGCAGTTCCCTCC	TTCC(12) 	12	1			3	1	1	1
545855_0049_FC61RLR:2:99:10240:14842	AAAG(16) AAAG(16) 	32			1	Sg_092064	TTAGGATCAGGCTTTTGGAGC	Sg_116275	TTTTAGGACCCATTGTAAGCAGC	AAAG(16) AAAG(16) 	32	1			3	1	1	1
545855_0049_FC61RLR:2:98:6211:1153	AAAT(12) AAAT(12) 	24			1	Sg_009551	GGTGAACAATGACATTAGGAAGC	Sg_033432	AAAAGTAGCATGAGTAGAAGAATTGC	AAAT(12) 	12	1			2	2	2	1
545855_0049_FC61RLR:2:55:16101:6437	ATC(12) 	12			1	Sg_063513	AGTGCCTGACCACACATTCC	Sg_099248	TTCCATAGCAAACAGCAGACC	ATC(12) 	12	1			2	6	1	1
545855_0049_FC61RLR:2:69:15566:16770	ATGC(12) 	12			1	Sg_076973	TCTTTCAGCTAATGTGACTCAAGC	Sg_108279	TGCTTTCTACCCTGAAAAGACTAGG	ATGC(12) 	12	1			1	1	1	1
545855_0049_FC61RLR:2:83:18338:3932	AATT(12) 	12			1	Sg_015429	CAATCACAGCCTCTTCAGGG	Sg_042891	TGTCTTACCTATGTTGATTATTTCAGCC	AATT(12) 	12	1			1	1	1	1
545855_0049_FC61RLR:2:5:19272:19479	AGTG(12) 	12			1	Sg_005881	GATGTAACACCACACTATTGACCTCC	Sg_008041	TTCTGATCCCACTGTGAGGG	AGTG(12) 	12	1			1	1	1	1
545855_0049_FC61RLR:2:56:8532:19660	TTCC(12) 	12			1	Sg_016765	AGTTTCTTGTTGTGTTTCTGTCACG	Sg_025731	TTCCTCCATAGATTGTTGCCG	TTCC(12) 	12	1			1	153	1	1
545855_0049_FC61RLR:2:10:4436:4872	AAAC(12) 	12			1	Sg_081589	AAAGGCACTTCCATTTTAAAGCC	Sg_081589	AAAGGCACTTCCATTTTAAAGCC	AAAC(12) 	12	1			2	2	2	1
545855_0049_FC61RLR:2:75:6038:2121	AC(16) AC(12) 	28	AC 		1	Sg_034172	AAAGTGCTGGTGCAGTGGC	Sg_083534	TCTGGGGTTTCTATTTGGGC	AC(16) AC(12) 	28	1	AC 		2	2	2	2
545855_0049_FC61RLR:2:55:19398:2714	AAAC(12) 	12			1	Sg_096973	CCATGAGATCACTTGAAGGGC	Sg_010202	GGATATTAGGCTCCGAGGGG	AAAC(12) 	12	1			4	4	4	4
545855_0049_FC61RLR:2:9:18446:12941	AAAC(12) 	12			1	Sg_074331	TGTTAAGACAAAATGTCAGGTTGG	Sg_074331	TGTTAAGACAAAATGTCAGGTTGG	AAAC(12) 	12	1			2	2	2	1
545855_0049_FC61RLR:2:56:5223:15519	AAAG(12) AAAT(12) AAAG(12) 	36			1	Sg_045267	CCAAATCTCTACTGAGAAAACACC	Sg_026744	TCTTACTGCAAATCAGAAAGTAGTGC	AAAG(12) AAAT(12) AAAG(12) 	36	1			1	3	1	1
545855_0049_FC61RLR:2:98:13975:2889	AAAG(12) AAAG(12) 	24			1	Sg_108153	AAATTGGATTTTAGGCACAGGG	Sg_069776	CATTACTGACTGATTATTTTGCTCAGG	AAAG(12) AAAG(12) 	24	1			4	3	4	1
545855_0049_FC61RLR:2:104:6937:10055	AAAAC(15) AAAAC(15) 	30	AAAAC 		1	Sg_090517	AACAAAACATAAAACTCATTGGAGG	Sg_015410	ACATAAGTTACCTGGTCAAAGTGC	AAAAC(15) 	15	1	AAAAC 		4	2	4	2
545855_0049_FC61RLR:2:96:13303:19045	AACACT(18) AACACT(18) 	36			1	Sg_068582	GGTTACTTGTAGTCTTTTAGTGTTAGGC	Sg_095949	ACATAAGAACAGGAACCTATGCC	AACACT(18) 	18	1			116	103	50	2
545855_0049_FC61RLR:2:70:12168:6001	TCC(12) 	12			1	Sg_069044	GCACTCCCAGTGAATTTCCG	Sg_107122	AGCAGATGTTGGTTCCCACC	TCC(12) 	12	1			1	1	1	1
545855_0049_FC61RLR:2:57:9890:15137	AGGG(12) 	12			1	Sg_051530	CTACCGTACGTTTCCCTGCC	Sg_028256	TAGCGTATGTTTCCCTGCCC	AGGG(12) 	12	1			1	2	1	1
545855_0049_FC61RLR:2:5:17195:10706	AC(12) 	12			1	Sg_058533	TTCTGTCAGACCAGGTTCCC	Sg_067669	AGAGTGTGCCTAAATGGCCC	AC(12) 	12	1			3	2	2	2
545855_0049_FC61RLR:2:2:9038:13498	TCC(15) 	15			1	Sg_036424	CATTTGTGTTGTACTTGCGTTGG	Sg_012389	CAAGCAATCTGCCACTGCC	TCC(15) 	15	1			1	1	1	1
545855_0049_FC61RLR:2:62:15738:17194	AAAT(12) AAAT(12) 	24	AAAT 		1	Sg_013181	GTGCACCACCATGCTTTTCC	Sg_039418	TCCCTTTGTGAACCTTTCTTGC	AAAT(12) AAAT(12) 	24	1	AAAT 		4	1	1	1
545855_0049_FC61RLR:2:59:12354:8778	AAAC(12) AAAC(12) 	24			1	Sg_043432	AAGCATGATGTAACGATGTAGAATAAGG	Sg_028818	CATAGAACCATGACATTCCACCC	AAAC(12) 	12	1			73	64	56	2
545855_0049_FC61RLR:2:94:3501:4064	AC(12) 	12			1	Sg_020957	TGAGAGATCGGAAGAGCGG	Sg_078300	AAAACACAACCGACCACACG	AC(12) 	12	1			123501	1	1	1
545855_0049_FC61RLR:2:93:17364:18776	AAAT(16) 	16			1	Sg_106339	GCTTACTCTATTTCTTATTATTCTTAACGG	Sg_104448	TTCCTTTCTGCTTACTCTATTTGC	AAAT(16) 	16	1			1	1	1	1
545855_0049_FC61RLR:2:61:2687:10450	AAAC(12) TC(12) 	24			1	Sg_010940	GGCCACTTGTTTTGTTTGGG	Sg_029040	TTTTCCCAAGGTAGGTCTAAGCC	AAAC(12) TC(12) 	24	1			3	3	3	3
545855_0049_FC61RLR:2:53:14412:20244	AAGC(12) 	12			1	Sg_033725	CTGTCAGAGCAGCTTGGGG	Sg_108773	ACAAGTAGAGAGACACGAACCTCC	AAGC(12) 	12	1			4	2	2	1
545855_0049_FC61RLR:2:79:1870:13264	AAAG(12) 	12			1	Sg_088141	CACCACAAATCAAACTGATGGG	Sg_088141	CACCACAAATCAAACTGATGGG	AAAG(12) 	12	1			4	4	2	1
545855_0049_FC61RLR:2:2:1209:19823	ATC(12) 	12			1	Sg_036868	CAGAATACGAGTCCCTCCCC	Sg_083538	GAGAACTTGGACACTTAGAATACAGC	ATC(12) 	12	1			1	5	1	1
545855_0049_FC61RLR:2:66:8370:12236	TTCC(12) 	12			1	Sg_061481	TGTAGACAGAGCATTTCCAAGAGG	Sg_033637	AAAACTGCTTCTACTCACACCACC	TTCC(12) 	12	1			2	4	2	2
545855_0049_FC61RLR:2:8:4292:13135	AAAAAG(18) 	18			1	Sg_014190	GAGCAAAGCACTTTTCCAAGC	Sg_099349	CATGGTAGTTTCAGTTTTATCTTCCC	AAAAAG(18) 	18	1			3	2	2	2
545855_0049_FC61RLR:2:8:15107:6971	AAAT(12) 	12			1	Sg_094195	AAAGCACTGCAACATCTTCACC	Sg_042857	AAAAGCACTGAAACATCTTCACC	AAAT(12) 	12	1			1	2	1	1
545855_0049_FC61RLR:2:82:13949:19993	TGC(15) TGC(15) 	30			1	Sg_076133	TGTGCTTCAGCAAAGAACACC	Sg_055470	TTGATCCATCTTCCACCACG	TGC(15) 	15	1			6	4	6	2
545855_0049_FC61RLR:2:82:9190:19926	TC(12) 	12			1	Sg_067916	TGCAAATGCATTGTTATTGGG	Sg_097128	TTTCAACTGCTACTTGTTTTGATGC	TC(12) 	12	1			1	6	1	1
545855_0049_FC61RLR:2:61:2389:2791	AAC(12) 	12			1	Sg_073297	CTTTAAAATGGACGTTTGCTGG	Sg_097651	GGTTGTTCCTGCTTGACTTGC	AAC(12) 	12	1			1	4	1	1
545855_0049_FC61RLR:2:72:7349:14625	AAAC(12) AAAC(12) 	24			1	Sg_104074	TTGTTTGTTTCAGTGTTTACATGG	Sg_020701	TTCATGAAGGATCTTCTGCG	AAAC(12) 	12	1			3	1	2	1
545855_0049_FC61RLR:2:80:9554:19438	AAAT(12) 	12			1	Sg_009434	GATGGTAGGCATGTGTCTTTCC	Sg_064161	TTGCCTGTTCCCTGAAATCC	AAAT(12) 	12	1			3	1	1	1
545855_0049_FC61RLR:2:76:9797:13936	AAAT(12) 	12			1	Sg_091541	TAACCAATTCCTCCAAGGGG	Sg_089253	TGCTCGATGTGCAGATTTCC	AAAT(12) 	12	1			153	938	0	2
545855_0049_FC61RLR:2:92:2642:13904	AC(14) 	14			1	Sg_019867	TCTCGTATGCCGTCTTCTGC	Sg_029727	GAGAGATCGGAAGAGCGTCG	AC(14) 	14	1			26478	115835	334	729
545855_0049_FC61RLR:2:89:13000:11960	ACC(12) 	12			1	Sg_019867	TCTCGTATGCCGTCTTCTGC	Sg_029727	GAGAGATCGGAAGAGCGTCG	ACC(12) 	12	1			26478	115835	334	729
545855_0049_FC61RLR:2:102:15909:9034	AAAAC(15) AAAAC(15) 	30			1	Sg_012565	AAACAAGGACAACAGTTTAAAGACCC	Sg_103670	GCTCATTTTAAGAACAAATGTTGGC	AAAAC(15) 	15	1			1	2	1	1
545855_0049_FC61RLR:2:105:13673:11430	AC(12) 	12			1	Sg_035284	TTGAGAGATCGGAAGAGCGG	Sg_029727	GAGAGATCGGAAGAGCGTCG	AC(12) 	12	1			48552	115835	737	945
545855_0049_FC61RLR:2:70:3819:6648	TC(12) 	12			1	Sg_046706	GATAACAATTTCAGTGGCACTCC	Sg_096806	TCAAGCAACTCTGGGGAGC	TC(12) 	12	1			1	5	1	1
545855_0049_FC61RLR:2:57:18897:14733	AAAT(12) 	12			1	Sg_051008	AAAACAGCTGATGTGCCTGG	Sg_020224	GAAATGCAGTCATTTGGCCC	AAAT(12) 	12	1			3	1	1	1
545855_0049_FC61RLR:2:58:15562:18492	AAAT(16) AAAT(20) 	36			1	Sg_090321	GTGGTCAAGGGGACTGGG	Sg_011870	GTTGTCCCAAATCCAGGACC	AAAT(16) 	16	1			1	1	1	1
545855_0049_FC61RLR:2:54:17474:6515	AATG(12) ATAC(12) AATG(12) ATAC(12) 	48			1	Sg_087848	CCTGAAGATGTTTTATTTACGAATTGC	Sg_102621	TACTTTTGGAGCAGCCCTCG	AATG(12) ATAC(12) AATG(12) ATAC(12) 	48	1			1	39	1	1
545855_0049_FC61RLR:2:52:15193:8102	TGCC(12) TGCC(12) 	24			1	Sg_074884	TGCTTTCCAGGCTAACAGTGG	Sg_116310	CTCTAGAGTGGGCCTCCAGC	TGCC(12) 	12	1			2	2	2	1
545855_0049_FC61RLR:2:101:1959:10382	AAAC(16) 	16			1	Sg_023494	GCCAGAGGGAATAATGCAGG	Sg_015855	CCTTTTGAGCCAGAGTGAAGC	AAAC(16) 	16	1			5	2	2	2
545855_0049_FC61RLR:2:51:6726:15755	AAAC(12) AAAC(12) 	24			1	Sg_028737	GCAAATTGATTTCGCTAGGGC	Sg_051719	CTCAAATGTCACTGCCAGCC	AAAC(12) 	12	1			4	3	4	1
545855_0049_FC61RLR:2:85:15319:19496	ATT(12) 	12			1	Sg_000558	GAAATTTCTGTAGCAAACCACCC	Sg_059495	CCTGCCGGTAGTTCATCTCC	ATT(12) 	12	1			1	1	1	1
545855_0049_FC61RLR:2:103:8817:11215	AAAG(28) 	28			1	Sg_112820	TCACATCAATCAACCAGATTAGC	Sg_098131	GGAAATTAGCAGGTGGGAGG	AAAG(28) 	28	1			1	1	1	1
545855_0049_FC61RLR:2:12:16253:7358	TTC(12) TTC(12) 	24			1	Sg_071073	CCTCCATCTGGACAGTCTAATTCC	Sg_097816	AGAGGGATGTGGAGGGTGG	TTC(12) TTC(12) 	24	1			3	1	2	1
545855_0049_FC61RLR:2:78:10184:12470	AAAC(12) AAAC(12) 	24			1	Sg_107709	TGTTTTGTTCACTTTTGTTTACAGGG	Sg_079888	TCAGACACCATTGTATGAGTTTTCC	AAAC(12) 	12	1			2	2	2	1
545855_0049_FC61RLR:2:11:10142:10554	TCC(12) 	12			1	Sg_113875	TGGCAAAGATTTCCTGACCC	Sg_067110	TGGTGCTAATGCAGCTCTGG	TCC(12) 	12	1			1	1	1	1
545855_0049_FC61RLR:2:4:1716:12741	TC(12) 	12			1	Sg_043914	GGATTTTAGACAGCCAGTTTACGG	Sg_044634	GACAAGGCTGGTCTGAGTTTCC	TC(12) 	12	1			2	2	2	2
545855_0049_FC61RLR:2:82:14864:17013	AAC(12) AAC(12) 	24			1	Sg_108342	TGTGTGAAGAGCATTCAACG	Sg_036719	TTTTCCCAAGAGAAATGTAAAAGC	AAC(12) 	12	1			1	3	1	1
545855_0049_FC61RLR:2:9:4172:16118	ATC(12) 	12			1	Sg_013301	GCAATTGCAGCAAACTGTAGG	Sg_076166	TGTCATTCACATAATACATAAGCCTGC	ATC(12) 	12	1			1	1	1	1
545855_0049_FC61RLR:2:53:18495:10841	AAAC(12) 	12			1	Sg_026360	AAGGGCAAAGTTAAAATCAGTGC	Sg_114545	TTCAGATAAGCTTGGGAGTCTGC	AAAC(12) 	12	1			3	4	3	3
545855_0049_FC61RLR:2:96:4484:17222	AT(12) AT(16) 	28			1	Sg_109705	TCCATGTAGAGCACCAACCC	Sg_112712	GCTTATATGGCCTTGTCTCACTACC	AT(12) AT(16) 	28	1			1	1	1	1
545855_0049_FC61RLR:2:94:13097:9689	AAAC(12) AAAC(12) 	24			1	Sg_022214	GAAATTGTTTGCATGAGGGC	Sg_083964	TCTGACAAATATTTCCCAAGGC	AAAC(12) 	12	1			2	2	1	1
545855_0049_FC61RLR:2:73:14743:9553	TC(18) TC(18) 	36			1	Sg_066312	AACCAACAGCACTGATCTGAGG	Sg_105053	ACTGCACTTCTCACCCCAGG	TC(18) TC(18) 	36	1			1	25	1	1
545855_0049_FC61RLR:2:57:16258:19480	ATTTT(20) 	20			1	Sg_013886	GCTGAAGTTGATGTTAATGTGGG	Sg_010296	GACTGATAGGAGGAGGTGGGG	ATTTT(20) 	20	1			1	2	1	1
545855_0049_FC61RLR:2:77:13782:16810	ATT(21) 	21			1	Sg_113603	TTCGCATTTTAAGGGTTGCC	Sg_047315	AAAATTCATTTGATCACTTTGAGAGG	ATT(21) 	21	1			5	4	4	4
545855_0049_FC61RLR:2:77:2661:3028	TTCC(12) 	12			1	Sg_111294	ACAGTTTAAAGCCCACCAGC	Sg_033620	TGTCATTCCAGTTTAAATTCACC	TTCC(12) 	12	1			4	2	4	2
545855_0049_FC61RLR:2:71:19000:16172	TGCC(12) 	12			1	Sg_105086	TTCTCTTAAGCCCCATCTCC	Sg_003613	AAAAGCAGGAGAGTTCTTACAGG	TGCC(12) 	12	1			1	1	1	1
545855_0049_FC61RLR:2:4:15824:8043	AAAC(12) 	12			1	Sg_115907	CACTGGGAAGAACAACTGTAGG	Sg_033326	GCAGAGTGAACTCCTAGAAAATAATACC	AAAC(12) 	12	1			1	2	1	1
545855_0049_FC61RLR:2:93:13812:5315	AAAGG(15) 	15			1	Sg_044512	GGAAATCTAATGGTTGATGTGTTCG	Sg_044512	GGAAATCTAATGGTTGATGTGTTCG	AAAGG(15) 	15	1			4	4	2	1
545855_0049_FC61RLR:2:99:12237:13349	AAAC(12) 	12			1	Sg_070469	CTTGGGGAGATCTGAATCGC	Sg_040740	CCAACATCTGAATGATAGTGGTGC	AAAC(12) 	12	1			4	3	3	3
545855_0049_FC61RLR:2:92:14263:8916	AAAC(12) 	12			1	Sg_022353	GATCCCTTCCAACACAAACC	Sg_022353	GATCCCTTCCAACACAAACC	AAAC(12) 	12	1			4	4	2	1
545855_0049_FC61RLR:2:65:13925:18237	AAC(15) 	15			1	Sg_099860	GGACTTCAAAATTCTCAAATGGC	Sg_090702	TTTCATATTTACTTGTCCTCACAGGG	AAC(15) 	15	1			2	2	2	2
545855_0049_FC61RLR:2:67:14086:3950	AGGG(12) 	12			1	Sg_114939	CACCAAACGGCCAAATGC	Sg_080609	AATCGAGGCCTAACTTCCCC	AGGG(12) 	12	1			1	1	1	1
545855_0049_FC61RLR:2:60:15134:9561	AAAAC(15) 	15			1	Sg_035284	TTGAGAGATCGGAAGAGCGG	Sg_029727	GAGAGATCGGAAGAGCGTCG	AAAAC(15) 	15	1			48552	115835	737	945
545855_0049_FC61RLR:2:90:15841:16621	AATG(12) 	12			1	Sg_018121	AGAATGATGATTTTGTTAACTCCACC	Sg_043805	TGCAATACAAAGGAACAACAACG	AATG(12) 	12	1			2	1	1	1
545855_0049_FC61RLR:2:96:13364:5889	TTC(12) 	12			1	Sg_113975	ATCCTTGCCACAACATGCC	Sg_043536	AAAGCCTGGAACAAAGGTGC	TTC(12) 	12	1			1	6	1	1
545855_0049_FC61RLR:2:77:2542:16486	AAAAAT(18) 	18			1	Sg_035853	CTACCTAAGCACGTTATAAAGTATGTACC	Sg_097693	GCTGTTTGTAATGTCTCTTCTTTACC	AAAAAT(18) 	18	1			2	4	2	2
545855_0049_FC61RLR:2:63:11868:10650	AAAAG(15) 	15			1	Sg_019867	TCTCGTATGCCGTCTTCTGC	Sg_029727	GAGAGATCGGAAGAGCGTCG	AAAAG(15) 	15	1			26478	115835	334	729
545855_0049_FC61RLR:2:85:7130:13205	ATT(12) 	12			1	Sg_096647	TTAGATTTGGTAAGGGAAATGGC	Sg_022136	AAACAAACTAGACTGAATACTTCAACTGC	ATT(12) 	12	1			3	2	2	2
545855_0049_FC61RLR:2:5:11361:5596	TTCC(12) 	12			1	Sg_107577	CAGTGTTTATCGAAGGAAAGAACG	Sg_051265	AAAGGTTTAATGCTCAACTTCATGC	TTCC(12) 	12	1			1	2	1	1
545855_0049_FC61RLR:2:69:13747:1085	TTCC(12) 	12			1	Sg_071569	CTGGCAGTTCAGGCTTCTGC	Sg_001005	AGCCATCGATGATTGTGACG	TTCC(12) 	12	1			1	1	1	1
545855_0049_FC61RLR:2:91:4778:9011	AAC(12) 	12			1	Sg_039507	GGTAATTGTTTGACCAGGGC	Sg_039067	TTTTCCAGTGCCAAACATCC	AAC(12) 	12	1			1	1	1	1
545855_0049_FC61RLR:2:5:16232:18183	AAC(12) 	12			1	Sg_099696	GCTTTTCACTAAACACCAGTATTTGC	Sg_093346	TTTGTGTGCTATGAAGTAAACTGGG	AAC(12) 	12	1			1	3	1	1
545855_0049_FC61RLR:2:52:5815:12746	AAAC(12) 	12			1	Sg_092282	ACCAATATATACAGAATCAAAACGAACC	Sg_081242	GAGTGAACTGGACTGCCTGC	AAAC(12) 	12	1			1	78	1	1
545855_0049_FC61RLR:2:84:8525:2496	AAAG(12) 	12			1	Sg_021446	TCAGAGGTCTCCCCAGAACC	Sg_027401	TCATGCATTACCATTTGCTGG	AAAG(12) 	12	1			5	5	3	3
545855_0049_FC61RLR:2:59:15410:1820	AAAC(12) 	12			1	Sg_035284	TTGAGAGATCGGAAGAGCGG	Sg_114346	GAGTAGACCTCGGTGGTCGC	AAAC(12) 	12	1			48552	3	1	1
545855_0049_FC61RLR:2:5:15977:3862	AC(16) 	16			1	Sg_033959	CCCCTACTACCTCGAACCACC	Sg_090998	TCGTATAGCAGAAAACTAGAACAGGC	AC(16) 	16	1			1	1	1	1
545855_0049_FC61RLR:2:2:17163:16784	AT(12) 	12			1	Sg_008002	TCTTCGTGGTTATAATTTACTCTATCTACC	Sg_002536	CTTCGTGGTTACCATTTGGG	AT(12) 	12	1			5	2	2	2
545855_0049_FC61RLR:2:97:11103:5361	AAC(12) 	12			1	Sg_015448	AACAACTCATTTTCATTCAGTACAGG	Sg_110553	GAAACTTAATTGCATTACAACGCC	AAC(12) 	12	1			2	6	2	2
545855_0049_FC61RLR:2:103:7883:11546	AGTG(12) 	12			1	Sg_037373	TCTGCGTTCTTTTCAGCAGG	Sg_100208	TCTTTTAAGAAGGAACAAAAGCTTCC	AGTG(12) 	12	1			1	1	1	1
545855_0049_FC61RLR:2:99:13484:7651	ATT(12) 	12			1	Sg_074996	GCTACAGACTGCACATCCGC	Sg_004838	CAGTATGCAAATGCGCTTAGG	ATT(12) 	12	1			1	2	1	1
545855_0049_FC61RLR:2:89:10217:4611	AC(12) 	12			1	Sg_004823	TCCTCAGGTTGGCTCTTTGC	Sg_109751	AGTGCATTCTGCAGTGCTCC	AC(12) 	12	1			1	1	1	1
545855_0049_FC61RLR:2:106:11770:17411	AGGG(12) AGGG(12) 	24			1	Sg_069666	CAGAATGGTGGGGAGAGAGG	Sg_028353	CAAGGGCTATTTGGCTTTGC	AGGG(12) 	12	1			2	2	2	1
545855_0049_FC61RLR:2:59:5199:8462	TCTG(12) TCTG(12) 	24			1	Sg_032060	TTTTCCCATAAGCATCTCATCC	Sg_055672	AAAAGGCATTCCTTGCTTTCC	TCTG(12) TCTG(12) 	24	1			2	1	1	1
545855_0049_FC61RLR:2:96:8299:5937	AACAG(15) 	15			1	Sg_053052	TCCTGTTCTCATGCGCTAGG	Sg_007637	TGCAAATATTTCTCAGCCTTAGTACC	AACAG(15) 	15	1			2	2	2	2
545855_0049_FC61RLR:2:12:3628:9667	ATGG(16) ATGG(16) 	32			1	Sg_039576	CATTGACCTGTGGCCATCC	Sg_002681	CTTGAGGTCCCTTCCAACCC	ATGG(16) ATGG(16) 	32	1			2	2155	2	2
545855_0049_FC61RLR:2:68:11157:5532	ATCT(12) 	12			1	Sg_025487	AAATCAGAGTTGCATCAAATTGC	Sg_110655	TTTTGTTTTGCTGTATCCAGTATGC	ATCT(12) 	12	1			4	1	1	1
545855_0049_FC61RLR:2:6:15257:9673	TCC(12) 	12			1	Sg_003950	TTTCCAACACCAGAACTGCG	Sg_109260	TCCCGGATATTTATTCCATTGC	TCC(12) 	12	1			13	26	4	4
545855_0049_FC61RLR:2:51:19760:16589	TGC(12) 	12			1	Sg_079264	TCAAGCAGATCTGAATGCCC	Sg_053369	TAGTAAAGGGCTGCCTCTGG	TGC(12) 	12	1			1	1	1	1
545855_0049_FC61RLR:2:89:7649:9948	AAAT(16) AAAT(16) 	32	AAAT 		1	Sg_098488	GCAGGCAACTTTGTGCAGG	Sg_077897	ACCTGCTCCTGAAATGAGCC	AAAT(16) AAAT(16) 	32	1	AAAT 		3	3	2	2
545855_0049_FC61RLR:2:7:8989:7319	AAAAC(15) 	15			1	Sg_116635	AAGCTTTCATTGTAACACAAAGTGC	Sg_012315	AAAATGTATGTTCCCAGTGTTTCG	AAAAC(15) 	15	1			7	2	2	2
545855_0049_FC61RLR:2:7:19356:6226	AAAC(12) 	12			1	Sg_112231	TCGCATCCTAAGTAATCTCTACACC	Sg_020090	CTTCTTCACACAAATGCGGG	AAAC(12) 	12	1			2	1	1	1
545855_0049_FC61RLR:2:65:3023:7353	TGC(12) 	12			1	Sg_056446	AAAGAGGCCTGGAGCTCTACC	Sg_034519	CACTGGGTCACAGCTTTTCC	TGC(12) 	12	1			6	5	5	5
545855_0049_FC61RLR:2:5:5139:10777	AT(12) 	12			1	Sg_038068	ACACACGTGGCTGCATTAGC	Sg_086003	ACGTGCCTGCATGTGTGG	AT(12) 	12	1			1	1	1	1
545855_0049_FC61RLR:2:71:7530:13967	AAAT(16) 	16			1	Sg_028135	CCAGCTGCAAAATGTTGTCC	Sg_094489	TGTGTGATTCTTCTTTCCATTTTCC	AAAT(16) 	16	1			1	1	1	1
545855_0049_FC61RLR:2:64:5227:15887	AAAC(12) 	12			1	Sg_014197	TATTTAGCCGATTGGAGGGC	Sg_000331	GAGAATGAAACAAAAGGCTGGG	AAAC(12) 	12	1			3	1	1	1
545855_0049_FC61RLR:2:64:12177:15470	TC(20) TC(26) 	46	TC 		1	Sg_044079	CCCTGGAAAATCACCAAAAGC	Sg_023080	GCAGAGGGGAGAACAAAACG	TC(20) 	20	1	TC 		3	1	1	1
545855_0049_FC61RLR:2:59:13937:10639	AAAC(12) AAAC(12) 	24			1	Sg_046567	TGGAGAGACTGAGATTAGAAACAATCC	Sg_000315	AGATTCGTGTCTATGAGAGATCGG	AAAC(12) 	12	1			2	1	1	1
545855_0049_FC61RLR:2:58:4136:8983	TCTG(12) 	12			1	Sg_053305	CCTGGAACATCACTTCCTGC	Sg_111939	CTAAACACAGAGGCATGGGC	TCTG(12) 	12	1			1	1	1	1
545855_0049_FC61RLR:2:87:17130:10753	ATGG(12) ATGG(12) ATGG(12) ATGG(20) ATGG(12) ATGG(12) ATGG(20) 	100			1	Sg_082418	AACATCTGAAGAGCTCCGTCC	Sg_078175	GCAGCCCAAATGATGATGG	ATGG(12) ATGG(20) ATGG(12) ATGG(12) ATGG(20) 	76	1			5	2	4	2
545855_0049_FC61RLR:2:86:1361:9292	ATC(12) 	12			1	Sg_033155	ACCCACACCAGCTACCAAGC	Sg_061619	GGCAGCAGACAGTATCCCTAGC	ATC(12) 	12	1			1	1	1	1
545855_0049_FC61RLR:2:4:1823:6058	AAAC(12) AAAC(12) 	24	AAAC 		1	Sg_091819	TCCCTACTGATTTCTGTATTCTCCC	Sg_115865	TTGGGAATTTTCATTGTTCTGC	AAAC(12) AAAC(12) 	24	1	AAAC 		1	2	1	1
545855_0049_FC61RLR:2:63:18480:12407	ATAC(12) 	12			1	Sg_024692	GGAACTTCTTTGTATCCTTCCCC	Sg_024692	GGAACTTCTTTGTATCCTTCCCC	ATAC(12) 	12	1			2	2	2	1
545855_0049_FC61RLR:2:68:18483:8090	AC(14) 	14			1	Sg_102300	CAAGTTTTAGTAAGGGAATTGTTTATGC	Sg_024746	TTCCCTATCCAACCAATATAACCC	AC(14) 	14	1			2	1	1	1
545855_0049_FC61RLR:2:92:18379:7323	TGC(12) 	12			1	Sg_013638	GTCCCACTGACTGATGCCC	Sg_010687	ACAAGGAGCTGGCAGGAGC	TGC(12) 	12	1			2	1	1	1
545855_0049_FC61RLR:2:14:8071:1629	TC(14) 	14	TC 		1	Sg_078982	GAAACTTCTTGTAAGCTACTTTCTGACC	Sg_111601	ATGCTGCTCCAATTTCTCCC	TC(14) 	14	1	TC 		2	1	1	1
545855_0049_FC61RLR:2:54:15005:10580	AAAG(12) 	12			1	Sg_103992	TCTGGGTATCCTCCCTCTGG	Sg_048312	TGTTCTGGTTATCCTCCCTCC	AAAG(12) 	12	1			1	1	1	1
545855_0049_FC61RLR:2:4:16417:9809	AAAC(12) ACC(12) ACC(12) 	36			1	Sg_027527	TCTTCCAATATGCTGTGGGC	Sg_024337	GATGAAGTAAGTTTTGGGTAAATTGC	ACC(12) 	12	1			4	2	4	2
545855_0049_FC61RLR:2:101:10565:8808	AC(12) 	12			1	Sg_054078	CAGGCCTTTGTCACATCTGG	Sg_010366	GAGAAGCACACCTGAGCACC	AC(12) 	12	1			1	3	1	1
545855_0049_FC61RLR:2:60:1813:9196	TTC(12) TTC(12) 	24			1	Sg_053429	CAATAAAACATATGGAGACAGTTTGGG	Sg_033604	CTGGCTGCATACTGCCCC	TTC(12) 	12	1			2	2	1	1
545855_0049_FC61RLR:2:89:6961:17547	ACC(12) 	12			1	Sg_035284	TTGAGAGATCGGAAGAGCGG	Sg_029727	GAGAGATCGGAAGAGCGTCG	ACC(12) 	12	1			48552	115835	737	945
545855_0049_FC61RLR:2:54:10299:4038	AC(14) AC(14) 	28			1	Sg_094243	TTTCAGTCAACAGAAAGGGACC	Sg_096312	TGTGTGTGGTATCTAACTCAGTGC	AC(14) 	14	1			2	4	2	2
545855_0049_FC61RLR:2:11:7972:5356	AAAC(20) 	20			1	Sg_009494	TGCTGAGATTTTCCCTTCCC	Sg_009494	TGCTGAGATTTTCCCTTCCC	AAAC(20) 	20	1			2	2	2	1
545855_0049_FC61RLR:2:103:18039:16162	AAAT(12) AAAT(12) 	24			1	Sg_070931	GAGCTCAGAAGAGGGAAGGG	Sg_044121	CCCTCCTAATTGCTCTAGATTATTCC	AAAT(12) AAAT(12) 	24	1			2	3	2	1
545855_0049_FC61RLR:2:55:13367:3112	AC(12) AC(12) 	24			1	Sg_114401	TGAATACAGGTTGCAGCAAAGG	Sg_114740	CAATTCTGAGCCACTCGCC	AC(12) AC(12) 	24	1			2	4	2	1
545855_0049_FC61RLR:2:66:16769:12417	AAAC(12) 	12			1	Sg_065214	GTCATGAAATCTTATCAGGTCCC	Sg_003113	AATATAAAGACGCATTAACCATTCC	AAAC(12) 	12	1			1	1	1	1
545855_0049_FC61RLR:2:89:9157:9040	AT(14) 	14			1	Sg_103577	AGCCACTCACAAGAACTCCC	Sg_032754	CAAAACCACACTTAGCAGTCAGC	AT(14) 	14	1			1	1	1	1
545855_0049_FC61RLR:2:103:18444:5056	AAAC(12) 	12			1	Sg_027243	TGGTGTCTGCTATTTTATTATGTAACTTCC	Sg_014465	TTGCGATCTAAGATATAGTCAAAGTGC	AAAC(12) 	12	1			1	1	1	1
545855_0049_FC61RLR:2:68:14289:5227	AAAC(12) 	12			1	Sg_057399	CAGTTAGGCAACTCAACGCC	Sg_028108	TGAAGAACCTTTTCAAAGTGAGG	AAAC(12) 	12	1			1	2	1	1
545855_0049_FC61RLR:2:51:5839:12910	AATT(12) 	12			1	Sg_081463	AACCTCTCCAAAACTACTGCCC	Sg_067025	CATTTACAGGCTAACCTTCATTATATTCC	AATT(12) 	12	1			2	2	2	2
545855_0049_FC61RLR:2:78:3155:14838	ATTTT(20) ATTTT(20) 	40			1	Sg_003258	TGAGCTAAATTACTTCATTTCAAGGC	Sg_113270	TGCTCATTCTATGTATTGTGCAGC	ATTTT(20) ATTTT(20) 	40	1			15	8	8	4
545855_0049_FC61RLR:2:73:4656:14276	AAAC(12) AAAC(24) 	36	AAAC 		1	Sg_035227	AACACACAAACCACCAAAGCC	Sg_092403	CTTTAACCTGAAGTCCCCATTCC	AAAC(24) 	24	1	AAAC 		1	3	1	1
545855_0049_FC61RLR:2:82:3920:19687	TTC(12) 	12			1	Sg_044489	GTTGCAAGCAGCTAGATTTTGG	Sg_062638	TCCGAGAGATCTCCAGCCC	TTC(12) 	12	1			2	2	2	2
545855_0049_FC61RLR:2:61:8957:2087	AAC(15) AAC(15) 	30			1	Sg_107185	CCTCTTTTCAATCAGAACAACGG	Sg_098067	TGATCATCATTTCACCTAAAGCC	AAC(15) AAC(15) 	30	1			5	6	5	4
545855_0049_FC61RLR:2:1:4706:7329	TTC(12) TTC(12) 	24			1	Sg_077939	TGCTCTCATGAGTCCCCACC	Sg_088108	TTCTGTGATGGGTTGATGGC	TTC(12) TTC(12) 	24	1			9	2	2	2
545855_0049_FC61RLR:2:99:17934:9647	AAAAC(20) 	20			1	Sg_096199	GACCTCCTTTTGTTGCTGGC	Sg_035177	GAAGGTGAAATCTTCCCACAGC	AAAAC(20) 	20	1			1	1	1	1
545855_0049_FC61RLR:2:97:3925:11760	AAAG(12) AAAC(12) 	24			1	Sg_025047	CACAAAATGTGTTGGCAGGC	Sg_063919	ATGTGTTGGCAGTCACCTGG	AAAG(12) AAAC(12) 	24	1			1	1	1	1
545855_0049_FC61RLR:2:63:16465:12109	TGC(15) 	15			1	Sg_012581	GCCCACTGTCATTATCATCCC	Sg_091933	CATTTGGAGTAGAATTCGCCC	TGC(15) 	15	1			2	2	2	2
545855_0049_FC61RLR:2:94:17911:12399	AAAC(12) AAAC(12) 	24			1	Sg_061946	AAAGAAACACAGGAAGCCGC	Sg_013783	CCACATATACAGTACTGCAAGTCATAACC	AAAC(12) AAAC(12) 	24	1			1	1	1	1
545855_0049_FC61RLR:2:90:2675:2652	AGGG(12) 	12			1	Sg_081986	CCACCCACACTTTCACTAATACCC	Sg_033799	TGTAGACAACGATCATCAATACAAGC	AGGG(12) 	12	1			1	1	1	1
545855_0049_FC61RLR:2:58:5771:18709	AAAC(12) 	12			1	Sg_046911	TCTCCACACAAAACACGAAACC	Sg_053670	TGAGAATCTCCACACAAAACAGG	AAAC(12) 	12	1			1	4	1	1
545855_0049_FC61RLR:2:6:16316:17852	AAAC(12) 	12			1	Sg_035284	TTGAGAGATCGGAAGAGCGG	Sg_029727	GAGAGATCGGAAGAGCGTCG	AAAC(12) 	12	1			48552	115835	737	945
545855_0049_FC61RLR:2:51:7783:16719	TGCC(12) 	12			1	Sg_050360	TTGCATTTATTACACAGGAATCTGC	Sg_069887	TTATTGCTCAGCGAAGTGCC	TGCC(12) 	12	1			1	1	1	1
545855_0049_FC61RLR:2:4:16182:7680	AATC(12) 	12			1	Sg_004366	TTTTCTGAAAGCATATGAAACACC	Sg_003691	TTTTCATTGTCTACAGAGTGTAAACTGG	AATC(12) 	12	1			2	3	2	2
545855_0049_FC61RLR:2:62:12763:6627	AATG(12) 	12			1	Sg_037379	CAGACAATCAGAAGAATTGAGGG	Sg_037379	CAGACAATCAGAAGAATTGAGGG	AATG(12) 	12	1			2	2	2	1
545855_0049_FC61RLR:2:70:16219:14329	ATAC(12) 	12			1	Sg_072143	CTTCCCTCTCTCAGGCATCG	Sg_020870	TTCTGGACACATTCCCATTCC	ATAC(12) 	12	1			1	3	1	1
545855_0049_FC61RLR:2:103:6440:7064	AAAC(12) 	12			1	Sg_079729	CAACATCATCAGAGTGCTGGG	Sg_115728	ACGATCGCTGTTCACTGCC	AAAC(12) 	12	1			5	2	2	2
545855_0049_FC61RLR:2:11:16579:7332	AAAC(12) AAAC(12) 	24			1	Sg_101222	CGGATTGGAACTTATGAGTTATTGC	Sg_048527	TCAACACAAAGCTTGGCAGG	AAAC(12) AAAC(12) 	24	1			6	5	5	5
545855_0049_FC61RLR:2:98:12039:13789	AAAATC(18) TTCC(12) AAAATC(18) 	48			1	Sg_034072	CCCACAAAACAAGTGCTCCC	Sg_018280	TGAATTCCAGTTTACTCCAGTTTACC	AAAATC(18) TTCC(12) AAAATC(18) 	48	1			2	1	1	1
545855_0049_FC61RLR:2:79:15074:6640	AAC(12) 	12			1	Sg_002555	TTTTGCTGCTACTTTAACCTGG	Sg_013102	AAACCTCATAATTATTTTGGCTGC	AAC(12) 	12	1			2	2	2	2
545855_0049_FC61RLR:2:96:12647:8203	AAAG(12) 	12			1	Sg_101511	GGGTCCTCAAATATTGACACTGG	Sg_070533	TGGTTTTCATCTTAATTGGATATGAGC	AAAG(12) 	12	1			2	5	2	2
545855_0049_FC61RLR:2:56:14507:8075	AATG(12) 	12			1	Sg_086748	AACACCAGCACAAACTCTGC	Sg_070610	AACATGAGCCATCTGAAGAGC	AATG(12) 	12	1			3	1	1	1
545855_0049_FC61RLR:2:1:4291:7381	AAAT(12) 	12			1	Sg_102826	CCATATTCATCCATTCAGCCC	Sg_023187	TCCATTCAGTCCAGTAACTCAGC	AAAT(12) 	12	1			1	1	1	1
545855_0049_FC61RLR:2:6:6353:14940	AGTGTG(18) AGTGTG(18) 	36			1	Sg_091486	AAAACAGGGACCTGAGTGGG	Sg_009441	TCATGCTCACACACCATTGC	AGTGTG(18) AGTGTG(18) 	36	1			1	3	1	1
545855_0049_FC61RLR:2:12:16156:14728	ACTG(12) ACTG(12) 	24			1	Sg_087679	GATTCAGTCCATACATTGGTGGC	Sg_048982	TGCTGTGCCACATTGATTCC	ACTG(12) ACTG(12) 	24	1			8	1	1	1
545855_0049_FC61RLR:2:63:15948:12970	ATT(24) AGT(18) ATT(24) AGT(18) 	84			1	Sg_115556	GTAGTAGGATTTTCCTTCATGGC	Sg_113057	TGCTTATTCACAGAGATTCCTCC	ATT(24) AGT(18) 	42	1			1	6	1	1
545855_0049_FC61RLR:2:63:1833:14030	AGCT(12) 	12			1	Sg_067234	GAAATAAAATGCAAGAGACAGAATTAGG	Sg_108632	CTGCCTCCATTGTTGACAGC	AGCT(12) 	12	1			4	7	1	1
545855_0049_FC61RLR:2:55:19218:1198	AAAT(12) 	12			1	Sg_078014	ACTGGGTATGTTAGGGATGGC	Sg_108564	AGACTTTCCTCAGATGTCAGCG	AAAT(12) 	12	1			1	1	1	1
545855_0049_FC61RLR:2:102:16091:8514	AAAC(12) 	12			1	Sg_051420	AAAATGACAGAGTAAGTACAGAGTGAGC	Sg_042410	TTTATCACTGTGAAATAGTCATCTTGG	AAAC(12) 	12	1			1	1	1	1
545855_0049_FC61RLR:2:10:12146:17320	AATC(12) 	12			1	Sg_020957	TGAGAGATCGGAAGAGCGG	Sg_067611	CAGAGTCCAGACAACCACGC	AATC(12) 	12	1			123501	1	1	1
545855_0049_FC61RLR:2:99:9439:17568	ATT(15) ATT(15) 	30			1	Sg_053913	TGTACAAAACATCTCCCAATAAAGG	Sg_082583	CAATGTACAAAACATCTCCAAATAAAGG	ATT(15) ATT(15) 	30	1			1	1	1	1
545855_0049_FC61RLR:2:9:10154:7011	AAAC(12) 	12			1	Sg_041962	CGACCTAAAAGAGAATGTCCTGG	Sg_045006	ACTGTTCTTAATTTACATGTCTGTATTGC	AAAC(12) 	12	1			2	4	2	2
545855_0049_FC61RLR:2:4:3547:10864	TTCC(12) 	12			1	Sg_110446	TGCACTTCCATAGAATGTATCTCC	Sg_110446	TGCACTTCCATAGAATGTATCTCC	TTCC(12) 	12	1			2	2	2	1
545855_0049_FC61RLR:2:65:3469:9678	AAAG(12) 	12			1	Sg_009674	TTGAGACATATAAAGGCGAACAGC	Sg_059187	TCTTTGCTTCCTCTCTGGACC	AAAG(12) 	12	1			2	7	2	2
545855_0049_FC61RLR:2:105:5525:15114	AAAT(16) AAAT(16) 	32			1	Sg_011620	TCTCCAATCCCTTCACCACC	Sg_056238	AATGTTCCACTAGATGGTTTTACCC	AAAT(16) AAAT(16) 	32	1			3	3	3	3
545855_0049_FC61RLR:2:79:5772:5528	AAAT(12) AAAAC(15) 	27			1	Sg_099050	TTGACTTCTTATCGCTAAACCTGC	Sg_113224	TTTTCCCCTCACCAAGGG	AAAT(12) AAAAC(15) 	27	1			1	1	1	1
545855_0049_FC61RLR:2:81:8089:2142	AGCC(12) 	12			1	Sg_012010	CAGCATTATTGCCACTGAACC	Sg_037506	CCAGAGCCATACCAAGGAGC	AGCC(12) 	12	1			1	3	1	1
545855_0049_FC61RLR:2:93:17911:4419	AT(16) 	16			1	Sg_059036	TTGCACGTTTTCATCTTTGG	Sg_063139	CCTCAAAGTCATCATAGTCCTTGC	AT(16) 	16	1			1	2	1	1
545855_0049_FC61RLR:2:82:7718:15368	AAAT(12) 	12			1	Sg_071172	GAGAATGTGCATCTGTGGGC	Sg_002076	GCCACATCACAAATCTCATGG	AAAT(12) 	12	1			1	5	1	1
545855_0049_FC61RLR:2:100:15001:2425	AAC(15) 	15	AAC 		1	Sg_026637	AAAATTCTGTGCTAAGCCAATGC	Sg_049948	GAAGCCCAGATCTGTCAGCC	AAC(15) 	15	1	AAC 		4	1	1	1
545855_0049_FC61RLR:2:71:11354:9729	TTCC(12) 	12			1	Sg_067316	AAATGTAAGGATTAGATGGCTTTGC	Sg_111175	TGTTTCATGCCTGAATTTATCTCC	TTCC(12) 	12	1			1	1	1	1
545855_0049_FC61RLR:2:59:13136:12396	AAAT(12) 	12			1	Sg_060743	AGTATGCCCTGCTCTCCTGC	Sg_097992	TGGCACATCTTTCTTCTTCTCG	AAAT(12) 	12	1			6	5	4	4
545855_0049_FC61RLR:2:9:19179:2450	AT(12) 	12			1	Sg_011902	TTTCAAAGAAATGTACCCTCATGC	Sg_043446	GGAGTGATGCTGTCAGGGG	AT(12) 	12	1			1	1	1	1
545855_0049_FC61RLR:2:53:19463:2926	ATT(12) ATT(12) 	24			1	Sg_083731	TTCTTCAAGTTCAGAAACAGATTTAGG	Sg_015213	TCTTCATAGTAGAAACTGATTTGATAGTGG	ATT(12) ATT(12) 	24	1			3	3	2	2
545855_0049_FC61RLR:2:65:9196:13625	AAATT(15) AAATT(15) 	30			1	Sg_012415	TATGAGAGATCGGCAGAGCG	Sg_022377	CCATGAATAGTTATGGGCTGTGG	AAATT(15) 	15	1			174	55	1	1
545855_0049_FC61RLR:2:67:3198:18951	TCTG(12) 	12			1	Sg_026293	TGAATAAGAAGTATTAGGTGCTACAAGGC	Sg_014542	GAGTGAGGCATATAATGGCTCTTATGG	TCTG(12) 	12	1			2	2	2	1
545855_0049_FC61RLR:2:104:6136:7874	AAAC(12) 	12			1	Sg_107314	GATGTCGTTTGTTCCTCGGC	Sg_065176	CCTGAGTATAATGGGAGTGTGTGC	AAAC(12) 	12	1			1	3	1	1
545855_0049_FC61RLR:2:105:15391:15849	AAAC(12) 	12			1	Sg_062449	GAGATTGTATCCTATTTCTCAGATGG	Sg_029345	TTTCTCTGTACTTTTCAGTATTGAGCC	AAAC(12) 	12	1			1	2	1	1
545855_0049_FC61RLR:2:10:14256:7528	AC(12) AC(12) 	24			1	Sg_089014	CCTGCAGATGGCATTGTCC	Sg_014405	ATACCTTTGCCCAGCTGCC	AC(12) AC(12) 	24	1			1	6	1	1
545855_0049_FC61RLR:2:88:14212:17698	AACTG(15) 	15			1	Sg_085140	TTTACATTTACTTTGTCTGTATTAGCCC	Sg_045604	GTTTGAATTATTACGTACCACAAATAAGC	AACTG(15) 	15	1			1	2	1	1
545855_0049_FC61RLR:2:50:3479:9523	AAAT(16) AAAT(24) 	40	AAAT 		1	Sg_032790	TTTTATATATCTCAGAGAGCACAGTTAGC	Sg_010697	TCATTGTTTTCAGTTGTGTTGC	AAAT(16) AAAT(24) 	40	1	AAAT 		2	2	1	1
545855_0049_FC61RLR:2:4:9941:4634	ATT(12) 	12	ATT 		1	Sg_093918	GGAAGATAGTTTTCCTTGGTGC	Sg_027295	CACTTCTGGATGTATAAACAGTGTGG	ATT(12) 	12	1	ATT 		1	3	1	1
545855_0049_FC61RLR:2:87:15698:5477	AAAAAT(18) 	18			1	Sg_076650	TATCTACCGTCCCAGTGTGC	Sg_090412	CTAGGATTTTAAATGACCAACTTCC	AAAAAT(18) 	18	1			1	1	1	1
545855_0049_FC61RLR:2:51:5081:2342	TCTG(12) 	12			1	Sg_041989	GGACTGTACAAAGAACAGAGAAACTGG	Sg_016427	TATGCTTTTCCAGTGATGTACAGTGC	TCTG(12) 	12	1			1	1	1	1
545855_0049_FC61RLR:2:53:5493:9814	AT(12) 	12			1	Sg_111627	CCTGGACAAACAAAATCTTTCC	Sg_015137	ATTTTGGTATGGGCTCAGGC	AT(12) 	12	1			1	1	1	1
545855_0049_FC61RLR:2:98:19809:5146	AAAC(12) 	12			1	Sg_019527	TCTACTAATTGAGTCTGAATGTATGGGG	Sg_109347	CATTCTGTCTGGAAGAGGAGAGC	AAAC(12) 	12	1			3	1	1	1
545855_0049_FC61RLR:2:72:8941:7840	AAAAC(15) 	15			1	Sg_071044	TGTGGAAAGTGTTGGGATGC	Sg_070049	AATTGTAGAGGAGCAGGGGC	AAAAC(15) 	15	1			1	1	1	1
545855_0049_FC61RLR:2:86:8510:3279	TC(12) TC(12) 	24			1	Sg_003215	CTTGTAACACCAGTTAATATGCTATAGACC	Sg_091895	CACTTGAGAGACCACAGAACTGC	TC(12) TC(12) 	24	1			3	3	1	1
545855_0049_FC61RLR:2:59:2609:12566	AAAT(20) AAAG(12) 	32			1	Sg_057964	CAAAACAATTCTGTGGAAAGAAAGC	Sg_023936	TCTTTTCAGGATCACATCCTTCC	AAAT(20) 	20	1			1	3	1	1
545855_0049_FC61RLR:2:4:13608:1128	ATT(12) ATT(12) 	24			1	Sg_033495	CAGAAAGGGTTATGAGAGATCGG	Sg_070080	CCAGGACAGAAAATCACTTTGC	ATT(12) 	12	1			1	2	1	1
545855_0049_FC61RLR:2:82:12456:5884	AAC(12) 	12			1	Sg_078928	GCTGATTGGTTATGAGGGGC	Sg_007942	AACTATGTGCTTTCATTTCATGCC	AAC(12) 	12	1			2	1	1	1
545855_0049_FC61RLR:2:3:8867:6957	AAAT(12) 	12			1	Sg_022030	GCTGTCATGCACCTTCTGG	Sg_078727	GAAAAGTCCTGATCAGTGCAGC	AAAT(12) 	12	1			4	3	3	3
545855_0049_FC61RLR:2:12:1265:7099	AAAC(12) 	12			1	Sg_021038	TTTCTGCTTCAACCACTTCTGG	Sg_100264	GGGAGCAGAGAGAAAAGAATAAAGG	AAAC(12) 	12	1			4	3	3	3
545855_0049_FC61RLR:2:73:9549:15201	AC(14) AC(14) 	28			1	Sg_072443	AAGTAAAGAATGCCATCCAGGG	Sg_089549	AAACACAAGCATGTGCCAGC	AC(14) AC(14) 	28	1			5	7	5	1
545855_0049_FC61RLR:2:55:14461:16993	ATT(12) 	12			1	Sg_092649	AATGAGATGCAGGACAAGGC	Sg_081597	TTCCAAGGATCTCACTTAAAATTCC	ATT(12) 	12	1			2	2	2	2
545855_0049_FC61RLR:2:14:7515:3114	ACC(12) ACC(12) 	24			1	Sg_078864	TGAATGAGTGACACCACCCG	Sg_065564	TTTGCCAATGGGACAGAAGC	ACC(12) ACC(12) 	24	1			4	3	4	2
545855_0049_FC61RLR:2:7:9087:10518	AC(12) 	12			1	Sg_052914	CATTTGCTAAGCTCATTCAGTGC	Sg_115295	CAGCTTAGACCAATATGAAAGCCC	AC(12) 	12	1			1	4	1	1
545855_0049_FC61RLR:2:1:11027:4568	AAAC(12) AAAC(12) 	24			1	Sg_069119	AAATAAAAGCAGCACTTGTTACAGAGG	Sg_020483	AAGGACACCATCATTCAAACCC	AAAC(12) 	12	1			5	3	5	2
545855_0049_FC61RLR:2:100:16808:8571	TGCC(12) 	12			1	Sg_100793	GGTCCAAAACAGAAAATGGGG	Sg_023119	CCATACTGAAAATATGCAAATCACC	TGCC(12) 	12	1			1	1	1	1
545855_0049_FC61RLR:2:6:16656:1242	TCC(18) TCC(24) TCC(21) 	63			1	Sg_009879	AGTTTTGCCTTCAACGCTGG	Sg_098214	TTCTCTTCGCTTTGCTTCGC	TCC(18) TCC(24) TCC(21) 	63	1			22	10	2	3
545855_0049_FC61RLR:2:81:17787:11757	AAAG(12) AAAG(12) 	24			1	Sg_080851	CATCCAGGTGGTAAGTCTGGG	Sg_097616	TGATCAATCATTTCAGACAGACCC	AAAG(12) 	12	1			3	3	2	1
545855_0049_FC61RLR:2:55:9353:18860	AAAAC(20) AAAAC(20) 	40			1	Sg_069981	CTCAATTAAACCACGCACCG	Sg_088371	CACTGTTATTCCAAGTGCTGGC	AAAAC(20) AAAAC(20) 	40	1			1	1	1	1
545855_0049_FC61RLR:2:9:13827:4747	ACTG(16) 	16			1	Sg_041175	CAGGACTCCAAAGCACCTCC	Sg_075852	TCATGCAGAGCTCATGTTCG	ACTG(16) 	16	1			1	1	1	1
545855_0049_FC61RLR:2:57:15431:13342	ATTCC(15) ATTCC(15) 	30			1	Sg_054791	GGAAGAAATCTTCAAGAACTGCC	Sg_053576	TCTTTATTGTTGAATTAGGCCCG	ATTCC(15) 	15	1			4	1	2	1
545855_0049_FC61RLR:2:58:16218:12873	AAAAC(15) 	15			1	Sg_058688	AACAAATTCCACCCCTGTAGC	Sg_063111	GGGTTTTAGGCTGATGTGGG	AAAAC(15) 	15	1			5	5	5	5
545855_0049_FC61RLR:2:104:17061:6774	TTCC(12) TTCC(12) 	24			1	Sg_115984	CAGAGAAGCCAGGGAAGTGC	Sg_043767	AAGGAAGGACTACCTGGGGC	TTCC(12) 	12	1			1	2	1	1
545855_0049_FC61RLR:2:100:17649:3298	TC(12) 	12			1	Sg_008294	ATTGTCATCCCAAAGGCACG	Sg_037396	TCATTCAAGTGAAAGTGGATTTACG	TC(12) 	12	1			3	1	1	1
545855_0049_FC61RLR:2:9:11049:15342	TTCC(16) TTCC(12) TTCC(16) TTCC(16) 	60	TTCC 		1	Sg_026141	TTGTTAAGATCTAAGATATAGTGGAAAGG	Sg_091666	TTTTCAATTTAGTGGTTTGTCTTCC	TTCC(16) TTCC(12) TTCC(16) TTCC(16) 	60	1	TTCC 		1	1	1	1
545855_0049_FC61RLR:2:104:1705:2171	AATT(12) 	12			1	Sg_080063	AATGAAAGCTGACAGTCTTAGGC	Sg_107854	TGGCACTTCTGTGTATTTGAGG	AATT(12) 	12	1			4	1	1	1
545855_0049_FC61RLR:2:59:18629:11745	TGC(12) TCCCC(15) 	27			1	Sg_067851	TGCCTCAAAGGATTGAACTGG	Sg_009473	ATTGCTCAGATCCCCAAAGC	TGC(12) TCCCC(15) 	27	1			2	2	2	2
545855_0049_FC61RLR:2:10:7431:16548	AAAC(16) AAAC(16) 	32			1	Sg_021343	CAATACAGGACTTCATTTCGAAGC	Sg_044231	GCAAACCTTTCATCAGCAGG	AAAC(16) AAAC(16) 	32	1			7	5	6	2
545855_0049_FC61RLR:2:75:11041:6846	AAAG(12) 	12			1	Sg_115947	GGAAGAATATTTTCAAGTTTGACTCC	Sg_087467	TTTAATTACTGACCAGCTCAGGG	AAAG(12) 	12	1			3	2	2	2
545855_0049_FC61RLR:2:2:7116:10766	AACAC(15) 	15	AACAC 		1	Sg_054850	CACAAAACAAACCACCGTCG	Sg_029727	GAGAGATCGGAAGAGCGTCG	AACAC(15) 	15	1	AACAC 		1	115835	1	1
545855_0049_FC61RLR:2:10:11138:1231	AAAC(12) AAAG(12) AAAG(12) 	36			1	Sg_021510	TTTTGTACAGAAAAGAAGGTCTTGC	Sg_103938	TTTTCTGGGAACATGCTACG	AAAG(12) AAAG(12) 	24	1			2	2	2	1
545855_0049_FC61RLR:2:57:17442:7800	TTCC(12) TTCC(12) 	24			1	Sg_077343	TCAATTCAAGTAACACAATGTAATCTACC	Sg_055109	TTGAACTTGTATATCTGGAAGGAAGG	TTCC(12) TTCC(12) 	24	1			2	2	2	1
545855_0049_FC61RLR:2:1:18149:15297	TTCC(12) AGGG(12) 	24			1	Sg_025849	TTGGTCATTTCTACTTGCCCC	Sg_021306	CCTCCCTTCCTTTACCTCCC	TTCC(12) 	12	1			2	2	2	2
545855_0049_FC61RLR:2:101:19436:5412	AC(22) 	22			1	Sg_031365	ACCATGGGGAAAATCTGGC	Sg_008524	TTGACTGAGGTACTGGATTCCC	AC(22) 	22	1			1	1	1	1
545855_0049_FC61RLR:2:102:2000:15730	AAAC(12) 	12	AAAC 		1	Sg_052965	AAGTCATAAATATCTCAGAATAGAGAGCG	Sg_004339	TTCTTGTTTTCACCAAAGTGGG	AAAC(12) 	12	1	AAAC 		1	1	1	1
545855_0049_FC61RLR:2:60:8163:17737	ATATC(25) 	25			1	Sg_078840	TGAGTACATAATCAGTTACTCTTGCCC	Sg_106006	TCCACATGCTTCCTCAGAGC	ATATC(25) 	25	1			2	1	1	1
545855_0049_FC61RLR:2:9:6517:19928	TTCC(12) 	12			1	Sg_114704	GGGAAGGAAGTCACACATGC	Sg_060111	GATAGCTTTGTGCCCTGTTCG	TTCC(12) 	12	1			3	3	3	3
545855_0049_FC61RLR:2:7:12145:9306	AAAC(12) 	12	AAAC 		1	Sg_057344	AAGACTGTTGAAAATAGGCAGGC	Sg_066082	CTGTTGAAAATAGGCAGGCG	AAAC(12) 	12	1	AAAC 		2	1	1	1
545855_0049_FC61RLR:2:87:18293:7895	AAAC(12) AAAC(12) 	24			1	Sg_078530	TCAGTGCAGTGCAGTCTTGC	Sg_062473	AAGTGCAGAGGGAATGAGGC	AAAC(12) AAAC(12) 	24	1			3	2	2	2
545855_0049_FC61RLR:2:74:2387:7408	AAAC(12) 	12			1	Sg_109788	GGAGAGTGAATGCGAAGAGC	Sg_109788	GGAGAGTGAATGCGAAGAGC	AAAC(12) 	12	1			3	3	2	1
545855_0049_FC61RLR:2:75:1496:10855	AAAGAG(18) 	18			1	Sg_101218	CAGAAGAGCAGAAGAGGCTGG	Sg_046357	CCTAGATGCATCATTCTCTCTCCC	AAAGAG(18) 	18	1			2	2	2	2
545855_0049_FC61RLR:2:87:7760:11941	AAAT(16) 	16			1	Sg_095909	TGAGAATTTTACATAAGAATCTACCTGGC	Sg_079164	TTCAGATCTTGCCTTTCTCTGG	AAAT(16) 	16	1			2	4	1	1
545855_0049_FC61RLR:2:105:3896:16923	AAC(12) 	12			1	Sg_014143	AAACAAATAACAGAGCAGCTTGG	Sg_011363	AAAATGCCAATTTCAGACAGG	AAC(12) 	12	1			1	1	1	1
545855_0049_FC61RLR:2:98:15232:7714	AAAT(12) AATT(12) AAAT(12) 	36			1	Sg_057446	AGCTTGGTCGGTTTATTCGG	Sg_091526	TCAATAGCAAAACTGAGACTCTGC	AATT(12) AAAT(12) 	24	1			1	1	1	1
545855_0049_FC61RLR:2:76:10948:14013	AAAG(12) TTCC(12) TCC(12) 	36			1	Sg_074749	AAGGGGATTTAACAGATCCTAGTACG	Sg_063704	TTCCTTCACACATTTGCTTTCC	AAAG(12) TCC(12) 	24	1			3	2	2	2
545855_0049_FC61RLR:2:59:3540:9493	ATCT(16) ATCT(16) 	32			1	Sg_104256	TGATGTGGTATAAATTGTGGGC	Sg_079813	GCTGAATGCATTTTCTTATTTTCC	ATCT(16) ATCT(16) 	32	1			2	2	2	2
545855_0049_FC61RLR:2:82:18086:1308	AAAC(12) 	12			1	Sg_110273	ACTTTGGGAACCAAAAGGGG	Sg_110273	ACTTTGGGAACCAAAAGGGG	AAAC(12) 	12	1			2	2	2	1
545855_0049_FC61RLR:2:79:12958:6966	AAAT(12) 	12			1	Sg_058548	TGTTCACATTGTGCAGCAGG	Sg_102353	TTCTTATGCAACTCTTTTGTTGGG	AAAT(12) 	12	1			1	2	1	1
545855_0049_FC61RLR:2:102:6792:16875	AC(12) 	12			1	Sg_040269	CATTTCTTTGGACAGTCAGTCTGG	Sg_071181	AATGGCTACAGCACAATGGC	AC(12) 	12	1			1	3	1	1
545855_0049_FC61RLR:2:82:17773:4357	AGGG(12) 	12			1	Sg_005871	TGTAATCACCTGAGACCAGGG	Sg_050137	AAACAGAGAATTCAGTTCTTCCTCC	AGGG(12) 	12	1			2	5	0	1
545855_0049_FC61RLR:2:55:11629:10921	AC(16) 	16			1	Sg_016761	GAGAGCCTATAGTTGGAAATCTTCG	Sg_058052	CTTATTCCCATGCCACCTCC	AC(16) 	16	1			8	1	1	1
545855_0049_FC61RLR:2:71:17000:13995	AC(14) 	14			1	Sg_093843	AAGAGGAGTGTTAAGTGCAGCG	Sg_074302	AAGAGCAGATTCTACTTGTGGGG	AC(14) 	14	1			1	1	1	1
545855_0049_FC61RLR:2:64:7837:5555	AAAAC(15) 	15			1	Sg_075590	CCTCTTAGTAGAGCTGGTGGAGC	Sg_039336	CCAAATGTGAGCAACTCAAACC	AAAAC(15) 	15	1			1	1	1	1
545855_0049_FC61RLR:2:105:8296:14022	AAAT(16) AAAT(16) 	32			1	Sg_040981	GATTCTATCCTGCACATGGGG	Sg_005439	TGTTATATGCCCTCCAGCCC	AAAT(16) 	16	1			6	4	4	2
545855_0049_FC61RLR:2:55:15905:17505	AAAG(12) AAAG(12) 	24			1	Sg_116440	TGTGTCCAGATTTCATGGAAGG	Sg_037150	AATCACTGCAATCAGCCTAACC	AAAG(12) AAAG(12) 	24	1			2	5	2	2
545855_0049_FC61RLR:2:82:16469:12755	AAAC(16) 	16			1	Sg_113553	TGGACAGGATCACACAGAATACC	Sg_021034	TCTAAAGCTTCCTGAGCAGTTCC	AAAC(16) 	16	1			3	2	1	1
545855_0049_FC61RLR:2:54:15119:11940	AAAT(12) 	12			1	Sg_084918	TCTTCCAAAGAAATCGTGCTAGG	Sg_036566	CAGTAGCATAATCTGGAAATTGGC	AAAT(12) 	12	1			1	2	1	1
545855_0049_FC61RLR:2:13:13417:19285	AAAT(12) AAAT(12) 	24			1	Sg_018674	TAGAGCAGAACTTGGGCAGG	Sg_028399	AAGCATGTTCTGAAAGAGCTTAGG	AAAT(12) 	12	1			3	2	3	1
545855_0049_FC61RLR:2:81:2759:4666	AAAG(12) AAAG(12) 	24			1	Sg_050032	TGAGGAGGAAAGTTAGTAACATGAACC	Sg_026672	TGGCTCTTTGAAAAGCTGAGG	AAAG(12) AAAG(12) 	24	1			1	1	1	1
545855_0049_FC61RLR:2:66:6434:18555	TCC(12) TCC(12) 	24			1	Sg_059324	TGTTGCTGTCTCTTTCAGGTCC	Sg_065752	GAGGTGCAGCTCTCATAGGG	TCC(12) 	12	1			3	8	3	3
545855_0049_FC61RLR:2:101:9882:13519	AAAC(12) AAAC(12) 	24			1	Sg_058655	ATTGCTCACAAACACAGGGC	Sg_106814	TTGTTGTATTCACTTGCAAAACTCC	AAAC(12) AAAC(12) 	24	1			2	3	1	1
545855_0049_FC61RLR:2:101:14157:9978	AAAC(12) 	12			1	Sg_022187	AAAGATTCCTGCTTTAGCCTTACC	Sg_032840	CAGTGTGAAATCACCGTGC	AAAC(12) 	12	1			2	2	2	2
545855_0049_FC61RLR:2:8:19447:17631	AAAG(12) 	12			1	Sg_072431	AAAACAACCATAGTTAAAAGAGCAGC	Sg_044083	TTTCCTTGCTAGAAACACACAAGC	AAAG(12) 	12	1			1	1	1	1
545855_0049_FC61RLR:2:50:14738:18581	AC(12) AC(12) 	24			1	Sg_010159	GCTGTTTCAAGACCAGTGGC	Sg_000908	TCCATGGATGTGGATTGGC	AC(12) AC(12) 	24	1			2	2	2	2
545855_0049_FC61RLR:2:70:19176:11042	AAAC(16) 	16	AAAC 		1	Sg_045743	TCGTATGGTTCACTGGTGCC	Sg_093537	TCTAAGCGTGTAACTATTGCCCC	AAAC(16) 	16	1	AAAC 		1	2	1	1
545855_0049_FC61RLR:2:57:19468:15115	AAAC(12) 	12			1	Sg_001028	TAATCTTCAGCAGCATTGCC	Sg_023005	CTAAATTGAGATCCAGGGGC	AAAC(12) 	12	1			2	2	2	2
545855_0049_FC61RLR:2:82:17092:6974	AAAC(12) 	12			1	Sg_103475	CTAGTCATAGCTCCTGCCTGC	Sg_103475	CTAGTCATAGCTCCTGCCTGC	AAAC(12) 	12	1			2	2	2	1
545855_0049_FC61RLR:2:69:11396:15557	AAAC(12) 	12			1	Sg_109701	GGAATCTGTTGCCAGAAAACC	Sg_058789	GGCTATCTCAAGAGGTGCTGC	AAAC(12) 	12	1			88	7	5	2
545855_0049_FC61RLR:2:64:16203:19287	AAAT(20) 	20			1	Sg_111473	ATGGAAGGCCAAAAGACAGC	Sg_112070	TGACAATGCAAGACCACTAGGC	AAAT(20) 	20	1			1	1	1	1
545855_0049_FC61RLR:2:106:4953:2811	AAAAC(15) 	15			1	Sg_055398	TTTCATGTTGCACTGGCACC	Sg_035811	AAACATGTAAAATCTCTTCACTAAAAGGC	AAAAC(15) 	15	1			1	1	1	1
545855_0049_FC61RLR:2:9:17855:19282	AAAC(12) 	12			1	Sg_002488	AGCAAGGCAATTCCTCTATGG	Sg_081794	CTGCCTTGCAAGTGTTCAGG	AAAC(12) 	12	1			2	2	2	2
545855_0049_FC61RLR:2:62:7300:16349	AAAT(12) AAAT(12) 	24			1	Sg_019102	TCTGCCTTGCTTTCTCCAGC	Sg_033474	AAGCTAGCAGGTCTGCACAGG	AAAT(12) AAAT(12) 	24	1			3	6	3	3
545855_0049_FC61RLR:2:12:11602:4304	AAAC(12) AAAC(12) 	24			1	Sg_011510	AAAGGAATACATTGGTACCTTTAGC	Sg_022060	AATTTGTTATTTCAGGTTAGCAGC	AAAC(12) AAAC(12) 	24	1			1	1	1	1
545855_0049_FC61RLR:2:1:4732:17835	AAAT(12) 	12			1	Sg_032981	GGGGTTATGAGATGGGCTGG	Sg_000959	ATTTTGGCCCTCCACTTGC	AAAT(12) 	12	1			4	2	2	2
545855_0049_FC61RLR:2:99:8768:9012	AGGG(12) 	12			1	Sg_023466	GTGACAGCAAGACATCAGCG	Sg_014097	TCCTGTGTGAGTCAGCCTCC	AGGG(12) 	12	1			1	1	1	1
545855_0049_FC61RLR:2:50:11413:5354	TTC(12) 	12			1	Sg_050930	TAGGGGAAGTTGGGATGGG	Sg_022328	CCCCTTTCCCTTATTGTCTTCC	TTC(12) 	12	1			2	4	2	2
545855_0049_FC61RLR:2:63:4219:8181	AAAC(12) 	12			1	Sg_040176	TTCATGTTGCCCATAAGCCC	Sg_032810	TGCCCAAAAGCAACTCTGG	AAAC(12) 	12	1			2	2	2	2
545855_0049_FC61RLR:2:1:18970:8643	AAAC(20) AAAC(20) 	40			1	Sg_085329	TCTGTGGCAACAGGTTCTGC	Sg_103094	TGGATGTGGAATACTGAAACCC	AAAC(20) AAAC(20) 	40	1			18	7	4	4
545855_0049_FC61RLR:2:73:15330:1741	AAAG(12) 	12			1	Sg_089006	TGGTGTGGAGCTGTTGTTTAGC	Sg_071298	TCCCTTAAATCCACCAGACCC	AAAG(12) 	12	1			2	1	1	1
545855_0049_FC61RLR:2:102:13421:4327	AAAC(12) 	12			1	Sg_002103	CAAAATATATACACTGCTCACTAGTTTGG	Sg_081529	ACATATCCTGAGAATACTGATGGC	AAAC(12) 	12	1			3	2	2	2
545855_0049_FC61RLR:2:55:4220:18543	AAC(18) AAC(18) 	36			1	Sg_022396	CAACAACAACAACAAATTTCTTCTATCC	Sg_078478	TGTAATAGGACAAAGGGGACTGG	AAC(18) 	18	1			3	1	2	1
545855_0049_FC61RLR:2:59:17625:16045	AT(20) 	20			1	Sg_102090	ACATTCATGACCACACACAACC	Sg_072840	CAGTAATTGTATGCTATCTTCGTGTGC	AT(20) 	20	1			3	2	2	2
545855_0049_FC61RLR:2:14:2245:2133	AAAT(12) 	12			1	Sg_075148	TGTTAAACTGCAGATTTCTTATGGG	Sg_078447	GCACTGGATATTCTGGGAAGG	AAAT(12) 	12	1			2	8	2	2
545855_0049_FC61RLR:2:11:4740:19937	ATGGG(15) 	15			1	Sg_031263	AGGAACTGCCTTGTTGCTCC	Sg_010905	TCTGGTGAGGAGGATGAGCC	ATGGG(15) 	15	1			2	1	1	1
545855_0049_FC61RLR:2:57:4273:10829	ATT(15) ATT(15) 	30			1	Sg_052637	TCTTGACCTTCAGTAATAAGTTTGCC	Sg_115064	CCACTTTAATGAGTGGTCTCGG	ATT(15) ATT(15) 	30	1			4	3	3	3
545855_0049_FC61RLR:2:94:5320:14870	AATG(12) 	12			1	Sg_082792	AGCAGTTCTGGAAATCAAACG	Sg_086125	TGGTGTTCTGCTTCCTTTCG	AATG(12) 	12	1			8	4	4	4
545855_0049_FC61RLR:2:101:3932:10158	AAAAAT(18) AAAAAT(18) 	36			1	Sg_054326	GACTCAGGTTTAGTTATTGATCACAGC	Sg_114663	CATTCAGCACATACTGATTTAAAGG	AAAAAT(18) AAAAAT(18) 	36	1			4	2	4	2
545855_0049_FC61RLR:2:84:6083:4369	ATT(12) ATT(12) ATT(12) ATT(21) 	57	ATT ATT 	ATT	1	Sg_073167	TCATGTGGTTTGCTTGTTTCC	Sg_094563	TGCAGTGCTTCATAAGTGACCC	ATT(12) ATT(12) ATT(12) ATT(21) 	57	1	ATT ATT 	ATT	3	7	1	1
545855_0049_FC61RLR:2:83:5873:5208	ATAC(12) ATAC(12) 	24			1	Sg_019149	TGTAGCTTGTGTAGAAGCAAAGC	Sg_102699	ATGGCTCTTCAAACCCTTCC	ATAC(12) ATAC(12) 	24	1			3	1	1	1
545855_0049_FC61RLR:2:101:5776:8988	ATTTT(15) 	15			1	Sg_094193	AGGGATGGCAGTAGGTGAGG	Sg_074350	GTGGGAGGAGGTTGTTGGG	ATTTT(15) 	15	1			1	1	1	1
545855_0049_FC61RLR:2:70:6475:10754	AAAAC(15) 	15			1	Sg_076905	AGTCATTTCTATAAATCTATGGTGGG	Sg_062891	CATCTTGGGAGGTTTTGAGC	AAAAC(15) 	15	1			1	5	1	1
545855_0049_FC61RLR:2:83:16589:16799	AATC(12) 	12			1	Sg_002350	GGGACCTCAAGCTATCTCGC	Sg_008125	TCATCAGTGGGACATCAAGC	AATC(12) 	12	1			1	3	1	1
545855_0049_FC61RLR:2:54:13857:5480	AATT(12) 	12			1	Sg_014736	GCAACTTTGTATTGGTGATGGC	Sg_049605	ATAAGTCAACCTTTCAGCTGGG	AATT(12) 	12	1			2	1	1	1
545855_0049_FC61RLR:2:90:8638:1466	AGT(12) 	12			1	Sg_057978	GCTGGCTTAAGAGAATGGGC	Sg_020527	GCACGTATGATTTGTGCAGC	AGT(12) 	12	1			1	1	1	1
545855_0049_FC61RLR:2:97:16386:5688	AC(14) 	14			1	Sg_057313	CGCGAATTTCATTTTATGCC	Sg_059785	AAAAGCTCAAATTGCTTCTGC	AC(14) 	14	1			1	2	1	1
545855_0049_FC61RLR:2:2:7414:7636	AAAG(12) 	12			1	Sg_090999	CTACGTGCGCCAACAACG	Sg_062848	CTACGTGCTGAATGAATTCTTGG	AAAG(12) 	12	1			2	2	2	2
545855_0049_FC61RLR:2:77:1996:7935	AAAT(12) 	12			1	Sg_050884	CTTGTGTGCTTTGAACATAGGC	Sg_103397	CCTGTAATTTCGCCTCTCCC	AAAT(12) 	12	1			1	1	1	1
545855_0049_FC61RLR:2:57:16563:4661	ATT(12) 	12			1	Sg_056778	TTTTCAACCCACTTGGAACC	Sg_083369	TCTTTTGAAACACTACAGTGATGGG	ATT(12) 	12	1			3	2	2	2
545855_0049_FC61RLR:2:56:5783:6237	AC(12) 	12			1	Sg_035284	TTGAGAGATCGGAAGAGCGG	Sg_029727	GAGAGATCGGAAGAGCGTCG	AC(12) 	12	1			48552	115835	737	945
545855_0049_FC61RLR:2:79:1461:5143	AGGG(12) 	12			1	Sg_095968	GATTGAATCTTCTCACCAATTTCC	Sg_017145	TTCTTCCCTACCCCATCTCC	AGGG(12) 	12	1			2	1	1	1
545855_0049_FC61RLR:2:68:12041:17789	AT(18) 	18			1	Sg_067570	TGTAACTGTCAGGTGGAATGGG	Sg_074153	ATCTGCCTGTGCATGTGCC	AT(18) 	18	1			2	1	1	1
545855_0049_FC61RLR:2:98:2472:4922	AATT(12) 	12			1	Sg_069125	CCCCTGTAACACCAACCACC	Sg_077526	AACAAATTCATTTGGTAGAGCAGC	AATT(12) 	12	1			1	1	1	1
545855_0049_FC61RLR:2:88:15540:8915	AAAG(12) 	12			1	Sg_103058	GGTAATGCTCCACAGCATGG	Sg_058404	CCAACCTAATGTCATCAACTGACC	AAAG(12) 	12	1			2	1	1	1
545855_0049_FC61RLR:2:97:16342:10873	AAAC(16) 	16			1	Sg_063939	GAAGCACTCAGAATGGAGTTGG	Sg_102715	GAGTTGATAGGATCAAACCCACC	AAAC(16) 	16	1			6	1	1	1
545855_0049_FC61RLR:2:61:12775:15676	AAAGAG(30) AAAGAG(24) AAAGAG(18) 	72	AAAGAG 		1	Sg_104382	CCATTCAGATTTTAGTAAGTGCAGC	Sg_005036	TTGTCTGGTCACTACTGTTGTCC	AAAGAG(30) AAAGAG(24) AAAGAG(18) 	72	1	AAAGAG 		2	1	1	1
545855_0049_FC61RLR:2:81:10791:4131	AGGG(12) 	12			1	Sg_008828	GATCTTTACAAAGTGACAGGACCC	Sg_005462	GGCATTTCTCATACTTCATTTATGC	AGGG(12) 	12	1			1	1	1	1
545855_0049_FC61RLR:2:84:12278:8824	AAAC(16) 	16			1	Sg_116319	CATGCTACACATGACTTTTAGTGGG	Sg_032722	CAACACTCTCATTTTGTTTGTTCTAGC	AAAC(16) 	16	1			5	4	4	3
545855_0049_FC61RLR:2:95:18192:17832	AACTT(15) 	15			1	Sg_064488	GATTTTGATTGTCAACTTTCAAGC	Sg_089065	GATCAAAGCAAATCCACACTCC	AACTT(15) 	15	1			3	2	1	1
545855_0049_FC61RLR:2:71:11052:7271	ATGG(12) 	12			1	Sg_002231	TTTCTGTTGGAGGGACTGGC	Sg_004444	CCAAATGCACGTAACTGAAGG	ATGG(12) 	12	1			1	1	1	1
545855_0049_FC61RLR:2:3:9753:8027	ATT(12) 	12			1	Sg_086877	AATGGCTCATAAGGGTAATTATAGG	Sg_070572	TGGCTCATAAGGGTAATTATGG	ATT(12) 	12	1			2	2	2	1
545855_0049_FC61RLR:2:51:16920:8830	TGC(15) 	15			1	Sg_089685	ACATCAGCCTGGACCAAAGC	Sg_079972	CAGCAGAATCATATACCAACAATCTAGG	TGC(15) 	15	1			1	1	1	1
545855_0049_FC61RLR:2:82:15991:3112	TCTCC(25) TCTCC(25) 	50			1	Sg_073505	TTTAGGCTTTCTTTGGAACCG	Sg_005789	GAGAGATAATGGAATGAGTTTTCAGG	TCTCC(25) 	25	1			4	4	4	2
545855_0049_FC61RLR:2:69:15983:15700	ATGC(12) 	12			1	Sg_039868	AATGCATTGCTCATGCAACC	Sg_040125	TTAGTACACAAGCTCATTTAACCTTCC	ATGC(12) 	12	1			2	2	2	1
545855_0049_FC61RLR:2:104:10020:12477	ATT(12) 	12			1	Sg_020482	TTATGACATGCAATAACTTTTCCC	Sg_094309	GAGAGAAATAATTCTGGATCATCTACG	ATT(12) 	12	1			1	5	1	1
545855_0049_FC61RLR:2:55:14481:2104	AAC(12) 	12			1	Sg_023424	CATGCACAGAAATTCTAGTAGTGG	Sg_001452	CAACAGGCAGCTTTATTGAGG	AAC(12) 	12	1			2	2	2	2
545855_0049_FC61RLR:2:101:10890:4917	ACCCC(15) 	15			1	Sg_031274	GCCAGGCCGATGTATTAACC	Sg_104235	GAGGTTGCTTATGAAATGGGG	ACCCC(15) 	15	1			1	1	1	1
545855_0049_FC61RLR:2:105:3563:4407	AAAG(12) AAATT(15) AAAG(12) AAATT(15) 	54	AAAG 		1	Sg_006149	TGAAAGAACAACAAAGGAATGC	Sg_014978	AGCCCATAACAATTCATGGC	AAAG(12) AAATT(15) 	27	1	AAAG 		276	44	40	1
545855_0049_FC61RLR:2:89:3886:13545	AAGT(12) 	12			1	Sg_030250	CAGATTTTCTTTTGGACAGCC	Sg_029808	CTCAAAATGAGAAAGAATTAAAGGC	AAGT(12) 	12	1			1	2	1	1
545855_0049_FC61RLR:2:92:3103:13119	AAAC(16) AC(24) 	40			1	Sg_046867	AAATGGGTTGGTGAAGGGG	Sg_033703	GGAAATATACACATCCAAAGGGG	AAAC(16) AC(24) 	40	1			32	3	3	3
545855_0049_FC61RLR:2:87:7235:10956	TTCCTC(36) TTCCTC(36) 	72			1	Sg_076020	CCTCTTCCTCTATTTTCCCACG	Sg_067376	GGGAAAATTTCACATGAAGAAACG	TTCCTC(36) 	36	1			4	43	4	2
545855_0049_FC61RLR:2:14:8160:7426	TCC(12) 	12			1	Sg_094542	GTGTCTTCGCGTCTTGAACG	Sg_037563	ACAAGAGTTTCATTCGGGCG	TCC(12) 	12	1			35	44	5	5
545855_0049_FC61RLR:2:84:13226:7999	AAAC(28) 	28			1	Sg_061982	TTTAAGAACTGTATCAACAGTGAGCC	Sg_061563	CCAATAGTACCAAAAGAGCAGCC	AAAC(28) 	28	1			4	2	2	2
545855_0049_FC61RLR:2:89:2183:14417	AAAC(12) 	12			1	Sg_097044	AAATCATGCAGCTGTGAAGAGG	Sg_102569	CTCACTCTGGAAACATGGGC	AAAC(12) 	12	1			2	2	2	1
545855_0049_FC61RLR:2:82:17293:1338	AAC(12) 	12			1	Sg_039910	GCTGCAACACGTAACAAATTCC	Sg_005778	CAGCAGTAAGATCTAATGACTGGGG	AAC(12) 	12	1			1	1	1	1
545855_0049_FC61RLR:2:11:15539:10694	ACC(12) 	12			1	Sg_076464	CTATTTGCCGCTTTCCATCC	Sg_113430	TCTGCTATTTGCCGGTTTCC	ACC(12) 	12	1			1	1	1	1
545855_0049_FC61RLR:2:68:3572:5611	TCC(12) 	12			1	Sg_081297	TGTGTCTTGTAAAGGCAGGGC	Sg_024933	CTGCCCTGGTATTTTCTTTATGC	TCC(12) 	12	1			3	1	1	1
545855_0049_FC61RLR:2:65:10377:10059	TGC(12) 	12			1	Sg_112874	AGGAGGTTGGGGATGAATGG	Sg_016313	ACATGGTCTTGCTGCCTGC	TGC(12) 	12	1			1	1	1	1
545855_0049_FC61RLR:2:9:9686:5222	AT(12) AT(12) 	24			1	Sg_009663	TCAGTAAGCTTAGAAACCTATAATCCC	Sg_040019	AAAAGGATTTATCTCTGGTGATGG	AT(12) AT(12) 	24	1			1	4	1	1
545855_0049_FC61RLR:2:102:9893:5089	ATT(12) ATT(12) 	24			1	Sg_100521	GCTTCAGATATGGGATTGCC	Sg_031173	CAGCTGAAACCTTGGAATGC	ATT(12) ATT(12) 	24	1			1	1	1	1
545855_0049_FC61RLR:2:79:2420:11120	ATAC(12) 	12			1	Sg_020898	ATGGTGGGTCTGAAATGAGG	Sg_043553	ACCCAAATCAAGGATTGTCC	ATAC(12) 	12	1			1	7	1	1
545855_0049_FC61RLR:2:61:17316:15274	AAAC(12) AAAC(12) ATT(15) 	39			1	Sg_073149	TTATGCTAAAATTATTGTGTGATGGC	Sg_048446	ATTATTATTACTTTCGTTTGGTTGGG	AAAC(12) AAAC(12) 	24	1			2	1	2	1
545855_0049_FC61RLR:2:106:11923:5938	TGC(12) 	12			1	Sg_076892	CCTGTTTCTTGCTCTACGCC	Sg_003610	CTAGGAACCCAGTAACATAGAAGAGC	TGC(12) 	12	1			1	2	1	1
545855_0049_FC61RLR:2:100:7918:11116	AAAC(20) AAAT(16) 	36			1	Sg_048627	GAATGGATCCCAACAAAGGG	Sg_047026	CCCTAACTGCTTGGATGATGC	AAAC(20) AAAT(16) 	36	1			1	1	1	1
545855_0049_FC61RLR:2:95:2605:2489	TGC(12) TGC(12) 	24			1	Sg_106005	CCTCATGGAAGCTCAAACTGG	Sg_053348	GCATCCATAGCATCCAGTGC	TGC(12) TGC(12) 	24	1			1	2	1	1
545855_0049_FC61RLR:2:86:4601:16017	AAC(12) AAC(12) 	24			1	Sg_048946	TGCTGACCTAGTTCTCAAAGCC	Sg_082953	TTGAGATCTAAAGCCTAGAGGGC	AAC(12) 	12	1			3	4	3	1
545855_0049_FC61RLR:2:106:9433:6277	AAC(12) 	12			1	Sg_030523	ATTGTGTCTGCCTCCATCCC	Sg_013042	TGTACACCTAATAAACAGATCCATCACC	AAC(12) 	12	1			3	1	1	1
545855_0049_FC61RLR:2:54:10063:4409	AC(16) AC(16) 	32			1	Sg_070342	GGTCATGGCACAAATCCTCC	Sg_074631	ACGAGCCGTGTGATCTCTCC	AC(16) 	16	1			6	8	6	3
545855_0049_FC61RLR:2:69:18701:11801	AAAT(12) 	12			1	Sg_009113	TGCTTTCTCCTTTTCATGCG	Sg_112947	TTTAATACCTACAAGTTTACGGGGC	AAAT(12) 	12	1			4	4	4	4
545855_0049_FC61RLR:2:3:2792:5626	AAAT(12) AAAT(12) 	24			1	Sg_022124	TCTTTACAGGAGAGAAAGAAGTTTTCC	Sg_001683	AAGTTTCGTGTCAGGCAAGC	AAAT(12) AAAT(12) 	24	1			3	3	2	1
545855_0049_FC61RLR:2:106:18359:19404	TCTG(12) 	12			1	Sg_086957	CTGTCACAGAGATGGGGACC	Sg_055107	CCAATTTATATCTCCACAGTATCAGTTACC	TCTG(12) 	12	1			2	2	2	2
545855_0049_FC61RLR:2:55:3698:18041	AT(16) 	16			1	Sg_027775	GGAAATGTACTATTCTGATACACATAGAGC	Sg_056019	TCGATCCATTCCTTGACAGC	AT(16) 	16	1			1	4	1	1
545855_0049_FC61RLR:2:80:11709:8580	AAAC(12) 	12			1	Sg_078486	TTGGTAAACAGCCAAATCATGG	Sg_051032	TTTGCATCCCTTTCTCATCTAGC	AAAC(12) 	12	1			1	1	1	1
545855_0049_FC61RLR:2:97:17676:5074	ATT(12) 	12			1	Sg_081914	GACACAATCCTTCACGTCAGC	Sg_051681	ATGCTATTACCCCAATTCGC	ATT(12) 	12	1			1	2	1	1
545855_0049_FC61RLR:2:104:10764:9675	AAAC(20) AAAC(20) 	40			1	Sg_103035	GAGGAGCAGAGGTTCTGGC	Sg_039213	TTTTATGGAGAAGTTGTTTGGG	AAAC(20) AAAC(20) 	40	1			1	2	1	1
545855_0049_FC61RLR:2:79:16151:16725	AT(12) AT(12) AT(12) AT(12) 	48			1	Sg_094805	CAATAATATCTAAAGTAATTAGTGCACGCC	Sg_054700	TGCGAGTTTCTCACATTGCC	AT(12) AT(12) AT(12) AT(12) 	48	1			2	1	1	1
545855_0049_FC61RLR:2:3:13706:4738	AAAC(12) AAAC(12) 	24			1	Sg_021313	TATTTGTCTCCTTGGGCTGC	Sg_027766	TGGTCTAAATTTGGAGGATGC	AAAC(12) AAAC(12) 	24	1			4	4	3	1
545855_0049_FC61RLR:2:61:6349:8025	AATT(12) 	12			1	Sg_069923	TGTTTCTTGGCCTTCTGTTTCC	Sg_007171	CACCTGCACCTCCAACCC	AATT(12) 	12	1			3	1	1	1
545855_0049_FC61RLR:2:87:2862:9335	AAAT(28) AAAT(24) 	52	AAAT 		1	Sg_065319	TTTCTATTCATGCTCTGCTGTGG	Sg_029613	TCATGCTATTGCTGCCAAGG	AAAT(28) AAAT(24) 	52	1	AAAT 		2	2	2	2
545855_0049_FC61RLR:2:65:12414:17389	AC(12) AC(12) 	24			1	Sg_054192	CACACACACCACTAGTTCCAGC	Sg_055761	GATTGAAGATGCCAAGAGCG	AC(12) 	12	1			3	2	3	1
545855_0049_FC61RLR:2:101:10659:15244	AAAC(12) AAAC(12) 	24			1	Sg_030242	CCTGAGTAGCTGTCAAATTGTTGG	Sg_036441	AATGAATGCACCTAATTGCCC	AAAC(12) AAAC(12) 	24	1			2	2	1	1
545855_0049_FC61RLR:2:71:18680:2434	ATGG(12) 	12			1	Sg_107421	CGTAACTGGAGTTCTGCATGG	Sg_062536	CAACCTAATGCTTGAGTTGCC	ATGG(12) 	12	1			8	3	0	2
545855_0049_FC61RLR:2:70:5955:10584	AAAG(12) 	12			1	Sg_070809	GGTCTTTCAGATACTCATAATGTTGGG	Sg_054669	TTGAGTGTTTCCTGCTTGGC	AAAG(12) 	12	1			1	1	1	1
545855_0049_FC61RLR:2:65:13853:15710	ATT(12) 	12			1	Sg_078896	GTCCCCAGCAAGCAGTTACC	Sg_094469	AATGTAAGCGAATAAGTCAGTAAGCC	ATT(12) 	12	1			2	1	1	1
545855_0049_FC61RLR:2:87:8594:2553	TTC(12) TTC(12) 	24			1	Sg_115332	GGTTTCTGTCAGCACCCACC	Sg_078266	CCAGCCCCTTTGTAATGAGC	TTC(12) 	12	1			1	6	1	1
545855_0049_FC61RLR:2:9:4984:11913	ACC(12) 	12			1	Sg_065579	GGAGAATGAGATCCTTCAGGG	Sg_037852	TTAGAAGGCAGGTCAAGTGC	ACC(12) 	12	1			6	2	2	2
545855_0049_FC61RLR:2:96:1676:3526	AAAT(12) 	12			1	Sg_071371	GAAGAGGACTTTCTCTACTGTTGGC	Sg_019377	TTGATTGCAGTTCACTCATACAGG	AAAT(12) 	12	1			1	2	1	1
545855_0049_FC61RLR:2:7:1508:12537	AAAT(12) AAAT(12) 	24			1	Sg_092464	CACAGAAGCAACATTATTACAAGAGC	Sg_030238	TGCTGAAAATGTACTGTTAAGTGC	AAAT(12) AAAT(12) 	24	1			1	2	1	1
545855_0049_FC61RLR:2:93:2084:18438	AAC(12) 	12			1	Sg_016219	AGCAAAGAGCAGCTTGGTCC	Sg_107043	CATCTCTCTCACCCTGCAACC	AAC(12) 	12	1			4	2	4	2
545855_0049_FC61RLR:2:100:6425:3737	TTC(12) TTC(12) 	24			1	Sg_061035	TTTGTTCCAGGACCCAAAGG	Sg_021215	AGAAATGTTTGCCGAGGAGC	TTC(12) 	12	1			2	4	2	2
545855_0049_FC61RLR:2:50:19637:12915	AAAC(12) AAAC(12) 	24			1	Sg_024976	TGCACTTGATCATCTTAATTTCTTCC	Sg_071938	TGTAAGCACGTGTGACATATGAGG	AAAC(12) 	12	1			1	2	1	1
545855_0049_FC61RLR:2:94:17611:19576	AT(12) 	12			1	Sg_068837	ACTAAATTTGATGGCTTTTAGCACC	Sg_021340	TATGTCTGCCTTCCTTGCCC	AT(12) 	12	1			1	2	1	1
545855_0049_FC61RLR:2:80:1214:11314	AAAC(20) AAAC(20) 	40			1	Sg_064806	TTTTCTCTTGCATGTGCTGC	Sg_018175	AAAGTGGAACCCTGGGTGG	AAAC(20) AAAC(20) 	40	1			1	2	1	1
545855_0049_FC61RLR:2:92:8975:3728	AGCG(12) AGCG(12) 	24			1	Sg_077029	CAGGAATTTCTCTGCCTCTTAGG	Sg_048070	CACCTTCTATTGAAATGATAGATTATAGGG	AGCG(12) 	12	1			2	2	2	1
545855_0049_FC61RLR:2:88:19361:7586	AAAC(12) AAAC(12) 	24			1	Sg_033632	AATCTTCAGTTCAGACTTGGGC	Sg_020681	CAATGGGAATTTTCTCAAGCC	AAAC(12) 	12	1			2	2	2	1
545855_0049_FC61RLR:2:82:15796:7630	AT(12) 	12			1	Sg_105084	CCATTAATTGTGCCATCATTCC	Sg_099997	CCAATGGTAAATGTTCTTGTTCAGG	AT(12) 	12	1			2	2	2	1
545855_0049_FC61RLR:2:80:14486:2427	AAC(12) 	12			1	Sg_017809	AGCTTTGTAATCATGTGGAGGC	Sg_104465	CGTCCAGCAATCAGAATTAGACC	AAC(12) 	12	1			3	1	0	1
545855_0049_FC61RLR:2:103:10997:4225	AAC(15) 	15			1	Sg_040583	AAACTAAAACTAGCCAGTTCATTCC	Sg_032210	AACTCTTGCTGACCTGTAGCC	AAC(15) 	15	1			1	1	1	1
545855_0049_FC61RLR:2:62:18880:5853	ATGG(12) 	12			1	Sg_094988	TGCCATTTTAAGGTTGTTACAAGG	Sg_053168	ACCTGCAAATTAGCAACGCC	ATGG(12) 	12	1			2	3	2	1
545855_0049_FC61RLR:2:13:6638:10084	TTC(18) 	18			1	Sg_033672	AAATTCCACATTTAGCATTAAGAAGC	Sg_114075	CAAATTTAGCATTAAGAACAAATGGG	TTC(18) 	18	1			1	1	1	1
545855_0049_FC61RLR:2:3:2420:13976	AAAAAT(18) 	18			1	Sg_091684	TGTTAAACTGCACGGAAAAGAGG	Sg_034083	TTCGAAAGATTGCTTTCTTGACC	AAAAAT(18) 	18	1			1	1	1	1
545855_0049_FC61RLR:2:58:5212:14434	AT(12) AT(12) 	24			1	Sg_101837	TGTTTAAGGTTGTGCTGCCG	Sg_098521	AGTTGCAGTGGGAAGGAACG	AT(12) AT(12) 	24	1			2	2	2	1
545855_0049_FC61RLR:2:65:11722:1370	AAAG(12) 	12			1	Sg_082743	CCTGGTTGAATCTGACTCCG	Sg_014401	GCCTTCTATTTGAGCTGAGCC	AAAG(12) 	12	1			1	1	1	1
545855_0049_FC61RLR:2:57:2217:10901	AAC(12) 	12			1	Sg_017408	GAGACCGATATCGTATGCCG	Sg_105402	CGGAAGAGCGTCGTGTAGG	AAC(12) 	12	1			56462	101992	2105	22
545855_0049_FC61RLR:2:82:2434:9948	AAAG(12) 	12			1	Sg_079045	AGGAAAGAAAGACAACGCGG	Sg_007758	AAACAGAAAGCACCATTTTCCC	AAAG(12) 	12	1			1	1	1	1
545855_0049_FC61RLR:2:99:5217:9714	AAAG(12) 	12			1	Sg_011893	TGATCCTTGAGGTCCCTTCC	Sg_009402	GATCCTTGAAAGTCCAGGCG	AAAG(12) 	12	1			2226	3	3	3
545855_0049_FC61RLR:2:80:6020:1182	AAC(12) 	12			1	Sg_088224	TGATGCATGTAGGTCAATTCAGG	Sg_009880	GCTCTTGGTCAAATTTTCTGAGG	AAC(12) 	12	1			3	1	1	1
545855_0049_FC61RLR:2:86:5385:12726	AC(40) TC(26) TC(16) TC(24) 	106	TC 		1	Sg_029193	TGCTTGAAATGCTTCTACATTGC	Sg_101544	GCTTAGGTGCTAGAGTGATTGGG	AC(40) TC(26) TC(16) TC(24) 	106	1	TC 		2	3	2	2
545855_0049_FC61RLR:2:59:13522:6968	AAAAG(15) AAAAG(15) 	30			1	Sg_107305	TCAAAAGCAAAGAACGGAGC	Sg_070195	TCTGCCAGTACAGGAATTTGG	AAAAG(15) AAAAG(15) 	30	1			3	2	2	2
545855_0049_FC61RLR:2:71:13955:8992	AAAC(16) AAAC(16) 	32	AAAC 		1	Sg_099312	TGTTTTGGATTACCTCATAAGTATTTGC	Sg_013114	CTGAAAGAGTTTCTATCCCATATTCC	AAAC(16) AAAC(16) 	32	1	AAAC 		2	2	2	2
545855_0049_FC61RLR:2:4:7601:14700	AGGG(12) 	12			1	Sg_048402	CTGAGTATGCACCCCTCTGC	Sg_081131	TCCGTCCCTCACACTTTTCC	AGGG(12) 	12	1			1	2	1	1
545855_0049_FC61RLR:2:3:14818:11897	TTTGG(15) TTTGG(15) 	30			1	Sg_046276	GACAAGTTAGCAACCAGCCC	Sg_090592	AACCAAACCAAAACCTTACTGC	TTTGG(15) 	15	1			8	8	8	4
545855_0049_FC61RLR:2:52:7915:12322	AAC(12) 	12			1	Sg_061488	ATTCGTTGAACTCTATTAACCCGC	Sg_050235	TGTACTCTTTTATACTGAAATGAAGATGGG	AAC(12) 	12	1			1	4	1	1
545855_0049_FC61RLR:2:75:5573:9049	AAAC(12) 	12			1	Sg_108152	TTTGTCAGATTGAGTTTCTGAGC	Sg_088899	GTCAGATTGAAACCAAGCCC	AAAC(12) 	12	1			1	1	1	1
545855_0049_FC61RLR:2:2:2274:2158	AC(12) TGGG(12) 	24			1	Sg_105981	GCTGCCAGAGTCGAACTTCC	Sg_007796	ACACTCTCTTGCTGCCACCC	AC(12) TGGG(12) 	24	1			1	2	1	1
545855_0049_FC61RLR:2:93:1943:9636	ATC(15) 	15			1	Sg_003791	TCTGCAGAAAGACAGTTCAGAGC	Sg_072788	AAATCTCAGCCTCTTAGTATTGCTGC	ATC(15) 	15	1			1	3	1	1
545855_0049_FC61RLR:2:65:14390:10768	AAAC(12) AAAC(12) 	24			1	Sg_105023	TTTGTTTGTTTGTGTGAGAATAGAAGG	Sg_012368	TGCATTACTTCTGGTAGTAAACATAGGC	AAAC(12) AAAC(12) 	24	1			3	3	3	1
545855_0049_FC61RLR:2:102:12963:3124	AT(12) 	12			1	Sg_082168	CATCTAACCACGCTTTCTTGG	Sg_032936	GCAATGCATATCTTCATCTTTCC	AT(12) 	12	1			1	1	1	1
545855_0049_FC61RLR:2:87:8114:1891	AAAC(12) AAAAC(15) AAAC(12) AAAAC(15) 	54			1	Sg_110796	TGGCATTTTGATTCGTTTGG	Sg_095913	TGCCAGCAAGTATTTCTCAGG	AAAC(12) AAAAC(15) 	27	1			3	3	1	1
545855_0049_FC61RLR:2:85:11673:4848	ATTTT(15) 	15			1	Sg_035034	CTTGCTTTCAAGGCATGAGG	Sg_057260	TGCAGAAACCAACTCATTCTGG	ATTTT(15) 	15	1			4	2	0	2
545855_0049_FC61RLR:2:53:6348:6771	AAAAC(15) 	15			1	Sg_035284	TTGAGAGATCGGAAGAGCGG	Sg_029727	GAGAGATCGGAAGAGCGTCG	AAAAC(15) 	15	1			48552	115835	737	945
545855_0049_FC61RLR:2:100:4006:5624	ATTTT(15) 	15	ATTTT 		1	Sg_095705	TTGACAATGTTCTGTTCCATTCC	Sg_104817	CCTACTTTTCCAGATTGACCCC	ATTTT(15) 	15	1	ATTTT 		3	5	1	1
545855_0049_FC61RLR:2:61:13137:19503	AAGGAG(24) AAGGAG(42) AAGGAG(24) TCTCCC(18) 	108			1	Sg_091596	AATGGGCTCCATTATCTACTGC	Sg_072169	AAAAGAGGTGCGGAGAGC	AAGGAG(24) 	24	1			1	2	1	1
545855_0049_FC61RLR:2:60:13027:9194	AAC(12) 	12			1	Sg_083283	AAGCCTCATCACTTTTGTCCC	Sg_073159	CATAGCATGTATTTCTGGAAGCC	AAC(12) 	12	1			1	4	1	1
545855_0049_FC61RLR:2:104:19006:3152	AAAAC(20) 	20			1	Sg_039750	CCCAGAAAGATTTTGAACCTGC	Sg_005232	AAAGTTCTGCAAACGAGTATATGCC	AAAAC(20) 	20	1			4	10	4	1
545855_0049_FC61RLR:2:74:17285:10112	AT(12) 	12			1	Sg_093905	TTGACAAACAGCTGTGAAATGG	Sg_074307	GGGAGATGAAGCTGCAAAGG	AT(12) 	12	1			1	3	1	1
545855_0049_FC61RLR:2:82:8458:5310	ATTTT(20) 	20			1	Sg_011082	AAAACATCGTAATGAAATGCAGC	Sg_046218	AAAACATCGTAATGAAATGCAGG	ATTTT(20) 	20	1			1	1	1	1
545855_0049_FC61RLR:2:67:1623:6839	TCC(12) 	12			1	Sg_033706	TATTGCCTCCAGCTCAGTCC	Sg_040505	TTTTGTTTTAGCCTTCTCCCC	TCC(12) 	12	1			1	1	1	1
545855_0049_FC61RLR:2:96:10089:8182	AAAAC(15) 	15			1	Sg_106552	TTGGGATTCTATGATATCTCTGTTGC	Sg_063668	CTATGATGGTGGAGCTGGGG	AAAAC(15) 	15	1			1	1	1	1
545855_0049_FC61RLR:2:60:7720:14885	AAAC(12) AAAC(12) 	24	AAAC 		1	Sg_053891	TCAGCTGTACCTGTTTGGGG	Sg_111708	TGGGCACATCACAGACTCTAGG	AAAC(12) AAAC(12) 	24	1	AAAC 		1	2	1	1
545855_0049_FC61RLR:2:104:13437:10273	TC(18) 	18			1	Sg_024552	TGAGAAAGGTGGTAATGAATGG	Sg_082257	GAAGATATGAGAAAGCATCTTTGAGG	TC(18) 	18	1			5	2	2	2
545855_0049_FC61RLR:2:83:18212:17095	TTGG(12) 	12			1	Sg_027669	TCTACTTATGATCAATCGAAACTCGC	Sg_113507	TGTCTTTAGCTGAATTATTTTAGAAAGGC	TTGG(12) 	12	1			1	1	1	1
545855_0049_FC61RLR:2:3:9462:15754	AAAC(12) 	12			1	Sg_035284	TTGAGAGATCGGAAGAGCGG	Sg_029727	GAGAGATCGGAAGAGCGTCG	AAAC(12) 	12	1			48552	115835	737	945
545855_0049_FC61RLR:2:80:7494:1815	AAAG(12) 	12			1	Sg_066778	TTTTGAAGATCTTTCGCAGGG	Sg_066778	TTTTGAAGATCTTTCGCAGGG	AAAG(12) 	12	1			2	2	2	1
545855_0049_FC61RLR:2:9:16090:19160	AAAT(12) AAAT(12) 	24			1	Sg_007433	TCAAGACATTCTATGGTTCTACATAGG	Sg_058938	TTTTGTATCTGCTGTATTTTCAGTGG	AAAT(12) AAAT(12) 	24	1			4	2	3	1
545855_0049_FC61RLR:2:67:14141:13892	AAAGC(15) 	15			1	Sg_000103	GGAGAGCCCATCCATCTCC	Sg_060788	GCAAGCAATTCTTCTTTTGTGG	AAAGC(15) 	15	1			3	1	0	1
545855_0049_FC61RLR:2:56:11120:16175	AAAT(12) AAAT(12) 	24			1	Sg_037010	AAAGTCTTCTGTTCATTCTTTTGCC	Sg_085385	CGTGCTGCTAATTTACCTCTGG	AAAT(12) AAAT(12) 	24	1			4	2	4	2
545855_0049_FC61RLR:2:6:18936:5352	TGC(12) TGC(12) 	24			1	Sg_088410	ATGAAAGCCATTCAGGAGGC	Sg_114311	TTCATGGAGGGCAGTTTTCC	TGC(12) TGC(12) 	24	1			5	3	1	1
545855_0049_FC61RLR:2:71:16701:16660	ATAC(12) 	12			1	Sg_025904	AAAAGCAGATGACAAAGTTGTGG	Sg_049938	TGTTCTTAATAAGCAATTAGCTATGCC	ATAC(12) 	12	1			3	3	1	1
545855_0049_FC61RLR:2:73:11171:15821	AAC(12) 	12			1	Sg_035284	TTGAGAGATCGGAAGAGCGG	Sg_029727	GAGAGATCGGAAGAGCGTCG	AAC(12) 	12	1			48552	115835	737	945
545855_0049_FC61RLR:2:96:16470:1949	TTCCC(15) 	15			1	Sg_060622	TTTCTAACCTCAGTCACTGCTGC	Sg_006764	GGAAACTCATGCTCCAGCC	TTCCC(15) 	15	1			2	5	2	2
545855_0049_FC61RLR:2:75:11959:13850	AAGC(16) 	16			1	Sg_076151	CAGAAGAAAGAAGCAGCAGCG	Sg_061398	TAAATGTGACTGTGGCCCCG	AAGC(16) 	16	1			1	3	1	1
545855_0049_FC61RLR:2:101:2985:6290	AAAC(12) 	12			1	Sg_020957	TGAGAGATCGGAAGAGCGG	Sg_029727	GAGAGATCGGAAGAGCGTCG	AAAC(12) 	12	1			123501	115835	12898	391
545855_0049_FC61RLR:2:76:18876:5141	ATGG(12) 	12			1	Sg_003335	TTCTTTACACTGCTCTGTATGGTGC	Sg_021117	AGGGACCACAGTTGAATAAGGC	ATGG(12) 	12	1			2	3	2	2
545855_0049_FC61RLR:2:88:16763:4235	AAAC(16) AAC(12) AAAC(16) AAAC(12) 	56			1	Sg_051281	CGACTTCTGTTAATTTTGTGCAGC	Sg_078519	TGTTAAAGAAGAAAGTGACAAGATCTGC	AAC(12) AAAC(16) 	28	1			1	3	1	1
545855_0049_FC61RLR:2:87:5889:10157	AATGC(20) AATGC(20) 	40			1	Sg_050915	TCAATTCACCCAGTTCTCAGG	Sg_092129	CAGGGAAAGAGGAAACAGGG	AATGC(20) AATGC(20) 	40	1			7	5	7	3
545855_0049_FC61RLR:2:62:16083:16583	AATC(12) AATC(12) 	24			1	Sg_097285	AAACCCTTAACAGTCAGATTTTCCC	Sg_001292	GTTGCGACATTTCACAGTGG	AATC(12) AATC(12) 	24	1			2	1	1	1
545855_0049_FC61RLR:2:89:18346:10658	AAAAC(15) AAAAC(15) 	30			1	Sg_023558	AGAAACAAAGCAAGGGAAGCC	Sg_045774	GTGCTAAAATGAAGACACATCAACC	AAAAC(15) 	15	1			2	1	2	1
545855_0049_FC61RLR:2:10:15466:17469	AGGG(12) 	12			1	Sg_035741	ACAGTCTTTTGTCATTTGGAGGG	Sg_035827	CCCTCTAGCGGCTTGTGC	AGGG(12) 	12	1			3	1	1	1
545855_0049_FC61RLR:2:82:10141:4448	AAAG(12) 	12			1	Sg_030164	TGGGTTCACACCTGTCTTGG	Sg_016787	AGAAAAGAAGGGGAGAGGGG	AAAG(12) 	12	1			2	5	1	1
545855_0049_FC61RLR:2:71:17027:17647	AAAC(12) 	12			1	Sg_013991	ATCTTGCCTGGGATCCTGC	Sg_007779	GGACAGTGACCCTGAGTGGG	AAAC(12) 	12	1			3	7	1	1
545855_0049_FC61RLR:2:65:5536:4579	AAAC(12) AAAACG(18) 	30			1	Sg_019867	TCTCGTATGCCGTCTTCTGC	Sg_029727	GAGAGATCGGAAGAGCGTCG	AAAC(12) AAAACG(18) 	30	1			26478	115835	334	729
545855_0049_FC61RLR:2:10:15697:1090	TTCC(12) 	12			1	Sg_104869	ACCAACCTTTTCCCGACC	Sg_051577	TCCTGTTACAGTATAGTTTTCAAAATACC	TTCC(12) 	12	1			1	2	1	1
545855_0049_FC61RLR:2:55:15264:2634	ATTTT(20) 	20			1	Sg_100262	TGGTATAAAATGGAAGCTATGGG	Sg_026698	TCCATAGTCTCCAGACTCCCC	ATTTT(20) 	20	1			1	2	1	1
545855_0049_FC61RLR:2:62:12847:1595	AAC(12) AAC(12) 	24			1	Sg_073040	AGAGAATGTGTTTTGTTGACCG	Sg_002502	TGTTAAGAGCAAAATTCCAGCC	AAC(12) 	12	1			4	8	4	4
545855_0049_FC61RLR:2:7:15036:10179	ATTTT(15) ATTTT(15) 	30			1	Sg_030806	CAAGGAAAGAAAGCAAAAGATTCC	Sg_038344	CCTGCTATTTTCATCTTCTAGTTAGAGC	ATTTT(15) ATTTT(15) 	30	1			3	2	2	2
545855_0049_FC61RLR:2:64:17447:8715	AAAC(12) AAAC(12) 	24	AAAC 		1	Sg_056080	GCACACTTTCTTCCATTTCGC	Sg_003852	TGGGTGTGGAAGCAAATACG	AAAC(12) AAAC(12) 	24	1	AAAC 		1	1	1	1
545855_0049_FC61RLR:2:12:18181:2957	AAAG(12) 	12			1	Sg_113223	TTCTGGTCTTTTGCTCACAACC	Sg_026129	TGTATGTTATATGGGATAATCAGTCCG	AAAG(12) 	12	1			3	3	1	1
545855_0049_FC61RLR:2:67:2799:10937	AAAC(12) 	12			1	Sg_056564	GTGATCCAGCCCAATAAAGG	Sg_039447	TAGATAATGTTAGCAGTGTAAATGCC	AAAC(12) 	12	1			2	2	2	2
545855_0049_FC61RLR:2:13:18988:4360	AT(14) 	14			1	Sg_086870	AATTCATTTGCTATTCTGGGC	Sg_058154	TCACACTCTTCACACTCCATAGC	AT(14) 	14	1			4	5	3	1
545855_0049_FC61RLR:2:91:15320:19979	AGT(12) 	12			1	Sg_098204	CAGCATGAATTCAGCCATTCC	Sg_063302	GCATTTGCCTGAACATGAGC	AGT(12) 	12	1			1	1	1	1
545855_0049_FC61RLR:2:3:5244:18480	TCC(12) TCC(12) 	24			1	Sg_084685	AGGTGTGGAGGTGTCATGAGG	Sg_077286	CTCTGTCCATCCCTGAGTGC	TCC(12) TCC(12) 	24	1			4	4	4	2
545855_0049_FC61RLR:2:73:7933:19610	AAAC(16) 	16			1	Sg_083961	GGTTTCCAACACAGACTGCC	Sg_093683	CATTTACAGTTCTATTCCCTCTGGC	AAAC(16) 	16	1			3	3	3	1
545855_0049_FC61RLR:2:101:4773:19497	TGCC(12) TGCC(12) 	24			1	Sg_093639	GACCATCCCCATGAAGAGTAGC	Sg_070002	GCAGGCAGGCTTACTGAAGG	TGCC(12) 	12	1			1	7	1	1
545855_0049_FC61RLR:2:94:12067:19552	AAAC(16) AAAC(16) 	32			1	Sg_021343	CAATACAGGACTTCATTTCGAAGC	Sg_044231	GCAAACCTTTCATCAGCAGG	AAAC(16) AAAC(16) 	32	1			7	5	6	2
545855_0049_FC61RLR:2:9:16600:12822	TGGG(12) 	12			1	Sg_067314	TCCTCACTCTTCCAGAGCACC	Sg_033405	AGACAGGATCTCATTCCCAGC	TGGG(12) 	12	1			1	1	1	1
545855_0049_FC61RLR:2:13:1631:18694	AAAC(12) 	12			1	Sg_088368	TCCAACCTGAACCTCTCTTGG	Sg_075199	CACCAAGCATTCCTGAATTACC	AAAC(12) 	12	1			5	3	3	3
545855_0049_FC61RLR:2:98:10763:2027	AGGG(12) 	12			1	Sg_083093	AGAGCAGCCATCCAAACTGC	Sg_111067	GAAAGATGGGGTGGGAGAGC	AGGG(12) 	12	1			3	3	3	3
545855_0049_FC61RLR:2:9:10981:14074	ATT(12) 	12			1	Sg_021657	TGGGGAAAAGAGAAGAGATGG	Sg_055838	GGCATGAAATGAAACGAAGC	ATT(12) 	12	1			2	2	2	2
545855_0049_FC61RLR:2:69:17255:16590	TTC(18) 	18			1	Sg_106028	TTGTTTACAGGCAGTGAGGACC	Sg_061400	TCAGCCATTTTGTTTTCCCG	TTC(18) 	18	1			1	1	1	1
545855_0049_FC61RLR:2:61:9643:11092	ATTTT(15) 	15			1	Sg_059457	TTAATTCTCCACCCAAGCCC	Sg_005913	TCTCAACCAAAGCTATTCTCTCACC	ATTTT(15) 	15	1			1	1	1	1
545855_0049_FC61RLR:2:54:11688:18388	TTCC(12) TTCC(12) 	24			1	Sg_114491	TCCAATTCTCTTCCCAACCC	Sg_018839	TTGTTTGTTAGCCCCACAGG	TTCC(12) TTCC(12) 	24	1			2	1	2	1
545855_0049_FC61RLR:2:2:17126:3411	TTCC(12) TTCC(12) 	24	TTCC 		1	Sg_056710	GGATTATGATAGAATTCTGAGACTGCC	Sg_023917	TTATGTGAATCTGCCGAAACC	TTCC(12) 	12	1	TTCC 		804	1	0	1
545855_0049_FC61RLR:2:61:17888:14475	AAAAC(15) 	15			1	Sg_049533	AGCAATTTGAGAATGCAGCG	Sg_093966	CAATGATTGAGTCACTCTGTTAATTCC	AAAAC(15) 	15	1			4	4	4	2
545855_0049_FC61RLR:2:57:1815:10066	AAAT(12) 	12			1	Sg_101705	CATAAAAGGAACTGGGTGAGAGG	Sg_062263	TGCTTATATTTACACATGCAGTTCTGG	AAAT(12) 	12	1			3	2	2	2
545855_0049_FC61RLR:2:77:11149:17456	AAAC(16) 	16			1	Sg_067168	TCTGTTTCTACATACTCTGCTTTCC	Sg_110667	TTCTATTACAGGCAGTGTTTTAAAGG	AAAC(16) 	16	1			2	3	1	1
545855_0049_FC61RLR:2:74:9054:5693	AT(12) 	12			1	Sg_112995	AATACTAGCAACCGACCCGC	Sg_090782	TGAGTTCCACACTTCAGCCG	AT(12) 	12	1			1	1	1	1
545855_0049_FC61RLR:2:75:6921:2264	TTC(15) 	15			1	Sg_012391	GAAGCTAATGGAGCTGACAGG	Sg_063484	CTCCACCTCTTCTTTCCCC	TTC(15) 	15	1			1	1	1	1
545855_0049_FC61RLR:2:74:8765:9335	ATTTT(15) ATTTT(15) 	30			1	Sg_097369	CGATCCACCACCATCTGC	Sg_049161	GGATGTGTATCAAGCTAAACACAGG	ATTTT(15) 	15	1			1	1	1	1
545855_0049_FC61RLR:2:102:6025:5870	TTCC(12) 	12			1	Sg_062929	TAACCATCATTCCCCACAGC	Sg_005895	TCTCCCCTCTTACCTGAATGC	TTCC(12) 	12	1			2	4	2	2
545855_0049_FC61RLR:2:76:5762:3812	AT(12) 	12			1	Sg_024313	GATAAGCCACGTATTGCACACC	Sg_042340	GCTCAGAGTGGGAAACTGCC	AT(12) 	12	1			1	1	1	1
545855_0049_FC61RLR:2:75:9926:7940	ATGC(16) 	16			1	Sg_009098	TCGCATCGAAATTCTTGACC	Sg_031947	AGGAGGTAAGAATGGGAAGACC	ATGC(16) 	16	1			1	3	1	1
545855_0049_FC61RLR:2:67:8658:17797	AAAGAG(18) 	18			1	Sg_053361	TGTCTTCTCGGTGTTCTCTTGC	Sg_083218	ACATCCATACCGAAACTCTTGC	AAAGAG(18) 	18	1			2	3	2	1
545855_0049_FC61RLR:2:52:14509:15111	AAAAC(15) AAAAC(15) 	30			1	Sg_065419	TTTTACTTGTTCCACACCAAGC	Sg_010362	ACTGGGGTTTCACTGTTGG	AAAAC(15) AAAAC(15) 	30	1			3	2	2	2
545855_0049_FC61RLR:2:94:11579:16477	AAAT(16) AAAT(16) 	32	AAAT 		1	Sg_018037	CCAAAGGCTGACTAAGGTGTGG	Sg_022125	TGTCAGTATTTCAGCTGTCTCTTGC	AAAT(16) 	16	1	AAAT 		3	2	3	1
545855_0049_FC61RLR:2:7:5971:16144	TTC(12) TTC(12) 	24			1	Sg_006244	TTGAAATGTTTTCTTCCAAGTTCC	Sg_034086	TCTAAGCTGAGGGCTTCCG	TTC(12) TTC(12) 	24	1			2	2	2	2
545855_0049_FC61RLR:2:103:7272:2939	AAC(15) AAC(15) 	30			1	Sg_078696	CAGAGCAGTGTTGTACATTTTAGGC	Sg_104242	AGATAATACTCATCTGAATGGGTGC	AAC(15) 	15	1			2	2	2	1
545855_0049_FC61RLR:2:12:14931:19840	AGAGC(15) 	15			1	Sg_108650	TGCAGACTGCTTCACTGTGG	Sg_066352	AAACCACTCTCCCGAAACCC	AGAGC(15) 	15	1			1	1	1	1
545855_0049_FC61RLR:2:7:6083:4423	ATGCT(15) 	15	ATGCT 		1	Sg_012135	GACATACACACGCCAGTGGG	Sg_086179	GTTAGCTCTGAAGTGGTCAGGC	ATGCT(15) 	15	1	ATGCT 		1	3	1	1
545855_0049_FC61RLR:2:51:5278:11909	ATT(12) 	12			1	Sg_068454	CCAATACAACCTGTGAGTTTCCC	Sg_079340	TTTTCAGTGGCACAGCAGC	ATT(12) 	12	1			6	2	1	1
545855_0049_FC61RLR:2:91:10190:14290	AAAC(12) 	12			1	Sg_035284	TTGAGAGATCGGAAGAGCGG	Sg_029727	GAGAGATCGGAAGAGCGTCG	AAAC(12) 	12	1			48552	115835	737	945
545855_0049_FC61RLR:2:75:13030:10278	AAAAC(30) 	30			1	Sg_082278	AATGGGAATCAATTCACAAACC	Sg_007356	CTTGGGCCTACCTCTCACG	AAAAC(30) 	30	1			1	1	1	1
545855_0049_FC61RLR:2:63:16626:12493	ATAC(12) ATAC(12) 	24			1	Sg_077975	ATGATTTGAAGTTCCTGAAAAGGG	Sg_022617	TTGAAATGTTGAAAGATGACCCC	ATAC(12) 	12	1			8	4	2	1
545855_0049_FC61RLR:2:7:4312:10298	AC(14) AC(14) 	28			1	Sg_016379	AATAAGGTTCTAGCAGGAGGGC	Sg_110039	CCATATGGTTGGGTGTGGG	AC(14) AC(14) 	28	1			1	2	1	1
545855_0049_FC61RLR:2:1:3104:19304	AGTG(12) 	12			1	Sg_103644	CCAACTCACCCCAAATCCC	Sg_071513	TATGCAGGGGAGTGTGATGG	AGTG(12) 	12	1			1	1	1	1
545855_0049_FC61RLR:2:11:17337:15730	ATT(12) ATT(12) ATT(12) 	36	ATT 		1	Sg_057640	TGTCATAGGCTTATACCAACACAGG	Sg_050419	CAGCCTTTTCCATTCCTTCG	ATT(12) 	12	1	ATT 		2	5	2	2
545855_0049_FC61RLR:2:2:10663:5180	TCC(12) 	12			1	Sg_022924	CTCCCACTCATGGTACAAGTCC	Sg_102311	CAGCAAGCATTTTCACAGTTTAGC	TCC(12) 	12	1			2	2	2	2
545855_0049_FC61RLR:2:84:3100:18995	AAAC(12) AAAC(12) 	24			1	Sg_072154	CTTCTATTTAGAGCATGATTTCACAGC	Sg_005313	GCAAACATTGATTTGGCATCC	AAAC(12) AAAC(12) 	24	1			2	1	1	1
545855_0049_FC61RLR:2:96:9875:19106	ATTTT(20) ATTTT(15) 	35	ATTTT 		1	Sg_029488	TTGGGAACTGGTCAACTTGC	Sg_087509	GCCCTAATGCTGTAGTCTGTTCC	ATTTT(20) ATTTT(15) 	35	1	ATTTT 		1	3	1	1
545855_0049_FC61RLR:2:73:9534:10720	AAAG(12) 	12			1	Sg_063954	GTGGGATCAAAAGACAGGCG	Sg_102804	GTTTCCTCGAAGTGCGTGC	AAAG(12) 	12	1			2	4	1	1
545855_0049_FC61RLR:2:71:13478:18178	TC(16) AAC(12) 	28			1	Sg_025475	AGTCATCATTCCCTGGTTGC	Sg_081757	TGGTAAGATACTGTCTGACTTCCC	TC(16) AAC(12) 	28	1			4	2	2	2
545855_0049_FC61RLR:2:55:15221:1239	AAAT(12) 	12			1	Sg_097289	ACAGGTTTTGCCAGAATGGG	Sg_089594	AAACATGACGTTGTGGTGTGG	AAAT(12) 	12	1			352	1	1	1
545855_0049_FC61RLR:2:53:14767:6136	TTC(12) 	12			1	Sg_092945	CCTCAATGCGCAGCATATACC	Sg_014688	CACACCCCTGACCACTCACC	TTC(12) 	12	1			3	1	1	1
545855_0049_FC61RLR:2:106:4625:2841	TC(12) TC(12) 	24			1	Sg_021199	GGTAATCAGCTGCAGGATGG	Sg_066797	GCTTTTAACTGGGTTCCTCTGC	TC(12) TC(12) 	24	1			4	5	3	2
545855_0049_FC61RLR:2:89:4317:6498	TCTG(12) 	12			1	Sg_061276	GAGATGATAAGAGAGAATGATTTGAGG	Sg_004279	CCACTGGTCCTCATTTCAAGG	TCTG(12) 	12	1			2	2	1	1
545855_0049_FC61RLR:2:79:3087:8250	TCTG(12) 	12			1	Sg_026587	TGTTTCTCTTCCCTTTGGGG	Sg_069643	TCTTCCCTTTAGGAGTACTCGGG	TCTG(12) 	12	1			1	1	1	1
545855_0049_FC61RLR:2:9:12349:5311	AAAT(12) 	12			1	Sg_102361	TGGAAACACACATGCACAGC	Sg_061117	CTGCTGTCAAAGGCAGAAGC	AAAT(12) 	12	1			1	5	1	1
545855_0049_FC61RLR:2:14:3270:4984	ATC(15) 	15			1	Sg_052663	TTCACCCAAGCAGAAAACCC	Sg_097319	TCATACCAACAGTAACAGCCAGC	ATC(15) 	15	1			1	1	1	1
545855_0049_FC61RLR:2:87:17917:8145	AT(12) 	12			1	Sg_048148	AAGATCGCTTTTGCTCCTGG	Sg_103480	CCTGCAAACCAAAATCTTAAAGG	AT(12) 	12	1			1	1	1	1
545855_0049_FC61RLR:2:71:17806:6729	AAAC(12) 	12			1	Sg_051771	GGCTTAAAGCAAATGAAAGTGAGG	Sg_032344	AAAAGAGCTGTTCATCTGGGC	AAAC(12) 	12	1			1	1	1	1
545855_0049_FC61RLR:2:61:9596:19293	AAAAC(15) 	15			1	Sg_063111	GGGTTTTAGGCTGATGTGGG	Sg_058688	AACAAATTCCACCCCTGTAGC	AAAAC(15) 	15	1			5	5	5	5
545855_0049_FC61RLR:2:61:16038:8414	AAAC(36) 	36			1	Sg_030572	CACAACAAACCTGAGCCAGC	Sg_077063	CAGACGAGAACACAGTATAACATTCC	AAAC(36) 	36	1			1	6	1	1
545855_0049_FC61RLR:2:65:10563:12877	AAAC(12) 	12			1	Sg_100541	GTTGGTTTGTTGGTGTTCCG	Sg_114405	TTGGTTTGTTGGTCAGCAGG	AAAC(12) 	12	1			2	2	2	2
545855_0049_FC61RLR:2:70:7867:15288	AAAC(12) 	12			1	Sg_040327	GAGAAGGGTGGAGTATGCTTGG	Sg_022976	CATTGAGAAGGGTGGAGTATGC	AAAC(12) 	12	1			2	3	1	1
545855_0049_FC61RLR:2:69:7553:15550	AATC(12) 	12	AATC 		1	Sg_008998	TTTGTATCATCTCACCGAGTGC	Sg_071316	TGATCAAGCAAAATGTCCGC	AATC(12) 	12	1	AATC 		1	2	1	1
545855_0049_FC61RLR:2:79:17561:9262	AAAG(12) 	12			1	Sg_084043	TCATATTTGAGCCTGGTAACTCG	Sg_046029	TCATTAGTGTGCTGTAGAGATGACC	AAAG(12) 	12	1			2	1	1	1
545855_0049_FC61RLR:2:78:2953:10586	ATC(12) 	12			1	Sg_086103	TCTGAACAGAGACCTTGGATCG	Sg_113369	CGAGAAACAGAAGAAAACTGCC	ATC(12) 	12	1			2	2	1	1
545855_0049_FC61RLR:2:66:18938:10039	AAC(12) 	12			1	Sg_086527	AAGACCACGTGTTCACTGAAGG	Sg_029480	CAATGCATCATTTTGTTTAACATGC	AAC(12) 	12	1			2	1	1	1
545855_0049_FC61RLR:2:91:5510:11167	ATTTT(15) 	15			1	Sg_057023	GCTAAGAAATGTGTGAAATCCCG	Sg_074972	AAATGTGTGCAGACCTGAGAGC	ATTTT(15) 	15	1			1	1	1	1
545855_0049_FC61RLR:2:13:11618:8803	AAAT(12) 	12			1	Sg_000544	TCATAGCGGAATTGTCTTGC	Sg_055835	TGTAAAAGAGAAAAGTATTTGGTTGG	AAAT(12) 	12	1			1	5	1	1
545855_0049_FC61RLR:2:4:3161:19156	AAAAC(20) 	20			1	Sg_072605	TGACTCTTTGTCCATTTTCTCTAGG	Sg_052136	TCTTTGTCCATTTGCTTTGG	AAAAC(20) 	20	1			1	1	1	1
545855_0049_FC61RLR:2:86:6147:18957	ATT(12) ATT(15) 	27	ATT 		1	Sg_075749	TGTGGCTTAGAGTAATCTTTTCAGG	Sg_088414	TTGCTGTGTCAACATCCTCC	ATT(12) ATT(15) 	27	1	ATT 		5	3	3	3
545855_0049_FC61RLR:2:98:16600:9870	TTGG(12) 	12			1	Sg_099468	CCCTAACTACCAAATACAACCCG	Sg_022980	CCAATTTGCTTTACTGCCCC	TTGG(12) 	12	1			1	3	1	1
545855_0049_FC61RLR:2:77:14187:10140	AAC(12) 	12			1	Sg_054832	TCAATAAATGAGGAGCAGAGGC	Sg_011648	GGCACACAAGCTATAGACAGTTGG	AAC(12) 	12	1			1	1	1	1
545855_0049_FC61RLR:2:82:7423:10167	AAAT(12) 	12			1	Sg_029125	GCAAACAAATAAATAAGGCTTTCTTACC	Sg_085318	TTGCTTGGCAACTTCTGAGC	AAAT(12) 	12	1			2	2	2	2
545855_0049_FC61RLR:2:87:13102:14928	AAAC(16) 	16			1	Sg_116258	ATTGAGCAGTGTGGGTTGGG	Sg_011129	TCATTGATCTGAAGCCAAGAGC	AAAC(16) 	16	1			1	1	1	1
545855_0049_FC61RLR:2:79:12352:4325	TC(12) 	12			1	Sg_010298	CCACCCCTCCAAGTTAATAAAGG	Sg_041229	CCTCCACCGTTTGAAGACC	TC(12) 	12	1			1	1	1	1
545855_0049_FC61RLR:2:83:8260:7407	AAAC(12) 	12	AAAC 		1	Sg_061990	TTATTAGTGCGGACAAACCCC	Sg_011428	GGGGACAAGTCCTGTACATATTGC	AAAC(12) 	12	1	AAAC 		1	3	1	1
545855_0049_FC61RLR:2:68:7326:9159	AACCCT(24) AACCCT(30) AACCCT(48) 	102			1	Sg_077229	ATTTAATATGTCCAAGCATATTCTCC	Sg_051679	AGACAAATCAGAAACCGAACG	AACCCT(24) AACCCT(30) 	54	1			3	1	1	1
545855_0049_FC61RLR:2:103:11549:7180	AAAAC(20) 	20			1	Sg_109919	TCCTTTCTCCTCTTTTCCTGC	Sg_098087	CAGCCTACACACTCCCTTCTAGG	AAAAC(20) 	20	1			1	4	1	1
545855_0049_FC61RLR:2:4:11210:18962	AAAG(12) 	12			1	Sg_034706	TGGAGTTCTCTGAATTCTATTTGC	Sg_034706	TGGAGTTCTCTGAATTCTATTTGC	AAAG(12) 	12	1			2	2	2	1
545855_0049_FC61RLR:2:100:12339:3365	AATG(12) 	12			1	Sg_101554	TGCAGAAGAGTGAAACCAGAGC	Sg_028230	CAGTACAAGCTGTGTTCATGCC	AATG(12) 	12	1			4	4	1	1
545855_0049_FC61RLR:2:102:9075:10880	AATT(12) 	12			1	Sg_074783	CACAGCTGAGAACTCTGAAGGG	Sg_004477	AGGCTCAGAGCTTGGACAGC	AATT(12) 	12	1			4	1	1	1
545855_0049_FC61RLR:2:101:17552:5991	ACC(12) 	12			1	Sg_019867	TCTCGTATGCCGTCTTCTGC	Sg_029727	GAGAGATCGGAAGAGCGTCG	ACC(12) 	12	1			26478	115835	334	729
545855_0049_FC61RLR:2:96:12532:2985	ATT(27) 	27			1	Sg_102730	AAATGTTAGGTTAAAGTAGACTTCTGTTGC	Sg_032410	TCAGTGCACGCTATCAACCC	ATT(27) 	27	1			3	3	3	3
545855_0049_FC61RLR:2:51:18913:3474	ATT(12) ATT(12) 	24			1	Sg_107497	CAAGTAATTAAGTGGTGGTGGC	Sg_000593	AACATGGGCTTCTCATGTCC	ATT(12) ATT(12) 	24	1			2	2	2	1
545855_0049_FC61RLR:2:84:5215:7226	ATAGGG(36) ATAGGG(42) 	78			1	Sg_047076	TGATGTGGATTGGGAGATGG	Sg_021488	TGCAAGATTTTGAAGTGCCC	ATAGGG(36) ATAGGG(42) 	78	1			1	1	1	1
545855_0049_FC61RLR:2:6:6051:11964	AT(14) 	14			1	Sg_116663	AAACTGCACAGTCAGCCAGC	Sg_053566	CAGATTGGTCCCATGAAAAGG	AT(14) 	14	1			1	2	1	1
545855_0049_FC61RLR:2:89:15363:18235	TTCC(12) 	12			1	Sg_023079	AGTGGATGATTGAGCTTGGC	Sg_108938	GAAGGCATCCTCCTTTCCC	TTCC(12) 	12	1			3	2	2	2
545855_0049_FC61RLR:2:97:1397:6961	AAAC(12) 	12			1	Sg_039834	TGTACTTGCAACTTGGCTGACC	Sg_051445	CCTCAGGTTGGCTATACAAAATGC	AAAC(12) 	12	1			3	4	3	3
545855_0049_FC61RLR:2:101:2225:3268	ATAC(12) 	12			1	Sg_062081	TTCTTTTGACATAAAATGAAGGTCC	Sg_029258	CAGGGAAACACCATCAAAACC	ATAC(12) 	12	1			4	2	2	1
545855_0049_FC61RLR:2:78:2397:5688	AAAC(12) AAAAC(15) 	27			1	Sg_092746	CCTTGATGTAATTTTAGCTTCGC	Sg_092746	CCTTGATGTAATTTTAGCTTCGC	AAAC(12) AAAAC(15) 	27	1			4	4	2	1
545855_0049_FC61RLR:2:103:18266:13447	ATAC(12) ATAC(12) 	24			1	Sg_044899	GCCCACAGACAAGGACTAGG	Sg_047146	TTCAGTCTTTATTACTAGAATGATAGTTGG	ATAC(12) ATAC(12) 	24	1			5	7	3	3
545855_0049_FC61RLR:2:71:4106:14004	ATTTT(15) 	15			1	Sg_084061	ACTTGGTGCCTGACAACTGC	Sg_063386	GGGAACTCTTGTGGATTGGC	ATTTT(15) 	15	1			1	1	1	1
545855_0049_FC61RLR:2:10:2390:4260	AAAG(12) 	12			1	Sg_016829	TCTAGGATTCTATGACTCTATGATCTTTGC	Sg_010442	GCATCACTACACAACAGACAATGG	AAAG(12) 	12	1			2	2	1	1
545855_0049_FC61RLR:2:66:16182:1615	ATGG(20) ATGG(40) ATGG(32) 	92	ATGG 		1	Sg_090259	GATCAATCAGTTCATCCGTCC	Sg_097609	TCAATAGGCAGGTATATTGATGG	ATGG(20) 	20	1	ATGG 		1	4	1	1
545855_0049_FC61RLR:2:102:6478:6459	AAAC(16) 	16			1	Sg_006612	AAATGATTTGGTGATGTTGTCCC	Sg_092998	TGATGTTGCCAAGAACAGCC	AAAC(16) 	16	1			1	1	1	1
545855_0049_FC61RLR:2:105:18308:19755	ACCCC(15) 	15			1	Sg_076366	GGACATTCGCCTACCTTTCC	Sg_004379	TTAAAATGTAACAGCCCAGAAGC	ACCCC(15) 	15	1			1	1	1	1
545855_0049_FC61RLR:2:88:17968:14481	TTCCCC(18) TTCCCC(18) 	36			1	Sg_051301	CACTCCCAGCAGGAGATGG	Sg_013021	AAAAGAGCTGGGGATGAGGG	TTCCCC(18) 	18	1			3	4	2	1
545855_0049_FC61RLR:2:74:4199:12643	AT(18) AT(18) 	36	AT 		1	Sg_082881	GGGTAACAGTCAGCAATGCC	Sg_051729	CATTTCAAGGTGTACCAGCCC	AT(18) AT(18) 	36	1	AT 		6	6	0	2
545855_0049_FC61RLR:2:10:5129:10094	AAAC(12) 	12			1	Sg_020957	TGAGAGATCGGAAGAGCGG	Sg_029727	GAGAGATCGGAAGAGCGTCG	AAAC(12) 	12	1			123501	115835	12898	391
545855_0049_FC61RLR:2:53:3158:10910	TC(12) 	12			1	Sg_057851	GTGGAAAGACACTTCACAGAAGC	Sg_086421	CAGATCACCAGCCAGACTGC	TC(12) 	12	1			3	3	3	3
545855_0049_FC61RLR:2:9:11395:16602	ATAC(12) AC(16) 	28	ATAC 		1	Sg_016546	TGATAATATTTTGGGTGACCACTGC	Sg_033041	AAGAAACTTTGCATCACAAGAAACC	ATAC(12) AC(16) 	28	1	ATAC 		2	1	1	1
545855_0049_FC61RLR:2:11:9408:4216	AATGC(15) 	15			1	Sg_075548	TCCTGGTGGGAAGGCAGG	Sg_079836	TAAATGAGGGCTGGGAAGGG	AATGC(15) 	15	1			3	22	2	2
545855_0049_FC61RLR:2:2:14952:10810	AAGT(12) AAGT(12) 	24			1	Sg_052907	CACGAGTGTTTGATTAACCAGG	Sg_101242	TGCCAACATTGTTCTTGAGG	AAGT(12) AAGT(12) 	24	1			1	3	1	1
545855_0049_FC61RLR:2:60:5187:1608	AAC(12) 	12			1	Sg_087079	AAAAGTCTGCATGCTACCCTCC	Sg_015470	AAGACCAAACAGTGAGCTCGG	AAC(12) 	12	1			1	1	1	1
545855_0049_FC61RLR:2:102:16304:1879	AAAG(12) 	12			1	Sg_094159	GCGATATTTGAAAACCCGTAGC	Sg_022744	GAAGTTTGAGGCAGCAAGGC	AAAG(12) 	12	1			3	1	0	1
545855_0049_FC61RLR:2:105:16970:10372	AAC(12) 	12			1	Sg_035284	TTGAGAGATCGGAAGAGCGG	Sg_029727	GAGAGATCGGAAGAGCGTCG	AAC(12) 	12	1			48552	115835	737	945
545855_0049_FC61RLR:2:71:10452:18540	AC(12) 	12			1	Sg_001261	GGAAGAGCGGTTCAGCAGG	Sg_002938	GTCCAGCCCTCACCTCCC	AC(12) 	12	1			110497	1	1	1
545855_0049_FC61RLR:2:83:18170:6922	AAAT(12) AAAT(12) 	24			1	Sg_098738	AATAAATCCCATTCTTGCAAAACC	Sg_089253	TGCTCGATGTGCAGATTTCC	AAAT(12) 	12	1			421	938	184	12
545855_0049_FC61RLR:2:74:8195:16253	AAAT(12) 	12			1	Sg_110114	TGCTGTAAATGTGCTGTAGTGG	Sg_036729	CACCATTGGCTATTCTGTTGC	AAAT(12) 	12	1			4	3	2	2
545855_0049_FC61RLR:2:70:7853:7440	AATT(12) AATT(12) 	24			1	Sg_036155	TAGGCTCCAATTCCCAGTGC	Sg_064215	CAAGAAGTCTGAAAGCAAAGATGC	AATT(12) AATT(12) 	24	1			4	4	4	4
545855_0049_FC61RLR:2:12:6089:17473	AACCCT(30) AACCCT(30) 	60			1	Sg_041976	TGTATTCTACTACAGAGAGAGTCAGGGG	Sg_029727	GAGAGATCGGAAGAGCGTCG	AACCCT(30) 	30	1			4	115835	1	1
545855_0049_FC61RLR:2:3:5708:10397	ATT(12) 	12	ATT 		1	Sg_050589	GAATATGCCTAGTCTGTGTGCCC	Sg_003375	CCCGCCAAAACTACACTGC	ATT(12) 	12	1	ATT 		3	1	1	1
545855_0049_FC61RLR:2:66:14824:12766	AAC(12) AAC(12) 	24			1	Sg_086224	TTTTAATGACCTTCACCTGATGC	Sg_086747	TTTTGCTTTTCCCTGTACCC	AAC(12) 	12	1			1	4	1	1
545855_0049_FC61RLR:2:4:16927:10020	AAAC(16) AAAC(16) 	32			1	Sg_081305	GCTTTACCAGCATGCAATGG	Sg_016125	TGAGCTATTTCCTTTAAAGTTTGGG	AAAC(16) 	16	1			2	2	1	1
545855_0049_FC61RLR:2:89:5529:4422	AAAT(20) 	20			1	Sg_011388	GCGATAATTTGAGTTTTCAGGC	Sg_002680	GGAAGGTCTAAAGCAAAATCAGG	AAAT(20) 	20	1			3	5	3	3
545855_0049_FC61RLR:2:79:3071:17975	ATTTT(15) ATTTT(15) 	30			1	Sg_104120	TTCTGTGGAGATATAATCAGTGCG	Sg_091257	TGAGGGCTTTTACCTGCACC	ATTTT(15) ATTTT(15) 	30	1			2	7	2	2
545855_0049_FC61RLR:2:7:16807:20165	AT(12) AT(12) 	24			1	Sg_016611	CTTGAAGTCCCTTCCAACCC	Sg_103170	GAATCACAGAATGGCCAGGG	AT(12) 	12	1			90	731	13	1
545855_0049_FC61RLR:2:68:13523:5199	AAAC(12) 	12			1	Sg_082254	CAGGATTTAAATTGTAAGCATGTCG	Sg_054370	CAGTTATTCCAGTTTTCATTTGTGG	AAAC(12) 	12	1			2	3	2	2
545855_0049_FC61RLR:2:93:12217:13803	ATAC(12) ATAC(12) 	24			1	Sg_070180	AATATATTGCTTGCACAACTAAGCC	Sg_067652	GCTCAGTACAGAAGCTATTACATCCC	ATAC(12) ATAC(12) 	24	1			5	3	3	3
545855_0049_FC61RLR:2:84:12127:11167	AAC(12) 	12			1	Sg_083505	GCTGGGTATGATTTCTCCAGG	Sg_026580	TGTTTTACAAGGCAACTAATTCGG	AAC(12) 	12	1			4	2	2	2
545855_0049_FC61RLR:2:66:13180:17119	AAAAAT(18) 	18			1	Sg_039914	GTCATCATACCCCTCCAGGC	Sg_036721	TGAGTATCAGCAGATGCTTTTGG	AAAAAT(18) 	18	1			1	5	1	1
545855_0049_FC61RLR:2:68:10708:14465	TGC(18) 	18			1	Sg_029765	ATCTCCTGCCCAAAAGTCCC	Sg_009875	CTGATGCACGCCAGGAGC	TGC(18) 	18	1			1	7	1	1
545855_0049_FC61RLR:2:92:4757:12655	TCTG(12) 	12			1	Sg_067754	CTGCTTGGATGTTGGTGGG	Sg_107438	TGCTAGTAAACCCACAGAATTGC	TCTG(12) 	12	1			3	3	2	1
545855_0049_FC61RLR:2:83:16354:17449	AAC(12) 	12			1	Sg_096927	TGGCAATCAGGACAAAGGG	Sg_098512	CAGGTCTTGGCAGAAAACCC	AAC(12) 	12	1			1	1	1	1
545855_0049_FC61RLR:2:87:5407:10726	TCC(12) 	12			1	Sg_006871	CCTTCTTCCTTTATTGACCCC	Sg_007908	CCTTCTTCCTTTATTGTCCCC	TCC(12) 	12	1			5	1	1	1
545855_0049_FC61RLR:2:14:12006:6481	TC(12) TC(12) 	24			1	Sg_082275	CCAGCCACACCAATTCTAAGG	Sg_089183	AAGCACAGCAGTCACGTTCG	TC(12) TC(12) 	24	1			2	1	2	1
545855_0049_FC61RLR:2:88:17708:4795	AAAT(12) 	12			1	Sg_078287	TCCTAGAGCTGCTTTGTTGCC	Sg_015259	TTTATGCTGTAGAATGCCAATGC	AAAT(12) 	12	1			1	1	1	1
545855_0049_FC61RLR:2:102:1808:15282	AAAC(12) AAAC(12) 	24			1	Sg_046932	AAGGCAAGCAGAGGATCAGC	Sg_110051	ACAATTAAACAGGCAGTTACTACATAAGC	AAAC(12) AAAC(12) 	24	1			2	1	1	1
545855_0049_FC61RLR:2:83:17213:11703	AATC(12) AATC(12) 	24			1	Sg_116350	TCAATCTACAGAATGAGAAATGGC	Sg_080424	TCCCAGTGTTAAATCTTGTTTTGG	AATC(12) 	12	1			6	3	6	3
545855_0049_FC61RLR:2:92:16723:16353	AC(12) 	12			1	Sg_071915	GCTTCTACCCATAACATCTTGTTAGC	Sg_064426	AACTGTCAATTTTGTTGATGATGC	AC(12) 	12	1			1	2	1	1
545855_0049_FC61RLR:2:56:18485:18874	AAC(12) AAC(12) 	24			1	Sg_055974	GCCTTGACATCTCAGGAGAGC	Sg_070087	TTTCAATCCTATCCGAAAGTGC	AAC(12) AAC(12) 	24	1			1	2	1	1
545855_0049_FC61RLR:2:71:18401:14746	TTCC(12) TTCC(12) 	24			1	Sg_107109	GATTATGATAGAATTCTGAGACTGCC	Sg_038034	TGTTAAGTCAAATTATGTGAATCTGC	TTCC(12) 	12	1			812	635	467	3
545855_0049_FC61RLR:2:91:18658:4273	AAAG(12) 	12	AAAG 		1	Sg_061333	GCATTTGGCTCTTCTCAGGG	Sg_006379	TCTAACTGATTCCAAAACCTCTGC	AAAG(12) 	12	1	AAAG 		4	1	1	1
545855_0049_FC61RLR:2:103:7802:2080	TCC(12) TCC(12) 	24			1	Sg_100854	TGTGGAAGCAATGAGCTTGG	Sg_077599	CATATCACCACTTTTCCTCCTCC	TCC(12) TCC(12) 	24	1			3	2	3	2
545855_0049_FC61RLR:2:87:16964:7710	AAAT(12) 	12	AAAT 		1	Sg_055751	CCATGCTATTCCTGTGTGGC	Sg_062988	TTTTGACCCTTCCCTTTTGC	AAAT(12) 	12	1	AAAT 		1	1	1	1
545855_0049_FC61RLR:2:81:17978:8623	AAAC(12) 	12			1	Sg_014575	ACCAAGAAAATCATGAGGTGG	Sg_039677	AAGCACCACAAATAGACATAAAAGC	AAAC(12) 	12	1			2	3	2	2
545855_0049_FC61RLR:2:13:6564:3617	AAAC(12) AAAC(12) 	24			1	Sg_086995	GACATAAAGCAGAAAATGTGAATAAACC	Sg_064920	TTGCAGTGTGCTTTCTTTTCC	AAAC(12) AAAC(12) 	24	1			7	7	7	3
545855_0049_FC61RLR:2:84:3190:11063	AAAT(20) 	20			1	Sg_010048	TCTGCTTTGTTGTCACTTATTTTACC	Sg_078650	GCTTTGTTGTCACTTATTCCACC	AAAT(20) 	20	1			1	2	1	1
545855_0049_FC61RLR:2:102:17217:2441	AT(16) 	16			1	Sg_087776	TGCAACTACCAAATAATGCACCC	Sg_073787	ATCATGTGGAGCCAACTCCG	AT(16) 	16	1			3	1	1	1
545855_0049_FC61RLR:2:93:7124:9509	ATAC(12) 	12	ATAC 		1	Sg_093435	AAGCTTAACCGCAAAGACGG	Sg_084238	TACTTCTCTGCCTCTGCCCC	ATAC(12) 	12	1	ATAC 		2	1	1	1
545855_0049_FC61RLR:2:80:7550:14213	AAC(15) AAC(15) 	30	AAC 		1	Sg_075075	GCAACATTTTGCAATGAGAAGG	Sg_099677	TTCCCTCAGAACTATCTCTACAGCC	AAC(15) 	15	1	AAC 		3	3	2	1
545855_0049_FC61RLR:2:11:17159:7605	AAGC(12) 	12			1	Sg_078532	GTCCTAACGATAGCATAGAACATCG	Sg_029296	CTTTGCCCACTTCACCTGC	AAGC(12) 	12	1			6	6	6	2
545855_0049_FC61RLR:2:91:7357:11201	TC(18) TC(12) TC(16) TC(12) 	58	TC 		1	Sg_039756	CAGAAAAGGCTCTTTCAGTTCC	Sg_072976	AGAAGTGGCTTCAGAGCTGG	TC(12) TC(16) 	28	1	TC 		2	3	2	1
545855_0049_FC61RLR:2:56:15903:12045	AAAG(12) 	12			1	Sg_041176	TAGAGGGAAGTGGTGTGGGG	Sg_106430	TGTTAGAGGTTGGTGCTGGC	AAAG(12) 	12	1			1	1	1	1
545855_0049_FC61RLR:2:59:7390:2049	AAAT(20) AAAT(20) 	40			1	Sg_019191	GAGTAGGGTTGGATGAGGGC	Sg_061611	GAGAAGTCTGCAGAACTGTATGAAGC	AAAT(20) AAAT(20) 	40	1			3	5	3	1
545855_0049_FC61RLR:2:73:16995:16705	AAAAAC(18) 	18			1	Sg_057699	CATGTGTGTATGGAGAGGAGGG	Sg_094982	TCATTATATATACTCAACAGGAAATTGGG	AAAAAC(18) 	18	1			1	1	1	1
545855_0049_FC61RLR:2:96:10513:18092	TCTG(12) TCTG(12) 	24			1	Sg_022062	GCATTTCTTGGAATTCCCTCC	Sg_102759	AAATCCTTGTTGCTCCTGGC	TCTG(12) TCTG(12) 	24	1			2	2	2	2
545855_0049_FC61RLR:2:4:2224:16666	ATT(12) ATT(12) 	24			1	Sg_037654	TTGTCTTTTGGAGAGAAAGCCC	Sg_029727	GAGAGATCGGAAGAGCGTCG	ATT(12) 	12	1			4	115835	2	2
545855_0049_FC61RLR:2:89:11871:13100	AAAT(20) 	20			1	Sg_111509	ATGAACGCTGAATGTAGGTAGG	Sg_061385	GAACTGAGTCAGAGAACATAAATTGC	AAAT(20) 	20	1			5	2	1	1
545855_0049_FC61RLR:2:65:2462:14607	ATC(12) ATC(12) 	24			1	Sg_071406	CAGGTGCAACACAGAGTTTATATGG	Sg_063504	GCACCTGACCTCTGACCAGC	ATC(12) 	12	1			2	2	1	1
545855_0049_FC61RLR:2:83:13599:4183	AAAT(12) 	12			1	Sg_015678	TTGACCTTTAGAACTGTATTTTGGC	Sg_013505	TGGTAGATGATACTTTACCTCTTTGC	AAAT(12) 	12	1			1	1	1	1
545855_0049_FC61RLR:2:66:9440:1992	AAGC(12) 	12			1	Sg_024107	TGCAGTTGTTAGGCGAATGG	Sg_040354	CACTTGAGCTGAAACTACCTGCC	AAGC(12) 	12	1			5	2	2	2
545855_0049_FC61RLR:2:70:16229:19541	AAAAC(20) 	20			1	Sg_080802	TTTGAAGTGCAAAAGGTACTACATCC	Sg_056350	AGTTTTGGCCTGCACATTCC	AAAAC(20) 	20	1			1	1	1	1
545855_0049_FC61RLR:2:94:10242:15979	AAAG(12) 	12			1	Sg_030827	TGTTCAGACAAAGAGAAAATGCC	Sg_012009	TCTGTTTGTCCTCAGCACGG	AAAG(12) 	12	1			1	3	1	1
545855_0049_FC61RLR:2:60:1571:14635	AGGGC(15) AGGGC(15) 	30			1	Sg_035159	CTCCTCAGCAGGAACATTGC	Sg_042656	GATCAACCTCAGAGCCCAGG	AGGGC(15) AGGGC(15) 	30	1			1	1	1	1
545855_0049_FC61RLR:2:101:11665:13652	TC(12) TC(12) 	24			1	Sg_012162	CTCTCTCTGTCTCTCACACATGG	Sg_021727	AGTGAATTGTTTGGTGACATCG	TC(12) 	12	1			6	6	6	2
545855_0049_FC61RLR:2:74:14069:20192	TC(14) 	14			1	Sg_109563	CTTGCTTAGCAGGCAAATGG	Sg_003824	ACCCTTGAATCAAACCAGCC	TC(14) 	14	1			1	2	1	1
545855_0049_FC61RLR:2:106:4294:12342	AAC(12) 	12			1	Sg_115449	AGGGAAACAACAACAGAATGAGG	Sg_083592	GTATGTGCATTAACTTTCATAACTTAGGG	AAC(12) 	12	1			1	2	1	1
545855_0049_FC61RLR:2:72:14114:6497	ATTTT(15) 	15			1	Sg_024974	TTTTCCATCCCATCAACTGC	Sg_024974	TTTTCCATCCCATCAACTGC	ATTTT(15) 	15	1			6	6	4	1
545855_0049_FC61RLR:2:12:17539:3906	AAAC(12) 	12			1	Sg_106062	TCTGACCACAGAGTGAGCCC	Sg_112094	TGACTCCCATCATTCAGTTTAAAGG	AAAC(12) 	12	1			1	1	1	1
545855_0049_FC61RLR:2:101:13758:15451	ATT(12) 	12			1	Sg_019609	GCATATGTGCATATTTATTTGAAGTGC	Sg_099350	TCAAGCAACCAGGTAATGCC	ATT(12) 	12	1			1	5	1	1
545855_0049_FC61RLR:2:8:17277:10514	TCTG(12) 	12			1	Sg_024537	TTGAAGAACTCTCCTCTGTCATATCC	Sg_080566	TCTCCCATCTACCAGCCACC	TCTG(12) 	12	1			3	3	2	2
545855_0049_FC61RLR:2:1:13492:16524	ATT(15) 	15			1	Sg_047437	TCTCAGGGCTTTTGCTTTGG	Sg_005076	CTGTTACCCCATTGCTGCG	ATT(15) 	15	1			3	3	2	2
545855_0049_FC61RLR:2:92:5064:12400	ATT(18) 	18			1	Sg_033176	TTTGCTTAATCTTTTCAGAAGTTGG	Sg_057616	CTCCAGTTGGAGCCTCACG	ATT(18) 	18	1			2	3	2	2
545855_0049_FC61RLR:2:7:6161:17079	AAAT(12) 	12			1	Sg_059556	GGTCCTTGTTTTCCAGATTCG	Sg_091413	ACATGAAATTGGGACCTGGC	AAAT(12) 	12	1			1	1	1	1
545855_0049_FC61RLR:2:9:13340:15319	ACC(12) 	12			1	Sg_062429	GCTTTTCTTACTGCAAATGAGTGC	Sg_016727	GAAGGGCTGTACGATGAGGC	ACC(12) 	12	1			1	1	1	1
545855_0049_FC61RLR:2:1:1571:11908	ATT(12) 	12			1	Sg_028327	TGTTTTCATCTGTGACCAGCC	Sg_034703	CATCTGTGACCATCCCAATCC	ATT(12) 	12	1			12	1	0	1
545855_0049_FC61RLR:2:94:4211:18537	AAAC(16) 	16			1	Sg_101417	TGCTCGGAGTGATGCTTTAGG	Sg_008189	TTCCACTATGTCCTACTATACAACGTCC	AAAC(16) 	16	1			1	1	1	1
545855_0049_FC61RLR:2:71:8859:16199	TGC(12) 	12			1	Sg_024668	TCCTTAGAGAGGCTGGCCG	Sg_019201	TTGAAAGCTGCTGGTTCTGC	TGC(12) 	12	1			1	1	1	1
545855_0049_FC61RLR:2:92:17731:13331	ACC(12) ACC(12) 	24			1	Sg_004593	GTCGCCTTCAGTGTCACAGG	Sg_051256	ACAGCTGGGCGGTCTTACC	ACC(12) 	12	1			4	4	4	1
545855_0049_FC61RLR:2:63:9894:17542	TCC(12) 	12			1	Sg_005683	GAACATTATCTCACTTAGAATAGACAGAGG	Sg_005683	GAACATTATCTCACTTAGAATAGACAGAGG	TCC(12) 	12	1			3	3	2	1
545855_0049_FC61RLR:2:85:6221:9007	AAAC(12) AAAC(12) 	24			1	Sg_106284	GGTCATGATTTGATTAGTCTCTTTGC	Sg_046404	AAAATACACATTTGACATTCCTTTGC	AAAC(12) 	12	1			4	6	2	2
545855_0049_FC61RLR:2:60:6114:16217	AAAC(12) AAAC(12) 	24			1	Sg_015555	CATCATCCACTGTGAAGCCC	Sg_078027	TGTGTGCATGGTTGTATTTCCC	AAAC(12) AAAC(12) 	24	1			1	1	1	1
545855_0049_FC61RLR:2:9:13531:10289	AAAG(12) AAAG(12) 	24			1	Sg_059250	TCTCACCTCTCCCCTCAAGC	Sg_002985	TCCTTTTGCACTCACCTTTCC	AAAG(12) AAAG(12) 	24	1			1	1	1	1
545855_0049_FC61RLR:2:4:15220:10806	AAAC(12) 	12			1	Sg_092012	AAGCAGGATATTCCACCCTCC	Sg_012258	CAGGATATTCCACCCTCATGG	AAAC(12) 	12	1			1	1	1	1
545855_0049_FC61RLR:2:97:16465:5606	AATG(16) AATG(12) 	28			1	Sg_076192	GAGTCGATGTGCCTGTGGG	Sg_085944	AAAGGTTTCAGAAGTTTCACATGC	AATG(16) AATG(12) 	28	1			1	2	1	1
545855_0049_FC61RLR:2:72:13338:11941	AC(34) 	34			1	Sg_114701	TGAATAAGTTCTCTACCTTTTGGTGG	Sg_056017	TTGCTAAAATATTCCAGCTACACACC	AC(34) 	34	1			1	2	1	1
545855_0049_FC61RLR:2:60:8370:5345	TGCC(12) TGCC(12) 	24			1	Sg_019486	GAAGATACTAGGCCTGCCTGC	Sg_026598	ACAAGCTATTATCTTTTATGTCCTGG	TGCC(12) TGCC(12) 	24	1			1	3	1	1
545855_0049_FC61RLR:2:2:18013:6667	AAAAG(15) AAAAG(15) 	30			1	Sg_037611	CAATGCAATTAAGAGAATGAAAAGG	Sg_084529	TTGAAAGCAGACAGTCTCAAAGG	AAAAG(15) 	15	1			4	3	2	1
545855_0049_FC61RLR:2:50:4587:9963	AC(12) 	12			1	Sg_000373	GGCAATCCAAGTTGATGAGG	Sg_080088	TGTTTGTTAAATCCTCCAAAACC	AC(12) 	12	1			1	3	1	1
545855_0049_FC61RLR:2:58:6402:3902	AAAT(12) 	12			1	Sg_029125	GCAAACAAATAAATAAGGCTTTCTTACC	Sg_085318	TTGCTTGGCAACTTCTGAGC	AAAT(12) 	12	1			2	2	2	2
545855_0049_FC61RLR:2:95:5233:2541	TGGCC(15) 	15			1	Sg_109170	ACATCACAGCCATTCCTGCC	Sg_000782	TCAAAAGAAGAGCTCCATCGG	TGGCC(15) 	15	1			44	11	1	1
545855_0049_FC61RLR:2:57:6384:6667	AAAAAC(18) 	18			1	Sg_063692	GTCCGGAAATGAAGAAAATGG	Sg_044335	TGCTGTGTACACTACTGCTTCTGC	AAAAAC(18) 	18	1			3	2	2	2
545855_0049_FC61RLR:2:92:8718:13937	TTCC(12) 	12			1	Sg_002226	GAATTGAGTGCACCCTCAGC	Sg_033165	GATGCCTGGGATTCTTCTGG	TTCC(12) 	12	1			201	5	0	3
545855_0049_FC61RLR:2:86:11512:9935	ATTTT(15) 	15			1	Sg_056493	TTTTCAAAGCTCAATAAACTCAACC	Sg_056493	TTTTCAAAGCTCAATAAACTCAACC	ATTTT(15) 	15	1			4	4	2	1
545855_0049_FC61RLR:2:97:3803:16603	AAAC(12) 	12			1	Sg_006739	GTTCTGAAACTTTGGTTTTGTGG	Sg_081519	AACCTTGACACAGCACGAGG	AAAC(12) 	12	1			1	1	1	1
545855_0049_FC61RLR:2:2:3919:19208	AAAT(12) 	12			1	Sg_103857	CACTATGGCCCAAAATGTGC	Sg_012242	GAAACTCTGACGGGTGGTCC	AAAT(12) 	12	1			2	1	1	1
545855_0049_FC61RLR:2:94:4195:13808	AAC(12) 	12			1	Sg_105826	TGGCCAGAAGAATCCAATCC	Sg_069261	CAGAGTCATTTAGAGTCATTTCCAACC	AAC(12) 	12	1			2	2	1	1
545855_0049_FC61RLR:2:85:13310:1495	AAAT(12) AAAT(12) 	24			1	Sg_033883	ATCCATCCAGTAAGCTGCCC	Sg_034421	TTCAACCTGTTCCATGGTTCC	AAAT(12) AAAT(12) 	24	1			3	4	3	2
545855_0049_FC61RLR:2:106:13714:11574	AC(20) 	20			1	Sg_034482	TTCCTATATTCATCCAATGTATTCCG	Sg_069531	TGTATGGTGCAAAGACTGAAAATAGC	AC(20) 	20	1			1	1	1	1
545855_0049_FC61RLR:2:73:16810:11074	AAAG(12) 	12			1	Sg_034102	GGAATAATAAAATGTTTCATGGGG	Sg_045541	AAGGGAAACAGAAATAGCCACC	AAAG(12) 	12	1			1	1	1	1
545855_0049_FC61RLR:2:9:9221:8188	AAAC(12) 	12			1	Sg_032439	GCTCTTGCCAAAGGTTTTCC	Sg_039193	CTTTCCATCCTTTGCCTTGG	AAAC(12) 	12	1			2	1	1	1
545855_0049_FC61RLR:2:77:10053:19031	AAAC(16) 	16			1	Sg_020385	ATGTCTTTGCCACATCCTGC	Sg_072818	GGCTATTAATCCCCTTCCCG	AAAC(16) 	16	1			45	19	0	1
545855_0049_FC61RLR:2:60:12221:18869	AAAC(16) 	16			1	Sg_103562	TTAGGGCTAAATGGGAATATGG	Sg_068273	TTGATTCCGTATAAGAATCTAGTGGC	AAAC(16) 	16	1			1	4	1	1
545855_0049_FC61RLR:2:8:19584:7054	ATC(12) 	12			1	Sg_107159	CATCTCTTAGGTTATGCAGTTTTACAGG	Sg_046132	TCTCAGTCAAAACAAGTTGCTTCC	ATC(12) 	12	1			1	3	1	1
545855_0049_FC61RLR:2:81:5193:14976	TGC(15) 	15			1	Sg_056683	TGCTTTACTTGCTGCCAAGG	Sg_009178	AACAAGGCACACAGAATCGC	TGC(15) 	15	1			1	5	1	1
545855_0049_FC61RLR:2:100:16183:4304	TGCC(16) TGCC(16) 	32			1	Sg_028515	CAAGGCAAAACAAATAATTGCC	Sg_019873	GAACATCAGGGACCCAAAGC	TGCC(16) TGCC(16) 	32	1			3	3	3	3
545855_0049_FC61RLR:2:78:7250:2534	AAAG(16) 	16			1	Sg_056747	ATTCTTTGTGCCCTCTTGCC	Sg_052124	CCATACCCCTCCCTGTAGGC	AAAG(16) 	16	1			3	2	2	2
545855_0049_FC61RLR:2:95:10991:12111	ATAC(12) 	12			1	Sg_114147	GCTTTATGAGCACATTTCAACCC	Sg_036517	TCTTGTTTTAACAGATTTATGAGCCC	ATAC(12) 	12	1			1	1	1	1
545855_0049_FC61RLR:2:73:2468:11181	AAAC(12) 	12			1	Sg_018934	GGATCTTCTACCTCATTATGTACTGCC	Sg_043973	TGCCACAGTACTGCAGAAGG	AAAC(12) 	12	1			2	1	1	1
545855_0049_FC61RLR:2:6:8700:6858	AAGC(16) 	16			1	Sg_083701	TCAAATGCTTGATGGAAAAGC	Sg_079895	TGAGCTGTCAAATCCACTGC	AAGC(16) 	16	1			1	1	1	1
545855_0049_FC61RLR:2:77:10774:2911	TGC(12) 	12			1	Sg_055402	TCATTCCCCAGGATGTAATGC	Sg_049034	CCCTTCTTACCAAGGTCCAGC	TGC(12) 	12	1			1	1	1	1
545855_0049_FC61RLR:2:55:3694:1360	ATTAGT(30) AAC(12) ATTAGT(30) AAC(12) ATT(12) 	96			1	Sg_064683	GCTGAAATGTTTCCCTTTAACCC	Sg_050092	CAACTGTGCATTTATCACTGAAGG	ATTAGT(30) AAC(12) ATTAGT(30) AAC(12) ATT(12) 	96	1			3	1	1	1
545855_0049_FC61RLR:2:14:14049:3316	TTC(12) ATC(12) 	24			1	Sg_072837	GGCAGAAAGAAACCAACACG	Sg_049337	TCAGAGGGAAATCTTTGCTACC	TTC(12) ATC(12) 	24	1			1	1	1	1
545855_0049_FC61RLR:2:12:15184:13628	TGC(12) 	12			1	Sg_011497	GCACTGCCATCTACTCCAGC	Sg_046766	ACACAGAGCCTGTCCTTCCC	TGC(12) 	12	1			3	1	1	1
545855_0049_FC61RLR:2:88:13601:8066	ATAC(12) 	12			1	Sg_115471	CCCCTAACCACCCAATACCC	Sg_085540	TCTAGAGGTGGTTTAATACTTCCATCC	ATAC(12) 	12	1			1	3	1	1
545855_0049_FC61RLR:2:86:17461:15073	AAC(12) 	12			1	Sg_020501	AAGGTACATGAAGTTTGGCTGC	Sg_098459	TCACGTTCAGTGCAAATAGATCC	AAC(12) 	12	1			2	1	1	1
545855_0049_FC61RLR:2:70:17095:12823	AAAT(12) 	12			1	Sg_101011	TCTTGTTGTTATGGTAGGCTATCTGG	Sg_059891	TTGTTATGGTAGGCTATCTGGGG	AAAT(12) 	12	1			3	1	1	1
545855_0049_FC61RLR:2:11:10147:9248	TCTGG(15) 	15			1	Sg_078807	GCATAACATTGGCAGTTCCC	Sg_053451	TCCATGTCCTACGGCTTTCC	TCTGG(15) 	15	1			47	63	3	1
545855_0049_FC61RLR:2:79:6342:13392	AAAC(12) 	12			1	Sg_040543	GCTGACCTCCCAAGTTTTGC	Sg_025749	AAACAAGGACTGACCTCATTGG	AAAC(12) 	12	1			5	3	3	1
545855_0049_FC61RLR:2:77:4520:10653	ACC(12) 	12			1	Sg_100020	AGAAACACCCAGCCACTGC	Sg_044507	TGTTCATGATACACCCAGGC	ACC(12) 	12	1			1	4	1	1
545855_0049_FC61RLR:2:84:8444:6836	AT(12) AT(12) 	24			1	Sg_078365	TCCTCCACTCTACTTTGAGCTGC	Sg_057358	GCTACTTGCTGCTTTCTTGGG	AT(12) 	12	1			5	5	4	2
545855_0049_FC61RLR:2:71:3203:17144	AC(12) AC(12) 	24			1	Sg_026101	AGCTTCTGCCTGAAAAGGGG	Sg_033077	ACTGATTACAGGAAGGCGGG	AC(12) AC(12) 	24	1			1	1	1	1
545855_0049_FC61RLR:2:61:14993:9907	TTCC(12) 	12			1	Sg_009731	TCCACTGGGAGGAAGAGAGG	Sg_102476	TTATCCACAGGTCTGCGAGG	TTCC(12) 	12	1			1	1	1	1
545855_0049_FC61RLR:2:80:6284:6112	AAAT(16) AAAT(28) 	44	AAAT 		1	Sg_000492	CACCTTAGAAAGTCGTGACAGCC	Sg_114880	AAAATGTATTTGCATGTTTAGTGGC	AAAT(16) 	16	1	AAAT 		1	2	1	1
545855_0049_FC61RLR:2:102:3589:3005	ATT(15) 	15			1	Sg_041076	TTCAAACATGCATGAGGAGG	Sg_062995	TACAAGAAATAGAAATCCCTTTGC	ATT(15) 	15	1			5	2	1	1
545855_0049_FC61RLR:2:74:10056:11756	TTCCC(70) AAGAG(30) TTCCC(25) AAGAG(50) 	175			1	Sg_112406	GGGAAGGGAAGAGAAGGG	Sg_100937	TGCCTCGCGTAGTGTAAGC	AAGAG(30) 	30	1			19	1	1	1
545855_0049_FC61RLR:2:55:10641:16352	AT(12) AT(16) 	28	AT 		1	Sg_056796	CACCTACAATTACAGCAGAGAGCC	Sg_034449	TCTAGCACACAGTAAGAACTCAGGC	AT(12) 	12	1	AT 		3	6	3	3
545855_0049_FC61RLR:2:55:3722:16497	AATGC(15) 	15			1	Sg_019381	TTATGGAGAAGAGGGGAGCG	Sg_003334	AATCAAAATTATGGAGAAGAGATGTAGC	AATGC(15) 	15	1			1	1	1	1
545855_0049_FC61RLR:2:56:19263:12382	TGCC(12) TGCC(12) 	24			1	Sg_084327	ATGATTTGTTGCCTCCCACC	Sg_027239	TTTAACGTGGGTCAACTGCC	TGCC(12) TGCC(12) 	24	1			4	4	4	2
545855_0049_FC61RLR:2:80:16125:5445	AAAC(12) ATT(15) AAAAC(20) ATT(12) 	59	ATT 		1	Sg_028498	GATGCACCGTAGACAGTTCCC	Sg_070968	TCAGAGAAACATATGTGATTAATGACTCC	ATT(15) ATT(12) 	27	1	ATT 		2	2	2	1
545855_0049_FC61RLR:2:103:13625:16930	TC(12) 	12			1	Sg_032090	TCACCCAACTAAAGACACCCC	Sg_017842	CCATCAGTCAACTAAAGAGAGCCC	TC(12) 	12	1			1	3	1	1
545855_0049_FC61RLR:2:51:6147:8464	AAAAAC(18) 	18			1	Sg_088942	TTTGACATTTAATCTCTGCTGATTCC	Sg_083180	CATGTACAAGATCTTCACCTGGC	AAAAAC(18) 	18	1			4	7	0	2
545855_0049_FC61RLR:2:84:7606:17532	AAC(12) AAC(12) 	24			1	Sg_113073	GTGCTCAGAAAAGACCCTGC	Sg_000814	CTTGCTGGTACTAGCTGAAAGC	AAC(12) AAC(12) 	24	1			2	2	2	1
545855_0049_FC61RLR:2:100:19139:5433	AT(12) 	12			1	Sg_017843	GCTATGCTGACTCTTTCCCG	Sg_024022	TCTCCTCTATCTGCATACTAAGCACC	AT(12) 	12	1			1	1	1	1
545855_0049_FC61RLR:2:75:10766:15372	AAAG(12) AAAG(12) 	24			1	Sg_073843	GCCTGAAAAGCATACGAACG	Sg_112272	CAGTACAAATCCATCCCTACTGC	AAAG(12) 	12	1			4	2	4	2
545855_0049_FC61RLR:2:61:10377:17764	AAAC(12) 	12	AAAC 		1	Sg_000642	TTGCAGGAGTCATTTCAGATCC	Sg_000642	TTGCAGGAGTCATTTCAGATCC	AAAC(12) 	12	1	AAAC 		4	4	4	3
545855_0049_FC61RLR:2:65:18814:12651	TGTGC(15) 	15			1	Sg_056709	TTCCCCTACTTTTCCTGTCCC	Sg_086352	TCATTTGACAACCTGTGTCTGG	TGTGC(15) 	15	1			1	2	1	1
545855_0049_FC61RLR:2:4:13403:7246	AAAT(12) AAAT(12) 	24			1	Sg_020989	TGCATGTCACAATCTGCTCC	Sg_033574	TGATGGTACTAATATATGTGCTTACTCGC	AAAT(12) AAAT(12) 	24	1			1	1	1	1
545855_0049_FC61RLR:2:61:9140:18759	AC(14) 	14			1	Sg_088520	TACTCGGGTGCAGGGAAGC	Sg_052911	TGTCTATCATTATGCTTAAATTACAGCTCC	AC(14) 	14	1			1	1	1	1
545855_0049_FC61RLR:2:9:11502:15940	AAAT(12) 	12			1	Sg_018449	CGTTCTCAAGGGTAAAGCTGC	Sg_079980	GCAGTGAATGACCAACTCGG	AAAT(12) 	12	1			1	2	1	1
545855_0049_FC61RLR:2:64:18747:5356	AC(12) AC(12) 	24			1	Sg_026254	GATAATCTTTGTATTTCATGTGTAGGG	Sg_093434	TCTTAATATCCTCTACCTTGTTTCCC	AC(12) 	12	1			4	2	2	1
545855_0049_FC61RLR:2:89:3208:12399	AAAC(12) 	12			1	Sg_054404	GACAAGGGCTGTGTAAGCAGG	Sg_045506	CCCATCTCAGCTTCTGCTGC	AAAC(12) 	12	1			2	2	1	1
545855_0049_FC61RLR:2:64:4438:14372	AATC(12) AATC(12) 	24			1	Sg_083255	GCTGGGATAGCACGAAAAGC	Sg_054596	AGTTCTGCACCTTCCCTTGG	AATC(12) AATC(12) 	24	1			29	5	3	1
545855_0049_FC61RLR:2:90:14332:13634	AAAC(12) 	12			1	Sg_096947	AGCCTTGTCTTTAATTGCAGC	Sg_104345	TCATTGGAAAGCAAATGTAAGC	AAAC(12) 	12	1			2	2	1	1
545855_0049_FC61RLR:2:93:10527:15585	ATCT(12) 	12			1	Sg_088581	TGATTTTCTTGCAGGTAAACTGG	Sg_100158	AAAACATATTTTCCTAAGGGATGG	ATCT(12) 	12	1			2	1	1	1
545855_0049_FC61RLR:2:94:7334:8324	AC(18) AC(18) 	36			1	Sg_050528	GACAAAATTCAGATTTGTGATGG	Sg_085019	TCATTACTGTTTTATTTCTCTACAGCC	AC(18) 	18	1			3	1	2	1
545855_0049_FC61RLR:2:83:12080:11914	AAGC(12) AAGC(12) 	24			1	Sg_091355	TATGCAGCACTGAGCCTTCC	Sg_081602	CCAGAGAGACACGAGGACCC	AAGC(12) AAGC(12) 	24	1			3	3	3	3
545855_0049_FC61RLR:2:104:6370:14718	ATAC(12) ATAC(12) ATAC(16) 	40	ATAC 		1	Sg_081253	TTACGTACACAAACCAGCCCC	Sg_007489	ACCAGCCCCAAAATAACCG	ATAC(12) ATAC(12) ATAC(16) 	40	1	ATAC 		4	1	1	1
545855_0049_FC61RLR:2:100:10942:8798	AAAC(16) AAAC(16) AAAC(16) 	48			1	Sg_038490	TTAATTCAGCTGAGTCTTCATATATGTCC	Sg_000540	TGTTAGCTTCATAACCAATGCTGG	AAAC(16) 	16	1			4	4	2	1
545855_0049_FC61RLR:2:52:4054:5822	AAC(12) 	12			1	Sg_020957	TGAGAGATCGGAAGAGCGG	Sg_029727	GAGAGATCGGAAGAGCGTCG	AAC(12) 	12	1			123501	115835	12898	391
545855_0049_FC61RLR:2:70:12939:6211	ATCTC(15) 	15			1	Sg_038869	TGCTTGACCTTCTGGAGTCG	Sg_082660	TGTTGGGACAGATGTTTCGG	ATCTC(15) 	15	1			1	2	1	1
545855_0049_FC61RLR:2:83:12585:1469	AAAC(16) AAAC(16) 	32			1	Sg_071561	TCAGTATAACCTCTGTTTCAGATCCC	Sg_000116	CCTTCCAACCTAAGCCATCC	AAAC(16) AAAC(16) 	32	1			2	9	2	1
545855_0049_FC61RLR:2:12:5233:16690	AAAC(20) 	20			1	Sg_019867	TCTCGTATGCCGTCTTCTGC	Sg_029727	GAGAGATCGGAAGAGCGTCG	AAAC(20) 	20	1			26478	115835	334	729
545855_0049_FC61RLR:2:74:14198:4887	ATT(12) ATT(12) 	24			1	Sg_020694	GAAGCATACGCTAACACCCC	Sg_107933	AACCCCTTTGCAAGTTAGAGG	ATT(12) ATT(12) 	24	1			5	2	4	2
545855_0049_FC61RLR:2:92:9545:16728	ATT(15) 	15			1	Sg_073042	CTTCATTTGAGTTTCCTTTATAATTCAGC	Sg_061546	TTCGCTTTTCTGCACACTGC	ATT(15) 	15	1			1	2	1	1
545855_0049_FC61RLR:2:7:10881:2966	AAAT(16) AAAT(16) 	32	AAAT 		1	Sg_043587	TTTTGAGGAAGGCACAGAAGC	Sg_001454	TTCAGAGATATTCCAAGAACAGGG	AAAT(16) AAAT(16) 	32	1	AAAT 		3	4	3	3
545855_0049_FC61RLR:2:94:14750:8750	AAAAC(15) 	15			1	Sg_076333	AAACTCGGCTCAACAACAGC	Sg_076333	AAACTCGGCTCAACAACAGC	AAAAC(15) 	15	1			2	2	2	1
545855_0049_FC61RLR:2:82:16315:17129	AAC(12) AAC(12) 	24			1	Sg_105790	TCAATTTGATAGATGTATGTGGTTGG	Sg_071924	AAATCTGACTGCATGGAAGCC	AAC(12) AAC(12) 	24	1			1	8	1	1
545855_0049_FC61RLR:2:79:14515:11553	AAAAAC(18) 	18			1	Sg_074743	TCTGTCTGCCCTCAGTTTGG	Sg_008295	TTCTGTGGATGGTGCTTCTAGC	AAAAAC(18) 	18	1			1	1	1	1
545855_0049_FC61RLR:2:96:16714:13769	AAAC(12) 	12	AAAC 		1	Sg_072488	GGTTGCACTGACTGACACAGG	Sg_085766	TCTGTTCAGCTTTTCAGTAACATCC	AAAC(12) 	12	1	AAAC 		4	3	2	2
545855_0049_FC61RLR:2:58:17330:16516	ATT(12) 	12			1	Sg_066594	CAAATTTTGATAGGCTCAGATTCC	Sg_024282	TGACACACTTAATACATTTCAGTCACC	ATT(12) 	12	1			6	10	6	1
545855_0049_FC61RLR:2:56:6936:9719	TTCC(12) 	12			1	Sg_034077	CATGATATTTTGCTGTGCTAGTGC	Sg_014110	AAACCACTTTCTTCTTGTATCAGGC	TTCC(12) 	12	1			1165	685	31	5
545855_0049_FC61RLR:2:64:10464:11056	AGGG(12) 	12			1	Sg_076225	TGAGCAGGGAGTTATTCTGTACTTAGC	Sg_075062	TAAATTGGGTCCAGTGGTGG	AGGG(12) 	12	1			5	5	5	5
545855_0049_FC61RLR:2:77:13306:11964	AAC(12) 	12			1	Sg_049092	CGGAAGGCATGTGTTATTAAAGG	Sg_105936	TTTTAAAATCTTGGAATGGAAGGC	AAC(12) 	12	1			3	1	1	1
545855_0049_FC61RLR:2:71:10122:17182	AAGC(12) AAGC(12) 	24			1	Sg_100292	AAAAGAAAGTAGTTTTGCTCTGTGG	Sg_076936	TTTTGTGGTATTTCTTGCTTGC	AAGC(12) AAGC(12) 	24	1			7	5	7	4
545855_0049_FC61RLR:2:59:4846:16161	AAAC(12) 	12			1	Sg_029118	AAGAAAATCTTTGTTGCTGTGGG	Sg_041625	CCATTCAACTGTTTGGTGTCG	AAAC(12) 	12	1			2	2	2	1
545855_0049_FC61RLR:2:9:12763:18060	TGGG(12) 	12			1	Sg_035284	TTGAGAGATCGGAAGAGCGG	Sg_029727	GAGAGATCGGAAGAGCGTCG	TGGG(12) 	12	1			48552	115835	737	945
545855_0049_FC61RLR:2:74:16189:2737	AC(12) 	12			1	Sg_014525	AGAGCACACTCATTGACTGCC	Sg_056593	TCATTCACACACACCCAACC	AC(12) 	12	1			1	1	1	1
545855_0049_FC61RLR:2:98:8835:16460	AC(12) 	12			1	Sg_039531	ACAAAACAACACGCACCACC	Sg_029727	GAGAGATCGGAAGAGCGTCG	AC(12) 	12	1			1	115835	1	1
545855_0049_FC61RLR:2:77:10524:2776	TCTG(12) TCTG(12) 	24	TCTG 		1	Sg_071587	GGCATGGTTCAAGCAGTAGC	Sg_109956	GGACAATACTACCTTCCCTGTCC	TCTG(12) TCTG(12) 	24	1	TCTG 		2	2	2	2
545855_0049_FC61RLR:2:3:14194:19940	TGC(12) 	12			1	Sg_061915	TCTTCATGTCTAAAGAAAGCTGTTGG	Sg_058978	GGCTAGTAAGTGGGTGACACAGC	TGC(12) 	12	1			3	3	3	3
545855_0049_FC61RLR:2:4:9443:4145	AAAC(12) 	12			1	Sg_049888	CATATGATGTTTAGCTTTGACTTTTCC	Sg_101305	CAGAACTTGGTTATTCATGAGGC	AAAC(12) 	12	1			3	4	2	2
545855_0049_FC61RLR:2:58:19093:15791	TCC(12) 	12			1	Sg_022576	GAAGGCTTCTCAGGTGCAGG	Sg_029102	TTCCACTGGCTTGTTTCTGG	TCC(12) 	12	1			6	5	1	1
545855_0049_FC61RLR:2:106:9865:9998	TCC(12) TCC(12) 	24			1	Sg_017760	GGAATGTGCCTTCCAAGTCC	Sg_085732	TCATGATTTCCACCCGAGC	TCC(12) TCC(12) 	24	1			3	2	1	1
545855_0049_FC61RLR:2:84:17106:15288	AAAG(12) 	12			1	Sg_019229	ATAGTAAATGAACACATTTCATGGC	Sg_083167	AACACATTTCATGATTTCCATCC	AAAG(12) 	12	1			1	4	1	1
545855_0049_FC61RLR:2:51:3464:6914	AAAG(12) 	12			1	Sg_052187	GACAGACCACAAAGGATGGG	Sg_018525	TCTCTTGACAGACCACAAAGGG	AAAG(12) 	12	1			4	1	1	1
545855_0049_FC61RLR:2:4:4976:7643	AAAC(24) 	24			1	Sg_013110	TGGTCAACATTTTGGCTTGC	Sg_101314	GGTCAACATTTTGGCTTCCC	AAAC(24) 	24	1			1	1	1	1
545855_0049_FC61RLR:2:54:19300:2198	AAAAAG(18) 	18			1	Sg_062765	TTGAATCTCCCAACAAATCTGC	Sg_020027	TGCCTCACTGCAAATCACG	AAAAAG(18) 	18	1			4	3	3	3
545855_0049_FC61RLR:2:84:13830:11841	AAC(15) AAC(15) 	30	AAC 		1	Sg_060481	GAAATAAAGATTTGGAAGACAAAGC	Sg_029308	CATAATGTTTGAAGCAACCTCC	AAC(15) 	15	1	AAC 		5	2	3	1
545855_0049_FC61RLR:2:97:9242:9793	AAAT(12) AAAT(12) 	24			1	Sg_050964	TCAATAAAGAATGACATTTCTGTGAGC	Sg_112720	TTACTGTAGAATTTGGAAAGACATGC	AAAT(12) 	12	1			2	2	2	1
545855_0049_FC61RLR:2:103:8829:8500	AAAC(12) 	12			1	Sg_070581	TTTTGTCTGCTGTCTCAGGC	Sg_099950	ACTATTGTTATACACAACCATGCG	AAAC(12) 	12	1			2	1	1	1
545855_0049_FC61RLR:2:10:17020:5889	AAAT(12) AAAT(12) 	24			1	Sg_023436	GGTGCTTGTGCTTTGTAAGTTCC	Sg_071068	TGTCAAAACCTTGTTCAAAGAACC	AAAT(12) AAAT(12) 	24	1			2	8	2	2
545855_0049_FC61RLR:2:102:4910:5186	TTCC(12) 	12			1	Sg_005690	GTTTTCTTATAGCAATGGTCTCCG	Sg_027782	CACGCCCGCTCTTTATATCC	TTCC(12) 	12	1			4	1	1	1
545855_0049_FC61RLR:2:4:5559:12779	AAAT(12) 	12			1	Sg_019127	TTTTCTTGCTACTACCACACAGC	Sg_087782	CTATTAACACACTAAATATCAAACTGCG	AAAT(12) 	12	1			1	2	1	1
545855_0049_FC61RLR:2:4:17308:16706	TTCC(12) TTCC(12) 	24			1	Sg_085960	GCAGAACAAAAGCTCCCAGC	Sg_004137	AAACATCAGGGGAGGTGAGC	TTCC(12) 	12	1			2	2	2	1
545855_0049_FC61RLR:2:12:17426:15589	ATGGC(15) 	15			1	Sg_041780	TCATGCAGTTTCCCTTTTCC	Sg_005975	CTGTGTTTTGCTGGCTCTGG	ATGGC(15) 	15	1			1	2	1	1
545855_0049_FC61RLR:2:65:13371:13475	TTCC(12) 	12			1	Sg_094097	CTAAAGATACTTGGGTGGCTGC	Sg_061996	GCAGGTTTCTATTGTACATCATCTCC	TTCC(12) 	12	1			1	1	1	1
545855_0049_FC61RLR:2:13:15772:2721	AAAAC(15) 	15			1	Sg_016082	TTGCAGAATTACAATGCGCC	Sg_095513	GGATGGCTTCGTCTCATCG	AAAAC(15) 	15	1			1	3	1	1
545855_0049_FC61RLR:2:59:18370:6075	AAAC(16) 	16			1	Sg_038828	CAATTGGTATTTAACAGACTGTGATGC	Sg_027728	GCTCTGCTTATTTGTGCCATCC	AAAC(16) 	16	1			4	4	3	3
545855_0049_FC61RLR:2:98:12547:6019	AAAAC(15) 	15			1	Sg_019867	TCTCGTATGCCGTCTTCTGC	Sg_029727	GAGAGATCGGAAGAGCGTCG	AAAAC(15) 	15	1			26478	115835	334	729
545855_0049_FC61RLR:2:52:2759:18413	ATCT(12) 	12			1	Sg_074402	TGAGCTTCTTAAATCTACAGTTACCTTCC	Sg_066107	AAAGCCTGAATTCTAATATGTCCTAGC	ATCT(12) 	12	1			1	2	1	1
545855_0049_FC61RLR:2:57:19659:13870	AAAT(12) 	12			1	Sg_094864	TCATCTCTTCTTTCCGTGGC	Sg_101561	TGAAGTTCTTTACATCATATTCTTGTATGC	AAAT(12) 	12	1			1	1	1	1
545855_0049_FC61RLR:2:3:9873:11925	ATAC(12) 	12			1	Sg_037568	TGGAGTGAACTAACAGCAACTGG	Sg_044130	CAAGGGACCTGGTGCTTCC	ATAC(12) 	12	1			3	4	3	2
545855_0049_FC61RLR:2:100:14998:15327	TCC(12) 	12			1	Sg_091957	TTCCTCTCGGTCCTCTCTATCG	Sg_061437	CATAGGGTTTCTAATCTTCATACAAAGC	TCC(12) 	12	1			1	1	1	1
545855_0049_FC61RLR:2:103:6035:4587	AAAC(12) 	12			1	Sg_047328	GCATCAGACCCCGAGTAACC	Sg_000763	GACCCAGAGTATCATGTTCTGTTAGG	AAAC(12) 	12	1			1	2	1	1
545855_0049_FC61RLR:2:75:13479:1340	TCGGG(15) 	15			1	Sg_084209	CTAAGACACAGCTCCAAAGCC	Sg_064259	GGATCGGGTCTGGTTTCC	TCGGG(15) 	15	1			1	1	1	1
545855_0049_FC61RLR:2:63:16093:2197	ATTTT(15) ATTTT(35) 	50			1	Sg_073909	TAATTTTGTTTGAGACTAAGTTCTTGCG	Sg_073905	AACCATTTCTTTCAAATGTATACAGGC	ATTTT(15) ATTTT(35) 	50	1			4	1	1	1
545855_0049_FC61RLR:2:51:11216:15143	ATT(12) 	12			1	Sg_088468	TGCTTAAAGCCATGAAATGGG	Sg_032259	TGCTTAAGGCAATGAAATGGG	ATT(12) 	12	1			1	4	1	1
545855_0049_FC61RLR:2:106:8779:4556	AAAG(12) 	12			1	Sg_046245	ACAATAGTAACAGTAGGAAGAAAGAGTGG	Sg_106337	GCCACTGGTCAAATATAACACCC	AAAG(12) 	12	1			3	1	1	1
545855_0049_FC61RLR:2:86:11235:13926	AGTG(16) AGTG(16) AGTG(16) 	48			1	Sg_110094	GCGCACACTGGACTGAGG	Sg_007573	CACCCACTCTGCCTGTCG	AGTG(16) 	16	1			9	8	8	3
545855_0049_FC61RLR:2:74:6083:3865	ATT(12) 	12			1	Sg_054530	ACAGCTGCCTAGGATAAGGG	Sg_078651	TGAAAGTAACAAAGGGAAGGC	ATT(12) 	12	1			2	2	2	2
545855_0049_FC61RLR:2:80:12273:13526	AAC(12) 	12			1	Sg_055788	CTTACCACTGTCCATTTCAAAGC	Sg_023481	TTTCTGATTTTCCTTCTTGGGC	AAC(12) 	12	1			4	2	1	1
545855_0049_FC61RLR:2:92:8397:18978	ATT(15) ATT(18) 	33			1	Sg_012456	CGAACTTCGAAGCAGATTAAAGC	Sg_114685	TTTGTATAATAGATCTCACCTTGACCG	ATT(15) 	15	1			1	3	1	1
545855_0049_FC61RLR:2:68:4418:15222	AAAT(12) ATT(12) 	24			1	Sg_072743	AAATGAGGGTTTATGAACACTTTATAGG	Sg_010833	AAGAACTGGAATAAAGACACAATGC	AAAT(12) ATT(12) 	24	1			2	5	1	1
545855_0049_FC61RLR:2:106:10589:1469	AAAG(12) 	12			1	Sg_091574	GGAAGAGGCTTTTGGACAGC	Sg_065534	TGTGCAGTTCCAATTCTTTCG	AAAG(12) 	12	1			1	1	1	1
545855_0049_FC61RLR:2:56:16395:9600	TCC(12) 	12			1	Sg_018588	TGGTAGAAAGATGAGGAACGGG	Sg_098960	ACACATCAGCCTCCTCTGCC	TCC(12) 	12	1			8	10	3	2
545855_0049_FC61RLR:2:103:13369:9762	TGC(12) TGC(12) 	24			1	Sg_014383	GAGATAACCAAAACAAACCACTGC	Sg_018313	ATCCAGTTCCTGGAAGCACC	TGC(12) TGC(12) 	24	1			1	2	1	1
545855_0049_FC61RLR:2:83:4615:4341	AAAG(12) 	12			1	Sg_033368	TTCTTAAGTGTCTGAGAAGAGGGG	Sg_068517	CAAATATGACAGCAAGTGATAATAAACC	AAAG(12) 	12	1			1	1	1	1
545855_0049_FC61RLR:2:102:18508:3410	AAAC(12) AAAC(12) 	24			1	Sg_080891	ACCCGAAAGCAATCAGTTCC	Sg_007246	TTCCTTAAATTGCCTCGAAAGG	AAAC(12) 	12	1			4	4	4	1
545855_0049_FC61RLR:2:72:1605:4075	TGGG(12) 	12			1	Sg_017408	GAGACCGATATCGTATGCCG	Sg_023711	CTCTTACGGCACCCAGTCG	TGGG(12) 	12	1			56462	1	1	1
545855_0049_FC61RLR:2:103:11417:4727	AATG(12) TGC(12) 	24			1	Sg_057487	CTTCAGCCAATGGACAGGG	Sg_000504	GCAGCAGCATTTACATAGATCCC	AATG(12) 	12	1			1	1	1	1
545855_0049_FC61RLR:2:13:9664:5179	AGGG(12) 	12			1	Sg_005538	ATTGCCTAGTGCTGTCGTGG	Sg_010985	TTGCCTTCCCAAGAGATTGC	AGGG(12) 	12	1			7	5	1	1
545855_0049_FC61RLR:2:59:10522:17156	ACC(12) ACC(12) 	24			1	Sg_007599	AACCTTCACCTCCCTCCACC	Sg_026329	TCTGCGAGTACCAGCTGACC	ACC(12) ACC(12) 	24	1			2	2	2	1
545855_0049_FC61RLR:2:57:4655:2692	AAAG(12) 	12			1	Sg_071009	TTCCTAACCTTTGCTTTCATTGC	Sg_113327	TGCATTCAGCGTAGTTTGCC	AAAG(12) 	12	1			1	1	1	1
545855_0049_FC61RLR:2:12:10581:17218	TTCC(16) TTCC(16) AGGG(12) 	44			1	Sg_008734	GCAGTTGAGGAAATAAATGAGAGG	Sg_084038	TCCTTTCTGCTCCTGCTTCC	TTCC(16) 	16	1			1	2	1	1
545855_0049_FC61RLR:2:102:17933:11874	AATC(12) 	12			1	Sg_014025	GCTTCATGCAGTTACGCACC	Sg_015415	AAAGCTTCATGCAGTTAAGCACC	AATC(12) 	12	1			1	1	1	1
545855_0049_FC61RLR:2:80:13193:15084	TTC(12) 	12			1	Sg_016218	TTTCAAGTGGGGAGAGCAGC	Sg_016218	TTTCAAGTGGGGAGAGCAGC	TTC(12) 	12	1			3	3	2	1
545855_0049_FC61RLR:2:3:2678:8821	AAAT(12) AAAT(12) 	24			1	Sg_042530	CCTCTGAGATGTAATGGCTGACC	Sg_008799	TCCAAACAGAAAGTCATATTAAAGCC	AAAT(12) AAAT(12) 	24	1			3	3	2	2
545855_0049_FC61RLR:2:103:17327:14961	AAAAG(20) 	20			1	Sg_076104	TTCACTCACTATGTGTACTACATTCAGG	Sg_033095	AACCCCTTCTATTCACTCCCC	AAAAG(20) 	20	1			4	1	1	1
545855_0049_FC61RLR:2:78:9288:11268	ATT(12) ATT(12) 	24			1	Sg_080522	ATGAGAGATCGGAAGAGCGG	Sg_050394	TGACTAATACATCATGGCAGACTGG	ATT(12) 	12	1			52838	2	1	1
545855_0049_FC61RLR:2:4:3802:1553	ATT(15) ATT(15) 	30			1	Sg_112910	TGTAACTAATGCCCAGGACAGC	Sg_028660	TAACTAATGCAAGGCAGGGG	ATT(15) ATT(15) 	30	1			1	1	1	1
545855_0049_FC61RLR:2:92:13965:17860	AAGC(20) AAGC(12) AAGC(20) AAGC(12) 	64	AAGC 		1	Sg_073386	CCCATGACAGCAACAATTCG	Sg_106920	CTTGCTTGCTTGCTTGAAGG	AAGC(20) AAGC(12) 	32	1	AAGC 		1	2	1	1
545855_0049_FC61RLR:2:102:6495:18897	AT(14) AT(14) 	28			1	Sg_029335	CATTTGCTGCTTTGAGATCC	Sg_023403	TCAAATAAATAATACACCCAAAGGC	AT(14) AT(14) 	28	1			4	1	1	1
545855_0049_FC61RLR:2:78:15488:7088	AAAC(12) 	12			1	Sg_035284	TTGAGAGATCGGAAGAGCGG	Sg_029727	GAGAGATCGGAAGAGCGTCG	AAAC(12) 	12	1			48552	115835	737	945
545855_0049_FC61RLR:2:103:5687:2245	ATT(12) 	12			1	Sg_066114	TGAACAAAATCATCACCATTCTCC	Sg_103229	TTTTCACCTTCTGCGCCC	ATT(12) 	12	1			1	1	1	1
545855_0049_FC61RLR:2:79:1422:13146	AAC(12) AAC(12) 	24			1	Sg_073506	AACTCACAACAGCACAATCATCC	Sg_037721	GAGGTTTCTGTTTTGACTGTTGG	AAC(12) AAC(12) 	24	1			3	2	2	2
545855_0049_FC61RLR:2:65:4228:17398	AAAAC(20) 	20			1	Sg_016085	TCCATTTGCAATCAAGTAACAAGG	Sg_039004	TCTGCTGGCACCAAAATCG	AAAAC(20) 	20	1			1	1	1	1
545855_0049_FC61RLR:2:105:7141:16248	AAAT(20) AAAT(24) 	44	AAAT 		1	Sg_040171	ATTGGCAAACATAGGCTGGG	Sg_026932	AGGTCACACAGAATCATGCCC	AAAT(20) 	20	1	AAAT 		2	2	1	1
545855_0049_FC61RLR:2:55:9292:17707	TTCC(16) 	16			1	Sg_004044	GAAGTTGAGGAAAAGAGAAACTACGC	Sg_066122	CTCAGTCCTTCCACCCAACC	TTCC(16) 	16	1			1	1	1	1
545855_0049_FC61RLR:2:4:3014:3599	AAAC(16) 	16			1	Sg_042435	TCTGTATCAACTCACTCCTCTCCC	Sg_028906	TTGCTCTGTATTAAATCACTCCCC	AAAC(16) 	16	1			3	1	1	1
545855_0049_FC61RLR:2:1:5079:19313	AAC(15) AAC(15) 	30			1	Sg_101335	TGCTGACATTGCTTCCAGG	Sg_082938	AATAATCCAGCATAATTTGGGG	AAC(15) AAC(15) 	30	1			1	1	1	1
545855_0049_FC61RLR:2:9:12851:13592	AT(14) AT(14) 	28			1	Sg_005982	CTCTCCCATTGCATAAGCCC	Sg_044474	AATCAACAGCTGTGAAATGGC	AT(14) 	14	1			3	2	3	1
545855_0049_FC61RLR:2:102:6377:6602	TGCG(12) 	12			1	Sg_054406	TTGTGCTGCAAAACCAGAGC	Sg_076661	CCTTGCTAGGCTCGGTGC	TGCG(12) 	12	1			1	1	1	1
545855_0049_FC61RLR:2:52:16579:7118	AAAG(12) 	12			1	Sg_012175	GCACCATAAAGCCACAGCC	Sg_075586	TTGTATCCTTTTAAGTCTCAGAACTGG	AAAG(12) 	12	1			1	1	1	1
545855_0049_FC61RLR:2:75:4860:12085	AAAC(12) AAAC(12) 	24			1	Sg_062646	ATGCAGCAAAGCTTCTTCC	Sg_090861	GCTGCATGAGATAGAATCTTCC	AAAC(12) 	12	1			4	4	2	2
545855_0049_FC61RLR:2:54:12252:7924	AT(12) 	12			1	Sg_045972	TGCAAGCATTACCAACACTCC	Sg_102475	TCATTGACCTCTGTCAAAGTTTTAGC	AT(12) 	12	1			2	1	1	1
545855_0049_FC61RLR:2:72:3405:18139	ATT(12) 	12			1	Sg_078975	CAGCTCTCTGCTTTCTTTCTGC	Sg_051328	TCTTCCCTTAAGCCAGAAACC	ATT(12) 	12	1			2	1	1	1
545855_0049_FC61RLR:2:14:6738:11794	AAAT(12) AAAG(12) AAAT(12) 	36			1	Sg_056803	TGCTGTAAGCCAAGAACACTGC	Sg_087123	TGACCAGGAATCTCTTCACATCC	AAAG(12) 	12	1			1	4	1	1
545855_0049_FC61RLR:2:101:10233:2805	TCC(15) 	15			1	Sg_113090	GCAGAAAATAGAGCAGGGAGG	Sg_032303	CTGCAGCTGGAGTCCTTGG	TCC(15) 	15	1			3	2	2	2
545855_0049_FC61RLR:2:55:17733:14743	AAAG(12) AAAG(12) 	24	AAAG 		1	Sg_078016	TCTTTCTTTCCTTGATCTTCCCC	Sg_115682	AAAAGCTCCACATCAGCATCC	AAAG(12) 	12	1	AAAG 		7	4	2	1
545855_0049_FC61RLR:2:91:15027:19709	AT(14) TC(12) AT(12) 	38			1	Sg_048347	CCACACTTCAGACACTTTCACAGG	Sg_027618	GAAACACAGTGTGAGAAACACGC	AT(14) TC(12) 	26	1			2	1	1	1
545855_0049_FC61RLR:2:57:10090:16513	AAAT(12) 	12			1	Sg_104522	TGAAGAGAAAGGAAAATTGGC	Sg_100651	TAGTGAACTGGACTGCCTGC	AAAT(12) 	12	1			806	7529	3	3
545855_0049_FC61RLR:2:81:13550:6113	ATGC(12) 	12			1	Sg_080298	TCATTCTCTTGGGAAGAGCTGG	Sg_065384	GAACCAACACGCACAACAGG	ATGC(12) 	12	1			1	1	1	1
545855_0049_FC61RLR:2:2:9906:6546	TTCC(16) TTCC(28) 	44	TTCC 		1	Sg_003978	CTCACAGGTCACCTTGCAGC	Sg_072551	GGTGATTTCAGGGAGAGTAGGG	TTCC(16) TTCC(28) 	44	1	TTCC 		3	3	1	1
545855_0049_FC61RLR:2:51:15394:11080	AAGC(12) 	12	AAGC 		1	Sg_032275	GTGATTGGCCATTGTCTTGG	Sg_050112	AACTCTTCTCCCCGGTCAGC	AAGC(12) 	12	1	AAGC 		3	4	3	3
545855_0049_FC61RLR:2:103:7104:17305	AAC(12) AAC(12) 	24			1	Sg_055985	TGTTAAATTAAATGTTAGTGTGACTGTGC	Sg_026125	AACTATTTCTGTTTTCAAGTGACTGC	AAC(12) 	12	1			2	2	2	1
545855_0049_FC61RLR:2:95:10809:1759	AT(14) AT(14) 	28			1	Sg_015481	CCTGAGGCAGATTCAGTCCC	Sg_018725	ATTTGAAGGACACTGCAGCC	AT(14) AT(14) 	28	1			6	9	3	4
545855_0049_FC61RLR:2:13:2737:20314	AAAC(12) 	12			1	Sg_051336	GCAGCTTTCTCTGTATCGTTGG	Sg_107231	CTTTCTCTAAATACATTAAACTGAAAGGC	AAAC(12) 	12	1			2	2	1	1
545855_0049_FC61RLR:2:87:11351:2492	AAAC(12) 	12			1	Sg_039468	GCAGCTGTTTTGTGTTGTTGG	Sg_103312	ATTGCTTTCCCCTCTCAAAAGC	AAAC(12) 	12	1			3	3	3	1
545855_0049_FC61RLR:2:74:14084:19630	AAAC(12) AAC(12) 	24			1	Sg_070355	TCTGATCTGTCTGGTTCTTCTGG	Sg_035401	TCTTGAACCATAAGGTTGTTTTGC	AAAC(12) AAC(12) 	24	1			6	3	2	2
545855_0049_FC61RLR:2:88:5792:16001	AAAG(16) AAAG(20) 	36	AAAG 		1	Sg_073156	TCTCACAGAACAGCTCTCTTGG	Sg_025891	CAAACTGAAAATGTCACTAACACTGC	AAAG(16) 	16	1	AAAG 		1	2	1	1
545855_0049_FC61RLR:2:64:4317:10506	AAAT(16) 	16			1	Sg_083853	GCCAGGCGTAACACTGAAGC	Sg_079695	GCAACTTTATTGCATGGCACC	AAAT(16) 	16	1			2	2	2	2
545855_0049_FC61RLR:2:5:11198:9918	AGTG(12) 	12			1	Sg_002772	TTGATGCAGTGACAAAGGGG	Sg_005255	CCCAGACAGCTTGGCACC	AGTG(12) 	12	1			1	1	1	1
545855_0049_FC61RLR:2:4:12930:3721	ATGG(12) 	12			1	Sg_102901	GCGCCGCTTTAAACTAAGACC	Sg_025263	AAAGCCACAACCAACCTTGC	ATGG(12) 	12	1			1	1	1	1
545855_0049_FC61RLR:2:100:1176:5442	TC(16) 	16			1	Sg_102827	TCAGAACACACTTCTGGCCC	Sg_099607	TCTCAATCTACACACAGTTCCTTCG	TC(16) 	16	1			5	4	3	1
545855_0049_FC61RLR:2:57:11161:6365	AAAC(12) 	12			1	Sg_025061	CTGCCCCAACGAGTGTCC	Sg_015787	CAAGAGTGTCCTTCTCATCAGACC	AAAC(12) 	12	1			1	1	1	1
545855_0049_FC61RLR:2:90:16206:20036	AAAC(12) 	12	AAAC 		1	Sg_035284	TTGAGAGATCGGAAGAGCGG	Sg_035814	ACAACAACGGACCTCAACCC	AAAC(12) 	12	1	AAAC 		48552	1	1	1
545855_0049_FC61RLR:2:83:16234:11524	AAAC(12) 	12	AAAC 		1	Sg_012311	AAAACAGTTAGTCTCGTCCTAACAGG	Sg_040925	TCTGGCACAATACGAAAATAGC	AAAC(12) 	12	1	AAAC 		4	2	1	1
545855_0049_FC61RLR:2:60:18453:9736	TGC(12) 	12			1	Sg_039913	CATTTAGGGAATAAATGCAATCTCC	Sg_010100	TCTCCTCAGATCATTTGGGC	TGC(12) 	12	1			4	2	2	1
545855_0049_FC61RLR:2:84:5070:10415	AGTG(12) 	12			1	Sg_033433	CACAGAAGTCGAGCCCTCC	Sg_086591	TCATTCACTCCGTTCAAGCC	AGTG(12) 	12	1			1	2	1	1
545855_0049_FC61RLR:2:67:9072:13013	ATC(12) 	12			1	Sg_016338	TTTTACAGCAGACATGTTCACAGC	Sg_042404	GGTCAGTGAATAAACACAAAAGCC	ATC(12) 	12	1			4	3	1	1
545855_0049_FC61RLR:2:82:12153:15207	AAAAC(15) ATT(12) AAAAC(15) 	42			1	Sg_114314	AAAACCTCTCGAACCAATGC	Sg_012141	GCTCTAGAACAAATGAGTCAGGG	ATT(12) 	12	1			1	1	1	1
545855_0049_FC61RLR:2:90:1846:6936	ATT(12) ATT(12) 	24			1	Sg_070226	CAGCATTAGTCTCTTCAGTCTCAGG	Sg_100069	AAAGCAACACAAGATATTAGACATTACC	ATT(12) ATT(12) 	24	1			3	1	1	1
545855_0049_FC61RLR:2:84:11567:10370	AT(16) 	16			1	Sg_066528	TTGCCATGTTGTCTCATTGG	Sg_084916	TCTGAAGTTTGGTTCCTATGTATTCC	AT(16) 	16	1			1	3	1	1
545855_0049_FC61RLR:2:4:10473:2873	TGC(12) TGC(12) 	24			1	Sg_094580	CGCATCTCTGTATGTATAAACCTTGC	Sg_048497	GGAACTCTCTGCATGTGCCC	TGC(12) 	12	1			2	4	2	2
545855_0049_FC61RLR:2:14:13361:6035	ATT(15) 	15			1	Sg_047437	TCTCAGGGCTTTTGCTTTGG	Sg_005076	CTGTTACCCCATTGCTGCG	ATT(15) 	15	1			3	3	2	2
545855_0049_FC61RLR:2:68:11479:12568	AAAT(16) AAAT(12) 	28	AAAT 		1	Sg_063236	TTTTGTAAGTCACATTAGCCAGTACG	Sg_110930	TGTGCATGCATTACACAATAAACC	AAAT(16) AAAT(12) 	28	1	AAAT 		1	3	1	1
545855_0049_FC61RLR:2:5:3171:18064	TCTG(12) TCTG(12) 	24			1	Sg_037635	TGGGTTCAGTTGTGACCAGC	Sg_013077	TGAAATGAATTCAGCTTTCTCTGG	TCTG(12) TCTG(12) 	24	1			3	2	1	1
545855_0049_FC61RLR:2:55:8300:1321	AAAT(16) 	16			1	Sg_017238	CAAATTGGCAACAACTAGTAGAAGG	Sg_078717	GCATAAAGACACAATTATCAATGGC	AAAT(16) 	16	1			4	2	2	2
545855_0049_FC61RLR:2:67:1513:14702	AAC(12) 	12			1	Sg_031078	TGTCATGTTCTGTTCTCATAAAGC	Sg_020647	TTGCTTTTACTCTATTTTGGAAGG	AAC(12) 	12	1			1	1	1	1
545855_0049_FC61RLR:2:60:17704:16944	ATT(12) ATT(12) 	24			1	Sg_037291	ACAAACACCGATCTCTCGGC	Sg_045102	CAGCAGTTGCAGAACACTGG	ATT(12) ATT(12) 	24	1			2	1	2	1
545855_0049_FC61RLR:2:54:8875:18193	AAAC(12) AAAC(12) 	24			1	Sg_017207	AAGGTCTCAAGCACAGACATGG	Sg_057726	CTCGTTCTCATGGCAAGGG	AAAC(12) AAAC(12) 	24	1			1	2	1	1
545855_0049_FC61RLR:2:58:14792:9648	ATGG(12) 	12			1	Sg_042155	TGTTTTGTGTGAAATAAACAGTCCC	Sg_101414	TGTGTTTTGGTTTTCTACAAGGC	ATGG(12) 	12	1			2	2	2	2
545855_0049_FC61RLR:2:10:9762:5312	AAC(12) 	12			1	Sg_116433	AGGGTCTGCAGGCTCTTTGG	Sg_074957	TCCCCAGTGTTTGTCTTCCC	AAC(12) 	12	1			4	2	2	2
545855_0049_FC61RLR:2:64:15231:2643	AAAC(16) 	16			1	Sg_053032	TAGATGCACCTTTGATGGGC	Sg_037641	TTCTTCCCCTCTGAAATTTGG	AAAC(16) 	16	1			1	1	1	1
545855_0049_FC61RLR:2:55:1691:4308	AGGG(12) 	12			1	Sg_088683	GAAAATGGGATCAGGTTGGC	Sg_079512	TCTCATGGAGCTCAGAAGATGC	AGGG(12) 	12	1			1	1	1	1
545855_0049_FC61RLR:2:10:5284:3247	TCC(12) 	12			1	Sg_047132	GAAAGGCTCTTTGAAACAAGTGC	Sg_097050	GCAAAGCTTAGCATAGGAGTACG	TCC(12) 	12	1			1	1	1	1
545855_0049_FC61RLR:2:88:17746:16497	AAAT(12) 	12			1	Sg_030663	TGTTTGCAAGATCTGGAGCC	Sg_101564	CAATTAGCCTGGACAGTGAGC	AAAT(12) 	12	1			3	6	3	2
545855_0049_FC61RLR:2:59:4274:5313	ATTCC(15) AGTG(12) 	27			1	Sg_018193	TTTGATGTTTTCTGAAGGCTCC	Sg_016124	TTCCATAGGGAACTCGCTGG	ATTCC(15) 	15	1			1	4	1	1
545855_0049_FC61RLR:2:52:2647:15761	TTC(12) TTC(12) 	24			1	Sg_054876	TGTGACATCTCCACCCTTGG	Sg_095182	GGGTCAGTACCACATTCCAGC	TTC(12) TTC(12) 	24	1			2	1	2	1
545855_0049_FC61RLR:2:88:12881:10771	AAAG(12) 	12			1	Sg_096046	CCTTCTATTGCTCCACAGTTGC	Sg_014203	CAGTGAGAGAAGGATCTGGGC	AAAG(12) 	12	1			4	2	2	2
545855_0049_FC61RLR:2:106:4046:17508	ATC(12) 	12			1	Sg_063546	TTATCTCTTACAGCATTGTACTTCTAGC	Sg_052335	TGCTCTCTTCTGAAACCTTGG	ATC(12) 	12	1			1	2	1	1
545855_0049_FC61RLR:2:106:17144:13626	AAAC(12) 	12			1	Sg_019867	TCTCGTATGCCGTCTTCTGC	Sg_029727	GAGAGATCGGAAGAGCGTCG	AAAC(12) 	12	1			26478	115835	334	729
545855_0049_FC61RLR:2:74:6466:12158	TC(12) 	12			1	Sg_006856	TTCTCTCTCTGCTGGCTACGC	Sg_060057	TCCTCACCTTCCACTCTCCG	TC(12) 	12	1			1	1	1	1
545855_0049_FC61RLR:2:99:10095:9543	ATAC(12) ATAC(12) 	24			1	Sg_019325	AAGCCAAATTTTCATCCTTGC	Sg_006633	CAGTTGGAATTCTGTATTTATATGTGC	ATAC(12) 	12	1			9	7	7	2
545855_0049_FC61RLR:2:87:7695:14275	ATT(18) 	18			1	Sg_065555	TCTCACCTGTAACTCCCGCC	Sg_089579	CACCAGCTCAAGGACAGCC	ATT(18) 	18	1			1	1	1	1
545855_0049_FC61RLR:2:106:16347:11000	TGC(18) 	18			1	Sg_097996	ACGCACCCATGAAGAAGAGC	Sg_020407	TTTTGACTCGCTCCAACAGG	TGC(18) 	18	1			1	1	1	1
545855_0049_FC61RLR:2:90:15347:7424	AAAC(16) 	16			1	Sg_022169	CCTACACCAGAAATACAAGTCATAGC	Sg_003240	TAAAGACCTGCTGCCTGTGC	AAAC(16) 	16	1			7	3	2	2
545855_0049_FC61RLR:2:90:8959:8184	AAAC(12) AAAC(12) 	24			1	Sg_095291	GTTTTGCAGGACATGGAGAGC	Sg_096433	AGTGAGTTGGACTGATTGTTTCTGC	AAAC(12) 	12	1			4	3	4	1
545855_0049_FC61RLR:2:66:10855:1801	AAAT(20) 	20			1	Sg_092400	TTCCAGGATGAAAGCGTGC	Sg_033293	AACATTTGAGCAAGTGTCTCTGC	AAAT(20) 	20	1			1	7	1	1
545855_0049_FC61RLR:2:80:17099:15577	AAAAC(15) 	15			1	Sg_101985	CATTTCAACAAATGCATCAAGC	Sg_015504	TGCATTTCAACAAATGAATCAGG	AAAAC(15) 	15	1			1	4	1	1
545855_0049_FC61RLR:2:92:3407:3457	AAAG(12) 	12			1	Sg_025448	CTCAAAACACAATGCTGCCG	Sg_007173	CCAAAATAACACCTGCAAAATAGC	AAAG(12) 	12	1			1	4	1	1
545855_0049_FC61RLR:2:53:17737:15129	AT(12) AT(12) 	24			1	Sg_001456	TCTTTTCTCTCTCTCATTTAGGGG	Sg_075001	AAAACAGGCAGGTCCATAGG	AT(12) AT(12) 	24	1			2	1	2	1
545855_0049_FC61RLR:2:60:15349:14828	AACCCC(24) AACCCC(18) 	42	AACCCC 		1	Sg_111991	CTCAATCCTGATGCTCACCC	Sg_090965	GGTTAAGTTTGGGACTGGGG	AACCCC(24) AACCCC(18) 	42	1	AACCCC 		1	1	1	1
545855_0049_FC61RLR:2:86:11205:6763	AAC(12) AAC(12) 	24			1	Sg_073894	TGAAGAGCAAGCATTTAGGGG	Sg_029727	GAGAGATCGGAAGAGCGTCG	AAC(12) 	12	1			4	115835	2	2
545855_0049_FC61RLR:2:75:4651:1285	AAAG(12) AAAG(12) 	24			1	Sg_108228	TTTGATTCCAGCAATTTAACCC	Sg_057361	TGGTCTTTATAACCCCTTGTGG	AAAG(12) AAAG(12) 	24	1			1	1	1	1
545855_0049_FC61RLR:2:99:8005:8275	ATT(12) 	12			1	Sg_031650	TACTTTACACAAGCACGGCG	Sg_010857	GGAGCATTTACTGTAGGTGTGAGG	ATT(12) 	12	1			2	3	2	2
545855_0049_FC61RLR:2:2:18868:3352	AAC(12) AAC(12) 	24			1	Sg_048895	CAAGATAGCAGAATAAAGGCCG	Sg_013586	TGGGAGTTACTATGTTGTCTAATGCC	AAC(12) AAC(12) 	24	1			2	3	2	1
545855_0049_FC61RLR:2:78:13867:15499	TGC(12) 	12			1	Sg_053601	TGCTGACCTGTATGTTTGTAAGAGC	Sg_008165	TGCTATGAATTTCCCACCCC	TGC(12) 	12	1			3	3	3	3
545855_0049_FC61RLR:2:90:13154:4203	TTGG(12) 	12			1	Sg_096193	CTTTTATGTCTCCTGCGTCAGC	Sg_077577	CCACCCTCTCTCTTTGCTGC	TTGG(12) 	12	1			1	1	1	1
545855_0049_FC61RLR:2:2:3199:9195	AAAT(12) 	12			1	Sg_086618	CCAGAAGAGTGCAATGGAACC	Sg_114658	TTCCAGAAGAGTGCAAGGGG	AAAT(12) 	12	1			5314	3	0	1
545855_0049_FC61RLR:2:85:3562:17551	ATT(15) 	15			1	Sg_047259	GTGTTGCAGTGAGACTGCCC	Sg_002188	TGCAGATGACAGTGGGAAGC	ATT(15) 	15	1			2	1	1	1
545855_0049_FC61RLR:2:80:17498:3910	AAAC(12) 	12			1	Sg_066584	TCATTGCTTTGGTAAAATGCC	Sg_005762	GCTTGAAGGTTGTCAATGCC	AAAC(12) 	12	1			1	2	1	1
545855_0049_FC61RLR:2:1:14217:15449	TC(12) TC(14) 	26			1	Sg_040527	AAGTCTGGGTACCTGTCCCG	Sg_046232	GCCTTAGCACTGAAACTGCC	TC(12) TC(14) 	26	1			1	1	1	1
545855_0049_FC61RLR:2:2:16968:11728	AAAT(12) AAAT(12) 	24			1	Sg_051769	GAACTGTTCAGTCCCCAGGC	Sg_000275	GATTTTGAGAAAGAGCCAACAGG	AAAT(12) AAAT(12) 	24	1			2	4	2	1
545855_0049_FC61RLR:2:60:14538:5547	AC(28) AC(28) 	56			1	Sg_077850	GCAAAGTGGCTGTGGTTGC	Sg_097288	CCTTCCCATTACACCTCTCCC	AC(28) AC(28) 	56	1			1	2	1	1
545855_0049_FC61RLR:2:50:13344:2912	AC(16) AC(16) 	32			1	Sg_012999	CAGGGAACAAGCAATAAGAAGCC	Sg_007840	TGTACATATTTACTTTCCCTTCTTCCG	AC(16) 	16	1			1	2	1	1
545855_0049_FC61RLR:2:99:9489:4807	AAAT(12) AAAT(24) 	36			1	Sg_006302	GGAAGAAAATTAATATCACTCCAGCC	Sg_095276	TGAAGAAAATTAATATCACTCCAGCC	AAAT(12) AAAT(24) 	36	1			1	1	1	1
545855_0049_FC61RLR:2:78:5588:5157	AC(20) AC(20) 	40			1	Sg_078682	ACCACAAACTGCCCGATACC	Sg_052593	TGAGGTGTATCAGGAAGATCCC	AC(20) AC(20) 	40	1			1	1	1	1
545855_0049_FC61RLR:2:58:15296:1798	AAAC(16) AAAC(16) 	32			1	Sg_035849	CTCCTTGTGAAATTTTATTGGGG	Sg_108682	TGCATCATTTGTTCTCACTCACC	AAAC(16) AAAC(16) 	32	1			2	3	2	2
545855_0049_FC61RLR:2:104:13844:19953	TCTG(12) 	12			1	Sg_057755	ACCTTTTGCCTTGCTTTCCC	Sg_002321	GCAGAGCCAAGTTCCTTTGG	TCTG(12) 	12	1			1	1	1	1
545855_0049_FC61RLR:2:13:10497:19538	AAAAC(15) 	15	AAAAC 		1	Sg_019857	CATTCCACCCTTAATCGAACC	Sg_040563	GTCATTCCTTATTGTGGCCC	AAAAC(15) 	15	1	AAAAC 		1	5	1	1
545855_0049_FC61RLR:2:1:15027:15776	AAAT(12) 	12			1	Sg_115613	TTTTATTGCGTTTTGAATAGTAGGC	Sg_068092	TCTCTTCTCTCTGGGACGC	AAAT(12) 	12	1			3	2	2	2
545855_0049_FC61RLR:2:5:2395:15360	AC(14) AC(14) 	28			1	Sg_080886	TGTGAGGGAACAAAACCAGG	Sg_082426	TCCAAGCAGAAGTTGCTCCC	AC(14) AC(14) 	28	1			1	1	1	1
545855_0049_FC61RLR:2:79:2416:12256	TCTCC(15) 	15			1	Sg_035665	TGAGACACCTTTTCCTCAGAGC	Sg_112185	TGCAGCAGAGAGATGAAGCC	TCTCC(15) 	15	1			1	1	1	1
545855_0049_FC61RLR:2:14:5045:4023	AAC(12) AAC(12) 	24			1	Sg_011364	TTAAGGCTACTCACATTAAGCTCC	Sg_012674	TTCTAGTTCTTTCCTCTCCATCC	AAC(12) AAC(12) 	24	1			5	2	2	2
545855_0049_FC61RLR:2:87:8818:4923	AAC(12) 	12			1	Sg_009198	CATCGCTTGTCATTTTCATGC	Sg_105367	AAAGACATCGCTTGACATTTGC	AAC(12) 	12	1			1	1	1	1
545855_0049_FC61RLR:2:81:12965:2037	TGC(12) TGC(12) 	24			1	Sg_059360	GGGTTACACTCACACAGGAGACC	Sg_046561	ACACGTTGCGAAGTCATTAGC	TGC(12) 	12	1			2	1	1	1
545855_0049_FC61RLR:2:75:8569:19962	AAC(12) AAC(12) 	24			1	Sg_108806	TTATTCTATGTAAATTGAAACAGGGG	Sg_023571	CAAGTTGTAGCTGTTGCCAGG	AAC(12) AAC(12) 	24	1			28	44	5	6
545855_0049_FC61RLR:2:95:5315:18896	TCC(15) 	15			1	Sg_000812	TCCTCTTTCTGCCACCTAGC	Sg_028680	TGTCACCTAACCATTTGTGAGC	TCC(15) 	15	1			2	3	2	2
545855_0049_FC61RLR:2:78:4543:8271	AAC(12) 	12			1	Sg_092495	ACGATGACTGAAGTACGGGC	Sg_104691	CTGAAATGTGCTTCGTGTCG	AAC(12) 	12	1			1	3	1	1
545855_0049_FC61RLR:2:58:1534:2133	AAAT(12) AAAT(12) 	24			1	Sg_083766	TTCCCTGACTTTCTTTTGTGAGC	Sg_040429	ACAGGGCAAAACAACACTGC	AAAT(12) AAAT(12) 	24	1			3	6	3	3
545855_0049_FC61RLR:2:61:12485:5130	ATTTT(15) 	15			1	Sg_090177	CCTCAGAAATGGCAGACTCG	Sg_074685	TGCACTTCAGTGTGAACACTTCC	ATTTT(15) 	15	1			3	3	3	3
545855_0049_FC61RLR:2:64:3041:14714	AAC(12) 	12			1	Sg_019867	TCTCGTATGCCGTCTTCTGC	Sg_029727	GAGAGATCGGAAGAGCGTCG	AAC(12) 	12	1			26478	115835	334	729
545855_0049_FC61RLR:2:102:6952:8559	AAAT(12) 	12			1	Sg_100150	CAACCTTCCACAGAAGTCATGG	Sg_007612	TGGAATATTGCACACCGACC	AAAT(12) 	12	1			1	1	1	1
545855_0049_FC61RLR:2:10:6010:14047	AAAT(20) 	20			1	Sg_039571	TTGCTGCTGTAAAGTTGAGCC	Sg_056748	TTCCATAAAGAAAATGCCTTACC	AAAT(20) 	20	1			3	1	1	1
545855_0049_FC61RLR:2:106:16175:17702	TTCC(12) TTCC(12) 	24			1	Sg_105347	GCTGTTGAACTGGCTGAAGG	Sg_116283	CCAGAAATAATTGCAAGACTGTGG	TTCC(12) TTCC(12) 	24	1			2	4	2	2
545855_0049_FC61RLR:2:77:19274:8733	AAAC(24) 	24			1	Sg_048181	TCCAAGCTTACAATTCACTGGC	Sg_060148	TGGCACTTGATACAGAAACAAACC	AAAC(24) 	24	1			1	2	1	1
545855_0049_FC61RLR:2:87:2578:2090	TGGG(12) 	12			1	Sg_020957	TGAGAGATCGGAAGAGCGG	Sg_029727	GAGAGATCGGAAGAGCGTCG	TGGG(12) 	12	1			123501	115835	12898	391
545855_0049_FC61RLR:2:93:17125:4169	AAAC(16) 	16			1	Sg_052685	ATGACTGCTGCTCATCCAGG	Sg_103558	TTCTGGTTTGTTTGGCTTGG	AAAC(16) 	16	1			3	2	2	2
545855_0049_FC61RLR:2:5:11226:15665	TTGG(12) 	12			1	Sg_053830	TTTTGCCTAACAAATTACACCTCC	Sg_110777	AGAAGCCCAGCTTTCCACC	TTGG(12) 	12	1			1	1	1	1
545855_0049_FC61RLR:2:106:17807:11138	TGC(12) 	12			1	Sg_096473	CAGAGTCACAACCATTGTCGC	Sg_004855	AAGGTTTTGGTTGTGTGGGG	TGC(12) 	12	1			2	3	2	2
545855_0049_FC61RLR:2:81:1473:13868	AACAT(15) 	15			1	Sg_029573	CCCCAAAATTCTTCCTATGC	Sg_026781	AAAATTCCTCCTTCCTAATTCTACC	AACAT(15) 	15	1			5	1	1	1
545855_0049_FC61RLR:2:61:1250:19767	ATT(12) 	12			1	Sg_105846	TCATTTTGCAGTACTTTGTAGTATATTTGG	Sg_036901	ATCACTGACTTCACCCTCGC	ATT(12) 	12	1			1	1	1	1
545855_0049_FC61RLR:2:92:18567:8698	AGTG(32) 	32			1	Sg_060527	AACAAAGGAACCATCACAGCC	Sg_013025	GGCATTTCTGAAGTTGTGGG	AGTG(32) 	32	1			1	2	1	1
545855_0049_FC61RLR:2:59:10087:17448	TCC(12) 	12			1	Sg_113313	GGAAATAATTCCCATTTCTCCG	Sg_054472	GAGAAAATCCTCATTTCTCAGGC	TCC(12) 	12	1			1	2	1	1
545855_0049_FC61RLR:2:101:1678:14829	AAAG(12) 	12			1	Sg_111633	AAAGTGAATTTAAAGGGTTAACCAGG	Sg_049086	GTAGTGTGAGCTTGCCTGAGC	AAAG(12) 	12	1			1	1	1	1
545855_0049_FC61RLR:2:102:11090:6518	ATT(15) ATT(15) 	30			1	Sg_087391	ACAGGACAAGAGGGAATGGG	Sg_105143	CATATCCAACCTCAATCTCCCC	ATT(15) 	15	1			6	5	6	3
545855_0049_FC61RLR:2:66:12526:9324	AAAC(20) 	20			1	Sg_044148	TTGAAAGCAAAACCCCGC	Sg_059683	CTGAGCATGAAGCGCAGC	AAAC(20) 	20	1			1	1	1	1
545855_0049_FC61RLR:2:64:11866:13298	TTC(12) 	12			1	Sg_016856	CCACTTCAGCAACAGTAACACG	Sg_074627	TTTTAAATGCAGTAGGTCATTTTGG	TTC(12) 	12	1			1	3	1	1
545855_0049_FC61RLR:2:93:18427:11955	AAAAC(15) 	15			1	Sg_072309	TCCTGAGGGCATAATGAAACC	Sg_069012	GAATGAAAATTGCCATACCGC	AAAAC(15) 	15	1			6	9	5	4
545855_0049_FC61RLR:2:12:15498:12538	AAAGG(15) AAAGG(15) 	30			1	Sg_054198	CCCTCGACTCTCAGTCACCG	Sg_018757	CACATCATTGCCAAGCCTCC	AAAGG(15) AAAGG(15) 	30	1			2	2	2	1
545855_0049_FC61RLR:2:65:8213:11808	TTGG(12) 	12			1	Sg_045898	GGAGAAGAGCAGGCTCGG	Sg_039642	GTGCCTGACCACTCTTTTGG	TTGG(12) 	12	1			6	30	3	1
545855_0049_FC61RLR:2:75:12802:7869	ATCT(48) ATCT(48) 	96	ATCT 		1	Sg_011888	TTGCAATTTAGAGCGATATTCCC	Sg_100951	TGGTTTGTTTGTCCAAGATCC	ATCT(48) 	48	1	ATCT 		1	2	1	1
545855_0049_FC61RLR:2:50:16530:13241	AAGC(12) 	12			1	Sg_082046	GCCTGTGCTCTGTGTATGAGC	Sg_092858	TGATTTCCTGTGTAACAGTCAGC	AAGC(12) 	12	1			1	2	1	1
545855_0049_FC61RLR:2:101:5533:13686	AAC(12) AAC(12) 	24			1	Sg_094994	ATGGCATTTATGCTGCATCG	Sg_062152	TTTTAAAGGGAAAAGGGAGGG	AAC(12) AAC(12) 	24	1			2	1	1	1
545855_0049_FC61RLR:2:87:17886:16117	AAAT(28) 	28			1	Sg_079136	TTGGTTATGATGTGATTCAGCC	Sg_028647	CATTCATTCTATTGTCCAGATGC	AAAT(28) 	28	1			2	2	2	2
545855_0049_FC61RLR:2:75:17007:11076	ATTTT(15) 	15			1	Sg_010685	ACATCAATGGTCAAGCCTGG	Sg_014707	CCTCATCTGGGTAGCAAATTCC	ATTTT(15) 	15	1			5	2	2	2
545855_0049_FC61RLR:2:92:9270:6670	AAAT(12) 	12			1	Sg_112459	CATTATGGGAATGCCACTGC	Sg_084915	TGCCAGAATTATGGGATTGC	AAAT(12) 	12	1			1	1	1	1
545855_0049_FC61RLR:2:3:18458:11130	ATTTT(15) ATTTT(15) 	30			1	Sg_106178	CCAAAGTAAATTAACTGATAAATGCC	Sg_054754	GCCAACAAGAACAAGATGTAAGC	ATTTT(15) 	15	1			1	2	1	1
545855_0049_FC61RLR:2:95:19035:3447	ACC(15) 	15			1	Sg_090836	TTGGCTCACGACATCAGAGG	Sg_020190	TAATGCCACCTCCCTGTGC	ACC(15) 	15	1			3	1	0	1
545855_0049_FC61RLR:2:14:2690:7211	AAAG(20) AAAG(12) 	32	AAAG 		1	Sg_046122	CGAATCCAAACTTCTACTAGCTTTACC	Sg_032283	CAGAAAGGAGAAGCAATACTGGC	AAAG(12) 	12	1	AAAG 		7	8	10	2
545855_0049_FC61RLR:2:62:4515:16427	TGC(12) TGC(12) 	24			1	Sg_023621	CACTTACTGGATCACAGAGCAGC	Sg_029435	TGAATTAATGTTGCAAATATCGTGG	TGC(12) TGC(12) 	24	1			1	1	1	1
545855_0049_FC61RLR:2:61:10619:3235	AAAAC(15) AAAAC(20) 	35			1	Sg_008850	TGATCCTTGCTTCTGCTTGG	Sg_020093	CGTCTAAATCCTCTTTTGTTTTGG	AAAAC(15) AAAAC(20) 	35	1			2	2	2	2
545855_0049_FC61RLR:2:5:7789:11893	TC(18) TC(18) AC(12) 	48	TC 		1	Sg_003534	TCTAATGAGAAAGCTAGAGATGGAGC	Sg_007419	CATTTGCGAAGATTTTGCCC	TC(18) 	18	1	TC 		1	2	1	1
545855_0049_FC61RLR:2:95:17347:8891	AAAAAT(30) AAAAAT(24) 	54	AAAAAT 		1	Sg_063936	AAGTTTCAAATGATTTCACGTTGG	Sg_051705	GGTGCAATAAAAGAAGGTCAAGC	AAAAAT(30) AAAAAT(24) 	54	1	AAAAAT 		1	1	1	1
545855_0049_FC61RLR:2:61:15441:15010	AAATT(15) AAATT(15) 	30			1	Sg_108533	TGGTCTTTCCAAGTTTGCAGC	Sg_062385	TTATCACTAATGGCCCCATGC	AAATT(15) AAATT(15) 	30	1			1	3	1	1
545855_0049_FC61RLR:2:6:8967:5100	TC(14) 	14	TC 		1	Sg_046242	CCTCCTTTGCATGCAGTCC	Sg_106728	CACCTACTTTGCATGCAGTCC	TC(14) 	14	1	TC 		1	4	1	1
545855_0049_FC61RLR:2:83:19252:8763	AAAT(16) 	16			1	Sg_000390	TCCAAACTGAACCACAAAGCC	Sg_048978	CCCTATTTTCAACTATCTGTGCAGG	AAAT(16) 	16	1			3	4	3	3
545855_0049_FC61RLR:2:59:13791:14928	AAAT(12) 	12			1	Sg_046334	CATAGATCTCTCCAAAAGTAATCCC	Sg_021535	TTCTCTTTGTGTCTGTTGTAATTTCC	AAAT(12) 	12	1			2	3	1	1
545855_0049_FC61RLR:2:51:1855:12341	AGGG(12) 	12			1	Sg_086846	TAAACTGTGCTGAACGTGGC	Sg_011535	TTCAGTTCTTGCCTTTTGGC	AGGG(12) 	12	1			2	1	1	1
545855_0049_FC61RLR:2:95:1836:7277	AAC(15) AAC(15) 	30			1	Sg_018515	AGTATTTATATGGTATGCTCTCAGAAGG	Sg_086827	CACTTGTTTCAGTAAACAGATGAGG	AAC(15) 	15	1			1	2	1	1
545855_0049_FC61RLR:2:101:5688:3295	ATT(18) 	18			1	Sg_073602	AGCAATGCTGCTCCCAGG	Sg_060368	ACCACCTCTTGTCTGCCTGC	ATT(18) 	18	1			3	1	1	1
545855_0049_FC61RLR:2:78:6339:17696	TCTG(12) TCTG(12) 	24			1	Sg_082143	CATGAGAACAAGGGCTGGC	Sg_060624	TCAGGGGAAGACCAACAAGG	TCTG(12) TCTG(12) 	24	1			8	1	1	1
545855_0049_FC61RLR:2:79:3489:10861	TC(12) 	12			1	Sg_017326	TGCCTGAGGTGTTTGAGAGC	Sg_030849	TCAGCTCCCTTCCTACACCC	TC(12) 	12	1			43	47	0	3
545855_0049_FC61RLR:2:72:9870:17362	TGC(15) 	15			1	Sg_023683	GCTGCAGTCATGTCTTTCCC	Sg_037187	TGAATAAAAGCAGCAAATGGC	TGC(15) 	15	1			2	3	2	2
545855_0049_FC61RLR:2:51:15525:1304	TTGGG(25) TTGGG(20) TTGGG(20) 	65			1	Sg_090528	ATGTGGAATGGTTGGGTTGG	Sg_094584	CCATGGTTCTGCAATCTGTAAGG	TTGGG(25) TTGGG(20) TTGGG(20) 	65	1			1	1	1	1
545855_0049_FC61RLR:2:70:3783:19596	ATC(12) 	12			1	Sg_078284	TTTCTTATTCTTTGTGTCTGCATGG	Sg_021092	CTGTACGTGGGTAGTTTGATGAGG	ATC(12) 	12	1			1	2	1	1
545855_0049_FC61RLR:2:13:16421:17350	AAC(12) 	12			1	Sg_035284	TTGAGAGATCGGAAGAGCGG	Sg_101349	ACACTTCCGACCAGACTCGC	AAC(12) 	12	1			48552	1	1	1
545855_0049_FC61RLR:2:97:17471:17188	AATG(40) AATG(16) 	56	AATG 		1	Sg_021574	CATTCATTCAGCCTGGCCC	Sg_094048	CACACTTGCACCTGCTCACC	AATG(16) 	16	1	AATG 		485	336	134	28
545855_0049_FC61RLR:2:101:5180:13819	AAAC(20) AAAAC(15) AAAC(16) AAAAC(15) 	66	AAAC 		1	Sg_020654	CCCAGACTACTCAGGAATGCG	Sg_039476	TCCCAGCATGATATTCATGAGC	AAAC(20) AAAAC(15) AAAC(16) AAAAC(15) 	66	1	AAAC 		2	2	2	2
545855_0049_FC61RLR:2:11:9165:13670	AAAC(28) 	28			1	Sg_004559	CCAAGTAACAGCACCAGTAATATGC	Sg_033337	ACAACCAAGCCAACCAACG	AAAC(28) 	28	1			3	2	1	1
545855_0049_FC61RLR:2:99:9782:6352	ATT(12) ATT(12) 	24			1	Sg_000415	CTTCAGCAGAGCTTTGGTTAGC	Sg_097269	CCTTGTCTGGTTAGCATAGGGC	ATT(12) ATT(12) 	24	1			1	2	1	1
545855_0049_FC61RLR:2:81:3311:8125	AAAAC(15) 	15			1	Sg_099198	GGAATTCAGAAGGCAGAGTGC	Sg_076934	TGGCTTCAAGAGTCTGCTGG	AAAAC(15) 	15	1			5	4	4	2
545855_0049_FC61RLR:2:78:17853:10860	TGCG(12) 	12			1	Sg_043507	GAAGATGTCCGTGAGTTTGGC	Sg_031566	GAAGATGTCCGTGACTTTGCC	TGCG(12) 	12	1			1	2	1	1
545855_0049_FC61RLR:2:94:4077:6611	AAC(12) 	12			1	Sg_035284	TTGAGAGATCGGAAGAGCGG	Sg_029727	GAGAGATCGGAAGAGCGTCG	AAC(12) 	12	1			48552	115835	737	945
545855_0049_FC61RLR:2:58:15071:3385	AAAT(12) 	12			1	Sg_034894	TGCAGAAATAAAATCTGACAGAATGC	Sg_096185	AACAGACCCAGTCAAAGGCG	AAAT(12) 	12	1			4	1	1	1
545855_0049_FC61RLR:2:94:19381:8546	AATGC(15) 	15			1	Sg_062059	TTGCAGAAGCAGGATTCAGG	Sg_053867	TAGCAGTAGGCATGGGAGGG	AATGC(15) 	15	1			3	2	1	1
545855_0049_FC61RLR:2:106:4563:8296	AAAG(12) 	12			1	Sg_077060	CAAGTTTTGAGGCTGGTACTGG	Sg_041439	TCATGACTTCCTGTGCTTCG	AAAG(12) 	12	1			1	1	1	1
545855_0049_FC61RLR:2:64:12311:7273	AAAC(20) 	20			1	Sg_089767	CAGCTGCTGTTGTTACTATTGTGG	Sg_087303	TTTGTATAGACAGTTGAATGAACCAGG	AAAC(20) 	20	1			1	2	1	1
545855_0049_FC61RLR:2:4:18859:8993	AAC(12) 	12			1	Sg_007894	TGATGCTACAGCATGAAAGGC	Sg_002667	AGCTTGACAGACCCTTCTGG	AAC(12) 	12	1			2	6	2	1
545855_0049_FC61RLR:2:57:8053:11945	AAAC(16) 	16			1	Sg_099678	GCTGAAACTTAAGAAAATAGAAAAGGC	Sg_002684	GAGAAGAGTAGGTCTCATTTACTTTGC	AAAC(16) 	16	1			2	3	1	1
545855_0049_FC61RLR:2:3:7579:11482	TC(12) 	12			1	Sg_037812	TGATGTTCTTGTTAGCAATGCC	Sg_052294	GATATTTACTTATACAACCCAGTTCGC	TC(12) 	12	1			1	1	1	1
545855_0049_FC61RLR:2:100:14320:15621	ACC(12) 	12			1	Sg_000563	AACTCAAGCTTCAGGTTCCTCC	Sg_102492	TCAAGCATCAGAAATCAACACC	ACC(12) 	12	1			1	1	1	1
545855_0049_FC61RLR:2:73:11844:11029	AGGG(12) 	12			1	Sg_098347	AAACCAGTTCACACCCATAAGC	Sg_040073	ACCAGACCTCTTCCCTTCCC	AGGG(12) 	12	1			3	1	1	1
545855_0049_FC61RLR:2:104:16360:17370	TGGGGG(18) 	18			1	Sg_086446	CCCCTTTATTCCCAACCCC	Sg_051737	AAATATGATAACATGGAGATTGCTGC	TGGGGG(18) 	18	1			1	2	1	1
545855_0049_FC61RLR:2:92:6872:16157	AC(50) AC(12) AC(54) 	116			1	Sg_027282	AAACAGCTCGCAAGAGAGGG	Sg_043333	GTTTCATGTGGGTTTGCAGC	AC(54) 	54	1			1	1	1	1
545855_0049_FC61RLR:2:8:18618:19879	ATAC(12) 	12			1	Sg_015767	TCTGTGGCAGTAAAGGCAGC	Sg_093408	GCCACCACAAACAACAGTGC	ATAC(12) 	12	1			4	2	2	1
545855_0049_FC61RLR:2:79:13300:10040	AAAAC(15) 	15			1	Sg_022823	TCTGCAAATGATTTTAGGAGTTCAGC	Sg_077010	CTGGGCTTATCTGATTGAATATGACG	AAAAC(15) 	15	1			1	1	1	1
545855_0049_FC61RLR:2:79:9259:7366	AAC(12) 	12			1	Sg_019867	TCTCGTATGCCGTCTTCTGC	Sg_029727	GAGAGATCGGAAGAGCGTCG	AAC(12) 	12	1			26478	115835	334	729
545855_0049_FC61RLR:2:71:18198:6480	AGGG(12) 	12			1	Sg_007070	TCCCTGTTGTTTATTTTCATTGC	Sg_007070	TCCCTGTTGTTTATTTTCATTGC	AGGG(12) 	12	1			3	3	2	1
545855_0049_FC61RLR:2:83:15608:18790	AAAG(12) AAAG(12) 	24			1	Sg_057218	GGACTATGGATTCAGGTTCTACACC	Sg_020006	TCTCATGGCTTATGTTAGAACACC	AAAG(12) AAAG(12) 	24	1			2	2	2	2
545855_0049_FC61RLR:2:87:14115:11375	AC(12) 	12			1	Sg_019867	TCTCGTATGCCGTCTTCTGC	Sg_029727	GAGAGATCGGAAGAGCGTCG	AC(12) 	12	1			26478	115835	334	729
545855_0049_FC61RLR:2:5:8607:19022	TTC(12) 	12			1	Sg_019996	CCTTTTGGAGAACAGGCAAGC	Sg_042237	TCCAAACTTCTGATAACCACAAAGC	TTC(12) 	12	1			3	2	1	1
545855_0049_FC61RLR:2:76:12625:11663	ACC(12) 	12			1	Sg_019867	TCTCGTATGCCGTCTTCTGC	Sg_029727	GAGAGATCGGAAGAGCGTCG	ACC(12) 	12	1			26478	115835	334	729
545855_0049_FC61RLR:2:101:13728:7559	AAAT(12) 	12			1	Sg_015934	TCCCCTAACTACTACGCCCC	Sg_080785	TCTTGAACTTAGGAAGAACCCC	AAAT(12) 	12	1			1	1	1	1
545855_0049_FC61RLR:2:60:11905:18571	TC(22) 	22			1	Sg_041085	TTCTGCCTTTTAATGCTCATGC	Sg_080133	GCCTTTTAATGCAGTTACTACAGAGC	TC(22) 	22	1			4	2	2	2
545855_0049_FC61RLR:2:69:8635:19416	TCTG(12) TCTG(12) 	24			1	Sg_038071	TCATAAGTTGTATGTCACATTTTGGG	Sg_092177	AAAAGCACACTTCATAGTTTGGG	TCTG(12) 	12	1			3	1	2	1
545855_0049_FC61RLR:2:1:14270:11819	ATCT(24) 	24			1	Sg_037383	ATCTCCCCTGTCTCAGTTTAAGACC	Sg_019627	TCCAATACTTGAAGGGAGTGTGC	ATCT(24) 	24	1			5	1	1	1
545855_0049_FC61RLR:2:69:9475:10530	AC(12) 	12			1	Sg_103643	TTCAACTTCTAGTGCATGTCCC	Sg_090299	CGAACAACTTTATTCATTTCAGC	AC(12) 	12	1			1	5	1	1
545855_0049_FC61RLR:2:100:5738:15649	AT(12) AT(12) 	24			1	Sg_048932	CTCCCAGCACTGCTAACTGC	Sg_005229	CCCAGCACTCCTAAGCATCC	AT(12) AT(12) 	24	1			2	1	1	1
545855_0049_FC61RLR:2:96:10795:13760	AAAG(12) 	12			1	Sg_098280	CAGTGCAACAGCAAGTCTGC	Sg_014774	TTTTACAGGGAACTGAGACTATTCAGG	AAAG(12) 	12	1			1	1	1	1
545855_0049_FC61RLR:2:58:13801:4141	TTGG(12) 	12			1	Sg_057529	TTATCTGTCCAAGCCACCCC	Sg_069400	CCGATGCTACGGTTTATGAGC	TTGG(12) 	12	1			1	2	1	1
545855_0049_FC61RLR:2:86:5994:4550	AAAC(12) AAAC(12) 	24			1	Sg_048241	CAGGACAGCAAAAGAAAAGTGC	Sg_086826	TTGCAGCTTCCCTCAGATACC	AAAC(12) AAAC(12) 	24	1			1	1	1	1
545855_0049_FC61RLR:2:93:9642:11267	AAAAC(15) 	15			1	Sg_057957	TTGCCACTACAGAGCCTTGG	Sg_034356	GAACCACAGAGGTATGGGGC	AAAAC(15) 	15	1			1	1	1	1
545855_0049_FC61RLR:2:85:18534:16446	AAAC(16) 	16			1	Sg_035284	TTGAGAGATCGGAAGAGCGG	Sg_029727	GAGAGATCGGAAGAGCGTCG	AAAC(16) 	16	1			48552	115835	737	945
545855_0049_FC61RLR:2:5:2819:1169	AAAT(16) 	16			1	Sg_032687	CTCAAAATAACTCAAAGAATTTCACG	Sg_038512	GAATTTCAAGCTTTCTTCATAGATCC	AAAT(16) 	16	1			1	1	1	1
545855_0049_FC61RLR:2:50:3011:9662	ATTTT(15) 	15			1	Sg_094765	GCTGCTGGGAGAAACTAGCG	Sg_097993	AAGAATATTCAAGTGTGTTTCAAGTATGC	ATTTT(15) 	15	1			1	3	1	1
545855_0049_FC61RLR:2:88:17934:17566	AAAG(12) AAAG(12) 	24			1	Sg_109020	AAAATGTTTCACAGAAACTCTGCC	Sg_069735	TCCTTCATTTTGGACTGTTAGGC	AAAG(12) AAAG(12) 	24	1			4	1	0	1
545855_0049_FC61RLR:2:94:6580:13386	AAAC(12) AAAAC(15) 	27			1	Sg_031388	CCACGTCACTTGTTTGCTGG	Sg_101919	TTTCCTTGTTAATTGCCTCATCC	AAAC(12) AAAAC(15) 	27	1			1	1	1	1
545855_0049_FC61RLR:2:84:3476:3726	AAATG(15) AAATG(15) 	30			1	Sg_067769	TCCTGATAGTAGAGTTGCAGGAGC	Sg_102066	CAGATGAGTTGCAAGGCTGC	AAATG(15) AAATG(15) 	30	1			5	2	2	2
545855_0049_FC61RLR:2:14:6554:11918	AAAC(12) AAAC(12) 	24			1	Sg_025837	TCTAAGCCAAATAAGAAAACAGGC	Sg_089487	TTGTTTTGCGGAGATTTTGC	AAAC(12) 	12	1			2	2	2	1
545855_0049_FC61RLR:2:68:14054:13728	AAAC(12) 	12			1	Sg_108338	TGACTACAGCAGAGGGGAGC	Sg_104403	TATGTTTTGCCGGTCAGTGC	AAAC(12) 	12	1			2	1	1	1
545855_0049_FC61RLR:2:63:6088:7879	ATT(15) 	15			1	Sg_049321	CCTAAAGACACAGTCACTATCACCG	Sg_106861	CATTTCTTGTTTTAATGATGGACACC	ATT(15) 	15	1			1	1	1	1
545855_0049_FC61RLR:2:3:11415:2410	AAAT(12) 	12			1	Sg_114596	CAGCAAATTCTTCCTTTTATCATGG	Sg_080530	ACAACACTGGAACAAGCAAGC	AAAT(12) 	12	1			4	1	1	1
545855_0049_FC61RLR:2:94:13100:3844	AAAG(12) AAAG(12) 	24			1	Sg_025785	CATGCTTGCTATTAAGAAAGAAAGAGG	Sg_048969	CTGATGATGCAGGGGAGAGG	AAAG(12) AAAG(12) 	24	1			1	1	1	1
545855_0049_FC61RLR:2:52:18933:5412	TTGG(12) 	12			1	Sg_035284	TTGAGAGATCGGAAGAGCGG	Sg_029727	GAGAGATCGGAAGAGCGTCG	TTGG(12) 	12	1			48552	115835	737	945
545855_0049_FC61RLR:2:97:18321:2168	AAAT(12) 	12			1	Sg_090403	TTGGGAGTTGTACCACATTAAAGG	Sg_006839	GCAAACAATAGGAAGAATTGATGC	AAAT(12) 	12	1			1	1	1	1
545855_0049_FC61RLR:2:93:15017:15653	AC(12) AC(12) 	24	AC 		1	Sg_039891	TCTGTGTCAGTAAATTGTAAGAGTGCC	Sg_024082	TGCATGTAAGCACATTTACACAGG	AC(12) AC(12) 	24	1	AC 		2	1	1	1
545855_0049_FC61RLR:2:87:8230:9055	AAAAAT(18) 	18			1	Sg_053470	TGGCCTCTTTCCATCAAACC	Sg_107504	TTAGTTTCTTGCAGTGCGCC	AAAAAT(18) 	18	1			1	1	1	1
545855_0049_FC61RLR:2:78:15276:11750	TTGG(12) TTGG(12) 	24			1	Sg_025330	AACAGCCTGGGTTGAAAAGG	Sg_040045	AAGCTGGATGTGGCTCTGG	TTGG(12) TTGG(12) 	24	1			26	50	2	2
545855_0049_FC61RLR:2:103:15327:18829	AAAC(12) 	12			1	Sg_083955	GCCGAATTTAAGTGAGACAAGC	Sg_003585	CTGATGAGAAAACACAGAACACG	AAAC(12) 	12	1			1	1	1	1
545855_0049_FC61RLR:2:64:18622:17059	AAAT(12) AAAT(12) 	24			1	Sg_011344	CACAAAATACCTCACTTCTAACAGTTCC	Sg_114000	GAAAAGGAAGAAAATTGTGAATATAGAAGG	AAAT(12) AAAT(12) 	24	1			2	2	2	2
545855_0049_FC61RLR:2:95:1174:6844	AAAC(12) 	12			1	Sg_067465	GCAATACTGATTATGAGAACCTGGC	Sg_011327	CCAACTGTGTAAAACGATAGGTCC	AAAC(12) 	12	1			2	3	1	1
545855_0049_FC61RLR:2:102:11094:19928	AAAT(12) AAAT(12) 	24			1	Sg_042537	GGATGGGTGTCTTTATTTACTGCC	Sg_067064	AGCCTATGCTCTCCAAACCC	AAAT(12) AAAT(12) 	24	1			1	1	1	1
545855_0049_FC61RLR:2:2:14011:2303	AAAT(12) 	12			1	Sg_041178	TGAATGCAGGAAGTATTACAAAAGC	Sg_085651	TGTACAAAGCTTTCCTCAACAGC	AAAT(12) 	12	1			7	6	5	1
545855_0049_FC61RLR:2:81:9946:8180	AT(16) 	16			1	Sg_025505	TGAATTGAGAGAGCTTGGGC	Sg_002017	GAGCCATGCTTGGTTTATGG	AT(16) 	16	1			1	1	1	1
545855_0049_FC61RLR:2:59:2500:12687	AAAAC(25) AAAAC(20) 	45	AAAAC 		1	Sg_077398	TTTTAAGCTAGAGTTTCATTGTATCCC	Sg_113141	CCTCTAATTTTATGTTTGTCATAGACTGG	AAAAC(20) 	20	1	AAAAC 		2	1	2	1
545855_0049_FC61RLR:2:89:16688:6077	TGC(12) 	12			1	Sg_046156	TTATACATTCAAACATCTGTATTGGC	Sg_101422	TCAGGCACTTACATGTTCTGG	TGC(12) 	12	1			3	2	2	1
545855_0049_FC61RLR:2:63:17572:9026	ATATT(15) 	15			1	Sg_083609	AGGAGGTATTACTTTCAGAGCAGC	Sg_097353	TCTCTGATGAACACCTTGAGAGC	ATATT(15) 	15	1			8	8	0	1
545855_0049_FC61RLR:2:9:8741:19498	ATCT(12) 	12			1	Sg_037203	AGCTGTCTCTGAAGAGAGCATACG	Sg_007124	TGGAGCTAAATTGTTGCTGTGG	ATCT(12) 	12	1			1	6	1	1
545855_0049_FC61RLR:2:83:7702:11558	ATT(12) 	12			1	Sg_058602	GACGCTAAATGAAATGTCTTGTCC	Sg_040715	CACCGATTCAAGCTTCCTCC	ATT(12) 	12	1			6	6	5	5
545855_0049_FC61RLR:2:78:3542:1505	AGGG(12) 	12			1	Sg_112499	TTGTGGAGGAGCTGAAAGCC	Sg_088512	GATGCTTCCACAACCACTGC	AGGG(12) 	12	1			1	3	1	1
545855_0049_FC61RLR:2:100:2268:8413	AAGC(12) AAGC(16) 	28	AAGC 		1	Sg_006159	CATTACCAGTATTGCCCAAAGC	Sg_028845	TCTAGAAACTCTGCAAGCTCCC	AAGC(12) AAGC(16) 	28	1	AAGC 		5	5	5	4
545855_0049_FC61RLR:2:78:9797:2122	AC(12) 	12			1	Sg_029294	GCCTGCATTTGAGTTTTATTAAGG	Sg_111088	TGGAAAATCAACACTATCCAGC	AC(12) 	12	1			4	1	1	1
545855_0049_FC61RLR:2:104:15533:6992	AAAC(16) 	16			1	Sg_108626	CAATTAAATGTCAATGAAGTAACCCG	Sg_107626	CAAATGCACAGAGGAAATAATTGG	AAAC(16) 	16	1			1	1	1	1
545855_0049_FC61RLR:2:4:7319:8155	AAAAAT(18) 	18			1	Sg_010243	AAAGATACCAGTTGTACTATGCAGC	Sg_011518	CCATTTGTACCTCTGAATGGC	AAAAAT(18) 	18	1			1	6	1	1
545855_0049_FC61RLR:2:65:6762:11560	AAAT(12) AAAT(12) 	24			1	Sg_061515	CGGTTTGAATTTTATGTTTTCAAGG	Sg_074682	TGAAGGAATCAGTCACTTTCCC	AAAT(12) 	12	1			3	1	2	1
545855_0049_FC61RLR:2:103:3308:5813	AC(32) AC(12) AC(32) AC(12) 	88	AC 		1	Sg_098654	CCCTGTGAACAGACAGCAGC	Sg_011540	GGGCTCAAGCAATGAGATAGC	AC(32) AC(12) AC(32) AC(12) 	88	1	AC 		3	4	3	2
545855_0049_FC61RLR:2:50:11822:18073	AAAC(12) AAAC(12) 	24			1	Sg_052234	GATCTGAAGTTCTAAACAAACAAACCC	Sg_076385	TGCGTTTTCTGCCACACG	AAAC(12) AAAC(12) 	24	1			3	3	2	1
545855_0049_FC61RLR:2:71:10757:17274	AAAAC(15) 	15			1	Sg_002753	TCAAAGCTTGTTAATAAAGGGTGC	Sg_099070	AAACAAACCTAAGGAATTTTGTTGC	AAAAC(15) 	15	1			3	1	1	1
545855_0049_FC61RLR:2:96:11269:17978	AAAC(12) 	12			1	Sg_008547	CTTGGTTAAATTAGGTGGATCAAAGG	Sg_052470	CGCCCTACCAAACACCCC	AAAC(12) 	12	1			2	1	1	1
545855_0049_FC61RLR:2:13:13330:13284	TGC(12) 	12			1	Sg_089651	TCATGATGATGAAATTAGAGCTGG	Sg_022643	TGAATAAATGTGTGCTATTTTACAGAGG	TGC(12) 	12	1			2	2	1	1
545855_0049_FC61RLR:2:81:11463:3898	ACTG(12) 	12			1	Sg_090819	TTGGGAGACGTAGTCTGCTTAGG	Sg_038231	TGGTCCACACAAGATCAGCC	ACTG(12) 	12	1			2	2	1	1
545855_0049_FC61RLR:2:69:10549:13287	AATG(20) 	20			1	Sg_045437	CAGAAGGAGCCAGTGCCC	Sg_011532	CCTTGCCAGAGGAACCTGG	AATG(20) 	20	1			18	1	1	1
545855_0049_FC61RLR:2:104:10396:1574	AAAGGG(36) AAAGGG(18) 	54	AAAGGG 		1	Sg_114382	TCATTAATTTAGCATAACATTCTCCC	Sg_002964	AACACTAATGTTAACAATCTTTCTACAGG	AAAGGG(18) 	18	1	AAAGGG 		1	2	1	1
545855_0049_FC61RLR:2:73:14536:3489	TGC(12) 	12			1	Sg_047892	TGGTCTTGATTTTGAAAGAGTACTGG	Sg_053004	ATCTTCATGTTAAATTAATGATCTACTGGG	TGC(12) 	12	1			1	3	1	1
545855_0049_FC61RLR:2:61:12379:17389	AAAG(12) AAAG(12) AAAG(12) 	36			1	Sg_116563	TGCATGAGTAAAGTTGAAGCAGC	Sg_042146	TGTGGGTGGTAGTCAGAGGC	AAAG(12) AAAG(12) AAAG(12) 	36	1			6	4	4	4
545855_0049_FC61RLR:2:89:11825:8319	AAAC(16) 	16			1	Sg_116370	TGACTGATTGGTGCAACGC	Sg_005542	GAAAAGAATTCCATTATTTGGTTGG	AAAC(16) 	16	1			1	3	1	1
545855_0049_FC61RLR:2:3:17960:14870	ATGG(12) ATGG(12) 	24			1	Sg_020305	GACAATTACTCATTGGGATGGG	Sg_108392	TCTATTACCCACCATTCCACCC	ATGG(12) 	12	1			2	2	2	1
545855_0049_FC61RLR:2:89:4692:13072	AT(14) 	14			1	Sg_110293	TTTCTGCTCTCTTATTCAAAACTTGC	Sg_078480	TGCACATTCTTGGGTTAGTAATGG	AT(14) 	14	1			2	2	2	1
545855_0049_FC61RLR:2:87:5536:9148	AAAAC(15) AAAAC(15) 	30	AAAAC 		1	Sg_084039	AAAACCCAACCTGCAAGCC	Sg_019842	TGCTCACCACCTTATCTATTGGC	AAAAC(15) 	15	1	AAAAC 		2	1	2	1
545855_0049_FC61RLR:2:9:11636:16389	AT(12) AT(12) 	24			1	Sg_001122	TTCCGTTTGTTTGAGAAGGC	Sg_086697	TTGCTTTCATTTGTATGTTCTAAACC	AT(12) AT(12) 	24	1			1	1	1	1
545855_0049_FC61RLR:2:77:8485:18296	ATT(12) 	12			1	Sg_023950	TGTTTCATGAAGGACACTCTTTTATAGG	Sg_104526	ATCACTGAAAATGTTGCTGATGG	ATT(12) 	12	1			1	1	1	1
545855_0049_FC61RLR:2:83:1716:12329	AAAC(12) 	12			1	Sg_042353	TGACTTAACATCTGTTCTTGGCG	Sg_001717	TTTCTGTGTTTTCTTAGCAAAGGG	AAAC(12) 	12	1			1	2	1	1
545855_0049_FC61RLR:2:82:6889:19899	AAAC(12) 	12			1	Sg_074244	CACTGAAATGCATGGTGTGC	Sg_085501	AGTACTTGGCCCTGGACAGC	AAAC(12) 	12	1			2	2	2	2
545855_0049_FC61RLR:2:98:16142:5107	TTCC(12) 	12			1	Sg_100643	TGAACACTGTGTGTGGGTATGG	Sg_100290	CCTGCACCCATTTATCTGCC	TTCC(12) 	12	1			1	1	1	1
545855_0049_FC61RLR:2:72:11802:7319	AAAG(12) 	12			1	Sg_104388	TAACGCGTGTTTTCATTGCC	Sg_009291	CACACAGAACAGGGAAGGGG	AAAG(12) 	12	1			1	1	1	1
545855_0049_FC61RLR:2:97:17239:2996	ATTTT(15) 	15			1	Sg_042705	TTGGCATCACTGAACTTCCC	Sg_020854	TTACAAATCAGACAGTTGCATAGCC	ATTTT(15) 	15	1			2	1	1	1
545855_0049_FC61RLR:2:91:13444:12802	AAAC(12) 	12			1	Sg_073033	CCCTGAGAATGCAAAAGAAGC	Sg_039235	TTACCTCTCTTACTTGAAAACAGCC	AAAC(12) 	12	1			3	2	2	2
545855_0049_FC61RLR:2:66:17966:10881	AAGT(12) 	12			1	Sg_030915	TGAAACAGGAAAGACAAACATGG	Sg_066838	GGCATTTTGTGGTTGCTTCC	AAGT(12) 	12	1			2	3	1	1
545855_0049_FC61RLR:2:95:12162:5437	AAAC(12) 	12			1	Sg_101639	GAACAAGCTTAGCCCATACTGC	Sg_095151	CAATTACAAAGAAACGCGAGC	AAAC(12) 	12	1			4	1	1	1
[truncated: 10,811,297 more chars]
