# Supplementary material for: Rapid Microsatellite Identification from Illumina Paired-End Genomic Sequencing in Two Birds and a Snake
Source: PLoS One. 2012 Feb 14;7(2):e30953. doi: 10.1371/journal.pone.0030953 (PMC3279355; doi:10.1371/journal.pone.0030953)
Supplement: Dataset S3 — Potentially amplifiable loci output - Clark's Nutcracker, Nucifraga columbiana (5 million read IPE dataset). This is a tab-delimited text file that can be readily imported into a spreadsheet. (TXT) [file pone.0030953.s003.txt]

readPairID	Motifs(bases)	Bases in all Motifs	Possible Extended	Possible Spanning	"Primers found (1=y,0=n)"	F Primer Name	Forward Primer	R Primer Name	Reverse Primer	Amplicon Motifs	Number motif bases in amplicon	Primers on sep reads	Extend with primers	Spand with primers	Occurances of Forward Primer in Reads	Occurances of Reverse Primer in Reads	Occurances of Amplifiable Primer Pair in Reads	Occurances of Amplifiable Primer Pair in PALs
545855_0049_FC61RLR:2:63:14968:17001	TGCC(12) 	12			1	CN_094479	CAGAAAGACTTCAAGCATCACAGC	CN_097546	GGGCTTGTGTATCCTCTGCC	TGCC(12) 	12	1			1	5	1	1
545855_0049_FC61RLR:2:83:15044:5220	AACCCT(18) AACCCT(18) 	36			1	CN_030782	TAACTCAGCCTGCCTTTCGC	CN_049105	TGTTCGGCATCAGGGTTAGG	AACCCT(18) AACCCT(18) 	36	1			4271	102	1	2
545855_0049_FC61RLR:2:64:5149:4695	TGC(12) TGC(12) 	24			1	CN_047782	AGTGTGAAGGACACCTGGGC	CN_034562	CCTCCACACTTTCTCCCAGC	TGC(12) TGC(12) 	24	1			2	1	2	1
545855_0049_FC61RLR:2:66:17678:10964	AAAAG(15) AAAAG(15) 	30			1	CN_016651	TGCCTGGGGAAAACTTTGG	CN_048019	TCTTTGGAATGTTGCCTGGG	AAAAG(15) AAAAG(15) 	30	1			2	1	1	1
545855_0049_FC61RLR:2:77:7408:4226	AACCCT(24) AACCCT(24) 	48			1	CN_076106	AAAACCTTGCTGCCTCTTCC	CN_069190	GGCTTTGTGGTTTTCTCAATCC	AACCCT(24) AACCCT(24) 	48	1			2	3935	1	1
545855_0049_FC61RLR:2:56:13996:4545	AGAGC(15) 	15			1	CN_079009	GGAGGGAGGGGATTCTGC	CN_089770	TCTTCCTCTGGGCTCACTCC	AGAGC(15) 	15	1			166	1	1	1
545855_0049_FC61RLR:2:75:18759:1546	ATT(12) ATT(12) 	24			1	CN_089261	AAGGAGCCTCAAAACTGCCC	CN_056632	ATTGGAAATGGCAGCCTGG	ATT(12) ATT(12) 	24	1			2	3	1	1
545855_0049_FC61RLR:2:67:4229:8698	AAATT(15) AAATT(15) 	30			1	CN_067845	AAGCCATTCCCAGACAAAGC	CN_045633	ATATGCATTTCAGCCCAGCC	AAATT(15) AAATT(15) 	30	1			1	1	1	1
545855_0049_FC61RLR:2:66:9679:16572	TGC(12) 	12			1	CN_015173	TTTGCAATACTGGAATTAAGGTGC	CN_052124	CAGGCCAAACCATGTGAGG	TGC(12) 	12	1			1	1	1	1
545855_0049_FC61RLR:2:71:6236:8037	AGGG(24) 	24			1	CN_075339	TGCCTTGGAAGCATCAGG	CN_059791	GCAGGGAAATATGTGGGAGC	AGGG(24) 	24	1			3	3	3	3
545855_0049_FC61RLR:2:64:14372:3070	AAAG(12) AAAG(12) 	24			1	CN_025131	TATCAGGGACGTGGTCATGG	CN_078846	GAATTCCAAGAGGGAAAAGAAGG	AAAG(12) AAAG(12) 	24	1			6	3	2	2
545855_0049_FC61RLR:2:80:14137:8407	TTCC(12) TTCC(12) 	24			1	CN_050993	CACGGCAAATTTCAGGAAGG	CN_047063	CACCAGCAACACATTCCCC	TTCC(12) TTCC(12) 	24	1			4	3	3	1
545855_0049_FC61RLR:2:85:18531:4890	ATGGGG(18) 	18			1	CN_013989	GCAAAACACTGGAGTCTCCTACG	CN_074955	TAGCAACATGCTTTGGTGCC	ATGGGG(18) 	18	1			3	3	3	2
545855_0049_FC61RLR:2:57:7919:19265	AACCCT(18) AACCCT(18) 	36			1	CN_051302	GGAGCTCCTGGCTTTGTGG	CN_039911	TGCTTGGAACTCACCACAGC	AACCCT(18) AACCCT(18) 	36	1			13083	485	13	21
545855_0049_FC61RLR:2:69:17421:3455	AACCCT(18) 	18			1	CN_082806	TCATCCTGCCAGGTTTAGGC	CN_043269	TTTCGCATCATCAGTGTCCC	AACCCT(18) 	18	1			778	3476	47	98
545855_0049_FC61RLR:2:78:7908:5664	AACCCT(18) AACCCT(18) 	36			1	CN_043021	GTGTCCCTGAAACTCCTGGC	CN_079236	TTCTCGGAAGTCACCACAGC	AACCCT(18) AACCCT(18) 	36	1			708	749	12	118
545855_0049_FC61RLR:2:52:3806:4374	TGCC(12) 	12			1	CN_059115	AAGTGGCCGTCTAGCTCTCG	CN_017448	GATCTTCACGACCCATTCTCG	TGCC(12) 	12	1			1505	1258	293	1
545855_0049_FC61RLR:2:83:14029:2145	TC(12) 	12			1	CN_072592	ACTTCCGAGCTGTGCATGG	CN_067153	CAGTGAAGACAGGAGCGAGC	TC(12) 	12	1			1	1	1	1
545855_0049_FC61RLR:2:59:10160:1781	AAGC(12) 	12			1	CN_034093	TGTGTACAGAAGAGGGAGGGG	CN_037617	GCATGATCAATGCTTTGCC	AAGC(12) 	12	1			1	1	1	1
545855_0049_FC61RLR:2:1:9868:9414	AAAG(12) AAAG(12) 	24			1	CN_072220	AATTCAAGATGGCAAGATGGC	CN_080812	AGGGTCACCAAATGGTCAGG	AAAG(12) AAAG(12) 	24	1			1	1	1	1
545855_0049_FC61RLR:2:3:8315:12304	AC(38) 	38			1	CN_038558	GCTGCCAGACTTATCCTGGG	CN_077162	CCGTGTCCCATCAAAGATAGC	AC(38) 	38	1			1	1	1	1
545855_0049_FC61RLR:2:73:19388:12174	TTC(12) 	12			1	CN_081630	TGCTATTTCGGGAGGTTTGG	CN_066868	GTCTCCGGTAGAACAACCCC	TTC(12) 	12	1			1	1	1	1
545855_0049_FC61RLR:2:2:18004:13379	AATT(20) 	20			1	CN_081626	CACTTCCAGAAGGACTGTGGC	CN_069230	TTGATATCATTTGCATCTGGGC	AATT(20) 	20	1			4	3	3	3
545855_0049_FC61RLR:2:81:14243:14435	TTGG(12) 	12			1	CN_043567	TGCCTCAGATAACTCTTGCTCC	CN_037907	TTCTGGCATTGCTCACTTGC	TTGG(12) 	12	1			2	2	2	2
545855_0049_FC61RLR:2:64:6529:9305	AT(12) AT(12) 	24			1	CN_001953	GCAAATAGTGAACAAAATGCTTGC	CN_067221	AAACCTTCAATACTCAGTAGGGCG	AT(12) AT(12) 	24	1			7	6	5	3
545855_0049_FC61RLR:2:82:3791:17718	ACC(21) ACC(21) 	42	ACC 		1	CN_029989	GCCAAAATCAACATTGATGCC	CN_013689	GGGTTCAGAGTGCTGGAAGG	ACC(21) ACC(21) 	42	1	ACC 		1	3	1	1
545855_0049_FC61RLR:2:3:1557:10114	AAAC(12) AAAC(16) 	28			1	CN_026885	TTAAATCACTACCTGGCGGG	CN_093162	AACAAACAAGCCCCAAACC	AAAC(12) 	12	1			1	1	1	1
545855_0049_FC61RLR:2:70:18741:8100	AAAC(12) 	12			1	CN_082217	AAAAGGGGAATGGGAAGCC	CN_063515	GTGGGGTACCAAAGGAGAGG	AAAC(12) 	12	1			1	2	1	1
545855_0049_FC61RLR:2:7:3334:10513	AC(12) 	12			1	CN_044917	GGACTGCACAGGTCTCCTCC	CN_007376	CAAGTTCCCTTGCACAACCC	AC(12) 	12	1			2	2	2	2
545855_0049_FC61RLR:2:70:7909:8385	AGTGC(15) AGTGC(15) 	30			1	CN_096645	AGCCAGTCATGTTTCCTTGC	CN_076431	AGGTGCTCACCTCAAACAGG	AGTGC(15) AGTGC(15) 	30	1			6	5	4	2
545855_0049_FC61RLR:2:8:18177:18113	TGGGGG(18) 	18			1	CN_033791	TCGGCTTCATAATGTGCTGG	CN_093213	GGGGTGGGGTCTTTCTGG	TGGGGG(18) 	18	1			2	1	1	1
545855_0049_FC61RLR:2:64:14524:16275	TC(18) 	18			1	CN_021483	TGGTGTTGTTGTAAGCAGAGC	CN_084123	AAAGCCTCCTCATACCCAGG	TC(18) 	18	1			1	1	1	1
545855_0049_FC61RLR:2:50:14771:10548	TTC(15) TTC(12) 	27	TTC 		1	CN_031738	GAACTTACCATAGCCCAATGCC	CN_013239	CCTAAACCTAGGCGGAACCC	TTC(12) 	12	1	TTC 		13	51	8	1
545855_0049_FC61RLR:2:56:7779:14884	TTC(12) TTC(12) 	24			1	CN_075537	CCTCGTCAATCCTTACTTCCC	CN_074518	CAAGCTCCCAAGAGAGAGGC	TTC(12) TTC(12) 	24	1			4	2	2	2
545855_0049_FC61RLR:2:61:11052:16477	ATAGAG(18) ATAGAG(18) 	36			1	CN_026425	AACGCCATCTTATCTTTCCC	CN_026425	AACGCCATCTTATCTTTCCC	ATAGAG(18) ATAGAG(18) 	36	1			2	2	2	1
545855_0049_FC61RLR:2:77:11617:20064	ACC(12) 	12			1	CN_056408	CGTAGCAGAAGTGGCAGTGG	CN_063750	GAAATGGGGAAAAGAGAAACCC	ACC(12) 	12	1			1	1	1	1
545855_0049_FC61RLR:2:63:14221:17891	AAC(12) 	12			1	CN_013266	CATTTGTGCTTGCCAAAAGC	CN_031253	CGTAGCAACAGACAAGTCCCG	AAC(12) 	12	1			2	1	1	1
545855_0049_FC61RLR:2:3:9898:5971	AAAG(12) AAAG(12) 	24			1	CN_002858	CCTCCTCCTTCTCCCCAGG	CN_061507	ACTTTCACAGAAGAAAGAAACCAGC	AAAG(12) 	12	1			2	1	2	1
545855_0049_FC61RLR:2:83:1554:3229	AACCCT(24) AACCCT(18) AACCCT(18) 	60			1	CN_069190	GGCTTTGTGGTTTTCTCAATCC	CN_027945	GCACAACTACACCTTCCTCCC	AACCCT(24) AACCCT(18) AACCCT(18) 	60	1			3935	1	0	1
545855_0049_FC61RLR:2:50:17100:4486	AAAT(20) 	20			1	CN_076517	TTTTGGCAATGGATGTTTTAGG	CN_015051	CAGGCAGGAATTGTGCAGC	AAAT(20) 	20	1			8	799	6	2
545855_0049_FC61RLR:2:74:7335:14939	AC(12) 	12			1	CN_033345	GAGACCGATCTCGTATGCCG	CN_040482	AGAAGATCGGAAGAGCGTCG	AC(12) 	12	1			16763	57389	15085	534
545855_0049_FC61RLR:2:53:18405:3138	TCC(15) TCC(12) TCC(12) TCC(12) TCC(15) 	66			1	CN_024809	ACAGGGCATCTGAGACCTCG	CN_007248	TGGGGTTATGAGTCCTTGGG	TCC(15) TCC(12) TCC(12) TCC(12) TCC(15) 	66	1			1	4	1	1
545855_0049_FC61RLR:2:63:10521:1286	AACCCT(18) 	18			1	CN_060218	CTGCACATCCAAAACCTTGC	CN_053963	TTTCGCATGATCAGTGTCCC	AACCCT(18) 	18	1			8	2223	0	3
545855_0049_FC61RLR:2:6:5471:10496	AACT(12) 	12			1	CN_042579	ACTACCTGCTGTGAATTTGGC	CN_091182	AAGCATTTTGTGTGGTTGCC	AACT(12) 	12	1			4	1	1	1
545855_0049_FC61RLR:2:64:12912:1926	TTCC(32) TTCC(12) TTCC(12) TTCC(28) TTCC(12) TTCC(12) TTCC(12) TTCC(28) 	148	TTCC 		1	CN_090424	CCTTTTCCTTCCTTCCCC	CN_031544	GAATTCGGAAGGAATTCGG	TTCC(12) TTCC(12) TTCC(28) TTCC(12) TTCC(12) TTCC(12) 	88	1	TTCC 		4	246	1	1
545855_0049_FC61RLR:2:71:8903:12838	TCC(12) 	12			1	CN_040755	CAAGGATGCTTCCCTCTCCC	CN_040550	TCAAAGAAGGAGGTGCAGGG	TCC(12) 	12	1			1	1	1	1
545855_0049_FC61RLR:2:7:8589:17138	ACTCCC(18) 	18			1	CN_010017	ACTGGACCAGCCCTGTGC	CN_069893	GCAGCAGACACCACTGTTCG	ACTCCC(18) 	18	1			2	1	1	1
545855_0049_FC61RLR:2:64:8942:9914	TGC(12) TGC(12) 	24			1	CN_074657	GATGTGCTTGTCTGTGCAGC	CN_029096	TATTGGAAAGCAGAATCCCC	TGC(12) TGC(12) 	24	1			2	1	2	1
545855_0049_FC61RLR:2:1:9508:15865	TGC(12) 	12			1	CN_043496	TTGGAGCTGTGCTAACCAGG	CN_038592	CCATGGACACAGAGCAGTCC	TGC(12) 	12	1			14	7	0	1
545855_0049_FC61RLR:2:82:16619:3568	AACCCT(18) AACCCT(18) AACCCT(18) 	54			1	CN_023790	TGGAGCTCCTGTCTTTGTGG	CN_054425	TCCTTTCTGCAAGGGCTAGG	AACCCT(18) AACCCT(18) AACCCT(18) 	54	1			3389	10	1	1
545855_0049_FC61RLR:2:77:4676:12755	TTCC(12) TTCC(12) 	24			1	CN_051921	ATGTGAGCTTTGTGGGGAGC	CN_083207	GTGAATGAGAGCAAAATGGAGG	TTCC(12) TTCC(12) 	24	1			1	1	1	1
545855_0049_FC61RLR:2:60:10095:14565	TCC(12) 	12			1	CN_021351	AAGGAGGACAACGTGAACCC	CN_089014	TCGTCCATGTTGACAAAGGC	TCC(12) 	12	1			23	22	2	4
545855_0049_FC61RLR:2:80:1769:11652	AAGGC(15) AAGGC(15) 	30			1	CN_020770	CCAACGAGATTGCAGAGCC	CN_074617	TGTTCTGCAGGAGCATTTGG	AAGGC(15) AAGGC(15) 	30	1			1	1	1	1
545855_0049_FC61RLR:2:74:15203:18955	TGC(12) 	12			1	CN_024673	GAAGCGACATCAATCTCCCC	CN_070717	TACCTTCGCCTTCTGCACG	TGC(12) 	12	1			509	23	1	1
545855_0049_FC61RLR:2:9:5987:16519	TC(12) 	12			1	CN_017463	CTCAGAGAGAGGGCTCCCG	CN_035162	CTCGCTCTGTACTGCTTGGC	TC(12) 	12	1			5	1	1	1
545855_0049_FC61RLR:2:55:1583:17209	AC(14) AC(14) 	28			1	CN_086913	CCAGAGGGGAAAACATCTGC	CN_022072	CCGAGACCTTAACCCACAGG	AC(14) AC(14) 	28	1			3	3	3	3
545855_0049_FC61RLR:2:81:2586:7873	AAC(12) 	12			1	CN_033345	GAGACCGATCTCGTATGCCG	CN_040482	AGAAGATCGGAAGAGCGTCG	AAC(12) 	12	1			16763	57389	15085	534
545855_0049_FC61RLR:2:57:17629:14167	AAC(12) 	12			1	CN_007387	GGATGTGTTTCACCGTGGG	CN_069765	GGATGTGTTTCACCGTGGC	AAC(12) 	12	1			1	2	1	1
545855_0049_FC61RLR:2:2:19168:11445	ATGC(12) ATGC(12) 	24			1	CN_016254	ACGGCCTACACAGATCATCC	CN_032154	TTGTCCAAGAGCATCAAGTGC	ATGC(12) ATGC(12) 	24	1			1	558	1	1
545855_0049_FC61RLR:2:85:15432:1077	AAAAAC(18) AAAAAC(18) 	36			1	CN_024400	TCCTTCTTTGGATTCTGGTGG	CN_097138	GCCTGTTGTAGATTAAAGGCAGC	AAAAAC(18) AAAAAC(18) 	36	1			1	1	1	1
545855_0049_FC61RLR:2:68:7516:10924	TTC(12) 	12			1	CN_048677	TGATTGTTAGAATTAGACCAGGATAGG	CN_057903	ACCAACAGCAGGCAAAACC	TTC(12) 	12	1			1	3	1	1
545855_0049_FC61RLR:2:61:14494:13565	AAAT(12) AAAT(12) TTC(12) 	36			1	CN_048100	GACTACTACTGTAAGATTGTCACAGGG	CN_018503	TTTGGAGAACTACAACAATCCTCC	AAAT(12) AAAT(12) 	24	1			2	3	1	1
545855_0049_FC61RLR:2:69:11204:6148	AAC(12) 	12			1	CN_017871	GTTCGGTTTTGGCTCTTTGC	CN_084574	TCCTGCTCCAGTGATTCTGC	AAC(12) 	12	1			1	2	1	1
545855_0049_FC61RLR:2:76:9893:8176	AATT(12) 	12			1	CN_042886	GCTTCAGAAAAGATAATAGCACTCC	CN_079787	CTCATCCTGGCTACTGCTGG	AATT(12) 	12	1			3	2	1	1
545855_0049_FC61RLR:2:4:17679:16397	AACT(12) 	12			1	CN_077400	AAAGAGCCTAGTGGCCCAGC	CN_054306	AGGCGACAATTGGTTTGTGC	AACT(12) 	12	1			1	1	1	1
545855_0049_FC61RLR:2:63:2021:3066	AC(14) AC(14) 	28			1	CN_079668	GGCTGCACAAGCTTATTCCC	CN_043829	TTCCTCCACATCCTTAATGCC	AC(14) AC(14) 	28	1			5	2	0	2
545855_0049_FC61RLR:2:59:11094:10332	AAAC(12) AAAC(12) 	24			1	CN_018633	CAAACAAACAGACATTCCTGCC	CN_036688	GGTCATCCACTAAAGTGAGGAGG	AAAC(12) 	12	1			3	1	2	1
545855_0049_FC61RLR:2:5:5243:16949	AAAC(12) AAAC(12) 	24			1	CN_020310	CAAACATCACTTTGTTTGTTTGGG	CN_015092	TGGTTCTGTGTGATTTTGTTGG	AAAC(12) AAAC(12) 	24	1			3	2	2	1
545855_0049_FC61RLR:2:85:3537:2922	CCCG(12) 	12			1	CN_059635	CAGGACTGCTGTTGTGCGG	CN_083747	TGCAGCACAAAGGGCTGG	CCCG(12) 	12	1			3	2	2	1
545855_0049_FC61RLR:2:59:6279:12263	AACCCT(24) AACCCT(24) AACCCT(24) AACCCT(18) 	90			1	CN_084015	GCTTTGTGGTTTTCTCAAGCC	CN_082734	CAAACCTTCCTCCCTCTTCC	AACCCT(24) AACCCT(24) AACCCT(24) AACCCT(18) 	90	1			6714	24	1	2
545855_0049_FC61RLR:2:84:19122:7062	TTCC(12) 	12			1	CN_037666	TTCTGTTCTTCATTCTGTGGTCC	CN_017598	CAGGAGGAAAGAATGGGTGG	TTCC(12) 	12	1			1	1	1	1
545855_0049_FC61RLR:2:76:18260:12263	AAAAC(15) 	15			1	CN_014724	GAGACCGATATCGTATGCCG	CN_040482	AGAAGATCGGAAGAGCGTCG	AAAAC(15) 	15	1			38448	57389	445	1118
545855_0049_FC61RLR:2:56:12414:5715	TTGG(12) 	12			1	CN_099216	TCTGTGTGAAGATGTGATCTTGG	CN_028600	AGCAGCATTCATTTTGCTGG	TTGG(12) 	12	1			2	2	2	2
545855_0049_FC61RLR:2:69:18329:6992	TCC(12) 	12			1	CN_057993	GAGAGGAGCTGGAGGAAGGG	CN_084439	TCAGTGCCAGAGTGTGCTCC	TCC(12) 	12	1			1	1	1	1
545855_0049_FC61RLR:2:84:10290:2399	AACCCT(18) AGGGGT(18) AGGGGT(18) AACCCT(18) 	72			1	CN_002683	CACATCCAAAACCTTGCTCC	CN_006841	CAACACCGAACCCTACCC	AACCCT(18) AGGGGT(18) AGGGGT(18) AACCCT(18) 	72	1			4560	1	1	1
545855_0049_FC61RLR:2:54:18189:13851	TGC(12) 	12			1	CN_062309	GCCAGCTCTTTACTACTGACCG	CN_034323	GTGCCACCAAGGTCTCTGC	TGC(12) 	12	1			1	1	1	1
545855_0049_FC61RLR:2:66:12475:10414	ACC(12) 	12			1	CN_070972	TCTTATTTCCGAAGAATGGCG	CN_026962	CCCATGTCAATTCACAATTCC	ACC(12) 	12	1			1	2	1	1
545855_0049_FC61RLR:2:72:2096:14444	AC(16) AC(16) 	32	AC 		1	CN_096649	CTTTAGCTGCAGTGCAACCG	CN_050514	CTTTCTGTCTGAGAGGAGCAGC	AC(16) AC(16) 	32	1	AC 		1	1	1	1
545855_0049_FC61RLR:2:65:1284:10491	AGGG(12) 	12			1	CN_050076	GTTGGCGCAGAAAGCTGG	CN_035919	ACGCTGCTGGAGAAGAAAGC	AGGG(12) 	12	1			1	2	1	1
545855_0049_FC61RLR:2:80:16421:17845	AC(12) AC(12) 	24			1	CN_033957	AAGTGGGAGAGTATCCTGAGCG	CN_087905	AGGATCCGGACCTGACAGC	AC(12) AC(12) 	24	1			2	2	2	1
545855_0049_FC61RLR:2:67:1405:14540	ATATAC(36) ATATAC(18) 	54	ATATAC 		1	CN_042270	TGAAGTGCTATGACACACTGTAGAGG	CN_074208	TGCAGTGACCTTTTAAAGAATTGC	ATATAC(36) ATATAC(18) 	54	1	ATATAC 		1	1	1	1
545855_0049_FC61RLR:2:77:4129:3374	AATT(12) AATT(12) 	24			1	CN_088011	ACCTCTCTCTTCCTGTGGGC	CN_068849	CTGCAAAGCACTGACTGACC	AATT(12) AATT(12) 	24	1			2	2	1	1
545855_0049_FC61RLR:2:79:16717:6541	AAAT(12) 	12			1	CN_084736	TTGCTGGACAACACAAAGTTGC	CN_070929	CCCTATTAACATTTTAAGGGAATTATATGC	AAAT(12) 	12	1			2	1	1	1
545855_0049_FC61RLR:2:68:9099:6095	ATT(12) 	12			1	CN_035022	TGCGATAGAGTTTGCATGACC	CN_033711	AGTTTGCTGACCAGGCTGC	ATT(12) 	12	1			1	1	1	1
545855_0049_FC61RLR:2:63:15016:19349	TCC(18) TCC(18) 	36			1	CN_002549	TGCACGATTCCTGCCTGC	CN_041505	ATATCACCATGTCCCGCAGC	TCC(18) TCC(18) 	36	1			599	669	253	55
545855_0049_FC61RLR:2:80:4904:14120	AATT(12) AATT(12) 	24			1	CN_010618	AGTTACCTGTGGCACACCCC	CN_088903	GAAAGGTAATGCACAGGATCAGC	AATT(12) AATT(12) 	24	1			1	2	1	1
545855_0049_FC61RLR:2:5:17103:16708	TTCC(12) 	12			1	CN_008195	TCACAGCCTTTGGATTGTGG	CN_095354	TGTTGCCTCAAGGAAAGAAACC	TTCC(12) 	12	1			3	1	1	1
545855_0049_FC61RLR:2:73:3373:4972	TTCC(12) 	12			1	CN_042436	ACCACGGGCATCATTAGAGC	CN_025656	TTTCCTTCTTCAACCAGCCC	TTCC(12) 	12	1			1	1	1	1
545855_0049_FC61RLR:2:8:14869:6955	AAAC(16) AAAC(16) 	32			1	CN_065563	TCCTCAGCAGGGTTGACG	CN_073407	GAAAGTGCTTCTGTTCCTCTGG	AAAC(16) AAAC(16) 	32	1			2	1	1	1
545855_0049_FC61RLR:2:56:15936:18044	AC(14) AC(14) 	28			1	CN_083885	GCTCAAGGACTGTGAGCAGG	CN_060942	TGTGCATGCATACAGAGACAGG	AC(14) AC(14) 	28	1			3	4	3	1
545855_0049_FC61RLR:2:77:16177:9657	TTCC(20) TTCC(12) 	32			1	CN_009146	TCCTTCCTTCCTTGGTGAGC	CN_094999	ATGGGATGTGTCAGAGGCG	TTCC(12) 	12	1			3	3	3	1
545855_0049_FC61RLR:2:53:1695:7375	TCC(12) 	12			1	CN_062566	CCAGCAATATTCTGCAGGGG	CN_083260	CAAACCAGGCCACAAAGTCC	TCC(12) 	12	1			2	4	2	1
545855_0049_FC61RLR:2:59:5153:9158	AAAAC(25) AAAAC(25) 	50			1	CN_052079	TGGGCAAAACAAAACTTCTCC	CN_086675	CTGCAGAAGTCAGTGGCACC	AAAAC(25) AAAAC(25) 	50	1			1	2	1	1
545855_0049_FC61RLR:2:9:7540:18530	AAAC(12) AAAC(12) 	24			1	CN_077638	TGAGGATTATTTTCAGAAAGCCC	CN_021427	TTAAAATACTCCGGCTGCCC	AAAC(12) AAAC(12) 	24	1			2	2	1	1
545855_0049_FC61RLR:2:72:4192:1845	TGC(12) TGC(12) 	24			1	CN_043281	TTACAGCCTTGGGAAGGAGG	CN_042482	AGCTCTGCAAGACGACAAGG	TGC(12) TGC(12) 	24	1			810	769	517	31
545855_0049_FC61RLR:2:3:2790:17783	TTTGG(15) TTTGG(15) 	30			1	CN_056564	ATTTCTGCTTTCCAGGTGGG	CN_026704	TTCAGCAAGAACAGGAGTAGGC	TTTGG(15) TTTGG(15) 	30	1			1	4	1	1
545855_0049_FC61RLR:2:64:2458:6171	ATGGG(15) 	15			1	CN_014019	CTCACATCTCCCCAGAAGGG	CN_024380	TAACACCCAGTTCTCCTGGC	ATGGG(15) 	15	1			2	1	1	1
545855_0049_FC61RLR:2:61:12652:4153	AAAT(12) AAAT(12) 	24			1	CN_011031	GTCCCAAACAGTGAACACCC	CN_005306	GGATCCATTCTTGAAAGTGGC	AAAT(12) AAAT(12) 	24	1			1	1	1	1
545855_0049_FC61RLR:2:75:9983:18952	ATCT(16) 	16			1	CN_087309	ACCAGGGTTGCAAGAACAGG	CN_099270	TGTCTGCCTGTGTCCACTCC	ATCT(16) 	16	1			4	2	2	2
545855_0049_FC61RLR:2:59:10082:4804	ACC(12) 	12			1	CN_011275	TATTACAGGTGCCTGCTGGG	CN_059008	TGGCATTGAAGAGATGGAACC	ACC(12) 	12	1			3	1	1	1
545855_0049_FC61RLR:2:80:7935:13468	AC(12) 	12			1	CN_075663	TCATTCCTCCTGAGGTTGGG	CN_040160	CCTTACAAGAAACACATGGTCCC	AC(12) 	12	1			3	2	2	1
545855_0049_FC61RLR:2:56:16172:11117	AAAG(12) 	12			1	CN_049232	TTCAGGGTGATATAGAGGAATACAGG	CN_067325	TTCCCCAATTACAGACCACC	AAAG(12) 	12	1			1	1	1	1
545855_0049_FC61RLR:2:66:5253:17602	TTCC(12) 	12			1	CN_071429	TCTTTTCCAGCCCTGTTTCC	CN_006797	TGGCATTTACACAGGCATCC	TTCC(12) 	12	1			1	1	1	1
545855_0049_FC61RLR:2:58:13364:6773	AGCCCT(18) 	18			1	CN_000900	AATGCTGTCTCTTAGGCTGCG	CN_035693	ATTGTCAGTGTGCCTGGAGC	AGCCCT(18) 	18	1			83	572	45	6
545855_0049_FC61RLR:2:54:14064:10789	AAGT(12) 	12			1	CN_033588	ACTCTGCATTATTGTGTTGATTTGG	CN_019260	GATCCCCTCCTGAACCTTGG	AAGT(12) 	12	1			1	1	1	1
545855_0049_FC61RLR:2:60:1923:3336	AGTG(12) 	12	AGTG 		1	CN_017457	TCCTGTGTAGTGGTTTAGGAATGG	CN_021204	TCTCAAGCTGTGATCTTTGCC	AGTG(12) 	12	1	AGTG 		1	3	1	1
545855_0049_FC61RLR:2:3:16947:9502	TGC(12) TGC(12) 	24			1	CN_043281	TTACAGCCTTGGGAAGGAGG	CN_029393	GTGTTCTCTTAAACCCGGCG	TGC(12) TGC(12) 	24	1			810	741	0	264
545855_0049_FC61RLR:2:76:12565:7286	AAAG(12) 	12			1	CN_092839	TTTTCTGTGGCAAATCCATCC	CN_049259	CAGATGCTTGCTGCTGGG	AAAG(12) 	12	1			1	1	1	1
545855_0049_FC61RLR:2:55:5287:19403	TCTG(12) 	12			1	CN_067615	ATGTTGGGAATCACACTGGC	CN_070678	GGCTGCCCAAAGAGATAAGC	TCTG(12) 	12	1			1	3	1	1
545855_0049_FC61RLR:2:81:3787:6336	AAAAG(15) 	15			1	CN_097179	TCAGGTGTGTAGGATAATGCCC	CN_056307	GAGATGCAATGAAGTCTGGGG	AAAAG(15) 	15	1			1	2	1	1
545855_0049_FC61RLR:2:59:12737:8319	AACCCT(18) AACCCT(18) 	36			1	CN_010478	TTTGCTGTGTCAGTGTCCCC	CN_096892	AGCTCAATGCCAGATTTCCG	AACCCT(18) AACCCT(18) 	36	1			1	2	1	1
545855_0049_FC61RLR:2:81:9649:12051	TGCC(12) 	12			1	CN_099029	GGTCCTATGTCTGAAAACCTGC	CN_035399	TGTAGCAGCAAACTCCCTGG	TGCC(12) 	12	1			1	4	1	1
545855_0049_FC61RLR:2:64:1561:18384	ATAGGG(18) ATAGGG(18) 	36			1	CN_082351	CAAGCTGCTGATAGGGATAGGG	CN_030754	TAGTCAGGAGCTGGCTGTCC	ATAGGG(18) ATAGGG(18) 	36	1			3	1	1	1
545855_0049_FC61RLR:2:77:2276:14063	TTC(18) 	18			1	CN_024677	TCACAGGTTGACAGCATCCC	CN_056898	CTCTTACCAGCTGTGCCACC	TTC(18) 	18	1			2	1	1	1
545855_0049_FC61RLR:2:51:7018:18447	AAAT(12) AAAT(12) 	24			1	CN_095345	TTATGGCTGGTGAGCCTGG	CN_038397	TGGTTGCCTGAGATATTCTCCC	AAAT(12) AAAT(12) 	24	1			1	1	1	1
545855_0049_FC61RLR:2:57:9163:13222	ATAC(12) 	12			1	CN_014724	GAGACCGATATCGTATGCCG	CN_040482	AGAAGATCGGAAGAGCGTCG	ATAC(12) 	12	1			38448	57389	445	1118
545855_0049_FC61RLR:2:59:5904:2699	AC(12) 	12			1	CN_092469	TCAATAAACAGCTCAGTGCCC	CN_081421	GAAAGTGGGTGACTTACAATTTGG	AC(12) 	12	1			1	1	1	1
545855_0049_FC61RLR:2:5:19095:10165	AGGG(24) AGGG(16) 	40	AGGG 		1	CN_061381	TCCCCTCGGGAATAAAGAGC	CN_011532	ATAGAGCAGGAGGGTCTGACG	AGGG(24) AGGG(16) 	40	1	AGGG 		1	1	1	1
545855_0049_FC61RLR:2:59:17765:13264	TCC(12) TCC(12) 	24			1	CN_092575	CTGGATTAGCCTTTCGCTGG	CN_090332	CCCAGAAGAACGTGCCAGG	TCC(12) TCC(12) 	24	1			4713	4490	864	147
545855_0049_FC61RLR:2:59:4513:9482	TC(14) 	14			1	CN_033136	TGACATGAGATCTCCCCACG	CN_099699	ACCCACAACACGGTAATGCG	TC(14) 	14	1			498	628	3	37
545855_0049_FC61RLR:2:9:15313:1211	AATG(12) 	12			1	CN_038264	GCATATACGAATGGAAAACCTGG	CN_060564	AAAATGGGGAAGTGGGAGG	AATG(12) 	12	1			3	1	1	1
545855_0049_FC61RLR:2:83:19019:9608	TC(14) 	14			1	CN_099699	ACCCACAACACGGTAATGCG	CN_025544	TCTATTGGCAGCAGAGCACG	TC(14) 	14	1			628	1029	60	58
545855_0049_FC61RLR:2:56:19197:19202	AC(12) AC(20) 	32	AC 		1	CN_018944	AGTAAGGGCTGCAGTCAGGG	CN_098693	CCACACACGCACTCTTCTCG	AC(12) AC(20) 	32	1	AC 		23	29	16	8
545855_0049_FC61RLR:2:7:16739:18505	TTTGG(15) 	15			1	CN_039915	TCTCTGAAGCCTGATGTTGACC	CN_044404	GAAAATCTGTTCTATTTCCTTAAGCTCC	TTTGG(15) 	15	1			1	1	1	1
545855_0049_FC61RLR:2:84:9422:15220	TGC(12) TGC(12) 	24			1	CN_088543	ATGAAACAAAGCAGGCATCC	CN_031635	TGACCCTGACAAGCTGATCC	TGC(12) TGC(12) 	24	1			2	1	2	1
545855_0049_FC61RLR:2:57:11946:5491	TCC(12) TCC(12) 	24			1	CN_019903	GATGATGTCTCCTCTAGGTGTTGG	CN_057372	AGCTCAGGCTCTGCTTTTGG	TCC(12) TCC(12) 	24	1			3	6	4	1
545855_0049_FC61RLR:2:68:19778:8588	AAAC(12) 	12			1	CN_013265	TGAGTTGAGTGTTAGCACTGGG	CN_007861	CAACAAATCAGGCAACCTGC	AAAC(12) 	12	1			2	1	1	1
545855_0049_FC61RLR:2:69:17958:9440	AAAGC(25) 	25			1	CN_024643	TCCAACAGCTCTGCATCTCC	CN_015971	AGCCCGGATCTGTGACTCC	AAAGC(25) 	25	1			1	4	1	1
545855_0049_FC61RLR:2:82:3222:17384	AACCCT(18) AACCCT(18) 	36			1	CN_063127	AACCACAAAGACAGGAGCCC	CN_026498	CCACAAAGACTAGGCGTAACCC	AACCCT(18) AACCCT(18) 	36	1			6	7	1	1
545855_0049_FC61RLR:2:4:8174:16872	AC(14) 	14			1	CN_080253	CCTTTGTTTCATTGCCACAGC	CN_079479	GAGATGAACTCCCTGCCAGC	AC(14) 	14	1			2	5	2	2
545855_0049_FC61RLR:2:2:13779:1910	TCC(12) TCC(12) 	24			1	CN_088646	CATTCATGTTATGGGTGGAGG	CN_067201	GTTTCTGTCCCAATTGCTGC	TCC(12) TCC(12) 	24	1			3	2	2	2
545855_0049_FC61RLR:2:1:1174:14452	AAAT(12) AAAT(12) 	24			1	CN_083958	GGGCTCTGTCTCTTAACTTGCC	CN_077518	TCCAATTGCTGTACTGTGGC	AAAT(12) AAAT(12) 	24	1			1	1	1	1
545855_0049_FC61RLR:2:76:9980:9115	AACCCT(18) 	18			1	CN_053963	TTTCGCATGATCAGTGTCCC	CN_010008	CCTTTCTGCAAGGGTTAGGG	AACCCT(18) 	18	1			2223	3074	53	104
545855_0049_FC61RLR:2:56:5917:17799	AAAC(20) 	20			1	CN_000683	CAGGGATTTTGCTGCTTGG	CN_029360	GGCAGACCTTGTACCTTGCC	AAAC(20) 	20	1			3	1	1	1
545855_0049_FC61RLR:2:70:5033:1944	AAAAC(20) 	20			1	CN_056693	TCTGGTCTCAAACTGCACAGC	CN_047478	TTCCAACCTAGATCATCATCAACC	AAAAC(20) 	20	1			1	1	1	1
545855_0049_FC61RLR:2:70:8445:2348	AAAG(12) 	12			1	CN_058511	GGGACATGGCAGTAGAGACTCC	CN_067924	TTTCCTTAAAACCCGATCACG	AAAG(12) 	12	1			1	1	1	1
545855_0049_FC61RLR:2:57:15977:9181	ACC(12) 	12			1	CN_031646	TCCTTGAGACATCCTCAAACTTAGC	CN_016451	ACTGTGCTGAACCCCAAAGC	ACC(12) 	12	1			3	3	3	3
545855_0049_FC61RLR:2:54:11745:14267	TGGG(12) 	12			1	CN_057550	AACCAAACACCTCCAGGACC	CN_040482	AGAAGATCGGAAGAGCGTCG	TGGG(12) 	12	1			1	57389	1	1
545855_0049_FC61RLR:2:72:6792:14313	AAAC(12) 	12			1	CN_014223	CATGTATTTATGTCCTTTCCATATTCC	CN_049766	TTGTTAATAATGTACACATACAGAGGGG	AAAC(12) 	12	1			1	1	1	1
545855_0049_FC61RLR:2:1:6534:4046	TGGCC(15) TGGCC(15) 	30			1	CN_098785	CCACTGTGATAATCTGTTCACTGG	CN_075943	AAGATAGGTGGCCTGCTTGC	TGGCC(15) TGGCC(15) 	30	1			3	3	1	1
545855_0049_FC61RLR:2:84:6958:2274	AACAG(15) 	15			1	CN_014732	ACCAGGGGAGCAGAACTGG	CN_074316	TGCTGGACAAGGAATGAAAGG	AACAG(15) 	15	1			18	7	1	1
545855_0049_FC61RLR:2:67:19561:7797	AC(12) 	12			1	CN_000013	CTGCTCCTTATCTAGAAGTTAATGCC	CN_025463	CCTTATTGGAAACCTTTGCAGC	AC(12) 	12	1			1	2	1	1
545855_0049_FC61RLR:2:6:1217:8191	TCC(12) 	12			1	CN_062487	GCCAAGACTTTCCACACAGC	CN_002604	CCCACTTCCAAGTACCACCG	TCC(12) 	12	1			1041	1280	0	89
545855_0049_FC61RLR:2:83:13523:5570	AAAT(12) 	12			1	CN_093878	TCTCTAGCACCAAACACTCAGC	CN_076754	CATCCCAAGAGAATCAGTGC	AAAT(12) 	12	1			3	3	3	3
545855_0049_FC61RLR:2:62:18829:9958	TCC(12) TCC(12) 	24			1	CN_092575	CTGGATTAGCCTTTCGCTGG	CN_038986	CTTGCACAGAAGAACGTGCC	TCC(12) TCC(12) 	24	1			4713	1247	0	89
545855_0049_FC61RLR:2:59:5783:11684	ATGG(12) 	12			1	CN_058919	CAGGCAGCCAAATCCTATCC	CN_087305	CTCAGCCTATGGTTCCAGGG	ATGG(12) 	12	1			1	1	1	1
545855_0049_FC61RLR:2:61:9002:10109	AGGG(16) TCC(18) TCC(12) 	46	TCC 		1	CN_059670	GGCTCCCTTCTTCTTCCTCC	CN_086724	CGCTCTCCATGTCTCTGGC	TCC(18) TCC(12) 	30	1	TCC 		2	1	1	1
545855_0049_FC61RLR:2:6:19097:11550	AACCCT(18) AACCCT(18) 	36			1	CN_043021	GTGTCCCTGAAACTCCTGGC	CN_074912	GTCACCACAGCCTAATGCCC	AACCCT(18) AACCCT(18) 	36	1			708	788	0	20
545855_0049_FC61RLR:2:75:18914:7847	AACCCT(18) AACCCT(18) 	36	AACCCT 		1	CN_043092	ACACTGATCATGCAAACGGC	CN_037651	TTCCCAATCCTAAGACTAGGCG	AACCCT(18) AACCCT(18) 	36	1	AACCCT 		283	18	0	1
545855_0049_FC61RLR:2:8:17779:14935	TCC(15) 	15			1	CN_081195	TGGTGGAGAAGTTTGGAGGC	CN_002199	GGGAGGAATCAAAGCTGCC	TCC(15) 	15	1			1	1	1	1
545855_0049_FC61RLR:2:84:9764:5703	AAAC(12) 	12			1	CN_099827	GGGAGGTACAAGATGCAGGG	CN_016092	TGACTGCATTCTTTCCAAGGC	AAAC(12) 	12	1			3	3	3	3
545855_0049_FC61RLR:2:72:2073:16114	TCC(12) 	12			1	CN_050018	TCAGGAGAGAAACACTTGCTGG	CN_038986	CTTGCACAGAAGAACGTGCC	TCC(12) 	12	1			1875	1247	176	49
545855_0049_FC61RLR:2:1:2597:3286	AC(24) AC(18) 	42	AC 		1	CN_093169	TTTGCTTTATTCGGTGCTGG	CN_026958	TAACCCCTCCTATCCCAAGG	AC(24) AC(18) 	42	1	AC 		1	1	1	1
545855_0049_FC61RLR:2:81:13531:14414	AC(12) AC(12) 	24			1	CN_030202	AATGCTGCTCCACATTGGC	CN_077035	GGCAGAGCTCACCACTTTCC	AC(12) AC(12) 	24	1			2	3	1	1
545855_0049_FC61RLR:2:3:16918:4973	TGC(21) TGC(21) 	42			1	CN_072206	GAAAACTGAGGAGCTGAGTTGC	CN_016980	AGAACTGACTGCATGGCTGC	TGC(21) TGC(21) 	42	1			1	2	1	1
545855_0049_FC61RLR:2:80:3293:9661	AAAC(12) 	12			1	CN_059557	AATGCAGAGCTGCCTTTTGG	CN_084331	GGCAATTAAAGTCGGTTTGGG	AAAC(12) 	12	1			3	1	1	1
545855_0049_FC61RLR:2:1:5982:19277	AACCCT(30) AAGGGT(18) 	48			1	CN_043269	TTTCGCATCATCAGTGTCCC	CN_054177	TTTCTCCACTGGTTTGAGTGTAGG	AACCCT(30) AAGGGT(18) 	48	1			3476	1	1	1
545855_0049_FC61RLR:2:60:1923:11015	TCC(12) TCC(12) 	24			1	CN_090332	CCCAGAAGAACGTGCCAGG	CN_092575	CTGGATTAGCCTTTCGCTGG	TCC(12) TCC(12) 	24	1			4490	4713	864	147
545855_0049_FC61RLR:2:83:3674:7125	AC(22) AC(22) 	44			1	CN_074281	CGAGGATGTAACGCAGAGCC	CN_005168	GGGCAATGAGATTGAAACAGC	AC(22) AC(22) 	44	1			2	3	1	1
545855_0049_FC61RLR:2:78:6824:10861	TGC(12) TGC(12) 	24			1	CN_063808	CCACAGGGACACTCACTTGC	CN_092866	TAGCCTAGGGGACAGCATGG	TGC(12) TGC(12) 	24	1			3	1	2	1
545855_0049_FC61RLR:2:64:5414:10864	AGGG(12) 	12			1	CN_087425	ATTCCCAGCCTCACACGG	CN_064435	ACAGCCCAGCTGACCTTCC	AGGG(12) 	12	1			1	1	1	1
545855_0049_FC61RLR:2:66:8267:18787	AAAAC(15) 	15			1	CN_002846	GCAGTTTTAATGTGTCTGTAGATAACAGG	CN_020610	TGCACAGTGAGCATGAGGC	AAAAC(15) 	15	1			1	1	1	1
545855_0049_FC61RLR:2:75:6533:8777	AACCCT(18) 	18			1	CN_036734	ACGGAACAGCAAAACCTTCC	CN_035731	ATGGTCAGTGTCCCTGGAGC	AACCCT(18) 	18	1			5	1637	1	1
545855_0049_FC61RLR:2:68:13076:4017	AC(14) 	14			1	CN_014724	GAGACCGATATCGTATGCCG	CN_040482	AGAAGATCGGAAGAGCGTCG	AC(14) 	14	1			38448	57389	445	1118
545855_0049_FC61RLR:2:51:2298:7166	AGAGC(15) 	15			1	CN_092141	GCCTAGAAGGCCAAATGTGC	CN_019961	AATTAGTGGCCTTTGCAGGG	AGAGC(15) 	15	1			4	3	1	1
545855_0049_FC61RLR:2:81:4651:16984	TC(12) TC(12) 	24			1	CN_074798	TTCTACAGCTGCTGATGGGC	CN_055122	AACGCACCAATGTGAACTGG	TC(12) TC(12) 	24	1			1	1	1	1
545855_0049_FC61RLR:2:63:16558:3944	TCC(18) 	18			1	CN_002549	TGCACGATTCCTGCCTGC	CN_044337	GTGTTAGCTGCTCGCGTTGC	TCC(18) 	18	1			599	337	57	91
545855_0049_FC61RLR:2:9:7225:4376	ATGGG(20) 	20			1	CN_006653	TCTTGTCACTCAACCCACCC	CN_062725	ATTGGAGCAACCTGTGATGG	ATGGG(20) 	20	1			1	1	1	1
545855_0049_FC61RLR:2:62:17308:19661	AT(14) 	14			1	CN_092799	ATCTGCCTTTAAAATGGGTAGC	CN_099113	ATGTGCTGATGGGGATATGG	AT(14) 	14	1			1	1	1	1
545855_0049_FC61RLR:2:79:13682:16053	AACCCT(18) 	18			1	CN_020365	CATGCTCAAATTGGACTGCC	CN_027423	ATTTCTGCCTCAAACTCGGC	AACCCT(18) 	18	1			90	965	0	7
545855_0049_FC61RLR:2:51:15286:6358	AAGGC(15) 	15			1	CN_031945	AGGCACTCCGAGTCTCTTGG	CN_098391	GGAAGGCGAGGTAAAGAGTGG	AAGGC(15) 	15	1			1247	927	11	2
545855_0049_FC61RLR:2:62:15251:2593	AC(12) 	12			1	CN_080030	GCTGCAGTCAGGGTGTAAGC	CN_052366	GTTAGAACCATTCCACACACGC	AC(12) 	12	1			25	28	13	1
545855_0049_FC61RLR:2:6:7466:1396	AGGG(12) 	12			1	CN_050813	CATCACTGTCACCACTCCTCG	CN_014073	GAGTGAACTAAACCCAGTTCAGTAGG	AGGG(12) 	12	1			3	4	2	2
545855_0049_FC61RLR:2:62:14987:2008	AC(12) 	12			1	CN_088035	GAGGCATGGAAATCATTTTGC	CN_021777	GAGCATCCCAACCTCCCC	AC(12) 	12	1			2	6	1	1
545855_0049_FC61RLR:2:72:18790:16018	AGTG(12) 	12			1	CN_070045	GATGTTTAACCCCAGCCAGC	CN_094800	GTGCACAGCCTTTGCTTTCC	AGTG(12) 	12	1			2	11	1	1
545855_0049_FC61RLR:2:63:17019:5218	AC(20) 	20			1	CN_085792	ACACCCAGCACAAAGGATGC	CN_068321	GCCAGCCTTTAGGTTGTACTGG	AC(20) 	20	1			1	3	1	1
545855_0049_FC61RLR:2:67:14950:16944	TCC(12) TCC(12) 	24			1	CN_045464	AGTATTTTGGCCAATTTCCTTGG	CN_056631	GGGAGGCCATCCTGTAAACC	TCC(12) 	12	1			2	4	2	2
545855_0049_FC61RLR:2:76:18530:15898	AAGC(12) AAGC(12) 	24			1	CN_081424	CAGTAAGTGATCTCCCCGGC	CN_086145	GTTGACCTTAGCCAGGTGCC	AAGC(12) AAGC(12) 	24	1			4	2	2	2
545855_0049_FC61RLR:2:52:11156:10183	AACCCT(18) 	18			1	CN_027423	ATTTCTGCCTCAAACTCGGC	CN_001321	AAGAAGAGGAGGCAGCAAGG	AACCCT(18) 	18	1			965	2448	19	21
545855_0049_FC61RLR:2:81:4996:19708	TGC(15) TGC(15) 	30			1	CN_093772	TCCTGCAGCAAACACAAACC	CN_059383	TCTTGCTCAGCTCTTGGTTCC	TGC(15) TGC(15) 	30	1			4	7	4	3
545855_0049_FC61RLR:2:6:16073:20037	TCTG(12) TCTG(12) 	24			1	CN_002729	GCACATCTAGCAGGTACCCC	CN_092256	ATCATTCCTTGGTAAAATCATCC	TCTG(12) TCTG(12) 	24	1			2	3	2	2
545855_0049_FC61RLR:2:77:8424:1446	TCC(15) 	15			1	CN_026910	GGGAATAGAGTTTACCAGGTGCC	CN_017390	GAGCTGCCACCAATCAACC	TCC(15) 	15	1			1	2	1	1
545855_0049_FC61RLR:2:71:1778:8547	TTCC(12) 	12			1	CN_029756	TGAGAGCATGCTGACACTGC	CN_016278	GTGTCACAATGGCTCCTTGG	TTCC(12) 	12	1			3	70874	1	1
545855_0049_FC61RLR:2:73:3992:16038	AGCTG(20) 	20			1	CN_053772	ATGCACAAGGGGTAGGTTGG	CN_051362	CAGGCTGGGTAGTTCAAGGC	AGCTG(20) 	20	1			3	1	1	1
545855_0049_FC61RLR:2:51:2056:17077	ACGT(12) 	12			1	CN_017257	CAGCTCAATAATTAATGCCTGTATCC	CN_047568	CCAGTCCCTCCAAGATGTGC	ACGT(12) 	12	1			2	1	1	1
545855_0049_FC61RLR:2:69:9029:5679	AACCCT(18) AACCCT(24) 	42			1	CN_050638	TGCACCGTACTCAAGTTGGC	CN_048988	AAAACCACAAAGCCAGGAGC	AACCCT(18) 	18	1			362	13668	241	3
545855_0049_FC61RLR:2:57:5282:12496	AC(30) AC(30) 	60			1	CN_019416	TCTCTAGCTAGTTTTCTTCCTCCC	CN_020464	TTCTCTAGCTAGTTTTCTTCCTCCC	AC(30) AC(30) 	60	1			2	1	1	1
545855_0049_FC61RLR:2:77:15297:14804	TGC(12) TGC(12) 	24			1	CN_020230	CTCATGAGTGATCCAAGCAGC	CN_087586	AATAACTTGGGGCCCTCTGC	TGC(12) TGC(12) 	24	1			7	3	2	1
545855_0049_FC61RLR:2:55:15781:8153	ATC(21) ATC(21) 	42			1	CN_076701	GCCTGATGAGGTTACCGAGG	CN_076919	AGCAGGGACTCCTAGGCTGG	ATC(21) ATC(21) 	42	1			1	3	1	1
545855_0049_FC61RLR:2:50:16047:20315	AACCCT(18) 	18			1	CN_033959	GGTTTTCTCAATCCGAACCC	CN_076438	ATGATGCGAAAGGCAGGC	AACCCT(18) 	18	1			25	3464	1	1
545855_0049_FC61RLR:2:62:18336:16997	TC(22) 	22			1	CN_067682	CAGCTGGGAAGTCACATGAGG	CN_024010	TGCCATTGGAGTACAGCTCG	TC(22) 	22	1			1	1	1	1
545855_0049_FC61RLR:2:65:8242:11396	TTC(15) TTC(15) 	30			1	CN_031129	AGAAGAAGCAAGGTCTGGGC	CN_081016	GTTGAGCAAACCACAATGCC	TTC(15) 	15	1			1	104	1	1
545855_0049_FC61RLR:2:5:16145:18916	AACCCT(18) 	18			1	CN_081062	CTCTTCCTGCCAGGGTTAGG	CN_018136	CAACTTGGCATGCCTTTCG	AACCCT(18) 	18	1			256	1262	1	27
545855_0049_FC61RLR:2:3:2533:19535	AACCCT(24) AACCCT(24) 	48			1	CN_053963	TTTCGCATGATCAGTGTCCC	CN_087249	CAGCACATCCAAAACCTTGC	AACCCT(24) AACCCT(24) 	48	1			2223	4445	45	405
545855_0049_FC61RLR:2:62:16518:11578	AC(12) AC(12) 	24			1	CN_064114	GGATCACTCCTGGAACTTAGGG	CN_058489	ACAGTCGGTGATGTGTTGGG	AC(12) AC(12) 	24	1			2	1	1	1
545855_0049_FC61RLR:2:72:2626:6223	AGCC(12) AGCC(12) 	24			1	CN_066407	TGGCTACATGTGGAACAGCC	CN_090582	ACTGTGCAGAAATGCATGGG	AGCC(12) AGCC(12) 	24	1			1	3	1	1
545855_0049_FC61RLR:2:63:7310:15424	AAGGC(15) AAGGC(15) 	30			1	CN_007226	TCAGAGTCTGCTCTCACCTGC	CN_090924	GTCTGGGTTGCACCTGCC	AAGGC(15) AAGGC(15) 	30	1			4	1	2	1
545855_0049_FC61RLR:2:2:15173:2057	TTC(18) TTC(18) 	36			1	CN_044125	GATGCAGAGCACTGAAAACCC	CN_026714	GAGCAAGTAATTGGCTGTGGG	TTC(18) TTC(18) 	36	1			2	4	2	2
545855_0049_FC61RLR:2:57:11567:4634	TTCC(12) 	12			1	CN_035150	GATTGGAGGGGAGAAGGGG	CN_016851	AACAACCAATCAAATGCCAGC	TTCC(12) 	12	1			1	2	1	1
545855_0049_FC61RLR:2:81:5350:11240	TCTG(12) 	12			1	CN_089705	CAGCAATAATGATCAGCCCG	CN_059010	AAGCTTCCGTGGGATACAGG	TCTG(12) 	12	1			1	5	1	1
545855_0049_FC61RLR:2:54:15254:11265	TTCCC(35) TTCCC(45) 	80	TTCCC 		1	CN_042364	CAAATCAATAAATCTACCTATCCTTCCC	CN_022592	CTTTTAATTTTGTGCAGAGATAATAGGC	TTCCC(35) TTCCC(45) 	80	1	TTCCC 		4	4	2	1
545855_0049_FC61RLR:2:57:9463:16285	AACCCT(18) AACCCT(18) 	36			1	CN_043021	GTGTCCCTGAAACTCCTGGC	CN_079236	TTCTCGGAAGTCACCACAGC	AACCCT(18) AACCCT(18) 	36	1			708	749	12	118
545855_0049_FC61RLR:2:56:5670:15367	TCC(12) TCC(12) 	24			1	CN_090332	CCCAGAAGAACGTGCCAGG	CN_092575	CTGGATTAGCCTTTCGCTGG	TCC(12) TCC(12) 	24	1			4490	4713	864	147
545855_0049_FC61RLR:2:2:15968:1567	AC(18) 	18			1	CN_064877	TGCATTTGCATGAGTATGGC	CN_076233	GCACTGGCTTTAAACTTCCCC	AC(18) 	18	1			1	1	1	1
545855_0049_FC61RLR:2:69:12505:18322	TGCC(12) TGCC(12) 	24			1	CN_063717	GGGTTTAGAACAATCACTATAACCAGC	CN_033976	ATCCCCACAGGGAAAAGAGG	TGCC(12) TGCC(12) 	24	1			1	2	1	1
545855_0049_FC61RLR:2:66:15916:16996	TC(14) 	14			1	CN_087382	ACGTGTAACCTGGACCTGGC	CN_089984	AAATGCTGGATGCAGCTCG	TC(14) 	14	1			1	1	1	1
545855_0049_FC61RLR:2:6:18507:7756	TC(12) TC(12) 	24			1	CN_052608	GGGAAAGTGCAGAGAAGAGCC	CN_016986	TCACATACGCTTGCCCTCC	TC(12) 	12	1			6	4	6	1
545855_0049_FC61RLR:2:53:19096:8225	AAAG(12) 	12			1	CN_044875	AAAATCCATACTACTCACAGCAACC	CN_021041	CCTCATAGGAGGTGAACAAACG	AAAG(12) 	12	1			2	3	2	2
545855_0049_FC61RLR:2:6:8400:19524	AGTG(12) AGTG(12) 	24			1	CN_043330	GGAAAATGAAATGACATCCTGC	CN_071754	TGCACTGTCTTGAAGCTGGG	AGTG(12) AGTG(12) 	24	1			2	2	2	2
545855_0049_FC61RLR:2:77:15146:2679	AAAAC(20) 	20			1	CN_022042	AGATGCCAGGCACAAATGC	CN_090354	TCACCTTCGAATCACTACAGGG	AAAAC(20) 	20	1			1	1	1	1
545855_0049_FC61RLR:2:70:4704:2199	AAAC(12) AAAC(12) 	24			1	CN_034844	AACACTGACCATCTACTAGTGGGG	CN_073737	TTTCTAGCCCTAGGGTATGTGC	AAAC(12) AAAC(12) 	24	1			1	2	1	1
545855_0049_FC61RLR:2:65:17304:5954	AC(12) 	12			1	CN_087020	GATGAAAACCTGTGCTTGTTGG	CN_037741	TCCTTCCACTGCTTCTTGCC	AC(12) 	12	1			3	6	2	2
545855_0049_FC61RLR:2:56:16542:19842	AAAG(12) AAAG(12) 	24			1	CN_015951	GGAAACTTCTTGGGTGCTGC	CN_086533	CAGCACCTGTAGGGAAAGGG	AAAG(12) AAAG(12) 	24	1			3	3	3	3
545855_0049_FC61RLR:2:62:19290:14361	AAAG(16) AAAG(16) 	32			1	CN_060131	CTTCATGAGCTTCGTCGTCC	CN_001972	AAAAGAGAGGAGCAGAAAGGG	AAAG(16) AAAG(16) 	32	1			4	1	1	1
545855_0049_FC61RLR:2:8:14297:10784	TGC(15) 	15			1	CN_091413	GTGCACATCTCTGGGTTGC	CN_078548	TGATAAAATCATCAAAGGCAAGG	TGC(15) 	15	1			5	2	3	1
545855_0049_FC61RLR:2:54:12164:14998	TGC(12) 	12			1	CN_030352	TACTGTTGCAAAACACGGGC	CN_059188	AAGAATCCAACTGTTGAAATGAACC	TGC(12) 	12	1			2	1	1	1
545855_0049_FC61RLR:2:76:17829:8341	TTCC(12) 	12			1	CN_006277	TGCTGTGTCATGGGAAGAGG	CN_086939	GGTATGAAACCAAGATGCCTCC	TTCC(12) 	12	1			1	3	1	1
545855_0049_FC61RLR:2:81:3521:19861	TC(12) 	12			1	CN_052383	TGGTTTGTTTACAGATCTCAGAGTGC	CN_046414	CCCTTTCGTCCGCTCTGC	TC(12) 	12	1			1079	1	1	1
545855_0049_FC61RLR:2:62:7039:14755	ATGG(12) 	12			1	CN_037269	CCAACTGAAACCTGCTGTGG	CN_006763	GACTTTCTGAATGCCTCCCC	ATGG(12) 	12	1			2	3	2	2
545855_0049_FC61RLR:2:9:8632:7701	TGC(12) 	12			1	CN_031029	GTCCCTGTGCCCCTCTGG	CN_022350	AGTGGCAGCGTTGTGTGC	TGC(12) 	12	1			2	1	1	1
545855_0049_FC61RLR:2:57:19760:8571	AGTG(12) 	12			1	CN_008040	CCAGGAACAAACACTGGGC	CN_087008	GTGCTTTGCAGAGGAAATGG	AGTG(12) 	12	1			1	1	1	1
545855_0049_FC61RLR:2:77:14364:16965	AGTGC(15) 	15			1	CN_075163	TCAGCACATGGTGCATTGG	CN_072128	ACTGGGTGCAGAATGATGGC	AGTGC(15) 	15	1			4	1	1	1
545855_0049_FC61RLR:2:57:4319:10628	AAAC(12) 	12			1	CN_014724	GAGACCGATATCGTATGCCG	CN_040482	AGAAGATCGGAAGAGCGTCG	AAAC(12) 	12	1			38448	57389	445	1118
545855_0049_FC61RLR:2:69:12736:8342	TGC(12) 	12			1	CN_070015	GCTGGAGTGATGAATGTGGC	CN_061521	ATCACAGGGAGAGCACAGGG	TGC(12) 	12	1			2	2	1	1
545855_0049_FC61RLR:2:78:17272:12894	AACCCT(18) AACCCT(18) 	36	AACCCT 		1	CN_014878	CTCAGTGCCCCTGAAACTCC	CN_079236	TTCTCGGAAGTCACCACAGC	AACCCT(18) AACCCT(18) 	36	1	AACCCT 		1	749	1	1
545855_0049_FC61RLR:2:71:11198:18223	TC(14) TC(14) 	28			1	CN_033535	AACTGATGAGCCCAAGGTGC	CN_074157	ACTTGGAATATTGGGCTGGG	TC(14) TC(14) 	28	1			3	1	1	1
545855_0049_FC61RLR:2:56:4478:15919	AAAC(16) AAAC(16) 	32			1	CN_027799	TGTGGGTTGGAGACACAAGG	CN_002468	TCCCATTAAAATGCAACAATGC	AAAC(16) AAAC(16) 	32	1			1	1	1	1
545855_0049_FC61RLR:2:8:18784:10778	AC(12) AC(12) 	24			1	CN_075983	GTTGAAGGCTGGGACAGTGG	CN_009412	GCATTGCTTGGCATCAGG	AC(12) AC(12) 	24	1			5	4	5	3
545855_0049_FC61RLR:2:63:2550:4873	TGC(12) TGC(12) 	24			1	CN_074874	AATTACCTGCCCACACAGGG	CN_078764	TTCCAGTGATCAGGACAGGC	TGC(12) TGC(12) 	24	1			40	271	13	5
545855_0049_FC61RLR:2:58:17694:18735	AGCC(12) 	12			1	CN_075309	GCCATGTATTCACAACACCCC	CN_072556	TGGGACCAGAGAGGAGCC	AGCC(12) 	12	1			1	1	1	1
545855_0049_FC61RLR:2:57:16503:15030	TTGG(12) TTTGG(15) TTGG(12) TTTGG(15) 	54			1	CN_099516	ACTAGAAGCTGTGCTGGGGC	CN_086154	TTGGGATTTTGTTTGGTTGG	TTGG(12) TTTGG(15) TTGG(12) TTTGG(15) 	54	1			4	2	4	2
545855_0049_FC61RLR:2:80:7316:18656	ATGC(12) ATGC(12) 	24			1	CN_097070	GTACTGCCCTTCTGCGCC	CN_003782	CACTTCCCTGCCTCAGAGC	ATGC(12) 	12	1			2	4	2	2
545855_0049_FC61RLR:2:62:4070:6175	TGTGC(15) 	15			1	CN_032086	CTTTCAAACCAGTCCCATGC	CN_069239	AAGACACCTCATTCCTTTCTTGG	TGTGC(15) 	15	1			6	3	3	2
545855_0049_FC61RLR:2:69:1560:14349	AC(12) 	12			1	CN_070774	CTGTCGGGAAACTCAAAGGG	CN_070250	CAATGACTTAACTGGAGATTTGGG	AC(12) 	12	1			1	3	1	1
545855_0049_FC61RLR:2:72:3706:3858	AACCCT(18) AACCCT(18) AACCCT(18) AACCCT(18) 	72	AACCCT 		1	CN_027614	TCCTTTCTGCAAGGGTTTGG	CN_043269	TTTCGCATCATCAGTGTCCC	AACCCT(18) AACCCT(18) AACCCT(18) AACCCT(18) 	72	1	AACCCT 		518	3476	4	35
545855_0049_FC61RLR:2:67:7632:12547	CGG(12) 	12			1	CN_011729	TAATGGCATGGAGGAGCC	CN_061965	AACTTCAAAACCCTGCTCCG	CGG(12) 	12	1			1	1	1	1
545855_0049_FC61RLR:2:5:17006:19515	AAAT(12) 	12			1	CN_086263	CCCCACAGTCATAGTGATGGC	CN_096507	TAAACCCCTCCTTGTGTGGC	AAAT(12) 	12	1			1	1	1	1
545855_0049_FC61RLR:2:54:7873:11849	AAAT(12) 	12			1	CN_081172	TGGTAGCACTGACCACATCG	CN_042744	CCAAACAGGAGTCAATTATTGTGG	AAAT(12) 	12	1			1	2	1	1
545855_0049_FC61RLR:2:81:6865:11882	TC(12) TC(12) 	24			1	CN_007081	CCATAATTTATACGCATACCTCAGC	CN_009676	AAGTAAAACTGAGGGAGCAGGC	TC(12) TC(12) 	24	1			2	1	2	1
545855_0049_FC61RLR:2:84:19506:11120	AGCG(12) AGCG(12) 	24			1	CN_016850	GACATTTCTTGGCCGAAACC	CN_013850	CACCGCTGATGTCCCACC	AGCG(12) 	12	1			2	1	2	1
545855_0049_FC61RLR:2:9:3212:11318	AGTG(12) 	12			1	CN_040435	TCTGCACTGTACTGCCCTGG	CN_008594	AAGTTATATGGTGTGATCTCTGTCAGC	AGTG(12) 	12	1			1	1	1	1
545855_0049_FC61RLR:2:63:9033:8305	TCTG(12) 	12			1	CN_030650	GCAGAAAGATTGGTGGTTGC	CN_031007	GTTATGCAGAGCAAGCCAGG	TCTG(12) 	12	1			3	1	1	1
545855_0049_FC61RLR:2:57:18409:17300	ATGC(12) ATGC(12) 	24			1	CN_068007	TGTCCTTCCAAGATCCCTCC	CN_099242	CATGCATGTGTGTGTGCTCC	ATGC(12) ATGC(12) 	24	1			2	2	2	2
545855_0049_FC61RLR:2:54:13294:3617	TTTGG(15) 	15			1	CN_037993	AGCCAGCAGTTGTGCATAGG	CN_000110	CCTACATTGAGCCTTGCTTGC	TTTGG(15) 	15	1			1	1	1	1
545855_0049_FC61RLR:2:57:14142:11362	TGCC(12) 	12			1	CN_018924	CTTCACAAACCCCAGACAGC	CN_019720	TGCATTGTAGCTGTGCCC	TGCC(12) 	12	1			1	1	1	1
545855_0049_FC61RLR:2:67:15644:2543	TCC(12) TCC(12) 	24			1	CN_001748	CGTTGATCTCTATTACCGCAGG	CN_073112	TCAATCTTGCTGCACAATTCC	TCC(12) TCC(12) 	24	1			1	620	1	1
545855_0049_FC61RLR:2:2:10999:8023	AACCCT(24) AACCCT(18) AACCCT(18) AACCCT(18) 	78	AACCCT 		1	CN_070622	CACAAACCCGACCTTAACCC	CN_053590	CAAAACCTTCCTCCCTCTTCC	AACCCT(18) AACCCT(18) AACCCT(18) 	54	1	AACCCT 		8	2818	5	1
545855_0049_FC61RLR:2:69:5991:13947	TTC(15) 	15			1	CN_004080	GCAAAGCCCAAACCTTGC	CN_069969	ATCTTGGCATGCCTGTTGC	TTC(15) 	15	1			111	107	2	2
545855_0049_FC61RLR:2:4:7929:1419	TC(12) 	12			1	CN_041317	GGAGGCAGGAGGTAAGAGACC	CN_004731	GGAGCCTCACAGCAACATCC	TC(12) 	12	1			1	1	1	1
545855_0049_FC61RLR:2:61:9440:11343	CGG(15) 	15			1	CN_022185	CATCGCTATAAAGGCAGCGG	CN_029375	GACTGAAAGGTTTGCTGCCC	CGG(15) 	15	1			2	1	1	1
545855_0049_FC61RLR:2:59:3495:17387	TTC(21) TTC(21) 	42			1	CN_026509	ACGCAGAATTCTCAGACCCC	CN_053998	TCTCAAGAAGGGCATCAGGG	TTC(21) TTC(21) 	42	1			1381	1295	5	277
545855_0049_FC61RLR:2:76:2422:5066	TC(14) 	14			1	CN_025597	ACGAGTTGAAGACTCCACCC	CN_070983	TGAAGAGCTGAAAACTTGAGGG	TC(14) 	14	1			1	9	1	1
545855_0049_FC61RLR:2:64:1725:12382	AAAC(12) 	12			1	CN_094286	AAAGTTTCTGTGCATCTGTGTACC	CN_055723	TCTCCTAGAGCCTGAACAGTCC	AAAC(12) 	12	1			1	1	1	1
545855_0049_FC61RLR:2:74:12479:17363	AACCCT(18) 	18			1	CN_048988	AAAACCACAAAGCCAGGAGC	CN_038591	TAACCCTAGGCGCAACCC	AACCCT(18) 	18	1			13668	140	4	1
545855_0049_FC61RLR:2:68:10033:12214	TC(12) 	12			1	CN_090717	GTGGCAATTGCTCATGCTCC	CN_077942	CAAATTTAAAATGTCCCATGAGATTAGG	TC(12) 	12	1			4	4	4	2
545855_0049_FC61RLR:2:60:11054:4526	CCCG(12) CCCG(12) 	24			1	CN_064944	GGTGTCGGACAGAGCCCC	CN_058452	GAGACCCGGCAAACTCAGC	CCCG(12) CCCG(12) 	24	1			3	1	2	1
545855_0049_FC61RLR:2:4:1604:17399	ATAC(16) 	16			1	CN_003084	TGATTCTGGCTGCTACTTGGC	CN_045943	CATGCACCACTCAGAGAACAGG	ATAC(16) 	16	1			1	1	1	1
545855_0049_FC61RLR:2:54:4026:4847	TGC(12) 	12			1	CN_062491	GCATTCTGGTCTCAGTGTTGC	CN_088816	TGCCTTCAGTATACAAATTTTGAGG	TGC(12) 	12	1			2	1	1	1
545855_0049_FC61RLR:2:1:10507:13786	AAC(12) 	12			1	CN_020286	CAAGCAATGCAGTGCAAAGG	CN_082973	AGGAAAGTTGTACTGTATTTTGGGC	AAC(12) 	12	1			3	4	3	3
545855_0049_FC61RLR:2:66:4262:15773	TTCC(12) 	12			1	CN_033569	TGCTGATGATTTGAAATGGG	CN_020367	GGAATAAGCAGGGAAACATGC	TTCC(12) 	12	1			1	2	1	1
545855_0049_FC61RLR:2:70:19343:6527	AACCCT(18) AACCCT(18) AACCCT(18) AACCCT(30) 	84			1	CN_058530	CCCTCTTCCTCTTTCTGCTAGG	CN_088663	CCTAACACTGATGCCTAAGCC	AACCCT(18) AACCCT(18) AACCCT(18) 	54	1			1713	1	1	1
545855_0049_FC61RLR:2:53:7254:1124	AAAG(12) AAAG(12) 	24			1	CN_066984	TTGATAATGGAAAATGAGAAAGTACC	CN_072774	TGTACTACTTTATGAGTTAAGCACTTGTCC	AAAG(12) 	12	1			1	2	1	1
545855_0049_FC61RLR:2:53:17215:11875	AGGG(12) 	12			1	CN_044504	AACCTGCCTGCTCCCTCC	CN_093501	GTCTCACCCCTCTCTTGGGG	AGGG(12) 	12	1			3	2	1	1
545855_0049_FC61RLR:2:1:11096:10379	ATT(12) ATT(12) 	24			1	CN_011109	TGCCTCCAATGTTCCATAGC	CN_065191	TGGACTGGACAGTTATATCTTATGTGG	ATT(12) ATT(12) 	24	1			1	1	1	1
545855_0049_FC61RLR:2:76:12564:6815	TCC(12) 	12			1	CN_011850	CAAAACGAAATGTTGCTGCC	CN_060729	CAGATAATGTTGGTTTCTCTCTCTAGC	TCC(12) 	12	1			2	8	2	2
545855_0049_FC61RLR:2:77:19146:11190	TCC(12) 	12			1	CN_002578	TTGCCTTTTCTTTTGCAGCC	CN_029574	GTGCATGCTGCCTCTTGG	TCC(12) 	12	1			1073	456	80	19
545855_0049_FC61RLR:2:58:12333:1506	AAAC(12) AAAC(12) 	24			1	CN_039547	TGAAATGATGTGTTTATTGGTCG	CN_018246	TGGAAACTGTTGTTTTGGGG	AAAC(12) AAAC(12) 	24	1			1	1	1	1
545855_0049_FC61RLR:2:80:14328:11209	AAAC(12) 	12			1	CN_071115	CTGGAAGGTGAATCCTCTTTGG	CN_049374	CCTGGAAGCTTTGGAGGAGC	AAAC(12) 	12	1			1	3	1	1
545855_0049_FC61RLR:2:60:15785:18553	AC(16) AC(16) 	32			1	CN_076426	GGCAACTGCAAGTAGCATGG	CN_043376	CTGCACTTACCCTGCACTCC	AC(16) AC(16) 	32	1			422	512	147	60
545855_0049_FC61RLR:2:60:12899:15550	AC(14) 	14			1	CN_009653	ACACACCGGCTGAAAGAAGG	CN_002755	GGACATCAGCAAGCCAAAGG	AC(14) 	14	1			1	1	1	1
545855_0049_FC61RLR:2:6:5542:13258	ATTCC(15) 	15			1	CN_039082	CCAAAGTATGTATGAAGCAAAATAAAGC	CN_015136	CCTAAACGTTGGCATGTAGATTAGG	ATTCC(15) 	15	1			1	1	1	1
545855_0049_FC61RLR:2:78:6955:18802	TTC(12) TTC(12) 	24			1	CN_010320	CATGATAAAGGCAAGCAGCG	CN_001206	GCATATCGAGTACAGAGCATATAGAGC	TTC(12) TTC(12) 	24	1			49	12	5	2
545855_0049_FC61RLR:2:80:17210:19157	AC(12) AC(12) 	24			1	CN_015417	TCACACACACGACCATTAGAACC	CN_071017	CAGTGTGTAAACTGAAGAGTATGAGCG	AC(12) AC(12) 	24	1			10	2	2	2
545855_0049_FC61RLR:2:56:5316:14085	AGTG(12) AGTG(12) 	24			1	CN_096947	TGGCCCTGATAAATTCAATGG	CN_003052	CCAGCATGGTTACCTCTGTCC	AGTG(12) AGTG(12) 	24	1			1	1	1	1
545855_0049_FC61RLR:2:57:16205:4660	AAAC(12) CGG(12) AAAC(12) 	36			1	CN_045423	TAGAGCAGTCCGGAGGGACC	CN_003575	CGAGACCAGTACCTGGCACC	AAAC(12) CGG(12) AAAC(12) 	36	1			1	1	1	1
545855_0049_FC61RLR:2:61:19517:17903	TC(16) 	16			1	CN_049746	CAGCACAAAGGATTTCTTGGG	CN_033383	TTGTCTTGCAAGGGAGAGAGC	TC(16) 	16	1			2	2	2	2
545855_0049_FC61RLR:2:9:13255:13678	TGCC(12) 	12			1	CN_065009	TAGTTTCACAGGCAGGCTCC	CN_083542	AAGCACAAGGTGGTGATTGC	TGCC(12) 	12	1			2	2	2	2
545855_0049_FC61RLR:2:69:13843:16996	ACTG(12) ACTG(12) 	24			1	CN_055387	TGATCAAGATCCAGCCTTCC	CN_066737	GGAAACACCCTTCCCTACTGG	ACTG(12) ACTG(12) 	24	1			2	2	2	2
545855_0049_FC61RLR:2:66:15127:10905	TGC(12) 	12			1	CN_094618	GCTGAGCACATTCAGTGCC	CN_070911	TTTGAGAAGCAAGACCCAGC	TGC(12) 	12	1			2	2	1	1
545855_0049_FC61RLR:2:1:17148:6846	TC(16) 	16			1	CN_025544	TCTATTGGCAGCAGAGCACG	CN_097226	CACAACATGGGAATGTGATAGAGG	TC(16) 	16	1			1029	543	3	120
545855_0049_FC61RLR:2:84:14254:19925	TTCC(12) 	12			1	CN_021837	TCCTGTTCTATGAACCCTTCAGC	CN_099983	GGAAGCCCAAGCTAGGAAGC	TTCC(12) 	12	1			2	1	2	1
545855_0049_FC61RLR:2:5:14148:6144	AAAAC(15) 	15			1	CN_024255	TCAGAACTCTGTTAGAATAGTGATTGGG	CN_075254	GGGCAGACAAGTCAACCTCC	AAAAC(15) 	15	1			1	2	1	1
545855_0049_FC61RLR:2:67:8641:4401	AAAC(12) 	12			1	CN_041157	ATCGGAAGAGCGGTTCAGC	CN_040482	AGAAGATCGGAAGAGCGTCG	AAAC(12) 	12	1			59714	57389	53831	62
545855_0049_FC61RLR:2:73:6738:7427	ACC(12) 	12			1	CN_022339	TACTTAATATAAACCCAGTCTTTTGGC	CN_056218	ATTGGTATCAGGCTCTGCCC	ACC(12) 	12	1			8	472	4	4
545855_0049_FC61RLR:2:61:19274:2095	AGGG(12) 	12			1	CN_027591	CTCGTCCCCTCCTTCATCC	CN_042233	CGCTCAAGCGCAATTTCC	AGGG(12) 	12	1			2	1	1	1
545855_0049_FC61RLR:2:64:17751:10578	AACCCT(18) AACCCT(24) AACCCT(18) AACCCT(24) 	84			1	CN_091546	TCCAAAGACTAGGCGTAACCC	CN_067734	TCTTCCTCATCCTGCTAGGG	AACCCT(18) AACCCT(24) AACCCT(18) AACCCT(24) 	84	1			2725	819	64	6
545855_0049_FC61RLR:2:68:3162:4109	AAAT(12) 	12			1	CN_040799	GATTGTTGGCACTACAATTTTGC	CN_034265	TCCAGTCTAAAGACTTGCTCTTGC	AAAT(12) 	12	1			4	4	3	2
545855_0049_FC61RLR:2:56:2939:7410	AAGCT(15) 	15			1	CN_063960	CATGCTGAGGAAGGAGGTGC	CN_050420	GGACAAGCGGTGAGAGACG	AAGCT(15) 	15	1			2	1	1	1
545855_0049_FC61RLR:2:57:3930:7516	AAATC(15) AAATC(15) 	30			1	CN_023565	CTCACTCACATCAACGATATATGACC	CN_060531	CCTCACTGTGTGGTAATTCTCAGC	AAATC(15) 	15	1			2	4	2	1
545855_0049_FC61RLR:2:5:4584:8444	TGCC(16) 	16			1	CN_048846	ATGCCTCTTTTGTTGTGCCC	CN_084415	ACTGCAAAACGAGGAGCCC	TGCC(16) 	16	1			3	1	1	1
545855_0049_FC61RLR:2:50:16350:9870	AACCCT(18) AACCCT(18) 	36			1	CN_046467	CGCACAGTGAGTATCCCAGG	CN_006107	AGCACGGCACATCAAAACC	AACCCT(18) AACCCT(18) 	36	1			4	841	0	1
545855_0049_FC61RLR:2:60:12887:17248	AT(20) AT(20) 	40			1	CN_086324	TGCAGTTTGTTATTCTAATTCCCC	CN_033674	TTCTTTTCCTGACACACTTTGACC	AT(20) AT(20) 	40	1			2	2	2	1
545855_0049_FC61RLR:2:84:12105:13573	TTCC(20) 	20			1	CN_073992	GAAGGGGATGGGCTCAGG	CN_063661	ATGGCAGGGTGGAGAACG	TTCC(20) 	20	1			3	2	2	1
545855_0049_FC61RLR:2:50:9382:1237	TCC(12) TCC(12) 	24			1	CN_017522	AGTCGGTGGAAGAGCTCCG	CN_052238	GAAACTGCACAGCCAACAGC	TCC(12) TCC(12) 	24	1			356	861	4	33
545855_0049_FC61RLR:2:68:6557:14621	AC(14) 	14			1	CN_079834	AGGACACAGGAGGCATAGCG	CN_033227	TTTGATATTTAATCAGAATGCGGC	AC(14) 	14	1			5	1	1	1
545855_0049_FC61RLR:2:66:3046:15754	TGCC(12) 	12			1	CN_091797	CAATTGTGAGACAGGGACAGC	CN_044811	TACCTGCCAATCTCTCAGCC	TGCC(12) 	12	1			4	1	1	1
545855_0049_FC61RLR:2:50:10571:17937	AGTTT(15) AGTTT(15) 	30			1	CN_016905	AACACTGGTGATCATTAATATTTTGG	CN_080353	CGTGTTGTGCTAACTGTGCC	AGTTT(15) AGTTT(15) 	30	1			1	3	1	1
545855_0049_FC61RLR:2:9:9818:7659	TC(12) 	12			1	CN_078594	GCATTTTGCAGACCCTGACC	CN_084114	ACTGCTCTTCCCACTCCTGG	TC(12) 	12	1			1	1	1	1
545855_0049_FC61RLR:2:6:16710:6979	AGGG(20) AGGG(20) 	40			1	CN_087140	GCCCAGTGCTGTCTCTCAGG	CN_001577	GTTAACGCTCTGAATCCCGC	AGGG(20) AGGG(20) 	40	1			51	1	1	1
545855_0049_FC61RLR:2:54:19720:2568	AGGGC(15) 	15			1	CN_066458	ACCCACCACCTCCACTGC	CN_003036	TTCCTGGCTTGAGGATTTGC	AGGGC(15) 	15	1			2	2	2	2
545855_0049_FC61RLR:2:77:2591:14124	ACC(21) ACC(21) 	42			1	CN_011875	TGTCCATAGCCACCTCCTCC	CN_051756	TATGGACACCTCGGGATGG	ACC(21) 	21	1			2	2	1	1
545855_0049_FC61RLR:2:4:4597:3148	AATG(12) 	12			1	CN_067378	ATTTCATGGCTTGATTGGGC	CN_082891	CTCTGAAAGCATATGAAGTACCTGC	AATG(12) 	12	1			3	4	2	2
545855_0049_FC61RLR:2:50:13536:7211	AC(18) 	18			1	CN_009034	TATTGCATCTTGCTGGTGCC	CN_067491	GGTACAGGCAACCAAGTGCC	AC(18) 	18	1			3	4	0	2
545855_0049_FC61RLR:2:53:8521:4284	AGGG(12) 	12			1	CN_067728	AATTATCCCGAAGAAAAGGTGC	CN_091338	TGCCTGTGCAGGTATTGAGG	AGGG(12) 	12	1			3	2	2	2
545855_0049_FC61RLR:2:5:18373:11446	AGGG(12) 	12			1	CN_041263	CCCCAAGTCAGATTGCCC	CN_021105	AGACACCCATCCAGTGCTCC	AGGG(12) 	12	1			2	3	1	1
545855_0049_FC61RLR:2:77:4534:19550	ATT(12) 	12			1	CN_050836	TTTGCTTGCAGAATACACAGG	CN_082290	AAGAGGCGTTGTTTTAGTGTGC	ATT(12) 	12	1			2	1	1	1
545855_0049_FC61RLR:2:52:9433:16550	ATAC(12) ATAC(12) 	24			1	CN_081374	AAAATGGGAAAAGACTGAGGG	CN_036355	TACATACACGAAAGCCACGC	ATAC(12) 	12	1			3	5	2	1
545855_0049_FC61RLR:2:54:4232:1463	AATG(16) AATG(16) 	32			1	CN_064700	ATGGAGTGGACAGGTGTTGG	CN_079509	AAACTGATGGGAAACAAATGAGG	AATG(16) AATG(16) 	32	1			1	2	1	1
545855_0049_FC61RLR:2:8:5331:16645	AAAT(12) 	12			1	CN_073267	GTTAACAAAATTGCCACCTTGC	CN_049625	TCCTTATTTCAGGGGATTGGG	AAAT(12) 	12	1			2	3	2	2
545855_0049_FC61RLR:2:83:1207:17541	TTGG(12) 	12			1	CN_094428	CTGCTGCTTCTGGTGTGG	CN_087414	GGAGATCAATCACTTTATCAGAGC	TTGG(12) 	12	1			3	1	1	1
545855_0049_FC61RLR:2:3:13334:3586	AAAC(12) AAAC(12) 	24			1	CN_004788	TGTCTGTAAGAGGACAACACCC	CN_052860	ACCGTGAAATGTCTGTAAGAGG	AAAC(12) AAAC(12) 	24	1			2	2	2	1
545855_0049_FC61RLR:2:4:15944:13962	AAAT(12) AAAT(12) 	24	AAAT 		1	CN_017872	TCAGCCTTCCACCTCTCTGC	CN_037653	AGAATAGCCAGCCTCACCCC	AAAT(12) AAAT(12) 	24	1	AAAT 		2	2	2	2
545855_0049_FC61RLR:2:70:4138:7454	AC(14) 	14			1	CN_016064	ATCTTGCCTCATCTCCTGCC	CN_061491	TGTAGACAGATGCAAACCCACC	AC(14) 	14	1			1	2	1	1
545855_0049_FC61RLR:2:71:3900:15143	TGCC(12) TGCC(12) 	24	TGCC 		1	CN_081590	TGTTGCAAGTGCAAGGAAGG	CN_002051	CTGGGGTGTGAACAAGGAGG	TGCC(12) TGCC(12) 	24	1	TGCC 		1	2	1	1
545855_0049_FC61RLR:2:55:6208:13181	AAAC(12) TC(14) 	26			1	CN_059022	GGAAGTATATATATGAGCTCTCTCTCTCG	CN_005773	AGCTGTTGCATCACCAGAGC	AAAC(12) TC(14) 	26	1			2	3	2	2
545855_0049_FC61RLR:2:84:18489:15483	AC(12) 	12			1	CN_091002	GGACTACAAGCCAAGGGTTCC	CN_077349	TTCTCCTGGGCAGTTGAAGG	AC(12) 	12	1			1	1	1	1
545855_0049_FC61RLR:2:78:1917:16837	AGGG(12) 	12			1	CN_072873	AGCTAACCCTGCTGCAGTCC	CN_070279	CAATGGTTTGGCTGGTTTGG	AGGG(12) 	12	1			6	5	4	1
545855_0049_FC61RLR:2:4:2930:10028	TGC(12) TGC(12) 	24			1	CN_011533	CCAGAAGATCCTTGGCAGC	CN_077868	TTGGTCTTTTCCACCCTTCC	TGC(12) TGC(12) 	24	1			4	4	5	1
545855_0049_FC61RLR:2:5:8095:1653	AAAT(16) AAAT(16) 	32			1	CN_095741	AACCATGGCTCCTTCCTGC	CN_041248	GCTCCTCTTTGAACGATATTTGC	AAAT(16) AAAT(16) 	32	1			4	4	4	2
545855_0049_FC61RLR:2:59:16050:6748	AC(12) AC(12) 	24			1	CN_026505	AGAGGGGTGAGTGCTTTTGG	CN_083440	CACACAGGGATGGTTTGGG	AC(12) AC(12) 	24	1			1	1	1	1
545855_0049_FC61RLR:2:63:19330:11010	TC(14) TC(14) 	28			1	CN_022976	TCTGTTGGTAGCCATTACCCC	CN_040519	CAACACGGTAATGCGATAGAGG	TC(14) TC(14) 	28	1			574	679	274	67
545855_0049_FC61RLR:2:61:7618:2193	AGGG(12) 	12			1	CN_063815	AACCAGGAGGAGCTGTGTCC	CN_073462	TTTGAATGCTGGTGACTGCC	AGGG(12) 	12	1			5	5	3	2
545855_0049_FC61RLR:2:81:4731:8245	TCC(12) TCC(15) 	27			1	CN_040470	AAACATACCATTATTGTCATCAGACTCC	CN_077861	CGTTTGAGATTGAGGAGGAGG	TCC(12) TCC(15) 	27	1			1	5	1	1
545855_0049_FC61RLR:2:1:12677:11131	AACCCT(24) AACCCT(24) 	48			1	CN_075800	CTCTTCCTCTTCCTGCCAGC	CN_043269	TTTCGCATCATCAGTGTCCC	AACCCT(24) AACCCT(24) 	48	1			13	3476	3	5
545855_0049_FC61RLR:2:76:15367:8217	AGT(12) TCC(42) TCC(15) 	69	TCC 		1	CN_037772	GAGGAGGAGGTCTGGAGAATACC	CN_094124	TTCAAAATGGAGGATTGTTGG	TCC(15) 	15	1	TCC 		2	3	2	1
545855_0049_FC61RLR:2:68:13788:2897	AC(12) 	12			1	CN_032646	GGTGAAATTAGAGCTACGCAGG	CN_016501	CACCTGATACACACATCCATTCC	AC(12) 	12	1			1	1	1	1
545855_0049_FC61RLR:2:9:10883:11889	AC(20) 	20			1	CN_031517	TGTTTATACATGTGCGTGGGG	CN_049964	CACTGTGCTTTGCCACTTCG	AC(20) 	20	1			1	1	1	1
545855_0049_FC61RLR:2:55:13439:17363	TTCC(12) TTCC(12) 	24			1	CN_027328	TGCCAAATCTGTAAGCAAAGAGC	CN_074484	AGGGGTTTGTTGGAGAAGGG	TTCC(12) TTCC(12) 	24	1			2	2	2	2
545855_0049_FC61RLR:2:58:5719:7460	ACTG(12) ACTG(12) 	24			1	CN_009419	GTGCATGTGTGCCTCTCTGG	CN_006109	CACTGCTCTGATCCCTGTGG	ACTG(12) ACTG(12) 	24	1			1	2	1	1
545855_0049_FC61RLR:2:73:12103:18307	AAAC(12) 	12			1	CN_039153	AAATGCAGAAGCCATGAGACC	CN_082073	GAGGAGTTTCTTCCCCTCCC	AAAC(12) 	12	1			5	1	1	1
545855_0049_FC61RLR:2:80:18297:7254	ATAC(12) 	12			1	CN_084257	AAAGAAGATCGGAAGAGCGG	CN_040482	AGAAGATCGGAAGAGCGTCG	ATAC(12) 	12	1			4625	57389	3445	6
545855_0049_FC61RLR:2:66:16672:2756	AC(20) AC(22) 	42	AC 		1	CN_094273	GTGTAGGCAGTGGGGTGAGC	CN_051578	CTGGCTGACAGCACTGATGG	AC(20) AC(22) 	42	1	AC 		1	2	1	1
545855_0049_FC61RLR:2:85:18554:4592	ACC(12) 	12			1	CN_077574	GCAAGGTTTGACTTTTGTCCC	CN_024489	AATCTGATGCAAGGTTTGCG	ACC(12) 	12	1			1	489	1	1
545855_0049_FC61RLR:2:76:12364:7536	ACC(12) ACC(12) 	24			1	CN_096275	CTCCTCAGAATGACGACGGC	CN_086404	CAGCAGGACAAGCAGAGCC	ACC(12) ACC(12) 	24	1			3	4	2	1
545855_0049_FC61RLR:2:62:4067:1645	AAC(15) 	15			1	CN_033345	GAGACCGATCTCGTATGCCG	CN_040482	AGAAGATCGGAAGAGCGTCG	AAC(15) 	15	1			16763	57389	15085	534
545855_0049_FC61RLR:2:56:11545:16543	AAAC(12) 	12			1	CN_068519	GAGTTCTTTTGAGAGAGAGTGGGG	CN_039964	TTTTGTCTCCACACATCGGC	AAAC(12) 	12	1			2	2	2	1
545855_0049_FC61RLR:2:84:2243:11960	TGC(12) 	12			1	CN_014005	TGGGTTGTCCCATGTTGG	CN_075692	ATGTCCAGGATGGTTGCTCC	TGC(12) 	12	1			1	1	1	1
545855_0049_FC61RLR:2:9:6105:17197	TTCC(12) TCC(12) TTCC(12) TCC(12) 	48			1	CN_046700	CCCAGGTAGGAGTTCATGGC	CN_012187	TGCACACCCCAATAGTCAGC	TTCC(12) TCC(12) TTCC(12) TCC(12) 	48	1			3	2	2	2
545855_0049_FC61RLR:2:69:3633:15859	TGC(12) 	12			1	CN_073955	GTCTTCCTCTGAGTGCTGGC	CN_062293	CACAGTGGAGAAGTGAGCAGC	TGC(12) 	12	1			1	1	1	1
545855_0049_FC61RLR:2:54:7673:9962	TCC(12) TCC(12) 	24			1	CN_000778	ACCCCTCCCTTCTTCTAGGC	CN_070735	GTGATGAACGGACCACAACC	TCC(12) TCC(12) 	24	1			1	3	1	1
545855_0049_FC61RLR:2:82:15543:9125	AAAG(12) AAAG(12) 	24			1	CN_047220	TTGTTTAGCTTTTGCAAATCAGC	CN_047220	TTGTTTAGCTTTTGCAAATCAGC	AAAG(12) AAAG(12) 	24	1			2	2	2	1
545855_0049_FC61RLR:2:50:7436:11417	TGGG(12) 	12			1	CN_041399	TTGAGGTCGGGCTCTTGG	CN_013565	GTTCTCCCCGTTTTCCAGC	TGGG(12) 	12	1			3	1	1	1
545855_0049_FC61RLR:2:53:11896:17007	AACCCT(24) AAGGGT(18) AACCCT(18) AAGGGT(18) 	78			1	CN_043269	TTTCGCATCATCAGTGTCCC	CN_087249	CAGCACATCCAAAACCTTGC	AACCCT(24) AAGGGT(18) AACCCT(18) AAGGGT(18) 	78	1			3476	4445	8	271
545855_0049_FC61RLR:2:73:1670:5957	TTC(12) 	12			1	CN_042601	GCTGAGTGAACTGACTTCCCC	CN_077989	ATTTGTTGTCCTTGGGAGGC	TTC(12) 	12	1			2	1	0	1
545855_0049_FC61RLR:2:80:3849:19929	AACCCT(24) AACCCT(24) AACCCT(24) 	72	AACCCT 		1	CN_087249	CAGCACATCCAAAACCTTGC	CN_023790	TGGAGCTCCTGTCTTTGTGG	AACCCT(24) AACCCT(24) AACCCT(24) 	72	1	AACCCT 		4445	3389	7	192
545855_0049_FC61RLR:2:78:4251:16362	ATCT(12) ATCT(12) 	24			1	CN_035136	GGTAGCCGGATTTATAGATTTATTGC	CN_075371	TCACCAGAATCCTGTTTTAGTTGC	ATCT(12) ATCT(12) 	24	1			5	1	1	1
545855_0049_FC61RLR:2:61:6267:18692	ATC(12) ATC(12) 	24			1	CN_055869	CAAGTGGCTGAGGCAAAACC	CN_007890	TCAGTACAGACTGGCTGGGC	ATC(12) ATC(12) 	24	1			1	1	1	1
545855_0049_FC61RLR:2:74:10328:16865	AC(18) 	18			1	CN_043376	CTGCACTTACCCTGCACTCC	CN_076426	GGCAACTGCAAGTAGCATGG	AC(18) 	18	1			512	422	147	60
545855_0049_FC61RLR:2:53:13359:16732	AGGGC(25) 	25			1	CN_050829	CTGGGGAAAAGCATGTGTCC	CN_024731	GTCTGTTGGCTTCACTGGGG	AGGGC(25) 	25	1			2	4	2	1
545855_0049_FC61RLR:2:78:2024:20087	AAAC(12) AAAC(12) 	24			1	CN_042682	ACAGCCAGCCTTCACAGAGC	CN_096257	AAGTAGTGATGTTCGTTCAGTGTGG	AAAC(12) AAAC(12) 	24	1			3	3	3	3
545855_0049_FC61RLR:2:60:7207:13142	TCC(12) 	12			1	CN_043695	GGCTGCTTTCTGAAGCTGG	CN_077519	CCATCTGTGTGACTGGTGGC	TCC(12) 	12	1			2	1	1	1
545855_0049_FC61RLR:2:70:2963:18354	TTC(24) 	24			1	CN_026509	ACGCAGAATTCTCAGACCCC	CN_053998	TCTCAAGAAGGGCATCAGGG	TTC(24) 	24	1			1381	1295	5	277
545855_0049_FC61RLR:2:53:11957:17987	AAAT(12) AAAT(12) 	24			1	CN_083139	CAGTGGTCTCTGGGAACTGC	CN_009356	TGTGCCAAGTAGGATGGTGC	AAAT(12) AAAT(12) 	24	1			1	2	1	1
545855_0049_FC61RLR:2:53:2548:11779	AATG(12) 	12			1	CN_070155	CAGAAGAAACTCCTCAGTACAGGC	CN_067942	AAAGCTTGAGAGACTCCTGCG	AATG(12) 	12	1			1	1	1	1
545855_0049_FC61RLR:2:68:4459:7030	AT(16) 	16			1	CN_052364	TCTTGTACATACATGACTTTATCTCCTGC	CN_017119	GCTTCCTTGAAATTGGACCG	AT(16) 	16	1			1	3	1	1
545855_0049_FC61RLR:2:51:19462:1908	TCC(12) 	12			1	CN_001235	CATAAAGGAATGGGATCCTGC	CN_034102	CATGCTGAGCAGCTGATGG	TCC(12) 	12	1			464	954	60	72
545855_0049_FC61RLR:2:59:13458:19217	AACAG(15) 	15			1	CN_061532	ACCAAATCCCACAGGATTGC	CN_068689	CGTTCCTTCCAGAACAAGGC	AACAG(15) 	15	1			42	3	1	1
545855_0049_FC61RLR:2:56:15525:4595	TTCC(12) TTCC(20) 	32	TTCC 		1	CN_016626	TGGAGGTACATGGACCAAGG	CN_046727	TGACAAGTTTCTTTTGGTCAAATCC	TTCC(12) TTCC(20) 	32	1	TTCC 		1	1	1	1
545855_0049_FC61RLR:2:81:13544:7667	TC(12) TC(12) 	24	TC 		1	CN_019731	TCTTTCTGCAGCAGGTGAGC	CN_060265	GAGGGACACTGCAGCAAAGC	TC(12) TC(12) 	24	1	TC 		2	5	2	2
545855_0049_FC61RLR:2:62:17590:17510	TCTGG(15) TCTGG(15) 	30			1	CN_083707	TGAGAGCATCGAGTCCAACC	CN_068248	CATGGAGAGGTTTGGAAGGG	TCTGG(15) TCTGG(15) 	30	1			3	3	1	1
545855_0049_FC61RLR:2:9:18577:10201	AACAC(15) AACAC(15) 	30			1	CN_055105	GCCACTCTGTTTCTGCAGTCC	CN_012998	TGATTCATTTTGTCTGGGAAGC	AACAC(15) AACAC(15) 	30	1			2	4	2	1
545855_0049_FC61RLR:2:55:15022:3826	AAGAG(15) AAGAG(15) 	30			1	CN_067219	CGTGTCACCTGCTGTAAATGG	CN_087555	AAATCCATCACCCGAAATGC	AAGAG(15) AAGAG(15) 	30	1			4	4	4	1
545855_0049_FC61RLR:2:7:7714:19246	AT(12) AT(12) 	24			1	CN_081215	AGACATACATATGAAGTTGCCAGG	CN_034946	ACACATCCAGTGGGCAGC	AT(12) 	12	1			5	4	5	2
545855_0049_FC61RLR:2:61:13423:17032	ATAC(12) 	12			1	CN_058495	CATTTTCTAGGCCACATGCC	CN_020509	CCTCGTAAGAAACCCCACTCC	ATAC(12) 	12	1			2	1	1	1
545855_0049_FC61RLR:2:72:2982:7440	AC(16) 	16			1	CN_022420	CAGAAACATCTATGCACACTGTAATAAGG	CN_052768	CTGCTAATACGGCCAGCCC	AC(16) 	16	1			1	2	1	1
545855_0049_FC61RLR:2:50:16765:6313	AAAC(12) 	12			1	CN_053420	TCCTCAAACCAGTGAAACAAGC	CN_019130	GAGTAGCAAACTTTACGAGAGTGCC	AAAC(12) 	12	1			2	2	1	1
545855_0049_FC61RLR:2:76:10465:9414	TCC(15) 	15			1	CN_034015	CACTTACATGAAGGTGCTCAAGG	CN_049400	CAAAATTCTGGGAGCTGTGG	TCC(15) 	15	1			2	4	2	2
545855_0049_FC61RLR:2:61:1725:14998	TTGTC(15) TTGTC(15) 	30			1	CN_058224	GCTCCTTAGAACTGCCACGG	CN_029697	TCCTTGAGGAGTAGGGGTGG	TTGTC(15) TTGTC(15) 	30	1			1	1	1	1
545855_0049_FC61RLR:2:59:8217:13406	TCTG(12) 	12			1	CN_063995	ATCCCTTGTGTCCTTTTGCC	CN_073046	TCATTACCGTCTTTTCTCCAGG	TCTG(12) 	12	1			3	1	2	1
545855_0049_FC61RLR:2:55:8245:11344	TGTGC(15) 	15			1	CN_043111	GGTTTCTCTGTGGCATGAGG	CN_036421	GGAAATGTAAATACTTGTAGCTGTAGCC	TGTGC(15) 	15	1			2	1	1	1
545855_0049_FC61RLR:2:71:17380:10739	AACCCT(18) 	18			1	CN_061497	ACCAAAGACTAGGCGTAACCC	CN_070950	ACACTGATCATGCGAAAGGC	AACCCT(18) 	18	1			429	2268	15	2
545855_0049_FC61RLR:2:3:14183:11570	AAAC(12) 	12			1	CN_059702	TGCCTTTGGTGTTTTCAGC	CN_087189	GGCCTTCTGTGGACTGTACG	AAAC(12) 	12	1			1	2	1	1
545855_0049_FC61RLR:2:50:16471:13840	TGC(12) TGC(12) 	24			1	CN_026637	GCTTTCACCCACCAGAGAGC	CN_012062	TTTCACACCGAGTGCAGAGC	TGC(12) TGC(12) 	24	1			2	4	2	2
545855_0049_FC61RLR:2:62:3214:12630	AAGGAG(78) AAGGAG(54) AAGGAG(24) 	156			1	CN_005149	AACAGCAACAACAAAGAGGAGC	CN_033942	TGCTCATTTTGAGTCCTTCTCC	AAGGAG(78) AAGGAG(54) AAGGAG(24) 	156	1			1	1	1	1
545855_0049_FC61RLR:2:75:18740:17063	AT(14) 	14			1	CN_093044	TGATCTCCTTCGAAACGTGC	CN_001424	TCAGCTTTTCTGTGCAAGAGG	AT(14) 	14	1			1	2	1	1
545855_0049_FC61RLR:2:6:4101:14759	AC(18) AC(18) 	36			1	CN_020874	GATGCTGATTAGTCTGAAGGGC	CN_081863	TTGTCTGTCCCATTTTCCCC	AC(18) AC(18) 	36	1			1	3	1	1
545855_0049_FC61RLR:2:9:13586:5450	TGC(15) 	15			1	CN_071204	CCTGTCTCTGCACTCATGGC	CN_093175	CACAACCAGTTTCAGCAGCC	TGC(15) 	15	1			3	1	1	1
545855_0049_FC61RLR:2:4:15171:5341	AAAGGG(72) AAAGGG(24) 	96	AAAGGG 		1	CN_013084	AAGAAAGGAAAGGGAAAGGG	CN_039289	CAGATGGAGGCACTTGTGG	AAAGGG(72) AAAGGG(24) 	96	1	AAAGGG 		4	3	3	1
545855_0049_FC61RLR:2:60:18025:2618	AC(18) 	18			1	CN_066725	GAGTGTTAGTGTGAGGGCGG	CN_008698	TCAATTCCCCACCTTCTTGG	AC(18) 	18	1			1	1	1	1
545855_0049_FC61RLR:2:8:11743:12482	AAAC(12) AAAC(12) 	24			1	CN_063730	CCTGACAAATTCATCTCTTGTGC	CN_035689	CACTCTCTGCACTCCGTTGG	AAAC(12) AAAC(12) 	24	1			1	2	1	1
545855_0049_FC61RLR:2:80:6172:14181	AATC(12) 	12			1	CN_025214	GTTCCCTTATTTTCGCTGGG	CN_072984	TGCAGCACATTTCCTTCTGG	AATC(12) 	12	1			2	1	1	1
545855_0049_FC61RLR:2:72:10138:15134	TGC(12) 	12			1	CN_003150	TCTCATTTCTTTTGGGGTTTCC	CN_098745	ATACTGCAGGGCTGACTGGG	TGC(12) 	12	1			3	3	2	2
545855_0049_FC61RLR:2:71:9722:11676	AC(12) 	12			1	CN_087579	AATGTTTGCACAGTGGGTCG	CN_033185	AACTCAAATACCCTGATGTGATTTAGG	AC(12) 	12	1			1	1	1	1
545855_0049_FC61RLR:2:78:18876:15360	AACCCT(30) AACCCT(24) AACCCT(18) 	72	AACCCT 		1	CN_053963	TTTCGCATGATCAGTGTCCC	CN_037321	CTCCCACTTCCTCATCCTGC	AACCCT(30) AACCCT(24) AACCCT(18) 	72	1	AACCCT 		2223	4	0	1
545855_0049_FC61RLR:2:73:14025:3788	TTTGG(55) TTTGG(55) 	110			1	CN_061103	CCATGGAATGATTTGGTTTGG	CN_047294	GAGTGCTCTTTATGATCCCTTCC	TTTGG(55) TTTGG(55) 	110	1			1	1	1	1
545855_0049_FC61RLR:2:5:19157:12352	AAGC(12) 	12			1	CN_064181	TGCCAAGTGCTTCCAAAACC	CN_006860	TGCCAGGACTGTGGAGGG	AAGC(12) 	12	1			1	3	1	1
545855_0049_FC61RLR:2:67:14155:10098	ATC(12) 	12			1	CN_041682	TTGTACCAGGGTGATGGTGG	CN_057221	TGTGGCATTGTTTTCTCATGC	ATC(12) 	12	1			1	3	1	1
545855_0049_FC61RLR:2:56:10882:12742	TTCC(12) TTCC(12) 	24			1	CN_081668	GCTCTGGACAACAGCAGAAGG	CN_021116	GATGCTGTAGGGTGAAGGGC	TTCC(12) TTCC(12) 	24	1			2	2	1	1
545855_0049_FC61RLR:2:80:3524:18273	AGGG(12) 	12			1	CN_041751	CACCATGCTGAAGCAGTTCC	CN_010460	TCATTAGCTAAGAAAGCTGGGC	AGGG(12) 	12	1			2	3	1	1
545855_0049_FC61RLR:2:59:18609:12876	TC(12) TC(12) 	24			1	CN_085122	AATGCTGTCACCAGTGCCC	CN_066577	CTCTCCTGGCGTGAACAGG	TC(12) 	12	1			1	2	1	1
545855_0049_FC61RLR:2:65:16946:16064	AAAT(12) 	12			1	CN_022135	TGCACCATTCACACCATTATCC	CN_025831	GCACCATTCACACCATTACCC	AAAT(12) 	12	1			1	1	1	1
545855_0049_FC61RLR:2:5:11018:9973	TGC(15) TGC(15) 	30			1	CN_056025	TTGTGGCTGATTTCTGCACC	CN_035255	TGCAAAGGGAAGGATTTTGG	TGC(15) TGC(15) 	30	1			3	1	1	1
545855_0049_FC61RLR:2:65:5712:14804	AAAG(12) 	12			1	CN_058098	TTCTCTTTCTTCTAGTGGTGAAGTGC	CN_095502	TGAATCAGTGCAACAGAACACG	AAAG(12) 	12	1			3	2	1	1
545855_0049_FC61RLR:2:82:9856:10871	TTCC(12) 	12			1	CN_013228	ACATATTTGCTGGAGCTGCG	CN_015814	TGGACTACTTTAAGAAAACAGGGAGG	TTCC(12) 	12	1			4	1	1	1
545855_0049_FC61RLR:2:1:11449:19853	AAAG(12) 	12	AAAG 		1	CN_097043	TGAGGAAGAAACTGAAAAGGG	CN_076853	TAGCAGCAAACAGCTTCTGG	AAAG(12) 	12	1	AAAG 		1	1	1	1
545855_0049_FC61RLR:2:73:1220:11029	AGGG(12) 	12			1	CN_094046	CACAAACGAGGAAGAGGAGGC	CN_013019	TACCCTCAGGCTCAGCCCC	AGGG(12) 	12	1			1	1	1	1
545855_0049_FC61RLR:2:2:11251:12076	AAAG(16) AAAG(16) 	32	AAAG 		1	CN_045631	GAAAAGAACATACAGGTATAAGGAACTGG	CN_068205	GGCAAAGGTGAATTCCAAGC	AAAG(16) 	16	1	AAAG 		2	3	2	1
545855_0049_FC61RLR:2:9:8060:3935	TTGG(12) TTGG(12) 	24			1	CN_078687	TTGCTGTCTGTACCACTACCTGC	CN_040293	TGTTTGTTTGGGGATTTGGG	TTGG(12) TTGG(12) 	24	1			2	3	2	1
545855_0049_FC61RLR:2:62:3961:12734	AACCCT(18) AACCCT(18) 	36			1	CN_069190	GGCTTTGTGGTTTTCTCAATCC	CN_007931	TCCAGGGACACTGATGATGC	AACCCT(18) AACCCT(18) 	36	1			3935	3077	29	11
545855_0049_FC61RLR:2:75:1402:2029	AC(12) AC(12) 	24			1	CN_065298	TGGAAATGCTGAAAAGCACC	CN_099975	TGAATTTTCTGCCTCTGTCGG	AC(12) AC(12) 	24	1			2	4	1	1
545855_0049_FC61RLR:2:68:17331:10619	TCC(15) 	15			1	CN_041505	ATATCACCATGTCCCGCAGC	CN_065190	TGGTGGCTGATCCTTTGTCC	TCC(15) 	15	1			669	10	3	7
545855_0049_FC61RLR:2:66:11128:15582	AC(14) 	14			1	CN_097006	CATTTGAACTAATTATACACACACGC	CN_071607	GCATATGCACTCTTCTTTATAGCC	AC(14) 	14	1			1	2	1	1
545855_0049_FC61RLR:2:55:19190:18604	ATGG(12) 	12			1	CN_043189	AGCACCTGACACTGTCCTGC	CN_054225	TCTCCAGCTCTCTTGGAGCC	ATGG(12) 	12	1			4	155	3	1
545855_0049_FC61RLR:2:73:14720:19527	AAAG(12) 	12			1	CN_046096	CAGTTTGACTCCCCTGTTGG	CN_024334	GGGAGAAGGTTTGGGGTAGG	AAAG(12) 	12	1			3	1	1	1
545855_0049_FC61RLR:2:54:9196:20154	AAAC(12) AAAC(12) 	24	AAAC 		1	CN_052870	TGTTGTCTTTGACAAGGATGCC	CN_046874	TTTCTGTGCCCTTTCTCTGC	AAAC(12) AAAC(12) 	24	1	AAAC 		2	3	1	1
545855_0049_FC61RLR:2:65:16215:11632	TTTGG(15) 	15			1	CN_022777	TCACAGGAGAGATTTGGAGGC	CN_000195	GCTCTGAGGGCAAGGAAACC	TTTGG(15) 	15	1			3	3	3	2
545855_0049_FC61RLR:2:65:13517:1645	TGC(12) 	12			1	CN_053812	TCTAAGGCCACTGCCTCTCC	CN_079165	TGCCAGATTCCTCTTGGTGC	TGC(12) 	12	1			2	2	2	2
545855_0049_FC61RLR:2:84:11870:5051	AAGC(12) 	12			1	CN_046113	AGGGTTCAAGGACTCCGAGG	CN_095888	AAGTGCCGATTAAGAGTTAACAAGC	AAGC(12) 	12	1			3	1	1	1
545855_0049_FC61RLR:2:77:4486:1847	AATT(12) 	12			1	CN_014063	GAGGAAAACACAGGGCAAGG	CN_058915	CACAATAAGGCATGGAAAGAGC	AATT(12) 	12	1			1	1	1	1
545855_0049_FC61RLR:2:54:11276:7881	AGGG(12) 	12			1	CN_084683	TCGTTGGGAGAGGAGTCAGC	CN_046007	CTGAAAGGCAGGAGAGCACC	AGGG(12) 	12	1			3	2	1	1
545855_0049_FC61RLR:2:75:9150:18924	AACCCT(18) AACCCT(18) AACCCT(18) 	54			1	CN_010008	CCTTTCTGCAAGGGTTAGGG	CN_053963	TTTCGCATGATCAGTGTCCC	AACCCT(18) AACCCT(18) AACCCT(18) 	54	1			3074	2223	53	104
545855_0049_FC61RLR:2:54:10819:14436	AC(16) 	16			1	CN_076274	CTTTGCATCTGCTTCTCCCC	CN_049325	CTTAACAAGCAGCCAGCACC	AC(16) 	16	1			1	1	1	1
545855_0049_FC61RLR:2:53:3631:6103	TGC(12) 	12			1	CN_091215	GCTCAGTGCTGGGAAATGG	CN_014341	TCCCTGACACACCAGACCC	TGC(12) 	12	1			3	5	1	1
545855_0049_FC61RLR:2:67:16643:13945	AAAAAG(18) AAAAAG(18) 	36			1	CN_046788	AAACCCGATTAATTGGCAGC	CN_018799	ACTCAGTCCCTTTCCCAAGC	AAAAAG(18) AAAAAG(18) 	36	1			1	4	1	1
545855_0049_FC61RLR:2:9:2585:10037	AAAG(12) AAAG(12) 	24	AAAG 		1	CN_013044	AATGGAACAGGTGTAACAACAGC	CN_015156	AGACCTGTCCTTGCTTTGGC	AAAG(12) AAAG(12) 	24	1	AAAG 		2	2	2	2
545855_0049_FC61RLR:2:59:1498:8358	TC(12) 	12			1	CN_040319	TCTGGTGTCTGCCTTGTTCC	CN_085949	CCTCCTCTTCCCACAGTGC	TC(12) 	12	1			2	3	2	2
545855_0049_FC61RLR:2:80:12147:5281	AAAC(12) 	12			1	CN_090980	TCAGGTGTTCCCAACAAACG	CN_000885	GATCAAGCCACCAAACTTCAGC	AAAC(12) 	12	1			3	1	1	1
545855_0049_FC61RLR:2:68:1987:9538	AAAGC(15) 	15			1	CN_050849	GTACATGAGCTGTGGGCTCC	CN_081465	CAAAGGTACCCCACTGAGGC	AAAGC(15) 	15	1			1	2	1	1
545855_0049_FC61RLR:2:73:14753:2670	AC(14) AC(16) AC(12) AC(12) AC(12) 	66			1	CN_046427	ACACACACACACTGCTCTCCC	CN_027715	TGTGCAGGATTCACTGTGGG	AC(16) AC(12) AC(12) 	40	1			1	57	1	1
545855_0049_FC61RLR:2:64:7557:13295	AC(12) 	12			1	CN_026388	TGGAAAATTCCAGTCAAGGG	CN_049782	CCTTCCAGCAGGGGTAGG	AC(12) 	12	1			1	2	1	1
545855_0049_FC61RLR:2:67:17547:6030	AACAC(15) 	15			1	CN_026710	TATGTTCTGCTGACTGATTGGTATCC	CN_057789	TCTGCCACTTCAATTCATCAGC	AACAC(15) 	15	1			4	3	3	2
545855_0049_FC61RLR:2:1:6735:17095	TCC(12) 	12			1	CN_013581	GCAAGAAACACATAACTGGGG	CN_026185	TCCCAGGGTGAGACTAAGGG	TCC(12) 	12	1			3	2	2	2
545855_0049_FC61RLR:2:62:4129:14052	TGC(12) TGC(12) 	24	TGC 		1	CN_043322	GCTGTTGCTTCTGACTCAGCC	CN_038020	CACAGTGCTCTCCTGTGTGC	TGC(12) 	12	1	TGC 		3	1	2	1
545855_0049_FC61RLR:2:8:16371:10148	TGGG(12) 	12			1	CN_074470	GTTTTGCCCTGATCTGCTGG	CN_010095	TTGCCATGAGGAATGTCTGG	TGGG(12) 	12	1			2	2	2	1
545855_0049_FC61RLR:2:68:10532:14571	AACCCT(30) 	30			1	CN_070950	ACACTGATCATGCGAAAGGC	CN_015040	TGTCTTTGTGGTTTTCTCAATCC	AACCCT(30) 	30	1			2268	2766	9	1
545855_0049_FC61RLR:2:8:17455:9214	AAAG(12) 	12			1	CN_027323	ACTGTTCCTGCAGCTCTCGG	CN_037902	CGAGAAAATATGGAGTCATCTTTGG	AAAG(12) 	12	1			12	1	1	1
545855_0049_FC61RLR:2:51:11277:16393	AC(12) 	12			1	CN_007867	CCTCTCATTGCTGCTGTCC	CN_046166	AACCCATTTGTACAGCTTCCC	AC(12) 	12	1			2	1	2	1
545855_0049_FC61RLR:2:51:7343:4489	AGCC(12) 	12			1	CN_040979	AAACAGTGCCCCTGCTCG	CN_090210	TTTAAATACATTCCTTGCCCAGC	AGCC(12) 	12	1			1	1	1	1
545855_0049_FC61RLR:2:62:3704:13987	TCC(12) TCC(12) 	24			1	CN_099228	CAGGCTTTGCTCCTTGTTCC	CN_099228	CAGGCTTTGCTCCTTGTTCC	TCC(12) TCC(12) 	24	1			2	2	2	1
545855_0049_FC61RLR:2:69:10946:7946	AATG(12) AATG(12) 	24			1	CN_014254	TGCAATGACAATAGTTTTGAGAGC	CN_052104	CATGCGCAATTGTTTTATATGC	AATG(12) AATG(12) 	24	1			1	3	1	1
545855_0049_FC61RLR:2:8:5062:9405	TCC(12) TCC(12) 	24			1	CN_050622	TTTGCTGGCCAAGACTTTCC	CN_068333	TGTCTCGCCCAGAAGAACG	TCC(12) TCC(12) 	24	1			167	263	9	6
545855_0049_FC61RLR:2:53:13323:5436	AACCCT(18) AACCCT(18) AACCCT(18) 	54			1	CN_017681	TTCACATGGTCAGTATCCCTGG	CN_087249	CAGCACATCCAAAACCTTGC	AACCCT(18) AACCCT(18) AACCCT(18) 	54	1			152	4445	2	27
545855_0049_FC61RLR:2:62:5478:6512	TTC(12) 	12			1	CN_001316	TGCCAGGACTTAAGGAAAAGC	CN_010585	CCTCAGTACTTGTTTTGTGAAATTGG	TTC(12) 	12	1			1	2	1	1
545855_0049_FC61RLR:2:55:8229:12859	AACCCT(18) AACCCT(24) AACCCT(24) 	66			1	CN_087249	CAGCACATCCAAAACCTTGC	CN_053963	TTTCGCATGATCAGTGTCCC	AACCCT(18) AACCCT(24) AACCCT(24) 	66	1			4445	2223	45	405
545855_0049_FC61RLR:2:7:7480:1471	TC(16) TC(12) 	28	TC 		1	CN_088824	TGCCCACAACACACTAATGC	CN_063739	TCCGTTGGTAGCTATTGCCC	TC(16) TC(12) 	28	1	TC 		5	62	2	2
545855_0049_FC61RLR:2:72:9864:13998	TCC(12) 	12			1	CN_006764	TGGATTAGCCTTTTGCTGGC	CN_002604	CCCACTTCCAAGTACCACCG	TCC(12) 	12	1			191	1280	0	11
545855_0049_FC61RLR:2:74:8184:13960	AC(12) 	12			1	CN_069726	TTGTATATGCAGGAGTATAGAAAATAGGG	CN_050192	ATCTGTGCTTACAGTGCGGC	AC(12) 	12	1			1	1	1	1
545855_0049_FC61RLR:2:69:7967:11484	TGC(12) 	12			1	CN_077540	TCACGTTCTGTGTTCTGTAGCC	CN_009578	GATAGGCAGATGGTTCACAGG	TGC(12) 	12	1			1	4	1	1
545855_0049_FC61RLR:2:72:7307:16128	AC(18) AC(18) 	36			1	CN_076196	ATTCTCAATGGCACCAACCC	CN_055379	TGTGCAGTGGAGATGTTCCC	AC(18) AC(18) 	36	1			4	2	0	2
545855_0049_FC61RLR:2:80:7362:7837	AGGG(12) 	12			1	CN_089766	AGGTGTTCAGGCATCCCC	CN_077458	ATAAACCCGGAGGAAGAAGC	AGGG(12) 	12	1			3	3	1	1
545855_0049_FC61RLR:2:81:12212:5331	AAAC(12) AAAC(12) 	24			1	CN_022466	AGGAAGCACAATACCTTGAAAGC	CN_052165	GGGCTTATAAAGTTAAGATTCATTGTGC	AAAC(12) AAAC(12) 	24	1			2	1	2	1
545855_0049_FC61RLR:2:68:8025:1284	TTCC(12) 	12			1	CN_044283	TCATTTCAGAATTTGGGTATTTATGC	CN_026118	CCTCTCTTAGTTTCTTGTACTTACCAAAGG	TTCC(12) 	12	1			1	1	1	1
545855_0049_FC61RLR:2:5:6226:4996	AT(14) 	14			1	CN_067685	TGTGTATAAATAGAATTCAGAGCTCCC	CN_005750	AAACTAAAAGGGTTGGCTGGC	AT(14) 	14	1			1	2	1	1
545855_0049_FC61RLR:2:53:18657:6078	AAAC(12) AAAC(12) 	24			1	CN_017546	GTTTGACACCTGTGTTCGGG	CN_060110	TCCTTTAAAAGAGCAACTCAAAAGC	AAAC(12) AAAC(12) 	24	1			1	2	1	1
545855_0049_FC61RLR:2:74:12102:8596	TCC(21) TCC(21) 	42			1	CN_020580	TCACCTTTTATTACCGCAGGC	CN_002868	CGATCTTGCTGCACAATTCC	TCC(21) TCC(21) 	42	1			4	6	1	1
545855_0049_FC61RLR:2:53:3056:9102	TCC(12) 	12			1	CN_031085	ATGCAGCAGTCTCCATGAGC	CN_073112	TCAATCTTGCTGCACAATTCC	TCC(12) 	12	1			4	620	1	1
545855_0049_FC61RLR:2:83:19483:8532	AACCCT(18) 	18			1	CN_041965	CCCTAACCCTAGGAGAATGCC	CN_064509	TGTTGCAAGACCTTCCTCCC	AACCCT(18) 	18	1			124	31	3	1
545855_0049_FC61RLR:2:9:8176:2763	AAAT(12) 	12			1	CN_016405	GCACTCCATATGTTGGGAGG	CN_047121	GCACGTACCTTTACTATGCTTCC	AAAT(12) 	12	1			3	1	1	1
545855_0049_FC61RLR:2:5:3447:15922	TC(12) TC(12) 	24			1	CN_018536	CAGAATTCCCTTGCAGAATGC	CN_033923	GAGAGTCAGCCCAAAACATGG	TC(12) TC(12) 	24	1			5	3	1	1
545855_0049_FC61RLR:2:60:11615:15192	AGCC(12) AGCC(12) 	24			1	CN_023028	AATAGTGCACAGCTGCCAGG	CN_048459	TGTGTCACAGTGGTGCAAGC	AGCC(12) AGCC(12) 	24	1			4	2	2	1
545855_0049_FC61RLR:2:6:5609:8829	AC(14) AC(14) 	28			1	CN_053387	GCCTTCCATAGGCAGACACC	CN_001801	CATTCCAAGGTCACAGCAGC	AC(14) AC(14) 	28	1			1	1	1	1
545855_0049_FC61RLR:2:69:1349:7937	TCC(12) 	12			1	CN_059669	TATGATGGTGGCTCTCACGC	CN_029195	AAGCTCTAAAGTGAGCGCTGG	TCC(12) 	12	1			1	1	1	1
545855_0049_FC61RLR:2:3:5616:3340	CCGGG(20) CCGGG(20) 	40			1	CN_098449	CTTCCCCTTTTGTCGGAGC	CN_031683	TTGGGAAAAGGAGGGAAGG	CCGGG(20) CCGGG(20) 	40	1			6	1	1	1
545855_0049_FC61RLR:2:71:17553:8950	AC(16) 	16			1	CN_028258	TGGTGTTAGTGTGAGGGAGGG	CN_081695	CTCCCACACCTTCTTGGTGG	AC(16) 	16	1			22	666	16	19
545855_0049_FC61RLR:2:4:19489:16994	AC(12) 	12			1	CN_034734	TTTGCAGAAAACAGAAGCCG	CN_028916	CGTAGCTTAGCAGATGACTTTGC	AC(12) 	12	1			2	2	2	2
545855_0049_FC61RLR:2:9:11532:7451	AACAC(15) 	15			1	CN_014724	GAGACCGATATCGTATGCCG	CN_040482	AGAAGATCGGAAGAGCGTCG	AACAC(15) 	15	1			38448	57389	445	1118
545855_0049_FC61RLR:2:8:1690:2604	TCTG(12) TCTG(12) 	24			1	CN_078907	CAAATCAGAAACAGCAGCGG	CN_026653	TCTGGGATTTCTCTCCTGGC	TCTG(12) TCTG(12) 	24	1			1	3	1	1
545855_0049_FC61RLR:2:9:16717:15580	AC(14) AC(14) 	28			1	CN_085097	GCTATGGCATTCTGTGACTGG	CN_085097	GCTATGGCATTCTGTGACTGG	AC(14) AC(14) 	28	1			6	6	6	5
545855_0049_FC61RLR:2:52:3220:10888	AAAG(12) 	12			1	CN_041337	GGAAAGAGAGCTGTCTCACAGG	CN_071682	AAAACCCACATGCCTTAGTATTAGC	AAAG(12) 	12	1			3	2	2	2
545855_0049_FC61RLR:2:3:2279:19359	AAAGC(15) 	15			1	CN_026100	TCTTCCCAGGTGACCATTCC	CN_028429	AAAGCAAAAGCTGTGCACCC	AAAGC(15) 	15	1			1	3	1	1
545855_0049_FC61RLR:2:80:6630:9257	TGC(15) 	15			1	CN_082644	TTGGGAAAGAAGTGTAAATGAAAGC	CN_088498	TGTGTGGAAACCCAAGATCC	TGC(15) 	15	1			3	4	3	3
545855_0049_FC61RLR:2:51:3387:17868	AACCCT(24) 	24			1	CN_081159	CTTTCGCATGGTGAGTGTCC	CN_083023	TAACTCTCAGGGCCAATGCC	AACCCT(24) 	24	1			670	603	2	36
545855_0049_FC61RLR:2:76:8261:17872	TTC(12) 	12			1	CN_093860	ATCTGCTCCAGCAACACTGG	CN_079214	AAGGCAGACGTAGGCAAAGG	TTC(12) 	12	1			1273	677	1	2
545855_0049_FC61RLR:2:54:17914:4524	TGC(12) 	12			1	CN_091896	TGGAAGGTCCTTTTCTCCCC	CN_034839	AGCAGTGTCCTGAGCCAACC	TGC(12) 	12	1			1	1	1	1
545855_0049_FC61RLR:2:51:9652:10722	TCC(12) TCC(12) 	24			1	CN_055606	GCTGCACAATTCCTGCCC	CN_013434	CACACCACTGTTACCGCAGG	TCC(12) TCC(12) 	24	1			5	2	3	1
545855_0049_FC61RLR:2:79:16739:6590	AAGC(12) 	12			1	CN_009416	GATTTGGCTCTTCCTTTTCCG	CN_074732	ACAACCATCCAAAAGGCCC	AAGC(12) 	12	1			1	1	1	1
545855_0049_FC61RLR:2:63:9307:11722	AAC(18) 	18			1	CN_088709	TGTACACTTCTGGCTGTCACTATCC	CN_013270	TGCCTTAAAGCCATCAAGTGG	AAC(18) 	18	1			2	1	1	1
545855_0049_FC61RLR:2:50:19618:1371	AAGT(12) TTCC(12) 	24			1	CN_092199	GACATTCCTTGTTTGCCTGC	CN_082079	GAAGGAAGTCCCCAGAAGGG	AAGT(12) 	12	1			701	1	1	1
545855_0049_FC61RLR:2:58:8333:12638	AC(12) 	12			1	CN_054559	AACACACAAACCAACACCCC	CN_040482	AGAAGATCGGAAGAGCGTCG	AC(12) 	12	1			1	57389	1	1
545855_0049_FC61RLR:2:8:3602:17748	AGGG(12) 	12			1	CN_097732	CACAAACACAGCAGATCAAGGG	CN_079284	CCTCCACGTGTGAGAGAGACC	AGGG(12) 	12	1			4	4	2	2
545855_0049_FC61RLR:2:84:16824:4531	TGC(15) 	15			1	CN_060454	GTAGTAAGAATAGCAGCAGCAAGC	CN_057454	CTCTGGCACTGCCTTTGC	TGC(15) 	15	1			1	1	1	1
545855_0049_FC61RLR:2:78:9110:18049	AAAAGG(18) AAAAGG(18) 	36	AAAAGG 		1	CN_051060	TTCTCCTTTCCCTTTTCCCC	CN_084568	TCTCCCCTCTTCTCGCCC	AAAAGG(18) AAAAGG(18) 	36	1	AAAAGG 		2	2	2	1
545855_0049_FC61RLR:2:57:16979:7146	TGC(12) TGC(12) 	24			1	CN_008906	TAAAGTCACCCTGCCACACG	CN_058319	CCCAGAGGGTCAAAGGAGG	TGC(12) TGC(12) 	24	1			2	1	1	1
545855_0049_FC61RLR:2:61:14243:2177	AGCGCC(18) AGCGCC(18) 	36			1	CN_033084	AGCAGGTACATCAGGCACCC	CN_070737	ATTGTGCTGTGAGAGACCGC	AGCGCC(18) AGCGCC(18) 	36	1			4	2	2	2
545855_0049_FC61RLR:2:7:7624:3111	TGC(12) TGC(12) 	24			1	CN_029393	GTGTTCTCTTAAACCCGGCG	CN_043281	TTACAGCCTTGGGAAGGAGG	TGC(12) TGC(12) 	24	1			741	810	0	264
545855_0049_FC61RLR:2:6:5469:14675	AAAAC(15) 	15			1	CN_037702	AGCCAGAAATCAGGACGTGG	CN_097466	CATGTAGGGTGATTTCAGCTCC	AAAAC(15) 	15	1			1	1	1	1
545855_0049_FC61RLR:2:69:2251:10838	AC(12) AC(12) 	24			1	CN_083453	TGTGTGTGTGTATTATATTGATGCAAGG	CN_012414	ATTTCAAATGGCAACACACAGAGC	AC(12) 	12	1			4	3	4	1
545855_0049_FC61RLR:2:84:6021:1621	TTCC(12) TTCC(12) 	24			1	CN_032398	TTCCTTCCTTCCTCTTTGGG	CN_032263	AGAGAGACCAATTCATGGGG	TTCC(12) 	12	1			5	5	6	2
545855_0049_FC61RLR:2:51:12977:14056	AGCTGC(18) 	18			1	CN_022795	CCCAGACATGGAGCTATCCC	CN_074389	CGTGACTTGTCTGGAGACGG	AGCTGC(18) 	18	1			2	2	2	2
545855_0049_FC61RLR:2:77:17707:7488	AGCC(12) AGCC(12) 	24			1	CN_087355	GATGACAGCTCCTGGGAAGG	CN_087091	GAGGTTTTCCCTCTGCAACG	AGCC(12) AGCC(12) 	24	1			3	1	1	1
545855_0049_FC61RLR:2:60:4854:7293	TCTG(12) TCTG(12) 	24			1	CN_030892	GATTTGCTGATTGCACAACTCC	CN_045103	TTTCAGCCAAGCTCCTCTGG	TCTG(12) TCTG(12) 	24	1			1	3	1	1
545855_0049_FC61RLR:2:6:17241:16047	TC(12) TC(12) 	24			1	CN_010163	CTGCTCGTTTCTCGTTTCCC	CN_061733	GGGAGACAGGCAAAACATCC	TC(12) TC(12) 	24	1			2	2	2	2
545855_0049_FC61RLR:2:64:2311:13113	ATAC(12) AT(16) 	28			1	CN_046044	CATACCCACCCACAGAAGGG	CN_011381	TTTGATTTGGATCTCTGAAATAGGC	ATAC(12) AT(16) 	28	1			3	1	1	1
545855_0049_FC61RLR:2:66:10821:5470	ACC(12) 	12			1	CN_014724	GAGACCGATATCGTATGCCG	CN_040482	AGAAGATCGGAAGAGCGTCG	ACC(12) 	12	1			38448	57389	445	1118
545855_0049_FC61RLR:2:59:13024:11049	ACC(12) 	12			1	CN_093993	GAGACCTCTCCGCTCCCC	CN_065545	AGCTTTGCGTCTCCAGGC	ACC(12) 	12	1			1	1	1	1
545855_0049_FC61RLR:2:78:7253:6617	TC(14) 	14			1	CN_097897	TCTCTGCAGATGATTCCCTCC	CN_066339	GCCTCATGTTCTGTCAGGGC	TC(14) 	14	1			1	2	1	1
545855_0049_FC61RLR:2:54:8236:12554	TC(14) TC(14) 	28			1	CN_022976	TCTGTTGGTAGCCATTACCCC	CN_040519	CAACACGGTAATGCGATAGAGG	TC(14) TC(14) 	28	1			574	679	274	67
545855_0049_FC61RLR:2:58:10943:15491	AACCCT(18) AACCCT(18) 	36			1	CN_097951	CGCATTGTCATTATCCCTGG	CN_095451	GGTTCAGAAAACCACAAAGCC	AACCCT(18) 	18	1			28	3150	26	1
545855_0049_FC61RLR:2:56:4449:9922	AACCCT(24) AACCCT(24) AACCCT(18) 	66			1	CN_023790	TGGAGCTCCTGTCTTTGTGG	CN_083029	GTTCGGCACCAGGGTTAGG	AACCCT(24) AACCCT(24) AACCCT(18) 	66	1			3389	3	0	2
545855_0049_FC61RLR:2:53:19257:18139	AACCCT(24) AACCCT(18) AACCCT(24) AACCCT(18) 	84	AACCCT 		1	CN_043269	TTTCGCATCATCAGTGTCCC	CN_016210	CCTTTCTGCAACGGTTAGGG	AACCCT(24) AACCCT(18) AACCCT(24) AACCCT(18) 	84	1	AACCCT 		3476	84	7	9
545855_0049_FC61RLR:2:84:5054:12742	TGC(12) 	12			1	CN_018309	TGTATAATGTGTAAGAGCGTGTTCC	CN_099078	AAACTTTGACCTCCTTCCGC	TGC(12) 	12	1			2	1	1	1
545855_0049_FC61RLR:2:63:12176:12436	ATAC(12) 	12			1	CN_008992	CCTGCAAAAGAAAAGAGGGC	CN_035350	TGCCTGCCATTACTCACACG	ATAC(12) 	12	1			2	1	1	1
545855_0049_FC61RLR:2:55:18669:2909	AAAT(12) 	12			1	CN_073065	CATTCTACCCGGGAAATGCC	CN_002851	CCCTCATTTTCCATCCCAGC	AAAT(12) 	12	1			1	1	1	1
545855_0049_FC61RLR:2:4:11894:7842	TTCC(12) 	12			1	CN_055430	ACATGATTTCAAAAGTTTAGCTTCAGG	CN_093289	CAATTGGAAAACAATTTACTGTACTGC	TTCC(12) 	12	1			1	1	1	1
545855_0049_FC61RLR:2:59:1231:5109	TTGG(12) 	12			1	CN_009167	CTGCCAGATGGACAGAATCC	CN_076785	AATGTGGGAGAGGAAAATGC	TTGG(12) 	12	1			1	1	1	1
545855_0049_FC61RLR:2:71:2272:20221	AAAG(12) 	12			1	CN_095870	ATGCAGCTGCCTTCATGG	CN_030036	CAGTGCTGGATGTTATGCAGG	AAAG(12) 	12	1			3	3	3	3
545855_0049_FC61RLR:2:70:15352:2925	ATC(27) ATC(51) ATC(12) 	90			1	CN_075375	GGCAAGTTCAAAATCACGGG	CN_096875	TTGCTGACACTCCATCCCC	ATC(27) ATC(51) ATC(12) 	90	1			1	1	1	1
545855_0049_FC61RLR:2:71:4566:19997	AGGG(12) 	12			1	CN_000079	GGAGAAAATGGGTCAAACGC	CN_096758	TGGCCTTTGTAGTGGCAGG	AGGG(12) 	12	1			2	4	1	1
545855_0049_FC61RLR:2:73:7818:8665	TGC(18) 	18			1	CN_041484	GAGAGGGCTGGGAAACAGG	CN_035544	AGATGAAGAAGCTCGCCAGG	TGC(18) 	18	1			3	2	1	1
545855_0049_FC61RLR:2:82:8228:14184	TTC(24) TTC(15) 	39	TTC 		1	CN_026509	ACGCAGAATTCTCAGACCCC	CN_053998	TCTCAAGAAGGGCATCAGGG	TTC(24) TTC(15) 	39	1	TTC 		1381	1295	5	277
545855_0049_FC61RLR:2:4:15076:20024	AACCCT(18) 	18			1	CN_074641	GCAAGGTTTTGGCTGTATCG	CN_068710	TGCGTGATTACTGACTCAAACTAGG	AACCCT(18) 	18	1			1192	663	44	47
545855_0049_FC61RLR:2:75:4028:10957	ATT(15) 	15			1	CN_029338	CAGGGTGTCACTCACCATGC	CN_081170	TCCCAGCTCTGCCTTACTGG	ATT(15) 	15	1			1	1	1	1
545855_0049_FC61RLR:2:65:17308:17734	TCTCTG(18) TCTCTG(18) 	36			1	CN_024793	TCTCACAGCCTGAGCAGTGG	CN_097347	GTGCAGGATGTGTGCAATGG	TCTCTG(18) TCTCTG(18) 	36	1			2	1	1	1
545855_0049_FC61RLR:2:84:3341:1256	ATCT(12) ATCT(12) 	24			1	CN_075240	AACCTTATTAGAGCAAATTCATTCTCC	CN_088197	CCATGCCAGCCACAGTACC	ATCT(12) ATCT(12) 	24	1			1	1	1	1
545855_0049_FC61RLR:2:79:3896:9973	TGC(12) TGC(12) 	24			1	CN_017319	CCTCCACATTCCCCACAGG	CN_079084	AAAGGTTTTGCCTCCATCCC	TGC(12) TGC(12) 	24	1			2	2	2	1
545855_0049_FC61RLR:2:75:12398:13464	TCC(18) TCC(18) 	36			1	CN_002549	TGCACGATTCCTGCCTGC	CN_093097	AGTTCACTTGTAATCCTGGTCTATTACTGC	TCC(18) TCC(18) 	36	1			599	393	121	44
545855_0049_FC61RLR:2:58:6935:14256	AAAGG(15) 	15			1	CN_004711	GGGAGTCCTGACTTGCTTCC	CN_059767	TGTAGGAACCACAGCTTCTTGC	AAAGG(15) 	15	1			4	3	2	2
545855_0049_FC61RLR:2:72:14949:16018	AAC(12) AAC(12) 	24			1	CN_076764	ACATGCTAGACAGCCCCTCC	CN_010955	CCCTCTTCTCCCTACTTACATTTCC	AAC(12) AAC(12) 	24	1			3	3	1	1
545855_0049_FC61RLR:2:63:10115:15122	AGCCC(15) AGCCC(25) 	40			1	CN_044224	TTGACGCACTTACCAGCAGC	CN_004053	AATCAGCTGTGCACCTGGC	AGCCC(15) AGCCC(25) 	40	1			1	1	1	1
545855_0049_FC61RLR:2:55:6727:7687	AGTG(12) AGTG(12) 	24			1	CN_065561	TGCACACAGAATTTCACTCGC	CN_014081	CACTAGAGTAATCTTCCTTCCTGGC	AGTG(12) AGTG(12) 	24	1			8	4	5	1
545855_0049_FC61RLR:2:55:7360:1272	TTGG(12) TGGG(12) 	24			1	CN_005075	GAGACATAAAATCCAAACGCAGG	CN_015591	CAGTAGCAGCGTGTTAGGGG	TTGG(12) TGGG(12) 	24	1			1	1	1	1
545855_0049_FC61RLR:2:50:6069:5307	AAC(12) 	12			1	CN_004057	CAAGGATTAGTCCAAATCCAGGC	CN_078479	TCCCAAGTATTTGTCCATTATTCAGC	AAC(12) 	12	1			1	1	1	1
545855_0049_FC61RLR:2:6:8311:19307	AATAAC(30) AATAAC(30) 	60			1	CN_090686	CCTTACTAGCTATGGTTAGTTGTTGTAAGC	CN_040969	CCTTGGGTAAAACTGCTGGG	AATAAC(30) AATAAC(30) 	60	1			3	3	3	3
545855_0049_FC61RLR:2:59:12541:9541	AAAC(12) AAAC(12) 	24			1	CN_032042	TCCTACTTGTGCACTACCTTCACC	CN_068830	TCTCAACGAAGAGGGCAAGC	AAAC(12) AAAC(12) 	24	1			5	1	1	1
545855_0049_FC61RLR:2:51:1818:12918	AC(12) 	12			1	CN_071944	TCTAATTTACCTGACAGCCCTGC	CN_051827	GGGGAGAGGGGAGACAAGG	AC(12) 	12	1			4	2	2	1
545855_0049_FC61RLR:2:5:1636:8806	AAATG(15) AAATG(15) 	30			1	CN_039425	CAGCGCCTTTGTCTTGTTCC	CN_047190	CAGCTGAGGCTCATTTCACG	AAATG(15) AAATG(15) 	30	1			2	2	2	2
545855_0049_FC61RLR:2:84:15659:8309	TGC(12) 	12			1	CN_074573	GGATAACTGTGCTGGGGTGG	CN_094860	TACCAGGCACCTCCAGGG	TGC(12) 	12	1			11	1	2	1
545855_0049_FC61RLR:2:74:6379:9869	AAAT(12) AAAT(12) 	24			1	CN_077107	GCCCATTAGTTCAATTCTCCG	CN_033142	AAAAGTAGCTCCTCTCCTGGC	AAAT(12) AAAT(12) 	24	1			1	1	1	1
545855_0049_FC61RLR:2:81:17788:19689	AAAG(12) 	12			1	CN_030616	AAAATGAGCAAAGAAACTAAAGTGG	CN_070352	AAAGTTCACACGTTGTGGGG	AAAG(12) 	12	1			3	5	2	2
545855_0049_FC61RLR:2:72:11644:17340	AC(16) AC(16) 	32			1	CN_041540	ACTAAGAATTTTACAGGTAGATAGAGATGC	CN_068680	TACTGTGCTAAAATACCTCTAATAAATTCC	AC(16) AC(16) 	32	1			3	1	1	1
545855_0049_FC61RLR:2:56:7361:8724	AAAAC(15) 	15			1	CN_064369	CCTTGAAGGTCTCTTCCAACC	CN_097451	GAGATCAATGCCAACACAAGC	AAAAC(15) 	15	1			6	1	1	1
545855_0049_FC61RLR:2:51:3796:1190	AAAT(24) AAAT(24) 	48			1	CN_052603	GGAATTCCTGCTCAGTCTCC	CN_074447	GACCTGTGCTCCTGGTGG	AAAT(24) AAAT(24) 	48	1			1	1	1	1
545855_0049_FC61RLR:2:59:15082:9464	TGC(12) 	12			1	CN_094544	GGTGATGGAGGATGGTGGC	CN_061026	AAAGTTCTCTACAGGGGTCCAGG	TGC(12) 	12	1			2	2	2	2
545855_0049_FC61RLR:2:1:11362:4069	TCC(18) 	18			1	CN_046095	GCTGTCTGCTGACCACTTGC	CN_062756	CCATCCACAGCTCGAGAAGC	TCC(18) 	18	1			3	3	3	3
545855_0049_FC61RLR:2:56:9390:12094	TTCC(12) AATG(12) 	24			1	CN_079463	GAAGGAAGGAAGATCTGGGC	CN_007347	TTCATGCCAACTACCTTCGG	AATG(12) 	12	1			2	2	2	2
545855_0049_FC61RLR:2:78:9162:14136	AACCCT(18) AACCCT(18) AACCCT(18) AACCCT(18) AACCCT(18) 	90			1	CN_090606	AAAACCTTCCTCCCTCTTCC	CN_031495	CCAGGCGAAACCCTAACC	AACCCT(18) AACCCT(18) AACCCT(18) AACCCT(18) AACCCT(18) 	90	1			2939	25	4	1
545855_0049_FC61RLR:2:5:14619:12712	AGGG(20) AGGG(12) 	32	AGGG 		1	CN_068282	GCGTTTGGACAAATAAAGTTCG	CN_070029	CGTGGCCTATTTTAAACCGC	AGGG(12) 	12	1	AGGG 		2	1	2	1
545855_0049_FC61RLR:2:84:17718:11203	AATAG(70) AATAG(30) 	100	AATAG 		1	CN_004435	TTGGAGACAAATCTCTGGAAGG	CN_018605	CAGAGGCCAGTGAAGGACC	AATAG(70) AATAG(30) 	100	1	AATAG 		1	1	1	1
545855_0049_FC61RLR:2:70:4465:4681	TTC(12) TTC(12) 	24			1	CN_081051	AGATCATGGGCTCCTCCTCG	CN_049522	AGCAGTTTGCCCTGAACTGG	TTC(12) 	12	1			3	4	2	2
545855_0049_FC61RLR:2:75:11182:18926	TCC(12) 	12			1	CN_092575	CTGGATTAGCCTTTCGCTGG	CN_035728	CCAGAAGAACGTGCAGGTAGG	TCC(12) 	12	1			4713	1	0	1
545855_0049_FC61RLR:2:62:6228:13765	AGTG(12) 	12			1	CN_033479	GCAAAATAATTGATGGAAAGGC	CN_046898	CCATGGAGTGTCATGTTCAGC	AGTG(12) 	12	1			1	2	1	1
545855_0049_FC61RLR:2:81:16419:1694	AAAC(12) AAAC(16) 	28	AAAC 		1	CN_057022	CCCACAAACATCATGTAGGGC	CN_028663	CCTTGCAATGTAAAGTTGATTGG	AAAC(12) AAAC(16) 	28	1	AAAC 		5	3	5	2
545855_0049_FC61RLR:2:65:12168:10429	TC(12) 	12			1	CN_072186	CAAGCAATTTCAACACAATGC	CN_063046	TGAAACCTCTTTATTAAGACTGTATTATGG	TC(12) 	12	1			1	1	1	1
545855_0049_FC61RLR:2:54:11060:18164	TCC(18) TCC(18) 	36			1	CN_037830	AAAATTTCACCTGTCTCGGGC	CN_089370	CTGGAGCAGGGGTGGAGC	TCC(18) TCC(18) 	36	1			1	3	1	1
545855_0049_FC61RLR:2:4:4019:11279	AAAC(12) 	12			1	CN_012779	TTTAATCCCGTTTTCAAATTAGG	CN_096582	CATGCTTGCTCAACCTATATGC	AAAC(12) 	12	1			4	3	3	3
545855_0049_FC61RLR:2:70:2835:7549	AC(12) AC(12) 	24			1	CN_068523	TGATGGAAACTTCTTCAGAAAGC	CN_049457	CATCATTGCAAACTTGTCTTCC	AC(12) AC(12) 	24	1			2	2	2	1
545855_0049_FC61RLR:2:3:14948:18548	AAAC(16) AAAC(16) 	32			1	CN_036283	GAGGAAAATTGTTTCATCTCTGC	CN_010409	CAAACAAACAGCAACGAGC	AAAC(16) 	16	1			1	3	1	1
545855_0049_FC61RLR:2:83:5745:13186	TTGG(12) 	12			1	CN_073665	TAGCTGCACTTTGAGGTGGG	CN_067821	TTTCATATCTCCAGTTGCTCTTTCC	TTGG(12) 	12	1			1	2	1	1
545855_0049_FC61RLR:2:52:13871:8117	ATT(12) 	12			1	CN_084219	AATGTTGTCTTCTCCTGGCACC	CN_079160	TACTTCCCAACAAGTGTAAGGTTTGG	ATT(12) 	12	1			1	1	1	1
545855_0049_FC61RLR:2:63:10826:5265	TGC(12) 	12			1	CN_095438	TTAGAGAGACGGAATAAGGACGG	CN_046366	GGAGAGAGAGGCTGCCTGG	TGC(12) 	12	1			2	1	1	1
545855_0049_FC61RLR:2:58:10938:2183	AAGC(12) 	12			1	CN_067292	TGGTGTGAGCTTCGGAACG	CN_009494	GAAAACTCGGCTTTGCTTGG	AAGC(12) 	12	1			3	1	1	1
545855_0049_FC61RLR:2:54:15271:17908	AAAC(12) AAAC(12) 	24			1	CN_019393	GGCTTTTCTTAGCTGCTGCC	CN_087884	AAGGAGCTGATTGTTTTCTGGC	AAAC(12) AAAC(12) 	24	1			2	1	1	1
545855_0049_FC61RLR:2:76:9352:11494	AC(16) AC(16) 	32			1	CN_080310	TGAAACAAGAAACACTGTCTTCAGC	CN_029923	CCCCACCAAAACTGTCAGC	AC(16) 	16	1			6	4	5	1
545855_0049_FC61RLR:2:2:6706:8470	TC(12) 	12			1	CN_086905	TCCTGGGAAAAGATTTTAGTTAATGG	CN_034207	CTGCTTCCCGAAACTGATCC	TC(12) 	12	1			1	1	1	1
545855_0049_FC61RLR:2:75:11515:2375	TCC(12) TCC(12) 	24			1	CN_027256	AACACAGCACCACAGTTGGG	CN_038986	CTTGCACAGAAGAACGTGCC	TCC(12) TCC(12) 	24	1			1346	1247	35	87
545855_0049_FC61RLR:2:63:14376:8389	AACCCT(18) 	18			1	CN_003425	ACGGTGAGTATCCCTGGAGC	CN_001336	TTCGGCATCAGGGTTAGGG	AACCCT(18) 	18	1			534	1061	67	1
545855_0049_FC61RLR:2:76:13966:9602	AAAT(12) AAAT(12) 	24			1	CN_097103	CAAAGGAGCAAAACACTGGC	CN_040821	TCCCTGTCCCTCCTTCCC	AAAT(12) 	12	1			2	2	2	1
545855_0049_FC61RLR:2:70:8307:12033	TCC(12) 	12			1	CN_002604	CCCACTTCCAAGTACCACCG	CN_062487	GCCAAGACTTTCCACACAGC	TCC(12) 	12	1			1280	1041	0	89
545855_0049_FC61RLR:2:59:19261:19405	ATC(12) 	12			1	CN_092101	TGGATAGCTTTCTGTTCAATACCG	CN_074541	TGCACAGTCACACAACACCC	ATC(12) 	12	1			1	2	1	1
545855_0049_FC61RLR:2:53:2259:8570	AGCG(12) AGCG(12) 	24			1	CN_095359	CAAATCCCAACAAGTCAGCC	CN_048090	CACAGCCTTGACATGGGC	AGCG(12) AGCG(12) 	24	1			20	22	14	1
545855_0049_FC61RLR:2:8:15643:10696	AGCC(12) 	12			1	CN_043321	TAAGGTTTGTGGGGAGGAGG	CN_003673	TGTGTTGTTCAAGCTCCAGG	AGCC(12) 	12	1			1	1	1	1
545855_0049_FC61RLR:2:83:10670:2243	TC(16) 	16			1	CN_096418	GACAAGGATCCCACGTGACC	CN_059542	TGCAGGCTTTAAAAGGTTTTCC	TC(16) 	16	1			1	1	1	1
545855_0049_FC61RLR:2:8:19355:2499	TCC(12) 	12			1	CN_038986	CTTGCACAGAAGAACGTGCC	CN_047682	TTGCTGGATTAGCCTTTCGC	TCC(12) 	12	1			1247	4797	297	12
545855_0049_FC61RLR:2:63:6665:6814	AACCCT(24) AACCCT(24) AACCCT(24) 	72			1	CN_087249	CAGCACATCCAAAACCTTGC	CN_053963	TTTCGCATGATCAGTGTCCC	AACCCT(24) AACCCT(24) AACCCT(24) 	72	1			4445	2223	45	405
545855_0049_FC61RLR:2:1:4531:8076	TC(14) TC(14) 	28			1	CN_022976	TCTGTTGGTAGCCATTACCCC	CN_040519	CAACACGGTAATGCGATAGAGG	TC(14) TC(14) 	28	1			574	679	274	67
545855_0049_FC61RLR:2:68:16819:17183	AAAT(16) AAAT(16) 	32			1	CN_017052	GCTCTCTTTGCCCACTTTCC	CN_089835	CAATACTCCTGGGCTCTGTGC	AAAT(16) 	16	1			2	1	2	1
545855_0049_FC61RLR:2:68:16668:13453	AACCCT(18) AACCCT(18) 	36			1	CN_027423	ATTTCTGCCTCAAACTCGGC	CN_051302	GGAGCTCCTGGCTTTGTGG	AACCCT(18) AACCCT(18) 	36	1			965	13083	170	2
545855_0049_FC61RLR:2:4:19525:10660	AACCCT(18) 	18			1	CN_055735	CTTTCTGCTTGGAACTCGCC	CN_090328	GAAGGAGCAAGGTCTGGGC	AACCCT(18) 	18	1			2964	112	0	1
545855_0049_FC61RLR:2:75:18477:3814	TGC(12) 	12			1	CN_048996	TAGCAGGTGGGAAGGGGC	CN_034589	CCCAAGTGTGAACATCACTGC	TGC(12) 	12	1			1	278	1	1
545855_0049_FC61RLR:2:65:14411:11107	ACC(12) ACC(12) 	24			1	CN_075825	TTTCCTGGAGTGGATTTCCG	CN_078685	GCGCTACAGTTGTTCATTGTCC	ACC(12) ACC(12) 	24	1			560	483	106	55
545855_0049_FC61RLR:2:57:17868:8443	TGTGC(15) TGTGC(15) 	30			1	CN_005197	TGTGCTGTGCTGTGGTGC	CN_076509	GAAAGACCTTCGCCACATCC	TGTGC(15) 	15	1			4	1	1	1
545855_0049_FC61RLR:2:71:10591:8329	AACCCT(18) AACCCT(18) 	36			1	CN_033113	TTAGGGTTAGGCACCAGGG	CN_023790	TGGAGCTCCTGTCTTTGTGG	AACCCT(18) AACCCT(18) 	36	1			359	3389	77	19
545855_0049_FC61RLR:2:8:9923:6016	AC(12) 	12			1	CN_062457	GGCAATTTGTGTATTACAGGGC	CN_031404	TTTTGTGACTCTGCCGATGC	AC(12) 	12	1			5	1	1	1
545855_0049_FC61RLR:2:2:19784:12548	TTCCC(55) TTCCC(20) 	75			1	CN_073440	TAAAGAAGATGGGCTGAGCG	CN_057622	AAAGCCAGTGCAAGGAGAGG	TTCCC(20) 	20	1			1	1	1	1
545855_0049_FC61RLR:2:67:17860:9482	AAAC(16) AAAC(16) 	32			1	CN_016412	TTTCTTCTCCAATTGCCTTGC	CN_049623	TGGACTAGCTGAGGACAACCC	AAAC(16) 	16	1			2	2	1	1
545855_0049_FC61RLR:2:54:6489:6202	TGC(12) TGC(12) 	24			1	CN_072846	TGCAGCAAAATCTGAAAGGG	CN_099718	TGCTAGTGCATCGTTCCTCC	TGC(12) TGC(12) 	24	1			1	3	1	1
545855_0049_FC61RLR:2:1:15017:11705	TTCC(12) 	12			1	CN_000363	AAACCAGGATGTCCCAGAGG	CN_099378	GGTTCCACTCGTGCCTGC	TTCC(12) 	12	1			1	1	1	1
545855_0049_FC61RLR:2:83:2219:15254	AGCCCT(18) 	18			1	CN_014362	CCTTGGCATGCCTTTTGC	CN_058649	ATGCTGTGTCTTAGGCTGCG	AGCCCT(18) 	18	1			885	588	88	2
545855_0049_FC61RLR:2:72:12018:14481	AAGC(12) AAAG(12) 	24			1	CN_058649	ATGCTGTGTCTTAGGCTGCG	CN_025818	TTGTGTTTTCTCTCACTGTTCTTCC	AAGC(12) 	12	1			588	1	0	1
545855_0049_FC61RLR:2:71:4960:8807	TC(12) 	12			1	CN_063419	GTGTGTGGGGAGTCAGGAGG	CN_040950	TTTGGTGGTCAGGAGGGC	TC(12) 	12	1			1	1	1	1
545855_0049_FC61RLR:2:70:10110:13659	AACCCT(24) AACCCT(24) 	48			1	CN_087249	CAGCACATCCAAAACCTTGC	CN_053963	TTTCGCATGATCAGTGTCCC	AACCCT(24) AACCCT(24) 	48	1			4445	2223	45	405
545855_0049_FC61RLR:2:62:16550:3349	TTC(12) 	12			1	CN_066479	AACATGCAGAAGGGGATTGC	CN_086593	ACAAAAGGGGAGGACAAACG	TTC(12) 	12	1			1	1	1	1
545855_0049_FC61RLR:2:83:6454:10530	TGC(12) 	12			1	CN_077672	CTGCACTCAGGCCTCTCTCC	CN_096545	TCTGTGGGATGTGTCATGGG	TGC(12) 	12	1			3	2	2	1
545855_0049_FC61RLR:2:55:12282:13878	TTGG(12) TTGG(12) 	24			1	CN_092571	CTTCCTTTTAGGCAGCGTGG	CN_092179	GGTGATTCGTAAACCCCAGG	TTGG(12) TTGG(12) 	24	1			2	2	2	2
545855_0049_FC61RLR:2:1:12603:15250	AAAT(16) AAAT(16) 	32			1	CN_080330	CCTGAAGGCGGTAGTTATTCG	CN_099765	TACCCCAAAGGCATTTCTGC	AAAT(16) AAAT(16) 	32	1			5	1	1	1
545855_0049_FC61RLR:2:76:13827:4658	AT(12) AT(12) 	24			1	CN_046938	GCCTGATTATGCCACATTTCC	CN_053358	GGCCTCAGTATGTCCACTGC	AT(12) 	12	1			3	2	3	1
545855_0049_FC61RLR:2:64:3758:18881	TCTG(12) TCTG(12) 	24			1	CN_006420	TGTGCAAGAGATGTGCAAGC	CN_083095	TTCAAATCCAAATCCTGCCC	TCTG(12) TCTG(12) 	24	1			4	2	2	2
545855_0049_FC61RLR:2:76:12562:2433	AGCC(12) 	12			1	CN_061028	ACCAAGCTTCTTCCCGTAGG	CN_052835	ACCTGGTTGAGCAAGATGC	AGCC(12) 	12	1			1	5	1	1
545855_0049_FC61RLR:2:51:15848:8516	AGGT(12) 	12			1	CN_062286	CACACAGGCCACAGAACAGC	CN_034073	CAGAACGTGTGAGCTGGAGG	AGGT(12) 	12	1			1	2	1	1
545855_0049_FC61RLR:2:67:19189:16624	AAAT(12) AATT(12) 	24			1	CN_025539	TCTGCTGTTGACACCAAGGC	CN_080079	GCCATGCAAGTTAAGAATCTTCC	AAAT(12) AATT(12) 	24	1			1	1	1	1
545855_0049_FC61RLR:2:58:9285:20194	AAAT(12) 	12			1	CN_043777	TGGTTCTGAGCCAAACAAGG	CN_094830	TGAGTGTCTGAATGTCAGCTCC	AAAT(12) 	12	1			1	3	1	1
545855_0049_FC61RLR:2:57:10313:7821	AAC(15) 	15			1	CN_099435	GGAAGCACAGAAAGACTAAGAAAGC	CN_054303	TGTTTTCTTTGGCACAAGGC	AAC(15) 	15	1			3	3	2	2
545855_0049_FC61RLR:2:81:2185:1282	AAGGC(15) AAGGC(15) 	30			1	CN_031945	AGGCACTCCGAGTCTCTTGG	CN_013252	CAAAGGAAGCAGAGCAAGGG	AAGGC(15) AAGGC(15) 	30	1			1247	1072	278	57
545855_0049_FC61RLR:2:9:7269:7978	AAGC(12) 	12			1	CN_025523	GGCAGATATTTGGTGTTCAGTAGC	CN_089184	TGCCTCAGGAATCAAGAAGG	AAGC(12) 	12	1			2	1	1	1
545855_0049_FC61RLR:2:58:3829:16103	AT(22) 	22			1	CN_061209	AACATCTATGTAGTATGTGCACTGTATGC	CN_022669	ATCTCGGTCCCAGCTCAGG	AT(22) 	22	1			1	1	1	1
545855_0049_FC61RLR:2:73:8805:18613	AGGG(12) 	12			1	CN_084482	ATCCAACATGGCTTCCATCC	CN_078723	GCTTGAGCCTGAGGTGGG	AGGG(12) 	12	1			1	1	1	1
545855_0049_FC61RLR:2:72:11233:9836	AACCCT(18) AACCCT(18) 	36			1	CN_043021	GTGTCCCTGAAACTCCTGGC	CN_002382	TTCTCGGAAGTCACCACACC	AACCCT(18) AACCCT(18) 	36	1			708	46	6	8
545855_0049_FC61RLR:2:2:14442:6748	AT(12) 	12			1	CN_098394	GATGTTCCAGGCTGATTATTCC	CN_027148	AGCATGGACACAATATGATGG	AT(12) 	12	1			1	1	1	1
545855_0049_FC61RLR:2:78:10003:12510	AAAC(12) 	12			1	CN_092463	CATAAATTTGCATTTCCCCG	CN_086671	CTCCCACTTCCCAATTCAGC	AAAC(12) 	12	1			1	1	1	1
545855_0049_FC61RLR:2:56:12729:4457	AACCCT(18) 	18			1	CN_027423	ATTTCTGCCTCAAACTCGGC	CN_039293	CTACTTGGCCTGCCTTTTGC	AACCCT(18) 	18	1			965	29	0	1
545855_0049_FC61RLR:2:61:7854:5415	AAAC(12) 	12			1	CN_058683	GGCATCGTCTTGGTTGACG	CN_068679	GAATGCCTGGTAGCAGCTCG	AAAC(12) 	12	1			1	2	1	1
545855_0049_FC61RLR:2:5:1149:12840	AAC(18) AAC(18) 	36			1	CN_099719	AAAACAACCAACCCACAAAACC	CN_024058	CCACATCTCACTGAAGGGTTGG	AAC(18) 	18	1			4	3	4	1
545855_0049_FC61RLR:2:71:17639:14418	AC(16) AC(16) 	32			1	CN_028718	TTCAGAGAGGAAACAAATGGAGC	CN_015679	CAGACTTGCACAAAGCCAGG	AC(16) AC(16) 	32	1			5	1	0	1
545855_0049_FC61RLR:2:70:4924:9703	TC(12) 	12			1	CN_046065	TGGAAAACCACTGAGCACCC	CN_022519	GAAAGGAAAAGGACCCTCGG	TC(12) 	12	1			2	1	1	1
545855_0049_FC61RLR:2:10:2520:1068	AC(20) 	20			1	CN_023279	CTGTGTGTGCCCATCCTGC	CN_087219	CACATTTATTGTGTGGAAAGTCTGC	AC(20) 	20	1			4	1	1	1
545855_0049_FC61RLR:2:72:10486:18856	AACCCT(18) AACCCT(18) 	36			1	CN_051302	GGAGCTCCTGGCTTTGTGG	CN_049235	GATTGGAACTCGCCACAGC	AACCCT(18) AACCCT(18) 	36	1			13083	800	97	4
545855_0049_FC61RLR:2:67:13150:8724	TCTG(16) TCTG(16) 	32			1	CN_011713	GAAATGGGATCTCTCATCCCC	CN_070733	GGGAGGTTTTACACAGTTCAGAGG	TCTG(16) TCTG(16) 	32	1			3	2	2	1
545855_0049_FC61RLR:2:77:16204:5357	AAAT(12) AAAT(12) 	24			1	CN_022706	TGCACAAAGCTTTCCTCAGC	CN_023851	TTCTAAGGGAGGTATTCTGGGG	AAAT(12) AAAT(12) 	24	1			4	6	4	1
545855_0049_FC61RLR:2:4:9480:18876	AAAT(12) AAAT(12) 	24	AAAT 		1	CN_010490	TATCCTGTCCGCTCTCATGC	CN_015268	TTCTGCTTAAAATCTTCTGAGGTCC	AAAT(12) AAAT(12) 	24	1	AAAT 		3	2	2	1
545855_0049_FC61RLR:2:61:14783:6028	TGCC(12) TGCC(12) 	24			1	CN_078021	CCTGTTCCAGAAAGTTCTCCC	CN_063038	AATGGGGTACAAGCAGAGGG	TGCC(12) TGCC(12) 	24	1			79	22	6	1
545855_0049_FC61RLR:2:67:3892:11247	TGC(12) 	12			1	CN_029393	GTGTTCTCTTAAACCCGGCG	CN_043281	TTACAGCCTTGGGAAGGAGG	TGC(12) 	12	1			741	810	0	264
545855_0049_FC61RLR:2:78:1383:3863	AAAT(12) 	12			1	CN_080571	GGCAAACAAAGATACAGCACC	CN_097981	TCATAATGAACCTGAACCTCTGC	AAAT(12) 	12	1			1	1	1	1
545855_0049_FC61RLR:2:57:17468:17157	ACC(12) 	12			1	CN_033307	ACCACAGCCTGTCACCAACC	CN_074458	CCAAAAGCAAGGCAAGATGC	ACC(12) 	12	1			1	2	1	1
545855_0049_FC61RLR:2:66:19016:2143	AAC(12) 	12			1	CN_059919	GTGCTGTGTGGGTTCTCAGC	CN_015575	CTGTGGCCATAAACGACACC	AAC(12) 	12	1			1	1	1	1
545855_0049_FC61RLR:2:1:16245:11910	AAAC(12) 	12			1	CN_014724	GAGACCGATATCGTATGCCG	CN_040482	AGAAGATCGGAAGAGCGTCG	AAAC(12) 	12	1			38448	57389	445	1118
545855_0049_FC61RLR:2:63:10114:2716	AACCCT(24) 	24			1	CN_007931	TCCAGGGACACTGATGATGC	CN_043332	TGCTTTGTGGTTTTCTCAATCC	AACCCT(24) 	24	1			3077	11	0	2
545855_0049_FC61RLR:2:6:17533:3291	AGCC(12) 	12			1	CN_093793	CCCCAGCTACAGAGACACAGC	CN_037028	TGTGAGGTTCTTATATAGCTTGTTAGTGC	AGCC(12) 	12	1			1	1	1	1
545855_0049_FC61RLR:2:3:17167:8567	TTGG(20) TTGG(20) 	40			1	CN_048058	CCAACTAACCAACCAACCAACC	CN_063679	ACTTTGACAGTGAAGGGAGCC	TTGG(20) TTGG(20) 	40	1			4	1	2	1
545855_0049_FC61RLR:2:7:15320:14526	AACCCT(24) AACCCT(24) AACCCT(18) 	66			1	CN_019014	TGGTTTTCTCAATCCTAAGACTAGTGG	CN_064502	CACGGTACAGCAAAACCTTCC	AACCCT(24) AACCCT(24) AACCCT(18) 	66	1			524	1312	15	1
545855_0049_FC61RLR:2:84:7478:4839	AC(14) 	14			1	CN_052456	TCTGGCAGCCTCTCACAGC	CN_056170	ACCTTCAGCGGTTAATTGCC	AC(14) 	14	1			1	1	1	1
545855_0049_FC61RLR:2:55:4430:4854	AACCCT(18) AACCCT(18) 	36			1	CN_031341	CACATCCAAAGCCTTGCTCC	CN_095087	GGACCTCCTGGCTTTGTGG	AACCCT(18) AACCCT(18) 	36	1			17	30	1	1
545855_0049_FC61RLR:2:2:15231:10903	TGCC(12) 	12			1	CN_055683	GAGTGGGGAGCTGTGTTTGC	CN_001848	AGGACTTTGGAGAGCCCAGC	TGCC(12) 	12	1			1	3	1	1
545855_0049_FC61RLR:2:52:12308:14666	AT(12) 	12			1	CN_013911	AAACGGTCTTAAGAGCCTGACC	CN_005249	TCCCAAAGCACCTAACTCTTCC	AT(12) 	12	1			3	1	2	1
545855_0049_FC61RLR:2:67:8481:10132	AACCCT(18) 	18			1	CN_041932	TTAACTTGGCCTGCCTTTCG	CN_098841	TCCTTCTTCCTCATCCTGCC	AACCCT(18) 	18	1			753	6	1	1
545855_0049_FC61RLR:2:78:14877:6839	AAATC(15) 	15			1	CN_012353	TATGCAGCACAGATCGACCG	CN_078340	GCTCTGTGTACAGCGATATTCATGC	AAATC(15) 	15	1			1	2	1	1
545855_0049_FC61RLR:2:1:15980:7696	AAAG(12) AAAG(12) 	24			1	CN_019150	CACTCCACTTCTGCAAAGGC	CN_045057	TTTTAACTGATCTTCTTGTTGTGGG	AAAG(12) AAAG(12) 	24	1			2	1	1	1
545855_0049_FC61RLR:2:61:8129:5173	AT(12) 	12			1	CN_041039	GTTACTGTTGTTTAATGTTTCTTACAAAGG	CN_013414	GCCACAGGTTTACTCATGCC	AT(12) 	12	1			1	1	1	1
545855_0049_FC61RLR:2:63:9109:9547	TGCC(12) 	12			1	CN_015505	CAGTCTAATAGTATTGCCAAAGCTGC	CN_026249	TACATGTGGTGTTGCCCTGC	TGCC(12) 	12	1			3	5	3	1
545855_0049_FC61RLR:2:50:8588:6202	TTCC(12) 	12			1	CN_057253	CTGAGCCACGGTGAAAAGG	CN_025387	GTTCTCTGGCAGTCTCTGTGC	TTCC(12) 	12	1			1	1	1	1
545855_0049_FC61RLR:2:50:7213:12574	AAAG(12) AAAG(12) 	24			1	CN_081824	GCTGGGATTTCTGACACTTGG	CN_097633	GTCTCCTTGCCTTGTGTGCC	AAAG(12) AAAG(12) 	24	1			3	3	3	3
545855_0049_FC61RLR:2:68:14486:16205	TGC(12) TGC(12) 	24			1	CN_086595	AGCTGCTGCTGCTGAAAGG	CN_044560	CACTTTAAAGCTCTGCCCTGG	TGC(12) TGC(12) 	24	1			1	2	1	1
545855_0049_FC61RLR:2:63:18915:3368	TCC(12) 	12			1	CN_076206	GAGCTCAGCCCAGGAAGG	CN_021861	GCCTTGCAGAACACTGAGAGC	TCC(12) 	12	1			9	1	0	1
545855_0049_FC61RLR:2:54:14709:18418	AAGGC(15) 	15			1	CN_031945	AGGCACTCCGAGTCTCTTGG	CN_066726	AGTGGTAAGCAGGGCAAAGC	AAGGC(15) 	15	1			1247	656	0	23
545855_0049_FC61RLR:2:70:11537:17203	AAAT(12) 	12			1	CN_099306	AGGAAATGCTGCTGATGGG	CN_001520	TGCAATATTTGCTCTGCTGC	AAAT(12) 	12	1			1	5	1	1
545855_0049_FC61RLR:2:72:11235:14479	TTCC(16) AGGG(20) TTCC(20) TTCC(52) 	108			1	CN_060553	ATTCGGAAGGAATTCGGAAGG	CN_076878	CCCTACATACGTTCGCAACAGC	TTCC(16) AGGG(20) TTCC(20) 	56	1			233	1	2	1
545855_0049_FC61RLR:2:69:15941:10171	AAAT(12) 	12			1	CN_040700	AGAATCCTGCTGCACAAAGC	CN_072059	GCCGCTGTGTTTATTTAGCTCC	AAAT(12) 	12	1			3	2	1	1
545855_0049_FC61RLR:2:57:10039:16355	AACCCT(18) AACCCT(18) 	36			1	CN_095451	GGTTCAGAAAACCACAAAGCC	CN_018809	TAAACTTGGCCTGCCTTTCG	AACCCT(18) 	18	1			3150	1195	430	5
545855_0049_FC61RLR:2:72:10841:8701	AAAC(12) 	12			1	CN_069429	AATATTCATCTGCAGAAGGGC	CN_081246	AGGTGGCATCACAGATACTGC	AAAC(12) 	12	1			1	1	1	1
545855_0049_FC61RLR:2:65:7128:7002	ATGTC(15) 	15			1	CN_044691	TACTGAAGCCACACGATGGG	CN_086838	CTGGCTAGAATTGCATGGGC	ATGTC(15) 	15	1			3	3	2	2
545855_0049_FC61RLR:2:3:17006:11495	AACCCT(18) AACCCT(18) 	36			1	CN_035288	TCCAAAACCTTGCTCCTTCC	CN_043269	TTTCGCATCATCAGTGTCCC	AACCCT(18) AACCCT(18) 	36	1			1846	3476	16	21
545855_0049_FC61RLR:2:73:9857:7889	AAAC(12) 	12			1	CN_033345	GAGACCGATCTCGTATGCCG	CN_040482	AGAAGATCGGAAGAGCGTCG	AAAC(12) 	12	1			16763	57389	15085	534
545855_0049_FC61RLR:2:4:10152:18926	AAAC(12) 	12			1	CN_014724	GAGACCGATATCGTATGCCG	CN_040482	AGAAGATCGGAAGAGCGTCG	AAAC(12) 	12	1			38448	57389	445	1118
545855_0049_FC61RLR:2:72:10994:14902	ATT(12) 	12			1	CN_083031	GTTCCCAGTGAAAACCACGG	CN_077842	AGGCAGGATCAGTCAGGAGG	ATT(12) 	12	1			4	3	3	3
545855_0049_FC61RLR:2:71:3338:17052	ATC(12) ATC(12) 	24			1	CN_009733	GCATTTCTAGAGCTGCTGTGC	CN_063866	CACAGTGGAACACTGAGCCC	ATC(12) ATC(12) 	24	1			1	1	1	1
545855_0049_FC61RLR:2:81:15306:2647	TGC(12) 	12			1	CN_005784	GCTCTGGCACACATGAGAGG	CN_044676	CCTCAACATTGCTATGGGGC	TGC(12) 	12	1			2	3	1	1
545855_0049_FC61RLR:2:78:13050:2555	TTCC(16) TTCC(16) 	32			1	CN_036558	CTGCCAATGTGGTATGACCC	CN_026466	TGTGGATGGTGGGAGATGG	TTCC(16) TTCC(16) 	32	1			1	4	1	1
545855_0049_FC61RLR:2:64:12199:11754	AAAG(68) AAAG(20) 	88	AAAG 		1	CN_058141	GAAAGGAGGAGTGTTAACAGAATAAGC	CN_035082	TCTCTCTCTTTACTGAGTAGGTAATGCC	AAAG(20) 	20	1	AAAG 		11	11	11	1
545855_0049_FC61RLR:2:74:5195:5723	AC(12) 	12			1	CN_016494	GCACATTAGGAACTGCTGCC	CN_006494	TCTAAAAGGAATACTGATTTCTGGG	AC(12) 	12	1			1	1	1	1
545855_0049_FC61RLR:2:82:3172:7192	TGGCC(15) 	15			1	CN_024642	AAGTGCCCTCTCTTGCTTCC	CN_081699	CTGCATGGCTCCAGAATGG	TGGCC(15) 	15	1			2	2	2	2
545855_0049_FC61RLR:2:51:8695:13004	AC(20) AC(20) 	40			1	CN_076426	GGCAACTGCAAGTAGCATGG	CN_043376	CTGCACTTACCCTGCACTCC	AC(20) AC(20) 	40	1			422	512	147	60
545855_0049_FC61RLR:2:72:11434:13675	TCC(15) 	15			1	CN_001963	AGGAGCCCTGTCCCTTTCC	CN_067996	TGAAGCAACCTAAGCAGGAGG	TCC(15) 	15	1			2	1	1	1
545855_0049_FC61RLR:2:5:6606:16366	AAAT(12) AAAT(12) 	24			1	CN_002156	TTGTTATACTTTAGCATGCCAGC	CN_096246	CTGTAACATTTACCTTTCCTAGATGC	AAAT(12) AAAT(12) 	24	1			1	1	1	1
545855_0049_FC61RLR:2:7:11475:9914	AC(48) 	48			1	CN_067045	TCATGCTCCAGAATCATATTTGC	CN_051056	CTCGTGTGCTTTCCACGG	AC(48) 	48	1			2	1	1	1
545855_0049_FC61RLR:2:58:6115:16657	TC(16) TC(16) 	32			1	CN_070853	TCGTCTCATCCGTTGGTAGC	CN_039744	TGTCCACAACACCTAATGCG	TC(16) TC(16) 	32	1			637	1	1	1
545855_0049_FC61RLR:2:78:11462:17663	AAAAC(15) 	15			1	CN_064823	TATCTGTGATCTCTGGCCCC	CN_018210	TTGTCAAGCTCAGGAAACATCC	AAAAC(15) 	15	1			2	2	2	2
545855_0049_FC61RLR:2:3:12972:11167	TGC(12) 	12			1	CN_077461	CTCTGGCTTTGTGATGGGC	CN_060712	CTACAATGGCCCTCTCCTGG	TGC(12) 	12	1			1	1	1	1
545855_0049_FC61RLR:2:7:5464:16787	AAC(12) 	12			1	CN_047892	GGCCTACATGGAAGAAAGGG	CN_036159	CGGTTCTCTGTTTAAAGTGTTTTCC	AAC(12) 	12	1			3	1	1	1
545855_0049_FC61RLR:2:72:16826:7438	AAAAC(20) 	20			1	CN_039627	GAGAGCACTGATGAGAGATAGGC	CN_071740	CGCAGAACCCACACAAGC	AAAAC(20) 	20	1			2	1	1	1
545855_0049_FC61RLR:2:79:17557:7873	AAGC(16) 	16			1	CN_070984	TGATCAGTTCATTTGACCAAAGC	CN_063156	TTTTCTTAAAAGAGAAGCCCTCC	AAGC(16) 	16	1			4	2	3	1
545855_0049_FC61RLR:2:72:9625:1873	AAAAC(15) 	15			1	CN_014724	GAGACCGATATCGTATGCCG	CN_040482	AGAAGATCGGAAGAGCGTCG	AAAAC(15) 	15	1			38448	57389	445	1118
545855_0049_FC61RLR:2:6:16924:1916	ACTG(12) 	12			1	CN_021465	TGTATTTCACTTGTCAACTGCTGC	CN_083027	TTGGCAAACATGGACTTTAAGC	ACTG(12) 	12	1			2	2	2	2
545855_0049_FC61RLR:2:64:11531:3362	AAAC(12) 	12			1	CN_030673	GCGTGTTTGGATCCTCCC	CN_024945	TCACTGGTGCTTTGATTGCC	AAAC(12) 	12	1			2	2	2	2
545855_0049_FC61RLR:2:52:10777:4443	TC(14) 	14			1	CN_047863	TTAGTGCCTCTTCTGCCACG	CN_027909	TGAATGTTTCAGGGACTGGG	TC(14) 	14	1			1	1	1	1
545855_0049_FC61RLR:2:64:3094:15588	TCTG(12) TCTG(12) 	24			1	CN_036675	TCTGAGCAGACAGACAGGGC	CN_013048	AGCCTTGGGAATTTGTTTGG	TCTG(12) TCTG(12) 	24	1			1	1	1	1
545855_0049_FC61RLR:2:61:3153:2219	AAAAC(15) 	15			1	CN_030580	CTCGCAAACGTTCTAGCCC	CN_050246	AGCTCTCAGCTGGATCTGCC	AAAAC(15) 	15	1			1	2	1	1
545855_0049_FC61RLR:2:4:12192:3935	TCC(12) CG(12) TCC(12) 	36			1	CN_080021	AGACCCCTGTCTCTTTCGGC	CN_021209	TTTGTCGGCCTTGGGAGC	TCC(12) CG(12) TCC(12) 	36	1			46	44	0	9
545855_0049_FC61RLR:2:67:7827:12603	AACCCT(18) 	18			1	CN_089163	ATTTCTGGCTCAAACTCGGC	CN_001321	AAGAAGAGGAGGCAGCAAGG	AACCCT(18) 	18	1			38	2448	3	1
545855_0049_FC61RLR:2:69:7602:8598	AGGG(12) AGGG(12) 	24			1	CN_082577	TGATTGAGCTCTCCCAAACC	CN_021058	ACCCACAAAAGGCTCTCCC	AGGG(12) AGGG(12) 	24	1			2	4	2	2
545855_0049_FC61RLR:2:59:12107:14736	AGGG(12) 	12			1	CN_005225	CAGTGACCCTCTACCCACAGC	CN_037345	GAGAGGGATGTTAGCCTGGG	AGGG(12) 	12	1			2	5	1	1
545855_0049_FC61RLR:2:61:15470:15248	TCC(12) TCC(12) 	24			1	CN_064811	ATCTTCAAGCGTGCCATTCC	CN_073472	TCAGGATCTGGGTGGAGAGG	TCC(12) TCC(12) 	24	1			2	1	1	1
545855_0049_FC61RLR:2:70:14630:11477	AAAG(16) 	16			1	CN_019535	CACCATCAGCAGAGTGTGAGC	CN_043913	TATGGACTGCAGTGGCAGG	AAAG(16) 	16	1			3	2	2	2
545855_0049_FC61RLR:2:69:3323:9325	AGAGC(15) 	15			1	CN_038729	CTGGATGCAGTGTTCCAGGG	CN_015982	CACTCACAGCCCAGAAAGGC	AGAGC(15) 	15	1			1	3	1	1
545855_0049_FC61RLR:2:67:10595:3748	AAAAGG(18) 	18			1	CN_024218	TGAAGGATTCTGGGGAGAGC	CN_017846	TATACCGGGTCAGGCAAAGG	AAAAGG(18) 	18	1			57	1	0	1
545855_0049_FC61RLR:2:82:12479:1102	AACCCT(24) 	24			1	CN_043269	TTTCGCATCATCAGTGTCCC	CN_087249	CAGCACATCCAAAACCTTGC	AACCCT(24) 	24	1			3476	4445	8	271
545855_0049_FC61RLR:2:74:3319:4676	TGC(12) 	12			1	CN_084647	TCTTCCCTCAGTTGCTCTTCC	CN_084405	TAGTGGTAGTTGGGGCAGGC	TGC(12) 	12	1			2	3	2	2
545855_0049_FC61RLR:2:6:6502:2166	AAAACC(18) AAAACC(18) 	36			1	CN_004703	GGATGATGAATCTGGAGGGG	CN_061035	GCCATGGGATATACAATACTGCC	AAAACC(18) AAAACC(18) 	36	1			1	1	1	1
545855_0049_FC61RLR:2:67:18556:13923	TTCC(16) TTCC(28) TTCC(12) TTCC(20) TTCC(12) 	88	TTCC 		1	CN_099664	AAACCCTTACATCTCTTTTCCTTCC	CN_089385	CCAACAACTCAGTAAACAATGGG	TTCC(16) TTCC(28) TTCC(12) TTCC(20) TTCC(12) 	88	1	TTCC 		1	2	1	1
545855_0049_FC61RLR:2:83:19158:17264	AC(16) AC(44) 	60	AC 		1	CN_053066	TACAAATGCAGCAGCATCCC	CN_046942	TATACGCACGGAACTCACCC	AC(16) 	16	1	AC 		1	1	1	1
545855_0049_FC61RLR:2:8:16567:17475	AAAC(12) 	12			1	CN_054870	TGGTTGTTCAGGTTACAGCG	CN_028765	TTCCTTTGTAACTCCTTTTGCG	AAAC(12) 	12	1			1	3	1	1
545855_0049_FC61RLR:2:1:18292:19305	AAAT(12) 	12			1	CN_036427	GAGAGTCCAGGACATTGCTGC	CN_001914	CTGTGAAGTGCTGTGGTGCC	AAAT(12) 	12	1			1	1	1	1
545855_0049_FC61RLR:2:7:2199:18163	TCC(12) 	12			1	CN_007481	CTGGCTCAGCCTCAACCC	CN_080177	TGCTCAGCAGAGCTGGGG	TCC(12) 	12	1			3	3	3	3
545855_0049_FC61RLR:2:50:13720:14496	AAGC(12) 	12			1	CN_021653	AGGAGACAAGGTACCAGGGG	CN_099889	CCATTCTTAATTCAAATTGACACC	AAGC(12) 	12	1			1	1	1	1
545855_0049_FC61RLR:2:61:15930:15321	TGC(15) 	15			1	CN_043105	CAGCACTGAGGCTTTGAAGG	CN_012377	GCCCACATCCTCACATGG	TGC(15) 	15	1			2	3	2	2
545855_0049_FC61RLR:2:59:2030:14624	TGC(15) TGC(15) 	30			1	CN_037323	ACCCATGTCTCTCCCACAGG	CN_003818	CTACAGGAAGCCTGGGAACG	TGC(15) TGC(15) 	30	1			1	4	1	1
545855_0049_FC61RLR:2:83:14383:7537	TTC(12) TTC(12) 	24	TTC TTC 	TTC	1	CN_038973	TTCCAGAAGACCTGTGGGG	CN_055090	TGAATGTTTCCTTGGGGACC	TTC(12) TTC(12) 	24	1	TTC TTC 	TTC	2	2	2	2
545855_0049_FC61RLR:2:59:16677:7076	TC(12) 	12			1	CN_047448	TTTAACAAACACACGGGAAAAGG	CN_056191	ATCCCAGCTCCAAGGAGGG	TC(12) 	12	1			81	37	1	1
545855_0049_FC61RLR:2:52:16485:18941	AATC(12) 	12			1	CN_061343	AGCATACTGGTGGCATCTGG	CN_074734	GCTTGGGCAACGTTATTTGG	AATC(12) 	12	1			9	1	1	1
545855_0049_FC61RLR:2:5:3672:8574	AAAG(12) AAAG(12) 	24			1	CN_025976	TGTTTTCACCAAAAGAAAAGGG	CN_090566	GACAAGTCTGCCAAAGCAGC	AAAG(12) AAAG(12) 	24	1			2	2	2	2
545855_0049_FC61RLR:2:52:13763:6846	TGC(12) TGC(12) 	24			1	CN_058565	AATCCTGTTGGGTGCAGTCC	CN_012804	AAGACTGGCACGTCATCGC	TGC(12) TGC(12) 	24	1			1	3	1	1
545855_0049_FC61RLR:2:73:13324:8983	TGC(12) 	12			1	CN_039075	GAAGCAAGGGAAGGTTGTGC	CN_030081	AAACCCCTGTGTCTGCTTCC	TGC(12) 	12	1			8	4	4	4
545855_0049_FC61RLR:2:75:6662:16360	AAAC(12) 	12			1	CN_088460	GCCTCATAGATTCAAGGATATCACC	CN_061623	GAATAGGATTCTGTCCCACCC	AAAC(12) 	12	1			2	1	1	1
545855_0049_FC61RLR:2:6:18338:14711	TGC(12) TGC(12) 	24			1	CN_020050	CGTACCGCTAGCTCCATTCC	CN_019587	TTCTCACGAGCTACAGCCTCC	TGC(12) TGC(12) 	24	1			1	1	1	1
545855_0049_FC61RLR:2:3:14203:10077	AAAG(20) 	20			1	CN_002089	CTGACCAGTCAGAGGATGCC	CN_098822	CATTTTCTGGAAACACTGGGG	AAAG(20) 	20	1			3	4	3	3
545855_0049_FC61RLR:2:6:14015:3452	TC(12) TC(12) 	24			1	CN_053647	AAACCCTCGGGATGTTAAGC	CN_086926	TCTCACTCTTGCTGGAACCC	TC(12) TC(12) 	24	1			4	4	2	2
545855_0049_FC61RLR:2:8:3945:1216	AACCCT(18) 	18			1	CN_082806	TCATCCTGCCAGGTTTAGGC	CN_031685	CTTGGAAATCTGGCCTTTGC	AACCCT(18) 	18	1			778	1	1	1
545855_0049_FC61RLR:2:65:6640:3790	AC(18) 	18			1	CN_071362	CACACCTGCACTTACCCTGC	CN_010613	ATGTGAGGAGTGGGTGCTGC	AC(18) 	18	1			545	399	18	21
545855_0049_FC61RLR:2:75:16953:15316	TGC(12) TGC(12) 	24			1	CN_028984	CACAGTGCAAACAAAGCAGC	CN_040001	TTCCAGATGTGTTTGAGCAGC	TGC(12) TGC(12) 	24	1			3	2	1	1
545855_0049_FC61RLR:2:7:12987:19763	TGC(15) 	15			1	CN_088541	TTCCACCTTCCTTCAGGTGC	CN_020184	GGGACTTTGGGGAATTAGGG	TGC(15) 	15	1			1	4	1	1
545855_0049_FC61RLR:2:68:7274:14223	AC(36) AC(36) 	72			1	CN_084873	GCTGAATAATATGGAAATAGATTCTTGG	CN_084873	GCTGAATAATATGGAAATAGATTCTTGG	AC(36) AC(36) 	72	1			2	2	2	1
545855_0049_FC61RLR:2:59:1655:12240	AAAT(12) 	12			1	CN_030925	AAACTGACCCAACGTGACCC	CN_050705	TAACTTCCAGGCACGGCG	AAAT(12) 	12	1			4	1	1	1
545855_0049_FC61RLR:2:79:15856:8726	AC(18) AC(16) 	34			1	CN_043376	CTGCACTTACCCTGCACTCC	CN_076426	GGCAACTGCAAGTAGCATGG	AC(18) AC(16) 	34	1			512	422	147	60
545855_0049_FC61RLR:2:52:16843:17384	AAAC(12) AAAC(12) 	24			1	CN_093722	AATACAAGTTTGCAGGAGGAGG	CN_012125	TGTTCTGCCATGAAAGTTATCC	AAAC(12) AAAC(12) 	24	1			1	1	1	1
545855_0049_FC61RLR:2:9:12742:7856	ATT(12) 	12			1	CN_012601	CAGTGGTAGAAAGCCACTGGG	CN_012239	TAATGCCACCACCTCCAGC	ATT(12) 	12	1			1	1	1	1
545855_0049_FC61RLR:2:49:15293:19002	TGC(12) TGC(12) TGC(12) TGC(12) 	48			1	CN_084364	CAGCCCAGTGTGATCAGAGG	CN_061585	CCAGGTCTCTCTGCTCCTGC	TGC(12) TGC(12) TGC(12) TGC(12) 	48	1			5	4	4	1
545855_0049_FC61RLR:2:78:7141:3091	AGGG(12) AGGG(12) 	24			1	CN_074998	CTCTTGGCAGCTGTTCTTGG	CN_010186	AACCACATCCTTCCCTCTCC	AGGG(12) AGGG(12) 	24	1			5	11	5	3
545855_0049_FC61RLR:2:2:2872:13664	TTC(12) TTC(12) 	24			1	CN_097376	GGTCAGGATTAGGTGGCTGG	CN_087613	TCCATTTGGATGTTTCAGGG	TTC(12) TTC(12) 	24	1			1	1	1	1
545855_0049_FC61RLR:2:5:2649:15653	AAAC(12) 	12			1	CN_071689	CATGAGACTAAAAGCCTGATTGC	CN_068293	TTCAGCTCTGGTAAGTCACATGC	AAAC(12) 	12	1			1	2	1	1
545855_0049_FC61RLR:2:84:15797:18449	AACCCT(18) 	18			1	CN_059353	TGCTTTCCTCAGCCCAACC	CN_024249	TTTGGACAGTGTCGCACTCC	AACCCT(18) 	18	1			16	63	2	2
545855_0049_FC61RLR:2:83:15171:17313	AAGGC(15) 	15			1	CN_066726	AGTGGTAAGCAGGGCAAAGC	CN_008457	TCCCAAGGAAAGGCACTCC	AAGGC(15) 	15	1			656	1259	0	26
545855_0049_FC61RLR:2:50:8627:6218	ACTG(12) 	12			1	CN_059708	TCCAGCAGCTATTTGCTCCC	CN_012389	CCAACAAATTCTCCATGCCC	ACTG(12) 	12	1			1	1	1	1
545855_0049_FC61RLR:2:54:10642:19271	AAAC(12) AAAC(12) 	24			1	CN_021324	GGTTTGTATGGTGGGGTTGG	CN_049725	GCTGTTCCCAAGCATTCTCC	AAAC(12) AAAC(12) 	24	1			1	1	1	1
545855_0049_FC61RLR:2:68:6852:4073	TCC(12) 	12			1	CN_069889	AGGTCACTGAAGAATGCCCG	CN_000513	CATGTCCTGGAGTCACCTGC	TCC(12) 	12	1			4	2	1	1
545855_0049_FC61RLR:2:84:15810:1063	AAC(15) 	15			1	CN_005465	TGGAAGATTGTTATCATTAGCCCC	CN_087853	CACCAAGGCTTTCTTTGTAATAATAGG	AAC(15) 	15	1			1	1	1	1
545855_0049_FC61RLR:2:68:10407:12223	AACCCT(24) 	24			1	CN_050394	CTGTGATGTGCTCACCTGGG	CN_083023	TAACTCTCAGGGCCAATGCC	AACCCT(24) 	24	1			507	603	0	29
545855_0049_FC61RLR:2:58:4482:17647	TC(12) 	12			1	CN_022552	TGCTGATCACAACTGCTTGC	CN_004166	TTCACATGTCGTTGCTTTGC	TC(12) 	12	1			4	2	2	2
545855_0049_FC61RLR:2:74:3637:5086	TTTGG(15) 	15			1	CN_070134	CATCCACAACCAAACCACCC	CN_033514	TCTGGACTTCTCTGGGGACG	TTTGG(15) 	15	1			1	4	1	1
545855_0049_FC61RLR:2:63:12402:1479	TGC(12) TGC(12) 	24			1	CN_031086	CCACTTTGCCATAGAGCTGC	CN_097979	CAAAAGGGAAGCTGTGGTCC	TGC(12) TGC(12) 	24	1			4	1	2	1
545855_0049_FC61RLR:2:75:2210:6500	AAAC(12) 	12			1	CN_014724	GAGACCGATATCGTATGCCG	CN_040482	AGAAGATCGGAAGAGCGTCG	AAAC(12) 	12	1			38448	57389	445	1118
545855_0049_FC61RLR:2:62:11465:5641	TCC(12) TCC(12) 	24			1	CN_012515	GCCTGCTGGATCTTCTCTCC	CN_075846	CCTAGGGTATATCACCGTGTCCC	TCC(12) TCC(12) 	24	1			1183	140	91	1
545855_0049_FC61RLR:2:4:3493:13752	AATC(12) 	12			1	CN_065712	TTCTTCTGGGCTACAAGTTCAGG	CN_026202	GAGCCATCAGGAGGAACAGC	AATC(12) 	12	1			2	2	1	1
545855_0049_FC61RLR:2:50:19179:19505	AGGG(12) 	12			1	CN_069054	GAGGTGGAGGAAAGAGTGGG	CN_030262	AAGAACAGTTTAATCTGGAGGAGG	AGGG(12) 	12	1			1	1	1	1
545855_0049_FC61RLR:2:6:8657:8431	TTGG(12) TTGG(12) 	24			1	CN_074198	TTTTGTTCCCAAGTTCCCC	CN_022167	TTTCATTGTATTGCATCAGGC	TTGG(12) TTGG(12) 	24	1			1	4	1	1
545855_0049_FC61RLR:2:68:10736:15636	TCC(12) 	12			1	CN_034354	GAGAGGAACCTCATCGTGCC	CN_083491	AAGCCACAGCTTGGGTGG	TCC(12) 	12	1			4	2	2	2
545855_0049_FC61RLR:2:9:10869:3689	TTCC(12) 	12			1	CN_052930	TCAGAACAGTCCTCCTTGTGG	CN_083174	TTGATGGCTATGTCAAATCATCC	TTCC(12) 	12	1			4	1	1	1
545855_0049_FC61RLR:2:1:2886:3968	TTCC(12) 	12			1	CN_080723	GGAGTTATCTCCTCGAACCTGG	CN_021364	TCAGAAAGCCATTCGTTTGC	TTCC(12) 	12	1			1	1	1	1
545855_0049_FC61RLR:2:3:16310:9796	AAAC(12) 	12			1	CN_046139	CATTTGCCAATCCTCTGACTACC	CN_057853	GGCGATTATTAGGGCTGTTGG	AAAC(12) 	12	1			2	1	1	1
545855_0049_FC61RLR:2:79:14244:18410	AAGATG(18) 	18			1	CN_093500	AGTCCTGCTGAAACCAAGGG	CN_081364	CAGCAGAACTGGACCAGGC	AAGATG(18) 	18	1			296	240	5	3
545855_0049_FC61RLR:2:63:7118:8363	TC(14) TC(14) 	28			1	CN_021599	TTTCCACCAAGACCCAGAGG	CN_055584	TCTCCGAGTCCTTTCTTGGG	TC(14) TC(14) 	28	1			2	4	2	2
545855_0049_FC61RLR:2:73:18011:9454	TC(22) TC(22) 	44			1	CN_080892	TGGCTGACATGCTAACCACC	CN_092146	TCTGTTGAATGGATGAGCCC	TC(22) TC(22) 	44	1			1	3	1	1
545855_0049_FC61RLR:2:2:13924:9526	TTCC(12) 	12			1	CN_065685	TCACAGAACCATACTCCGTGG	CN_094374	CACCGAACCATACTCAGTGGG	TTCC(12) 	12	1			1	1	1	1
545855_0049_FC61RLR:2:4:7490:12687	TCTG(12) 	12			1	CN_059065	GGAACTTTTCACCAGCAGGG	CN_029123	TTTACGGCCTTCCAGTTTCC	TCTG(12) 	12	1			1	1	1	1
545855_0049_FC61RLR:2:69:1289:13555	TGC(12) 	12			1	CN_008856	TTGCTGCTACAGGTGAACTCG	CN_054610	AACCTTGCTCTCCTTCAGGC	TGC(12) 	12	1			3	2	2	2
545855_0049_FC61RLR:2:83:9460:11822	AACCCT(18) 	18			1	CN_043269	TTTCGCATCATCAGTGTCCC	CN_082806	TCATCCTGCCAGGTTTAGGC	AACCCT(18) 	18	1			3476	778	47	98
545855_0049_FC61RLR:2:69:6899:8730	AAAG(12) 	12			1	CN_015925	TCTCATTTGAGGAGTCTCCAGG	CN_071082	AAAGCAGTATAAAAGGATGCTAGGC	AAAG(12) 	12	1			2	2	2	2
545855_0049_FC61RLR:2:52:13138:19388	AACCCT(18) AACCCT(18) 	36			1	CN_065999	TGAAACTCCTGGCTTTGTGG	CN_079236	TTCTCGGAAGTCACCACAGC	AACCCT(18) AACCCT(18) 	36	1			707	749	24	20
545855_0049_FC61RLR:2:73:4491:17699	ATC(12) ATC(12) 	24			1	CN_095961	GATTTGGAATGGATCCACGG	CN_063221	AAACACCAGCCCCTTCTGG	ATC(12) ATC(12) 	24	1			1	4	1	1
545855_0049_FC61RLR:2:69:14077:13057	ATT(12) 	12			1	CN_099542	TTCACATCACAGGGTCTTTGC	CN_075550	TTCCTCTAAACACGCCCAGC	ATT(12) 	12	1			1	2	1	1
545855_0049_FC61RLR:2:77:9584:9649	AACCCT(24) AACCCT(24) AACCCT(24) AACCCT(24) 	96			1	CN_087249	CAGCACATCCAAAACCTTGC	CN_023790	TGGAGCTCCTGTCTTTGTGG	AACCCT(24) AACCCT(24) AACCCT(24) AACCCT(24) 	96	1			4445	3389	7	192
545855_0049_FC61RLR:2:53:17151:15403	AACCCT(18) 	18			1	CN_082806	TCATCCTGCCAGGTTTAGGC	CN_053963	TTTCGCATGATCAGTGTCCC	AACCCT(18) 	18	1			778	2223	0	52
545855_0049_FC61RLR:2:52:8716:17510	TGCC(12) 	12			1	CN_059717	CATTAATCTAACTCCCTGTCTAATGTCC	CN_019048	CAGACTGCCCTTGTCCTGC	TGCC(12) 	12	1			3	6	3	3
545855_0049_FC61RLR:2:78:7902:18710	AAGC(12) AAGC(12) 	24	AAGC 		1	CN_022087	GGTGAGGTCAACAGGAAGCC	CN_065625	AATATTTCACCAGGGCCACC	AAGC(12) AAGC(12) 	24	1	AAGC 		1	1	1	1
545855_0049_FC61RLR:2:1:19475:20371	ATT(15) 	15			1	CN_075187	TTTGTTCGACATCTTGCAGC	CN_020642	TGAGACTTTGATTGACCCAGC	ATT(15) 	15	1			2	1	1	1
545855_0049_FC61RLR:2:71:4989:3018	TGC(12) TGC(12) 	24			1	CN_046668	TCTTACTCCCTTTCCAGCAGC	CN_036420	AATTTTGTGGGGACATTGGG	TGC(12) TGC(12) 	24	1			2	2	2	1
545855_0049_FC61RLR:2:52:9670:14537	ATT(12) 	12			1	CN_086673	AAACAGAGGAGGCTTCTGCG	CN_055983	TCATCTCATTACGACATGTTCACC	ATT(12) 	12	1			1	5	1	1
545855_0049_FC61RLR:2:62:10914:16796	TGC(15) TGC(15) 	30			1	CN_065368	GTGCAGCTGTTCCCATTCC	CN_052262	GATAACTGGATGGGTTTTGCC	TGC(15) TGC(15) 	30	1			1	2	1	1
545855_0049_FC61RLR:2:73:19161:6096	TC(12) 	12			1	CN_030358	TTCTAGGCTTGATTTGGGAGG	CN_089477	TGACCCATATTCACATTCGC	TC(12) 	12	1			1	1	1	1
545855_0049_FC61RLR:2:71:10115:8601	TCC(12) 	12			1	CN_062487	GCCAAGACTTTCCACACAGC	CN_002604	CCCACTTCCAAGTACCACCG	TCC(12) 	12	1			1041	1280	0	89
545855_0049_FC61RLR:2:61:19653:8620	AAAG(12) 	12			1	CN_052505	AAAGCTCACATTTGGCCACC	CN_091161	GACATTAGTCCAACAGGCTTCG	AAAG(12) 	12	1			6	2	1	1
545855_0049_FC61RLR:2:54:16961:16590	TCC(15) TCC(15) 	30			1	CN_010748	CTTCGCTCTTCCTCCTCTCG	CN_000984	CACACTGGATCGGCTCTCC	TCC(15) 	15	1			1	2	1	1
545855_0049_FC61RLR:2:58:1174:16490	TTTGG(30) 	30	TTTGG 		1	CN_056425	TTTTCCAAAGCAAATGCTGC	CN_077152	AAGTATTGCCAATGCCTCGC	TTTGG(30) 	30	1	TTTGG 		1	1	1	1
545855_0049_FC61RLR:2:53:13422:9033	AACCCT(18) AACCCT(18) 	36			1	CN_053963	TTTCGCATGATCAGTGTCCC	CN_046368	ACGGCACAGCAAAACCTAGC	AACCCT(18) AACCCT(18) 	36	1			2223	2	1	2
545855_0049_FC61RLR:2:71:12141:1901	TCC(12) 	12			1	CN_011556	TTTGGATGCATTTCAGAGGG	CN_001235	CATAAAGGAATGGGATCCTGC	TCC(12) 	12	1			521	464	5	6
545855_0049_FC61RLR:2:4:2970:10485	TTC(12) TTC(12) 	24	TTC 		1	CN_040340	GCCATCTGCTTTGGTCAGG	CN_037564	ATTTGGGGAAGAAGTGCAGG	TTC(12) TTC(12) 	24	1	TTC 		2	4	2	2
545855_0049_FC61RLR:2:63:4287:12321	TTC(12) 	12			1	CN_015648	AGCAAAACCCACCAAAATGG	CN_043369	CCCATTATTTAGTAACACAGCCAGG	TTC(12) 	12	1			1	1	1	1
545855_0049_FC61RLR:2:75:6216:1778	AACCCT(24) AACCCT(18) AACCCT(18) 	60			1	CN_091546	TCCAAAGACTAGGCGTAACCC	CN_087249	CAGCACATCCAAAACCTTGC	AACCCT(24) AACCCT(18) AACCCT(18) 	60	1			2725	4445	349	81
545855_0049_FC61RLR:2:67:7882:1049	TTGG(12) 	12			1	CN_035489	TCTACTGGCATGAGTTGGTCC	CN_062136	CACTTTCAGAATATCTGTGGCTCC	TTGG(12) 	12	1			1	2	1	1
545855_0049_FC61RLR:2:69:13971:7105	TGCC(12) AAAC(12) AAAC(16) 	40	AAAC 		1	CN_079290	AGAAAAGCTCAGCAGGCAGG	CN_078428	TTCTGTCTGGCTTGTGTGGC	TGCC(12) AAAC(12) AAAC(16) 	40	1	AAAC 		1	1	1	1
545855_0049_FC61RLR:2:70:7368:2099	AAC(12) 	12			1	CN_014724	GAGACCGATATCGTATGCCG	CN_040482	AGAAGATCGGAAGAGCGTCG	AAC(12) 	12	1			38448	57389	445	1118
545855_0049_FC61RLR:2:55:18186:12089	AACCCT(18) AACCCT(18) 	36			1	CN_003425	ACGGTGAGTATCCCTGGAGC	CN_006107	AGCACGGCACATCAAAACC	AACCCT(18) AACCCT(18) 	36	1			534	841	0	15
545855_0049_FC61RLR:2:71:6679:8161	ACTG(12) 	12			1	CN_098480	CTAAAACCCAAAGCCAGTGC	CN_022906	TGCATTGCCCATCTGTCC	ACTG(12) 	12	1			1	1	1	1
545855_0049_FC61RLR:2:74:10261:15461	AAGC(12) 	12			1	CN_014040	TCAGCAGATTATGGGGTTGC	CN_051252	TTAGAAGTTCAAACTTTTGGAAGCC	AAGC(12) 	12	1			1	1	1	1
545855_0049_FC61RLR:2:52:5495:16484	AAAG(12) 	12			1	CN_073019	GTTCCAAATGTCTGATGTTTCATGG	CN_050636	AATCATTGAAATGCTTGTACTTCTCCC	AAAG(12) 	12	1			1	1	1	1
545855_0049_FC61RLR:2:72:1194:2709	AATG(12) 	12			1	CN_069517	GCTGACAGGACATAGCAAATAAAGG	CN_057416	CCAGTAGCTAAGCCCTACAAAGC	AATG(12) 	12	1			1	5	1	1
545855_0049_FC61RLR:2:65:16880:11064	AAAT(20) AAAT(12) 	32			1	CN_075427	GTGGGTTCTGAAAAGGCTGG	CN_069955	TGTCAAATTGCTTCCACCCC	AAAT(20) AAAT(12) 	32	1			2	1	1	1
545855_0049_FC61RLR:2:56:16884:11183	AAC(12) AAC(12) 	24			1	CN_030777	TGGCTCTTCTCATGCTGTCC	CN_049681	CAGCTTAAACCCAAACTGGTCC	AAC(12) AAC(12) 	24	1			3	1	1	1
545855_0049_FC61RLR:2:63:7908:13921	AGCCC(15) 	15			1	CN_063500	ATTCCCATTTCTCCTGTCCC	CN_034016	AGAAAACAAAGATCAGAAGAAATCTAGC	AGCCC(15) 	15	1			1	1	1	1
545855_0049_FC61RLR:2:57:4196:1907	TGC(12) TGC(12) 	24			1	CN_099929	AAGGGGTAAAAGGTCAGCCC	CN_069993	CGTTGATGTGTTTGTGCTGC	TGC(12) TGC(12) 	24	1			1	1	1	1
545855_0049_FC61RLR:2:1:11654:8811	TTC(27) TTC(27) 	54			1	CN_026509	ACGCAGAATTCTCAGACCCC	CN_059990	GCAGGCAAACAAGAAATGTCG	TTC(27) TTC(27) 	54	1			1381	1342	448	85
545855_0049_FC61RLR:2:68:17028:16116	TCTCC(20) TCTCC(20) 	40			1	CN_009849	CAGGTTGCACTTAGAACCTTGG	CN_003678	AGCCACCTCTGGATGTCAGG	TCTCC(20) TCTCC(20) 	40	1			2	2	2	1
545855_0049_FC61RLR:2:67:17456:16189	TTCC(32) 	32			1	CN_019417	GCTGTCTCGTGTATTCCAGGC	CN_052305	TCATTTAGGTTGGAAAAGACCTCC	TTCC(32) 	32	1			2	49	2	1
545855_0049_FC61RLR:2:1:15637:2565	AAAC(12) 	12			1	CN_041083	TTCTCAGCTTTCTGGCATGG	CN_056984	TGACATGTCTATCTCAGATTTGTTGG	AAAC(12) 	12	1			1	3	1	1
545855_0049_FC61RLR:2:51:19386:13505	AAACCC(18) AACCCT(18) 	36			1	CN_030291	CAAACCCAAGCCTAACCG	CN_098445	GAGAAAAGCACAAAGCCAGG	AACCCT(18) 	18	1			8	56	6	4
545855_0049_FC61RLR:2:77:5549:13284	AATC(12) AATC(12) 	24			1	CN_013814	GCTTTGATGAAATTCTAGTATAAGGTGC	CN_040880	AACCTTGCCTGGTGACTTGG	AATC(12) AATC(12) 	24	1			1	1	1	1
545855_0049_FC61RLR:2:75:18751:7296	ATAC(12) 	12			1	CN_006156	TCTGGTTTTCACTAATCAAGCTCC	CN_034306	TTCCCATCCAAATGACCTCC	ATAC(12) 	12	1			2	2	2	1
545855_0049_FC61RLR:2:69:2191:5455	TGCC(12) 	12			1	CN_097483	TGACATACAACTGTGTCCCTGG	CN_024898	AATCCACACATTTCCACAGGC	TGCC(12) 	12	1			2	2	2	2
545855_0049_FC61RLR:2:54:14184:7102	AACCCT(18) 	18			1	CN_081517	AAAAGGCAGGCCAAGTTAAGC	CN_035731	ATGGTCAGTGTCCCTGGAGC	AACCCT(18) 	18	1			47	1637	2	1
545855_0049_FC61RLR:2:2:18809:7572	TGC(15) TGC(15) 	30			1	CN_045004	GAGGCCTTCTCCTTCTGTGC	CN_100035	TTCTTTATGGCTTCATACCAAATAGG	TGC(15) TGC(15) 	30	1			2	3	2	2
545855_0049_FC61RLR:2:6:16624:8664	AC(16) 	16			1	CN_076426	GGCAACTGCAAGTAGCATGG	CN_043376	CTGCACTTACCCTGCACTCC	AC(16) 	16	1			422	512	147	60
545855_0049_FC61RLR:2:72:4176:4188	AATT(12) AATT(12) 	24			1	CN_049279	GGCAAGAGTTTTGGCTCTGG	CN_030472	AATCAGTTGGAGAAGCAACAGC	AATT(12) AATT(12) 	24	1			1	1	1	1
545855_0049_FC61RLR:2:59:6652:7974	TGC(12) 	12			1	CN_045264	TGGCTGGCAAAGTAGTGAAGG	CN_056865	TCTTCTTGCAGAAACAAGCTGC	TGC(12) 	12	1			2	2	1	1
545855_0049_FC61RLR:2:71:14527:7731	AAC(12) 	12			1	CN_014724	GAGACCGATATCGTATGCCG	CN_040482	AGAAGATCGGAAGAGCGTCG	AAC(12) 	12	1			38448	57389	445	1118
545855_0049_FC61RLR:2:77:2842:12982	AAAAG(15) 	15			1	CN_061530	ATTCCTTGTTTGGGACCTGC	CN_081312	CTTAACAGAAAGTGAGGTTCAAAAGG	AAAAG(15) 	15	1			2	3	2	2
545855_0049_FC61RLR:2:71:15266:16435	AAAT(16) 	16			1	CN_029088	AAAGGAATTACGGTGGCAGG	CN_002878	TGGAGCAGAAACAACAACGC	AAAT(16) 	16	1			2	2	2	1
545855_0049_FC61RLR:2:50:4679:1439	AAAAC(25) AAAAC(25) 	50			1	CN_081324	TGCTAATTCAACTCTTTGTGGGC	CN_015682	CGTATGTGTGCGCGAGTAGC	AAAAC(25) AAAAC(25) 	50	1			1	5	1	1
545855_0049_FC61RLR:2:52:10938:13450	TTC(12) TTC(12) 	24			1	CN_039116	TCCCTCTTCCTATTTTCCTCCC	CN_062178	CACTCCATCTCGACGGGC	TTC(12) 	12	1			3	1	2	1
545855_0049_FC61RLR:2:51:9768:17096	AAC(24) 	24			1	CN_078393	TTTAACTTGCAGCTGGCTTCC	CN_009196	AAGACACAAATGGTCTTGGGC	AAC(24) 	24	1			1	1	1	1
545855_0049_FC61RLR:2:84:7810:2150	ATCT(12) ATCT(12) 	24			1	CN_021898	ACTTGGCCCAAAACTGATCC	CN_032831	TCTCCCAGTTGTGCTTATTTGC	ATCT(12) ATCT(12) 	24	1			2	1	1	1
545855_0049_FC61RLR:2:60:4873:13073	TGC(12) TGC(12) 	24			1	CN_078764	TTCCAGTGATCAGGACAGGC	CN_042909	ACACGGGGTTACCAATCACC	TGC(12) TGC(12) 	24	1			271	145	52	17
545855_0049_FC61RLR:2:67:12274:2235	TGC(12) TGC(12) 	24			1	CN_063004	ACTCGCTTCAGACTTAGGTGG	CN_083939	CATCTGCAAACCACAACTGC	TGC(12) TGC(12) 	24	1			1	1	1	1
545855_0049_FC61RLR:2:3:7224:13664	AACCCT(24) AACCCT(24) 	48			1	CN_081062	CTCTTCCTGCCAGGGTTAGG	CN_069190	GGCTTTGTGGTTTTCTCAATCC	AACCCT(24) AACCCT(24) 	48	1			256	3935	95	17
545855_0049_FC61RLR:2:4:16937:1088	TGGG(12) 	12			1	CN_059967	TGAAAGAGTTCTGTACTGCCAGG	CN_009964	ACTTCGAGGTTCCCACATGC	TGGG(12) 	12	1			1	1	1	1
545855_0049_FC61RLR:2:77:8466:11284	AC(50) AC(42) 	92	AC 		1	CN_000060	TGACCTGAAGATGTTGGGTAGG	CN_062202	GCATTGCTTAAAGTGCACGC	AC(50) AC(42) 	92	1	AC 		1	2	1	1
545855_0049_FC61RLR:2:51:7961:18230	AACAC(15) 	15			1	CN_014724	GAGACCGATATCGTATGCCG	CN_040482	AGAAGATCGGAAGAGCGTCG	AACAC(15) 	15	1			38448	57389	445	1118
545855_0049_FC61RLR:2:54:19598:4681	AAAC(16) 	16			1	CN_012966	AACCAAGCAGGTAAACATGGG	CN_039696	TCTGACCCAATAAAACTGCTGC	AAAC(16) 	16	1			2	2	2	2
545855_0049_FC61RLR:2:6:14763:14666	TGC(12) 	12			1	CN_042482	AGCTCTGCAAGACGACAAGG	CN_064125	TTTCCCTCAGCTCCAGAAGG	TGC(12) 	12	1			769	668	18	24
545855_0049_FC61RLR:2:67:16849:6299	AC(14) 	14			1	CN_010352	TTTCCTCAAAGGGATGAAGC	CN_087846	AAGCTATTTCTGACCATAACACGC	AC(14) 	14	1			1	2	1	1
545855_0049_FC61RLR:2:5:5023:14388	TGTGG(15) 	15			1	CN_014724	GAGACCGATATCGTATGCCG	CN_040482	AGAAGATCGGAAGAGCGTCG	TGTGG(15) 	15	1			38448	57389	445	1118
545855_0049_FC61RLR:2:56:11866:1304	ACC(12) 	12			1	CN_078685	GCGCTACAGTTGTTCATTGTCC	CN_020361	CAAGGTTTGCGTTTTGTCCC	ACC(12) 	12	1			483	592	60	37
545855_0049_FC61RLR:2:71:15817:4851	AAAAAT(18) 	18			1	CN_016017	TTCTGTGATTTGCATTGGTAGC	CN_067015	GAATTCTGTGATTTGGATTAAAGC	AAAAAT(18) 	18	1			1	1	1	1
545855_0049_FC61RLR:2:78:7988:2493	ATT(12) 	12			1	CN_054763	CCTCACTTCTGCTTCCTAATTTGC	CN_083623	AGTGAGGCTGGGAAGACAGC	ATT(12) 	12	1			1	2	1	1
545855_0049_FC61RLR:2:70:10016:15036	AAAG(12) 	12			1	CN_011653	TGAAATTTAAGAATGGCAGGTCC	CN_030530	TTGGTAGGAGTACTGGCTGGG	AAAG(12) 	12	1			1	2	1	1
545855_0049_FC61RLR:2:50:10376:14794	AGGG(12) AGGG(12) 	24			1	CN_000596	ATGCTGGGTCTGTGATCTGC	CN_061587	ACCCATCAGGAGAGCAAACG	AGGG(12) AGGG(12) 	24	1			2	2	2	2
545855_0049_FC61RLR:2:7:18880:2687	TGC(12) 	12			1	CN_022280	TGAGGCACAAGCAGGTGG	CN_070450	CATTCCCTGTCCCTGAGACC	TGC(12) 	12	1			34	217	14	25
545855_0049_FC61RLR:2:59:5334:12861	AACCCT(18) AACCCT(18) 	36			1	CN_058649	ATGCTGTGTCTTAGGCTGCG	CN_099556	TGCATTGTCAGTGTCCCTGG	AACCCT(18) AACCCT(18) 	36	1			588	925	106	1
545855_0049_FC61RLR:2:83:18268:13404	AAAC(12) AAAC(12) 	24			1	CN_048973	TGCCTTTGTGAGTAGGTGTTCG	CN_052677	CGGATACATTCTGAAAGCTCAGG	AAAC(12) AAAC(12) 	24	1			1	1	1	1
545855_0049_FC61RLR:2:78:14813:17901	AGAGC(15) AGAGC(15) 	30			1	CN_028246	GCCTCCTCTGGACTCACCC	CN_083384	CACTGCATCCAGCTCTGAGG	AGAGC(15) 	15	1			7	7	2	1
545855_0049_FC61RLR:2:72:11749:4616	CGG(12) CCCG(12) 	24			1	CN_071493	GAGTTTAAGGGCGACAAGCG	CN_011249	AAGGGAGCGCAACCAACC	CGG(12) 	12	1			1	1	1	1
545855_0049_FC61RLR:2:79:13835:5147	TGCC(12) 	12			1	CN_011553	CCCTGCCTAATGTCAGCAGC	CN_052469	ATGAAACCTTTCAGCCTGGG	TGCC(12) 	12	1			2	1	1	1
545855_0049_FC61RLR:2:76:9354:11839	AT(14) AT(14) 	28			1	CN_033718	TTTAGGTGAAGTGCAGTCATGG	CN_079088	TTGAATGTCTAATGCTCCCTGG	AT(14) AT(14) 	28	1			3	1	1	1
545855_0049_FC61RLR:2:77:13982:15278	AAAAC(15) 	15			1	CN_038569	TAGATGTCTCCACCCTGCCC	CN_017350	TGGGCAGCTACTTTTACGTGG	AAAAC(15) 	15	1			1	1	1	1
545855_0049_FC61RLR:2:66:13609:17558	TGCC(16) 	16			1	CN_055894	CCATGTTTTAAGGGATGTTCTTGC	CN_079902	TGGGAAGTTCCAGATCAATGG	TGCC(16) 	16	1			1	1	1	1
545855_0049_FC61RLR:2:54:10463:7061	AATAG(65) AATAG(20) 	85	AATAG 		1	CN_079804	GTATGCACAGCCTGAGCCC	CN_048062	CTAGCAGTGTCATGGACGGG	AATAG(65) AATAG(20) 	85	1	AATAG 		1	1	1	1
545855_0049_FC61RLR:2:6:2292:15446	AACCCT(18) AACCCT(18) 	36			1	CN_079236	TTCTCGGAAGTCACCACAGC	CN_043021	GTGTCCCTGAAACTCCTGGC	AACCCT(18) AACCCT(18) 	36	1			749	708	12	118
545855_0049_FC61RLR:2:74:17268:10225	AACCCT(18) 	18			1	CN_043624	GCAGTGTTGTGTTCCCCG	CN_046589	ACCTTGACACAACCCAATGC	AACCCT(18) 	18	1			24	29	1	1
545855_0049_FC61RLR:2:64:16460:12794	TC(18) 	18			1	CN_018687	CTTTCCTTCCTTGGCCTGC	CN_068846	ACATTGAGGGCTGCTGTTCC	TC(18) 	18	1			5	5	4	4
545855_0049_FC61RLR:2:74:3856:18407	AACCCT(24) AACCCT(24) 	48			1	CN_078589	GAGTCGGCATCAGGGTTAGG	CN_051302	GGAGCTCCTGGCTTTGTGG	AACCCT(24) AACCCT(24) 	48	1			3	13083	2	1
545855_0049_FC61RLR:2:67:2300:19156	CCCG(12) 	12			1	CN_081112	TAGAATCCCCGCCCTTTGC	CN_006377	TCCCCTGTGCCTGATAGAGG	CCCG(12) 	12	1			269	1	1	1
545855_0049_FC61RLR:2:69:11375:2518	ATC(12) 	12			1	CN_024717	GAAATGCACCACAGAGCAGC	CN_002732	CAAATCCCTCCTGCACTTCC	ATC(12) 	12	1			3	5	3	3
545855_0049_FC61RLR:2:69:18109:6573	AAAC(16) 	16			1	CN_033345	GAGACCGATCTCGTATGCCG	CN_040482	AGAAGATCGGAAGAGCGTCG	AAAC(16) 	16	1			16763	57389	15085	534
545855_0049_FC61RLR:2:59:14040:3131	TTCC(12) 	12			1	CN_060538	CAAGCAGGAGTGTGGCTGC	CN_006533	ACAGCAGGAGCTGTCCCTCC	TTCC(12) 	12	1			1	4	1	1
545855_0049_FC61RLR:2:56:11277:12883	AAC(12) 	12			1	CN_014724	GAGACCGATATCGTATGCCG	CN_040482	AGAAGATCGGAAGAGCGTCG	AAC(12) 	12	1			38448	57389	445	1118
545855_0049_FC61RLR:2:59:18862:16999	ATC(12) ATC(12) 	24			1	CN_065052	TGAAGGTCCTTTATGGACATGG	CN_078139	ACAACCAAAACTGATCGCCC	ATC(12) ATC(12) 	24	1			58	25	7	3
545855_0049_FC61RLR:2:58:10514:14368	ATAC(12) ATAC(12) 	24			1	CN_077055	TGCCCTCTAGGAGTCCTTTCC	CN_018907	GGATGCATAATGGAAAGTTTCTGG	ATAC(12) ATAC(12) 	24	1			1	1	1	1
545855_0049_FC61RLR:2:7:13174:12369	TCC(12) TCC(12) 	24			1	CN_097048	TGGTATATCACCGTGTCCTGC	CN_073112	TCAATCTTGCTGCACAATTCC	TCC(12) TCC(12) 	24	1			1	620	1	1
545855_0049_FC61RLR:2:73:5779:17219	AGGG(12) AGGG(12) 	24			1	CN_052859	CACTGCGCTCCCTTTCCC	CN_099060	GGTTTGCCTGTTTTGAGGGG	AGGG(12) 	12	1			1	1	1	1
545855_0049_FC61RLR:2:8:13239:14221	TGC(15) TGC(15) 	30			1	CN_088318	CTGTGGAAGAGGGGTGTGC	CN_088284	GATGGAGATGATGTGGCAGC	TGC(15) TGC(15) 	30	1			1	3	1	1
545855_0049_FC61RLR:2:72:13045:15962	AC(12) 	12			1	CN_080387	GTGCAGATGTGCTGCTGG	CN_057937	CGTGCCATTGTCTAAAACTGC	AC(12) 	12	1			4	2	2	1
545855_0049_FC61RLR:2:68:16127:14857	AAAAC(15) AAAAC(15) 	30			1	CN_063088	AACATCAGAAAACACTAAGTTTCTGCC	CN_008185	TGTTGAGGTTTCAAAGAAGATCG	AAAAC(15) 	15	1			3	1	1	1
545855_0049_FC61RLR:2:75:4834:10703	AACCCT(18) AACCCT(18) AACCCT(18) AACCCT(18) AACCCT(18) 	90	AACCCT 		1	CN_084015	GCTTTGTGGTTTTCTCAAGCC	CN_053590	CAAAACCTTCCTCCCTCTTCC	AACCCT(18) AACCCT(18) AACCCT(18) AACCCT(18) AACCCT(18) 	90	1	AACCCT 		6714	2818	1	25
545855_0049_FC61RLR:2:56:17349:18584	AAAT(12) 	12			1	CN_090352	CCAGAGCTGTCAGCGAACC	CN_072172	TTCACTCTGGGTGTGAAGGC	AAAT(12) 	12	1			2	1	1	1
545855_0049_FC61RLR:2:68:7675:5314	AAGATG(48) 	48			1	CN_006331	CTGGGACTCAGCAGAACTGG	CN_030784	ATGAAACCAAGGGTCTTCCG	AAGATG(48) 	48	1			220	23	5	1
545855_0049_FC61RLR:2:78:16039:7886	TTCC(12) TTCC(12) 	24			1	CN_077705	AATGCGGATCAAAGGAGAGC	CN_067391	GTGTCACAATGGCTCCTTGC	TTCC(12) TTCC(12) 	24	1			17916	81112	604	3
545855_0049_FC61RLR:2:82:4615:6064	AATG(12) 	12			1	CN_047140	AAATTAACTGCAAGTCAACCACTACC	CN_042466	TTCATTGCAGGTTCCTCAGC	AATG(12) 	12	1			2	2	2	2
545855_0049_FC61RLR:2:68:3513:10393	AAAG(12) 	12			1	CN_046988	AAAATCAAGAAAACACAGCAGC	CN_045510	TGGGAAGAGGGAAAAGAAGG	AAAG(12) 	12	1			1	1	1	1
545855_0049_FC61RLR:2:58:15633:11408	AC(24) 	24			1	CN_086040	TCCTCAGGTGGCATTTACCC	CN_029551	TGCTGTCCCAGGACAAACC	AC(24) 	24	1			1	1	1	1
545855_0049_FC61RLR:2:62:4520:11134	AACCCT(18) 	18			1	CN_042396	TATAGCCAAAACCTTGCCCC	CN_075609	GCTTTGTGGTTTTCTCAACCC	AACCCT(18) 	18	1			777	4075	9	31
545855_0049_FC61RLR:2:4:2970:9671	TTC(12) TTC(12) 	24			1	CN_011891	GACATCTGGCTCAAGGGTGC	CN_014698	TTAAAACCCACCCCAAGTTCC	TTC(12) 	12	1			31	24	17	1
545855_0049_FC61RLR:2:73:3580:12701	ATC(15) ATC(15) 	30			1	CN_066323	GCTGACACATTCATACCTTCTCC	CN_085226	CATCATCATCTCTGTCCTTTTGG	ATC(15) 	15	1			2	2	2	1
545855_0049_FC61RLR:2:74:1619:5324	TGC(12) 	12			1	CN_041304	GCTCAGTATTGCTCAACATTAATCC	CN_090026	CCCCTACAAAAGTTGCCACC	TGC(12) 	12	1			1	1	1	1
545855_0049_FC61RLR:2:7:11521:5120	TCC(12) 	12			1	CN_068407	TTTCTAAGCTCACCAGGCAGC	CN_070836	CAAAGTGGCTTTCCCTGTCC	TCC(12) 	12	1			5	1	1	1
545855_0049_FC61RLR:2:61:12019:17126	AATG(12) AATG(12) 	24			1	CN_014276	GGCTTCATTACAACACCAATGC	CN_046507	GAAATAATAGAAAGACGGCACTACAGG	AATG(12) AATG(12) 	24	1			2	1	1	1
545855_0049_FC61RLR:2:4:14132:13781	TCC(15) TCC(15) 	30			1	CN_002549	TGCACGATTCCTGCCTGC	CN_041505	ATATCACCATGTCCCGCAGC	TCC(15) TCC(15) 	30	1			599	669	253	55
545855_0049_FC61RLR:2:81:15437:12271	ACC(12) 	12			1	CN_084453	AAATCTGCGGGGAGGTGG	CN_064486	TCACACACAAAATGAGAACTTTACTGG	ACC(12) 	12	1			1	1	1	1
545855_0049_FC61RLR:2:75:9662:6227	AAGT(12) AAGT(12) 	24			1	CN_092199	GACATTCCTTGTTTGCCTGC	CN_015026	TGGGAGATTGAGTTGGAAGG	AAGT(12) AAGT(12) 	24	1			701	530	23	19
545855_0049_FC61RLR:2:77:1605:5940	ATT(15) 	15			1	CN_031651	AAAACTTTCTAAAGATGATGAGTTTCCC	CN_050102	GCACATTTGTTAACCTGCACC	ATT(15) 	15	1			2	1	1	1
545855_0049_FC61RLR:2:67:8730:4586	AC(12) 	12			1	CN_088179	CAGTAAATGTCTCTTATCAATGTATTTGGG	CN_092227	TGTCTGCTGCTTTTGTTGGG	AC(12) 	12	1			1	1	1	1
545855_0049_FC61RLR:2:60:19204:12350	AAGT(12) 	12			1	CN_077900	CTTCCCGTAGAAGCATGTGG	CN_089837	TTTCAGAGAGCAGGACGTGG	AAGT(12) 	12	1			3	2	2	1
545855_0049_FC61RLR:2:6:6142:19650	AAAT(12) AAAT(12) 	24			1	CN_020063	TAAACCCATCGGAGCTGACC	CN_036404	CAAATGCAGATGGGCAAGC	AAAT(12) 	12	1			2	7	2	2
545855_0049_FC61RLR:2:8:16629:17312	AAAC(12) AAAC(12) 	24			1	CN_054434	TTCACATGCTGGGATTCAGG	CN_025044	TGCCAAGGCAAACTATGTTCC	AAAC(12) AAAC(12) 	24	1			2	2	2	2
545855_0049_FC61RLR:2:74:19099:3076	TTCC(12) 	12			1	CN_068816	CCTGTTTCACAATGGCCTCC	CN_050359	GAGGAGACATCGCCACACC	TTCC(12) 	12	1			20	1	1	1
545855_0049_FC61RLR:2:54:6824:2693	ACC(12) ACC(12) 	24			1	CN_084366	CAGTGGTTTCATCGTGGTGG	CN_000549	AACCATGAGCAATCACACGC	ACC(12) ACC(12) 	24	1			2	2	2	1
545855_0049_FC61RLR:2:73:11418:4748	TC(14) 	14			1	CN_099699	ACCCACAACACGGTAATGCG	CN_025544	TCTATTGGCAGCAGAGCACG	TC(14) 	14	1			628	1029	60	58
545855_0049_FC61RLR:2:8:16780:10691	AAAC(12) 	12			1	CN_099748	ACCAACTACAGCCACGGAGC	CN_062322	CATGGGAATGATGCAAATGG	AAAC(12) 	12	1			1	3	1	1
545855_0049_FC61RLR:2:72:1495:16133	AAAC(12) 	12			1	CN_019319	AACAAGGCAAGGCAGTCTCG	CN_040482	AGAAGATCGGAAGAGCGTCG	AAAC(12) 	12	1			1	57389	1	1
545855_0049_FC61RLR:2:69:15997:5626	AATG(12) 	12			1	CN_054974	TCATAAAGGCAAAAGTTACAGAAGTAGG	CN_058512	CACAAATGCCTTCCTGACCC	AATG(12) 	12	1			2	1	1	1
545855_0049_FC61RLR:2:81:9052:4043	AATT(12) AATT(12) 	24			1	CN_092084	TTCCTGACATAGGGAAATGCC	CN_092621	AATATGTGAAAGGAGCTCGGC	AATT(12) AATT(12) 	24	1			1	3	1	1
545855_0049_FC61RLR:2:79:17272:2892	ATC(12) ATC(12) 	24			1	CN_024449	CTCATCTCCTCAGCACGCC	CN_000907	GGAGCTCAAACAGGAAACCC	ATC(12) ATC(12) 	24	1			2	1	1	1
545855_0049_FC61RLR:2:52:9999:10522	AC(16) AC(16) 	32			1	CN_039391	GGCAAGGAAGTTGAATTAAAATGG	CN_037827	CAGGTTCCTGTTTCAAGCCC	AC(16) AC(16) 	32	1			1	3	1	1
545855_0049_FC61RLR:2:82:1681:18981	AAAAC(15) AAAAC(15) 	30			1	CN_021070	CGCCTCTTCAAAACTCTATGCC	CN_000591	TGCCAGGTAGTAGTGGCTTTCC	AAAAC(15) AAAAC(15) 	30	1			2	3	2	1
545855_0049_FC61RLR:2:60:10435:5509	TCTG(12) 	12			1	CN_061182	TCTCCTTCACCCTATTCCGC	CN_062386	GTGGGAACACAGAGGGATGG	TCTG(12) 	12	1			2	1	1	1
545855_0049_FC61RLR:2:5:2271:12031	AGCC(12) 	12			1	CN_002650	CTTGCAAGGCTGGTGACTCC	CN_020499	TTCCAAGGTCAGTGTGTGGG	AGCC(12) 	12	1			1	1	1	1
545855_0049_FC61RLR:2:84:9747:6872	AAC(12) 	12			1	CN_014724	GAGACCGATATCGTATGCCG	CN_040482	AGAAGATCGGAAGAGCGTCG	AAC(12) 	12	1			38448	57389	445	1118
545855_0049_FC61RLR:2:66:3086:16483	TCTG(12) 	12			1	CN_056677	CTCTGGGTTGTCCTCCTGC	CN_073884	TTGCCCAGAAGTTCTCTCCC	TCTG(12) 	12	1			2	1	0	1
545855_0049_FC61RLR:2:58:11413:1206	AACCCT(18) AACCCT(18) 	36			1	CN_069303	CGTCTTTTCCCAACTGGAGC	CN_017804	TTGTGTGGTTTGCTGAACCC	AACCCT(18) AACCCT(18) 	36	1			75	34	3	3
545855_0049_FC61RLR:2:54:2836:11239	AC(12) 	12			1	CN_047474	TTGGTTAATGGAATGCGCC	CN_058923	ACTGCACCCGTCAACATACC	AC(12) 	12	1			597	1	1	1
545855_0049_FC61RLR:2:5:10331:9083	TGC(12) TGC(15) TGC(12) 	39	TGC 		1	CN_012573	TGAAGCCCAGAAAGTGACCC	CN_088576	AGGGGAAAAGCAAGGAAAGC	TGC(12) 	12	1	TGC 		5	2	4	2
545855_0049_FC61RLR:2:70:8372:14760	AACCCT(18) AACCCT(18) 	36			1	CN_053963	TTTCGCATGATCAGTGTCCC	CN_036816	GAGAAAACCACAAAGACAGGAGC	AACCCT(18) 	18	1			2223	3060	1363	2
545855_0049_FC61RLR:2:74:19284:10005	TTGG(12) 	12			1	CN_032182	TCTAGAAAATAGAAACTACCCAGATGC	CN_028820	TGTCTCTTTCAATCTGTGGACG	TTGG(12) 	12	1			3	1	0	1
545855_0049_FC61RLR:2:65:19030:16306	ATGGG(15) 	15			1	CN_098666	TCCCTCTGAAACAGCCTTGG	CN_090662	TTGAAAAGCTGGAGCGTGG	ATGGG(15) 	15	1			1	3	1	1
545855_0049_FC61RLR:2:6:8048:12139	TCC(12) 	12			1	CN_071108	CTCAGCGAACTGCGTCAGG	CN_058609	GCACAGAAGAACGTGCCAGG	TCC(12) 	12	1			1801	1264	229	4
545855_0049_FC61RLR:2:3:17682:16751	AAAC(16) AAAC(16) 	32			1	CN_063112	AAACACTGGTCTAAATAACACTGTAAACC	CN_056516	CAGTGGTCCTTTAATCCTTTCCC	AAAC(16) AAAC(16) 	32	1			1	1	1	1
545855_0049_FC61RLR:2:51:11866:3992	ATTTT(15) ATTTT(15) 	30			1	CN_038694	TTCTCTTTCCATGACTATTTACAAGC	CN_027081	TTCTCTTTCCTGGAGTTGCG	ATTTT(15) ATTTT(15) 	30	1			1	1	1	1
545855_0049_FC61RLR:2:74:11482:4888	ACC(12) 	12			1	CN_078685	GCGCTACAGTTGTTCATTGTCC	CN_020361	CAAGGTTTGCGTTTTGTCCC	ACC(12) 	12	1			483	592	60	37
545855_0049_FC61RLR:2:58:7000:17539	AAAT(12) AAAT(12) 	24			1	CN_082801	AAAAGCAGGTTAACCAACCC	CN_067102	AAGCTGTTCTGGACTCTGTGC	AAAT(12) AAAT(12) 	24	1			1	1	1	1
545855_0049_FC61RLR:2:77:8642:4509	TC(14) AGT(15) 	29			1	CN_092292	GAAAGGGGATGTAGAAAGATAGAAATAGG	CN_023626	CACTGAATGAAGGGAAGGGC	TC(14) 	14	1			4	5	3	1
545855_0049_FC61RLR:2:58:5282:16205	AGGG(12) AGGG(12) 	24			1	CN_076384	TTTGCTGAGGAAGTCGCTCC	CN_017213	TTGCTTCATGCTGTTTGATCC	AGGG(12) AGGG(12) 	24	1			2	3	2	1
545855_0049_FC61RLR:2:6:10445:10494	TTC(15) 	15			1	CN_053998	TCTCAAGAAGGGCATCAGGG	CN_024408	CCACGCAGAATTCTCAGACC	TTC(15) 	15	1			1295	1489	135	6
545855_0049_FC61RLR:2:6:2674:20368	TC(12) 	12			1	CN_043888	TCCTATCCATGGTGCTCTACC	CN_073426	TGCTTTGCAGTTCATGAGG	TC(12) 	12	1			2	7	1	1
545855_0049_FC61RLR:2:56:8848:17060	ATT(12) 	12			1	CN_033034	TTCTCATATATCTGTTGAGAAACATCTGG	CN_014798	TATAAGCCTTGTAGATTTCTGCAGTTCC	ATT(12) 	12	1			1	2	1	1
545855_0049_FC61RLR:2:7:8383:11770	AGCCC(15) 	15			1	CN_099962	ACTCTGCAGTGAGGAGTGGC	CN_040070	AGTGTCCATCCAGACCAGGG	AGCCC(15) 	15	1			1	4	1	1
545855_0049_FC61RLR:2:80:13448:7437	AAAC(12) 	12			1	CN_020994	GCTCAGCACCCAGAGGTCC	CN_045376	GCAGAGCAACTGGCTCATACC	AAAC(12) 	12	1			1	1	1	1
545855_0049_FC61RLR:2:77:18398:4821	ATCAG(15) ATCAG(15) 	30			1	CN_037982	TTGTAAATGCATGAACGAAGAGC	CN_037982	TTGTAAATGCATGAACGAAGAGC	ATCAG(15) ATCAG(15) 	30	1			2	2	2	1
545855_0049_FC61RLR:2:50:17087:13044	AACT(12) AACT(12) 	24			1	CN_094649	TAGCCTTGTGTCTGGGCTCC	CN_039284	TCACTGTCCCTGTTTGGGC	AACT(12) AACT(12) 	24	1			1	1	1	1
545855_0049_FC61RLR:2:8:13666:1480	ATC(12) 	12			1	CN_033186	TGAAGTGAAGAAGAGAGAAAACCC	CN_039863	TGACACAAATTATGTTTGAAAAGTGC	ATC(12) 	12	1			1	1	1	1
545855_0049_FC61RLR:2:78:5568:4811	TCC(12) TCC(12) 	24			1	CN_033601	CTGCAGAATTCCTGCCTGC	CN_016533	TCCACAAATCCCAACTTATTTCC	TCC(12) TCC(12) 	24	1			2	1	1	1
545855_0049_FC61RLR:2:2:1438:2879	ATAC(12) ATAC(12) 	24			1	CN_088911	TCAAATTGCCTCCTCATTGC	CN_033790	TTTACCTAGCCTGCTCCAAAGG	ATAC(12) ATAC(12) 	24	1			3	2	2	1
545855_0049_FC61RLR:2:2:19468:6642	TGC(12) 	12			1	CN_021095	ACACTCAAAGATGTCGCTGGC	CN_067548	AGGCACAGCCCTGGATGG	TGC(12) 	12	1			1	1	1	1
545855_0049_FC61RLR:2:57:15834:9978	AACCCT(18) AACCCT(24) AACCCT(24) 	66			1	CN_090013	ACATCCAAAACCTTGCTCCC	CN_012076	AGGAGTTCCTGGCTCTGTGG	AACCCT(18) AACCCT(24) AACCCT(24) 	66	1			2874	79	0	14
545855_0049_FC61RLR:2:79:10224:12166	AAATC(15) AAATC(15) 	30			1	CN_064967	CAACAGAACCACTTGCCTGC	CN_089677	CCTCAATTCTGAGGCCTTGC	AAATC(15) AAATC(15) 	30	1			2	3	2	1
545855_0049_FC61RLR:2:55:9000:3595	AACCCT(18) 	18			1	CN_027423	ATTTCTGCCTCAAACTCGGC	CN_092908	GCAAGGTTTTGGATGTACCG	AACCCT(18) 	18	1			965	1314	6	5
545855_0049_FC61RLR:2:83:13782:10311	AACCCT(18) 	18			1	CN_051302	GGAGCTCCTGGCTTTGTGG	CN_039911	TGCTTGGAACTCACCACAGC	AACCCT(18) 	18	1			13083	485	13	21
545855_0049_FC61RLR:2:75:14736:11970	TC(12) 	12			1	CN_020457	GAACAATTTGCTAACTTTTGCCC	CN_011324	ATCAAGGTTTGCCACAATGG	TC(12) 	12	1			1	2	1	1
545855_0049_FC61RLR:2:62:5791:2144	ATCT(12) 	12			1	CN_068483	TGCATGGATACGAAACTATGTGG	CN_043545	TGGAAGTGAAACCTGCAGTAGC	ATCT(12) 	12	1			6	3	3	2
545855_0049_FC61RLR:2:79:1601:18837	AGTG(12) 	12			1	CN_040921	GCATCCCTGAAATGTCTGATCC	CN_040686	TTAGCACAAACTCAGGTCATACCC	AGTG(12) 	12	1			2	1	1	1
545855_0049_FC61RLR:2:59:18133:20153	AAAGG(15) 	15			1	CN_003756	ACATGTGATGCCTACGTAACTCC	CN_092389	GATTTGACTGTACTCTAGTTTCCAGGG	AAAGG(15) 	15	1			3	3	3	1
545855_0049_FC61RLR:2:1:19343:4584	AACCCT(18) 	18			1	CN_010008	CCTTTCTGCAAGGGTTAGGG	CN_043269	TTTCGCATCATCAGTGTCCC	AACCCT(18) 	18	1			3074	3476	213	83
545855_0049_FC61RLR:2:5:4734:13090	TTCCC(15) TTCCC(15) 	30			1	CN_083548	TCACCGATCCTCTGTTTTCTCC	CN_042062	TACGTGCCGTGGCAGACC	TTCCC(15) TTCCC(15) 	30	1			2	1	2	1
545855_0049_FC61RLR:2:71:14911:5739	AAC(12) 	12			1	CN_038672	CTATCCCAGCAGGTGTTTCC	CN_039155	ACTTTAATGAGTGTGGGTTTAACG	AAC(12) 	12	1			29	1	1	1
545855_0049_FC61RLR:2:5:13792:1777	TGC(15) 	15			1	CN_077442	TCCTTTCATCTATTTGAGTGGC	CN_069287	GTGTTTCTGGAACCCTCTGC	TGC(15) 	15	1			1	1	1	1
545855_0049_FC61RLR:2:55:4597:18170	ACC(12) 	12			1	CN_038902	CACACGTTTCTCAAGTGCAGC	CN_061309	GCTGTCAGCAGGAGCTGG	ACC(12) 	12	1			2	6	1	1
545855_0049_FC61RLR:2:6:6073:9941	TTCCC(45) TTCCC(30) 	75	TTCCC 		1	CN_023432	GAAAAGAAAATGAGAAAGTGGGG	CN_087163	GCTGAGATCATGTCAACAAGGG	TTCCC(30) 	30	1	TTCCC 		1	2	1	1
545855_0049_FC61RLR:2:64:1459:2628	TTTGG(15) 	15			1	CN_062410	GCATAGAGTCTCCCCAATGACC	CN_069207	TCCCTTATTGTGAGGGTTTGG	TTTGG(15) 	15	1			3	4	3	1
545855_0049_FC61RLR:2:84:2826:16087	AACAC(15) 	15			1	CN_070336	TGTCTCCCAGCAAAGTCAGC	CN_022834	ACAGCAGCACAGGACACCC	AACAC(15) 	15	1			1	1	1	1
545855_0049_FC61RLR:2:80:17900:19755	AGCC(12) 	12			1	CN_074018	CCCTGGTATTTTCCACCAGC	CN_050050	TCGAAGTGTTGGCATCAAGG	AGCC(12) 	12	1			1	1	1	1
545855_0049_FC61RLR:2:61:1563:9079	AC(12) 	12			1	CN_094583	TATCAAACCCACCCCTCCG	CN_061346	CAATGGACCATCGAGATGAGG	AC(12) 	12	1			1	1	1	1
545855_0049_FC61RLR:2:1:14466:18934	TCC(15) 	15			1	CN_006042	GTGGGAGTGGAGGAGGAGC	CN_059923	CCGATAGATTTGGGGTGAGC	TCC(15) 	15	1			21	33	0	1
545855_0049_FC61RLR:2:79:6408:6087	AGCC(12) AGCC(12) 	24			1	CN_023389	AGTTTGAGAGACCCGCTTGC	CN_069800	CTTCGACATCCCTGACGACC	AGCC(12) AGCC(12) 	24	1			1	1	1	1
545855_0049_FC61RLR:2:72:9176:7317	AAAC(12) AAAC(12) 	24			1	CN_042547	GCATTTGAAAGAAAAGTATTTGAGGG	CN_022594	TTGTGAGAAATGTAAGTGCCAGG	AAAC(12) AAAC(12) 	24	1			2	1	2	1
545855_0049_FC61RLR:2:82:8137:13169	TGC(12) TGC(12) 	24			1	CN_086201	GGGGTGCTTGCTGTTCTAGC	CN_078516	CAAAAGGAACTGAGCAGCCC	TGC(12) 	12	1			1	3	1	1
545855_0049_FC61RLR:2:83:4370:6685	TGCC(12) TGCC(12) 	24			1	CN_078810	CCTTCACCTTTCACTAAGTGTCACC	CN_005401	CCCTCTTTGTCTCAGGCTGC	TGCC(12) TGCC(12) 	24	1			1	6	1	1
545855_0049_FC61RLR:2:1:18626:7267	TGC(12) TGC(12) 	24			1	CN_053136	CACGGCATTCTCTGAGGACC	CN_092033	GCATCATGTCACACAGCAGG	TGC(12) 	12	1			2	4	3	1
545855_0049_FC61RLR:2:9:13245:10002	AGGG(12) AGGG(12) 	24			1	CN_041068	GCTCATTCCAGACTCCCTCC	CN_069836	TCTTGTCTTCCCCAAAACACC	AGGG(12) AGGG(12) 	24	1			3	1	1	1
545855_0049_FC61RLR:2:5:8454:15424	ATT(12) 	12			1	CN_056424	TGGTAACAGGGGAAAGTAAGGC	CN_037033	TCATAATGCACACAATATGCTTTCC	ATT(12) 	12	1			1	4	1	1
545855_0049_FC61RLR:2:76:7931:18373	AAAC(12) 	12			1	CN_014724	GAGACCGATATCGTATGCCG	CN_040482	AGAAGATCGGAAGAGCGTCG	AAAC(12) 	12	1			38448	57389	445	1118
545855_0049_FC61RLR:2:3:3076:19513	TGC(12) 	12			1	CN_047061	CCTTTGTTGAGAACCTCAAAAGC	CN_035261	TCTTCAGTCATGAGTGTGCAGC	TGC(12) 	12	1			2	2	2	2
545855_0049_FC61RLR:2:70:19430:17949	ATT(15) 	15			1	CN_004060	TTCTCAAGCCTGTCAAGGTCC	CN_047737	ACATCAGTCAATCATCTACTTTATGACC	ATT(15) 	15	1			14	1	1	1
545855_0049_FC61RLR:2:71:6488:17994	TCC(12) 	12			1	CN_041671	CTGTGTCCCACAGCCATAGG	CN_097564	CCCAAGGAGTGGCTGATCC	TCC(12) 	12	1			21	4	1	1
545855_0049_FC61RLR:2:75:17063:16045	AAAT(12) AAAT(12) 	24			1	CN_082430	TTATGATGGCAGATTTGAGGC	CN_082430	TTATGATGGCAGATTTGAGGC	AAAT(12) AAAT(12) 	24	1			4	4	4	3
545855_0049_FC61RLR:2:65:1844:16623	AGGG(28) TTCC(60) TTCC(32) 	120	TTCC 		1	CN_011232	AGCACAGATTCATACTAGGGAGGG	CN_077019	TTTCTTCTGTGCTCAGTTTTCTCC	AGGG(28) TTCC(60) 	88	1	TTCC 		1	1	1	1
545855_0049_FC61RLR:2:72:17292:14612	AACCCT(18) AACCCT(18) AACCCT(18) 	54			1	CN_053963	TTTCGCATGATCAGTGTCCC	CN_010008	CCTTTCTGCAAGGGTTAGGG	AACCCT(18) AACCCT(18) AACCCT(18) 	54	1			2223	3074	53	104
545855_0049_FC61RLR:2:78:15877:14279	AAGC(12) 	12			1	CN_087308	AAAATAGATAAACCAGCAACAGCC	CN_040259	TGCCTCAACACTCAAATGC	AAGC(12) 	12	1			2	2	2	2
545855_0049_FC61RLR:2:6:16874:8818	AAAC(12) 	12			1	CN_095521	TCTTCAGCCTGAGGTAGCCC	CN_029566	TCTGCTGTTTTCTGTGGATGG	AAAC(12) 	12	1			1	2	1	1
545855_0049_FC61RLR:2:75:10340:9199	TCC(15) 	15			1	CN_035514	TGGGTGGCTGATCTTTGTCC	CN_079075	GGGTATATCACTGTGTCCCGC	TCC(15) 	15	1			3	44	3	3
545855_0049_FC61RLR:2:79:18509:2763	AATG(12) AATG(12) 	24			1	CN_031340	TCCCATACACTTCGGGATGC	CN_031340	TCCCATACACTTCGGGATGC	AATG(12) AATG(12) 	24	1			4	4	4	3
545855_0049_FC61RLR:2:8:19760:5738	AC(16) 	16			1	CN_095581	CATTACCTGCTCAACGCACC	CN_046642	CCCTTCAACATGAGGGATGC	AC(16) 	16	1			1	1	1	1
545855_0049_FC61RLR:2:78:4068:8409	TC(12) 	12			1	CN_047244	TTGTTAACATGTCCTGGTTTTGG	CN_046813	TGGATGCTTCAATAACATTGGG	TC(12) 	12	1			2	3	2	2
545855_0049_FC61RLR:2:3:6464:13725	AC(12) 	12			1	CN_033345	GAGACCGATCTCGTATGCCG	CN_040482	AGAAGATCGGAAGAGCGTCG	AC(12) 	12	1			16763	57389	15085	534
545855_0049_FC61RLR:2:67:8535:5046	AGT(12) AGT(12) 	24			1	CN_027836	TCTGCGTTTTAGAAAATCACGC	CN_060436	ACCAAATGAAGCAGGCAAGC	AGT(12) AGT(12) 	24	1			3	4	3	2
545855_0049_FC61RLR:2:3:3081:1576	TTCC(12) 	12			1	CN_009707	GCTGGCAGGGAGGAGAGG	CN_053819	GTGCGGATGTTTTAGGAGCC	TTCC(12) 	12	1			8	4	4	1
545855_0049_FC61RLR:2:66:18320:4874	AATT(12) AATT(12) 	24			1	CN_030623	CCCCGTTGGGATTTAATTGG	CN_099974	TTCCAGGGATAGCATCCAGC	AATT(12) AATT(12) 	24	1			3	1	1	1
545855_0049_FC61RLR:2:63:16299:1901	TGC(12) 	12			1	CN_000077	GGTGTAAGGACAATTCCTGGC	CN_047145	GAAGTTGGATCTTGCCGAGC	TGC(12) 	12	1			3	3	3	3
545855_0049_FC61RLR:2:6:9401:3144	AATC(12) AATC(20) 	32	AATC 		1	CN_013122	AGCTGGGAAACAGGTTCAGG	CN_060529	TCCAATTCTGCTGTGCTTGC	AATC(12) AATC(20) 	32	1	AATC 		3	1	1	1
545855_0049_FC61RLR:2:65:17942:1213	ATC(12) 	12			1	CN_055374	GTTGCAGACACTTTGGCTGG	CN_061372	CTTGCCACATCTGAGCACC	ATC(12) 	12	1			2	1	2	1
545855_0049_FC61RLR:2:63:3151:13188	TGC(12) 	12			1	CN_054566	TTCTGAGCTTTTATTTCTATCTCTACTGC	CN_061910	CACCTCTTACTGCTTAACCTTGG	TGC(12) 	12	1			4	2	2	2
545855_0049_FC61RLR:2:5:2584:15608	ATC(12) 	12			1	CN_053540	GTGTGAGTGTGGGTTCCAGG	CN_026970	TCGCCAGGTCTACTCATGTACC	ATC(12) 	12	1			1	1	1	1
545855_0049_FC61RLR:2:9:7485:2092	AACCCT(18) AACCCT(18) AACCCT(18) AACCCT(18) 	72			1	CN_043269	TTTCGCATCATCAGTGTCCC	CN_087249	CAGCACATCCAAAACCTTGC	AACCCT(18) AACCCT(18) AACCCT(18) AACCCT(18) 	72	1			3476	4445	8	271
545855_0049_FC61RLR:2:60:3221:10992	AC(12) 	12			1	CN_014724	GAGACCGATATCGTATGCCG	CN_040482	AGAAGATCGGAAGAGCGTCG	AC(12) 	12	1			38448	57389	445	1118
545855_0049_FC61RLR:2:5:19247:6951	ATC(12) 	12			1	CN_065453	TGCATAATCCTCTGTTTGTGGC	CN_095770	TGCTTTTGTTTATAGACCCCTTCC	ATC(12) 	12	1			1	1	1	1
545855_0049_FC61RLR:2:57:14747:11764	TCC(12) 	12			1	CN_028730	CTTCAGCTGCTCTGACTGCC	CN_023927	GGCTTCTGGCTCTCTTGTGG	TCC(12) 	12	1			103	1	1	1
545855_0049_FC61RLR:2:8:16496:19560	TCCCC(15) TCCCC(15) 	30			1	CN_063812	TTTGTGTTGATGAGGAGGGG	CN_089053	GGTTTGCTTTGCCTTTGTCC	TCCCC(15) TCCCC(15) 	30	1			27	42	18	1
545855_0049_FC61RLR:2:59:12390:11885	AAGC(12) AAGC(12) 	24			1	CN_015894	AGAGGGTTTCCAGAGCCTGC	CN_014087	CCCTTCAACAGGTAAAGCTTGC	AAGC(12) 	12	1			2	2	2	1
545855_0049_FC61RLR:2:51:11975:11176	ATGG(12) ATGG(12) 	24			1	CN_038444	TCCTTCCCTGTGGATGGG	CN_039246	CATCCATCCCAAAATCACCC	ATGG(12) ATGG(12) 	24	1			2	1	1	1
545855_0049_FC61RLR:2:8:10151:8608	TTCC(12) TTCC(12) 	24	TTCC 		1	CN_013436	CCTGAATTCCTTCCAGATTTCC	CN_012993	AGAAGGAACTCGGCACTTGG	TTCC(12) TTCC(12) 	24	1	TTCC 		1	2	1	1
545855_0049_FC61RLR:2:81:13860:1390	AGGG(12) AGGG(12) 	24			1	CN_046734	GGAAAGCAGCTCTCACTCTGG	CN_019202	TGTGAAGGGCATTGTGAAGG	AGGG(12) AGGG(12) 	24	1			2	1	1	1
545855_0049_FC61RLR:2:5:18305:7652	TCC(21) TCC(21) 	42			1	CN_058721	CACACCTGTTTGCTGAAGCG	CN_000101	ACTGAGCACGGATCACCAGG	TCC(21) TCC(21) 	42	1			9	12	4	3
545855_0049_FC61RLR:2:76:7760:19655	AAC(12) 	12			1	CN_079410	TGTTTCTCTACACTATCCACTTGCG	CN_046234	AGCTGTCAAGTGCATGTCCC	AAC(12) 	12	1			2	2	2	2
545855_0049_FC61RLR:2:62:16428:8948	TC(12) TC(12) 	24			1	CN_081190	GCTACCAAATGCAGACGTTCC	CN_050383	TCCCATCTCTTCATGTTTTCTCC	TC(12) TC(12) 	24	1			3	1	2	1
545855_0049_FC61RLR:2:84:9530:3963	TGC(12) TGC(12) 	24			1	CN_095659	CGTCAATGTGGCTCAACAGG	CN_053901	AGCTGCTTCTCAGTGCATGG	TGC(12) TGC(12) 	24	1			2	2	2	2
545855_0049_FC61RLR:2:68:16685:19523	TCC(18) 	18			1	CN_008194	AGCAGGTCAGGAGAAATGGC	CN_007064	TGGAACACATGGAAACAAAAGC	TCC(18) 	18	1			1	1	1	1
545855_0049_FC61RLR:2:55:12419:16232	AT(14) 	14			1	CN_003517	TTGCTCTTTCCATCTGCTGC	CN_067117	TTTCCTTTAACCAGGGAGGC	AT(14) 	14	1			1	1	1	1
545855_0049_FC61RLR:2:60:12401:12704	TGC(18) 	18			1	CN_010056	GAGACCTGTTGGGAAATGCC	CN_050701	CTGGATGCTTTGGCCAGG	TGC(18) 	18	1			1	1	1	1
545855_0049_FC61RLR:2:55:13136:11002	TC(14) 	14			1	CN_057021	GCTACCATCTGCTTCGTCCC	CN_029443	CAATATTGTGCCCTATATGCAAGC	TC(14) 	14	1			2	2	2	1
545855_0049_FC61RLR:2:58:14260:6646	AC(14) 	14			1	CN_037913	GGGAGTGTTCTTGAGCTGGC	CN_065470	CTTGACAGTTTGATGCACACG	AC(14) 	14	1			1	2	1	1
545855_0049_FC61RLR:2:54:17869:9460	TCC(12) TCC(12) 	24			1	CN_090332	CCCAGAAGAACGTGCCAGG	CN_092575	CTGGATTAGCCTTTCGCTGG	TCC(12) TCC(12) 	24	1			4490	4713	864	147
545855_0049_FC61RLR:2:67:6919:3989	AACCCT(18) AACCCT(18) 	36			1	CN_068114	GCATGCTCAGTGTCCCTGG	CN_087018	CTTCCTCTTTCTGCTAGGGTTAGG	AACCCT(18) AACCCT(18) 	36	1			5	1645	2	1
545855_0049_FC61RLR:2:77:17744:2948	TGGG(12) TGGG(12) 	24			1	CN_091250	TCAAAGTATGGGTGGGTGGG	CN_047470	CAACACGTTGAAAACAGGGC	TGGG(12) TGGG(12) 	24	1			2	1	2	1
545855_0049_FC61RLR:2:76:14668:17055	ATTTT(15) 	15			1	CN_034677	GATCTCTTCCTGTTTGGCTGG	CN_078486	TGTTTACTTCAGCAGTTGCCC	ATTTT(15) 	15	1			2	2	2	1
545855_0049_FC61RLR:2:70:18768:1621	AC(16) 	16			1	CN_015853	AAAACCAAACCAGCCTTTGC	CN_057465	CAGACTTCCCTCAGTGCTGG	AC(16) 	16	1			16	1	0	1
545855_0049_FC61RLR:2:64:12625:16428	TCC(18) TCC(24) 	42			1	CN_021502	ACGTTCCTCTTCTTGCAGGG	CN_080534	AAATGAAGCCCATCCTGGC	TCC(18) TCC(24) 	42	1			1	1	1	1
545855_0049_FC61RLR:2:50:2477:13116	TGC(15) 	15			1	CN_098273	TATTCCGAACGAACCTTGG	CN_020584	GAATTCATTCTCCTACCGGC	TGC(15) 	15	1			2	2	2	2
545855_0049_FC61RLR:2:73:3950:19396	AC(22) AC(14) 	36	AC 		1	CN_052752	CCTACCTCAAGACTTCTGCTGC	CN_015653	TATACCCCTTCTCCCCTGCC	AC(22) AC(14) 	36	1	AC 		1	2	1	1
545855_0049_FC61RLR:2:56:11343:4154	AAAC(12) AAAC(12) 	24			1	CN_000938	TTTTGTTGTTTGGTGGCTGG	CN_092491	GGAGTTCAGGATGATTCTGCC	AAAC(12) AAAC(12) 	24	1			1	2	1	1
545855_0049_FC61RLR:2:78:8967:10205	AAAGG(15) 	15			1	CN_071475	TGCACATTTTGTTACAGACTGCC	CN_026500	TCTCTTCACTCACCTCCAGGC	AAAGG(15) 	15	1			1	1	1	1
545855_0049_FC61RLR:2:67:16601:1107	TTTGG(20) 	20			1	CN_020128	TCACCAAGAAGATAAACACAGGG	CN_050763	TCAGATCTGCAGTTGTGGGG	TTTGG(20) 	20	1			1	1	1	1
545855_0049_FC61RLR:2:81:12114:5387	ATGG(12) ATGG(12) 	24			1	CN_066614	CAAATGACACCTCTGCCAGC	CN_047859	AAATTTCATGGTATTCTTCCAACG	ATGG(12) ATGG(12) 	24	1			1	3	1	1
545855_0049_FC61RLR:2:53:1675:14588	TGC(12) 	12			1	CN_073328	TTCACTGCCATGAATCTCTTCC	CN_087696	TTTTGTTATTGCTGGTTTGGG	TGC(12) 	12	1			1	1	1	1
545855_0049_FC61RLR:2:60:5258:12349	AT(12) 	12			1	CN_049668	GATTGTTATAATAGATGCAGAAATTGTTGG	CN_049668	GATTGTTATAATAGATGCAGAAATTGTTGG	AT(12) 	12	1			34	34	2	1
545855_0049_FC61RLR:2:83:7839:9966	ATGCT(15) 	15			1	CN_090054	AAGAACCAACCATCTTCCTTTCC	CN_035043	TGCTGGCTATGCAATAAGGC	ATGCT(15) 	15	1			1	1	1	1
545855_0049_FC61RLR:2:67:16132:4952	AAAT(12) AAAT(12) 	24			1	CN_099290	GGAGCAGCTTCCTCATCTGC	CN_010428	GGAACAGTCCCCAGTATTCACC	AAAT(12) AAAT(12) 	24	1			2	2	2	2
545855_0049_FC61RLR:2:59:7359:15686	AT(12) AT(12) 	24	AT AT 	AT	1	CN_025847	CTTCTGCATCCATGTTTCCC	CN_080889	AGGTGACAGCTGAGGCTCC	AT(12) AT(12) 	24	1	AT AT 	AT	1	1	1	1
545855_0049_FC61RLR:2:71:9433:14250	TCC(12) 	12			1	CN_029574	GTGCATGCTGCCTCTTGG	CN_002578	TTGCCTTTTCTTTTGCAGCC	TCC(12) 	12	1			456	1073	80	19
545855_0049_FC61RLR:2:1:19367:16179	AGCCC(15) 	15			1	CN_080559	GTCCAAGGCTTGTCCCTGC	CN_086218	CTCCCTTTGTCTGAGCTGCC	AGCCC(15) 	15	1			105	110	10	2
545855_0049_FC61RLR:2:56:3316:17783	AACCCT(18) 	18			1	CN_018809	TAAACTTGGCCTGCCTTTCG	CN_049235	GATTGGAACTCGCCACAGC	AACCCT(18) 	18	1			1195	800	0	31
545855_0049_FC61RLR:2:66:13775:11568	TGCC(12) TGCC(12) 	24			1	CN_011240	TTTTCTCCTTGTCGCTGGC	CN_015342	CAATGAACCCAAAGCCATCC	TGCC(12) TGCC(12) 	24	1			3	3	2	2
545855_0049_FC61RLR:2:52:11709:12197	AGCC(12) 	12			1	CN_093115	GTCTCCCCGAAGGACTTGC	CN_003837	CTCCTAAATTATCCCCAGCTCC	AGCC(12) 	12	1			1	2	1	1
545855_0049_FC61RLR:2:79:9290:12963	ATCT(12) ATCT(12) 	24			1	CN_026951	TTGAAGAGACAAGTAAAGTTAGTAAGTGC	CN_094475	GACAGAAGCATGAATCACGG	ATCT(12) ATCT(12) 	24	1			1	2	1	1
545855_0049_FC61RLR:2:51:18960:20096	AAGAG(15) 	15			1	CN_089991	GACAGGTCAGAAGGCCAAGG	CN_030470	CTGAGGTGCCATCCAAAGG	AAGAG(15) 	15	1			1	1	1	1
545855_0049_FC61RLR:2:74:12958:15220	TGC(12) TGC(12) 	24			1	CN_091885	GTCCAGATGCACACTGTCCC	CN_009329	CTTTTCTTTTGGCCTGCTGC	TGC(12) TGC(12) 	24	1			1	2	1	1
545855_0049_FC61RLR:2:76:1540:16683	AATAG(15) 	15			1	CN_095999	GGCCGAAACAATTAGATCTTCC	CN_074844	GTTAGAGGCTTTTGGACTACGC	AATAG(15) 	15	1			1	1	1	1
545855_0049_FC61RLR:2:63:6991:15165	AAAG(12) 	12			1	CN_012057	AATCGCCCATTTGTACGTGG	CN_032231	AGGATGGATTTCACCCTTGC	AAAG(12) 	12	1			1	7	1	1
545855_0049_FC61RLR:2:75:19744:6557	TGCC(12) 	12			1	CN_094500	GATGTGTGACTTTGGGTGGC	CN_038976	AAAACCTGGAGAAAACTTATTGCC	TGCC(12) 	12	1			1	1	1	1
545855_0049_FC61RLR:2:67:7670:1633	AC(12) 	12			1	CN_064202	ATGGCAGGGATGTGGAGG	CN_081695	CTCCCACACCTTCTTGGTGG	AC(12) 	12	1			389	666	0	1
545855_0049_FC61RLR:2:1:4326:11026	TTC(18) TTC(18) 	36	TTC 		1	CN_089293	AGCCTGGCCATTGATTTCC	CN_053569	AGATGGAGCAGAAGCGGC	TTC(18) TTC(18) 	36	1	TTC 		3	1	1	1
545855_0049_FC61RLR:2:53:18406:13174	TGC(15) TGC(15) 	30			1	CN_040461	CAGGTCTTTGCTGACAAGGC	CN_019287	GCTTTTAGGGAGATGAGGCG	TGC(15) TGC(15) 	30	1			2	1	1	1
545855_0049_FC61RLR:2:53:15246:7361	AAAT(16) 	16			1	CN_099388	CCTTGGAGGCTATTTCCTTAGC	CN_080076	GCGTTTCCTCAGGCTACTTCC	AAAT(16) 	16	1			1	26	1	1
545855_0049_FC61RLR:2:4:3112:2493	AGCTG(15) 	15			1	CN_026797	CGTGTGTAATACAGCTCCGGG	CN_023562	GAGATCAGGGAAGGGTTGGG	AGCTG(15) 	15	1			4	2	2	1
545855_0049_FC61RLR:2:56:18658:10294	TGGG(12) 	12			1	CN_025200	CAATGCATCATCCAACCTGG	CN_047342	CAGCTTTCAAGGCAAGACCC	TGGG(12) 	12	1			3	5	1	1
545855_0049_FC61RLR:2:52:1590:6311	AAAT(12) 	12			1	CN_028571	CACATGACTAAGAGGCCAAATAAGC	CN_071036	GGAATGTACCTGAAATTATGCACC	AAAT(12) 	12	1			2	1	1	1
545855_0049_FC61RLR:2:50:7139:14397	AC(12) 	12			1	CN_099577	AACCTGGTTAGAGGAGCCTGG	CN_074504	AGCTCCTGGTATGACCACCC	AC(12) 	12	1			4	1	1	1
545855_0049_FC61RLR:2:82:1748:19442	TGC(12) 	12			1	CN_099164	GTGAGTGCAGCAGATGAGGC	CN_098597	CATCTCCCAGACATGGGTCC	TGC(12) 	12	1			3	1	1	1
545855_0049_FC61RLR:2:50:3704:9066	AATC(12) AATC(12) 	24			1	CN_016652	TTGGTGAGACTCTGAAAGCCC	CN_064729	TGTTTGAGTTGCACATGGACC	AATC(12) AATC(12) 	24	1			4	1	2	1
545855_0049_FC61RLR:2:3:6295:10718	AAAT(12) 	12			1	CN_057931	TTCCCACATATAATTAAAACCATAGCC	CN_091785	GAGGCAATGGCGTAGACTGC	AAAT(12) 	12	1			1	1	1	1
545855_0049_FC61RLR:2:84:4230:8873	AAAG(12) 	12			1	CN_081675	CGTGTGCAGTTCATAAATCTTGG	CN_063091	ATCACCAGGAAAATGGGGC	AAAG(12) 	12	1			1	4	1	1
545855_0049_FC61RLR:2:73:1954:18359	AGGG(12) 	12			1	CN_046943	GGACTTGCAGTGAGTGACGC	CN_046914	CTTCTCCACCAATCCTTGGC	AGGG(12) 	12	1			1	1	1	1
545855_0049_FC61RLR:2:55:8019:14114	TCTCCC(18) TC(12) 	30			1	CN_086927	TAGGTGGAGGATGTTCAGGC	CN_062446	CCCACATTTACCTTGAGCCC	TCTCCC(18) TC(12) 	30	1			2	2	2	2
545855_0049_FC61RLR:2:71:4569:6783	AACCCT(24) AACCCT(24) AACCCT(18) 	66			1	CN_053963	TTTCGCATGATCAGTGTCCC	CN_087249	CAGCACATCCAAAACCTTGC	AACCCT(24) AACCCT(24) AACCCT(18) 	66	1			2223	4445	45	405
545855_0049_FC61RLR:2:1:7513:10887	TCC(12) TCC(12) TCC(12) 	36			1	CN_051063	GGAGTGAAATCCTTGGCACC	CN_038928	GATGAGTGGGTTCCTCAGGG	TCC(12) TCC(12) TCC(12) 	36	1			2	3	1	1
545855_0049_FC61RLR:2:70:12371:1694	TGC(12) 	12			1	CN_081114	GCCAACTGCAAATAGCAAGC	CN_071230	CCTGAGACATTTCTGGGGC	TGC(12) 	12	1			1	1	1	1
545855_0049_FC61RLR:2:7:8087:12128	TGC(12) TGC(12) 	24			1	CN_089586	TCAGCTGGAGTGGGGAGG	CN_065833	AGTCACCCCACCTAAATGCC	TGC(12) TGC(12) 	24	1			21	22	6	7
545855_0049_FC61RLR:2:1:8377:3750	AACCCT(18) AACCCT(18) 	36			1	CN_016210	CCTTTCTGCAACGGTTAGGG	CN_053963	TTTCGCATGATCAGTGTCCC	AACCCT(18) AACCCT(18) 	36	1			84	2223	1	7
545855_0049_FC61RLR:2:74:2564:4806	AACCCT(24) 	24			1	CN_084015	GCTTTGTGGTTTTCTCAAGCC	CN_021303	AAGTTGAGCATGGCTCTGCC	AACCCT(24) 	24	1			6714	341	4	15
545855_0049_FC61RLR:2:51:19109:8217	TGC(15) 	15	TGC 		1	CN_032509	TCGGAGACTGAATGGAAGGG	CN_036303	TAGCTCTGATGCTGAAGCGG	TGC(15) 	15	1	TGC 		2	1	1	1
545855_0049_FC61RLR:2:3:7304:3676	TTCC(12) 	12			1	CN_077967	CCAGCCAAATTTATGTCAGGG	CN_039042	TTTCCATCCCAGCTTTCAGC	TTCC(12) 	12	1			3	7	2	2
545855_0049_FC61RLR:2:73:19124:1260	TGC(12) 	12			1	CN_038074	TGCAGATCAAACTTTCCTTCTCC	CN_007315	CAAGGCAAGCTCTATTTGTAGTGG	TGC(12) 	12	1			2	1	1	1
545855_0049_FC61RLR:2:58:6945:3842	AC(12) 	12			1	CN_062582	TCACCTTCTTGAGATCCATGC	CN_018206	CCACTACCTCTCACAACTGGG	AC(12) 	12	1			1	1	1	1
545855_0049_FC61RLR:2:61:12160:1644	ATT(15) 	15			1	CN_044846	TGGTGATTAATGAAATACACTGTCC	CN_028682	TCACTGAGTTTACATTTTCAAAAGC	ATT(15) 	15	1			1	1	1	1
545855_0049_FC61RLR:2:57:13752:14093	TC(12) TC(12) 	24			1	CN_020364	GCATTGTCCTTCTTGTCCCC	CN_098622	GTGCCAGGTTCTCCTTCTGG	TC(12) TC(12) 	24	1			1	2	1	1
545855_0049_FC61RLR:2:55:6730:7863	ATT(12) 	12			1	CN_098517	TGAGGACAGAGTGAGTGACCC	CN_089216	CCTTTATACTCCAGGCAGCCC	ATT(12) 	12	1			2	2	2	1
545855_0049_FC61RLR:2:80:11651:16930	TCTG(12) TCTG(12) 	24			1	CN_086396	CACCCCATCAAGTGAGAACC	CN_057785	CCCTTCAGCCTTTGATCTGC	TCTG(12) TCTG(12) 	24	1			1	1	1	1
545855_0049_FC61RLR:2:78:12863:7035	AAAG(12) AAAG(12) 	24			1	CN_040648	TGAGGCTCTGGAGAAGAGGG	CN_059654	CTCAGAAAGAGCTGCCACCC	AAAG(12) AAAG(12) 	24	1			1	1	1	1
545855_0049_FC61RLR:2:57:11267:12296	AACCCT(18) AACCCT(24) AACCCT(24) 	66	AACCCT 		1	CN_064502	CACGGTACAGCAAAACCTTCC	CN_072400	CGTGCTTAACTTGTCCTGCC	AACCCT(18) AACCCT(24) AACCCT(24) 	66	1	AACCCT 		1312	38	2	1
545855_0049_FC61RLR:2:76:9861:11369	TTCC(12) 	12			1	CN_013441	CCACCTCTCAGTTTCTGCCC	CN_077375	CTGAGTCTTGAAGAACAACAAAACC	TTCC(12) 	12	1			2	2	2	2
545855_0049_FC61RLR:2:82:13248:3301	AAAC(20) AAAC(20) 	40			1	CN_033616	CCTCATTGTTTTCAATGACCAGG	CN_009969	CAAAGACAAATGTGCCGAGG	AAAC(20) AAAC(20) 	40	1			1	2	1	1
545855_0049_FC61RLR:2:67:7864:8281	AGAGC(15) AGAGC(15) 	30			1	CN_056033	GCTCAGAAAGCGAAATGTGC	CN_017953	CTTTCCTGTGCTGAGGACCC	AGAGC(15) AGAGC(15) 	30	1			2	19	2	2
545855_0049_FC61RLR:2:62:14441:10094	TCC(18) TCC(18) 	36			1	CN_087800	TTGCAGTTCACTTGTAATCCTGG	CN_012515	GCCTGCTGGATCTTCTCTCC	TCC(18) TCC(18) 	36	1			413	1183	6	35
545855_0049_FC61RLR:2:9:10633:16298	AC(12) AC(12) 	24			1	CN_093337	AGGGTAAGGTTCCTCCCACC	CN_041423	TTTAACACAAGTTGCAGCACG	AC(12) AC(12) 	24	1			5	1	1	1
545855_0049_FC61RLR:2:8:19626:5125	AGGG(12) 	12			1	CN_015986	GTAGCCTTCGGCAACAGCC	CN_005133	GGTATACCTGGGTTAAGAGGAGACG	AGGG(12) 	12	1			21	13	3	1
545855_0049_FC61RLR:2:52:2682:10753	AC(18) AC(18) 	36			1	CN_059610	AAAAGTATGAACCTCACATGGGC	CN_026831	CAACTACCCAGAAGTCGGTCC	AC(18) 	18	1			1	2	1	1
545855_0049_FC61RLR:2:8:1394:14425	AAGT(12) 	12			1	CN_057081	TAGGTCCCTTCCAACCCAGG	CN_010090	CATCAGCCAAGTCCATCTGC	AAGT(12) 	12	1			7	1	1	1
545855_0049_FC61RLR:2:81:12817:10443	AGGG(12) 	12			1	CN_096853	GGTGTTGCCAAAGAGAAGGG	CN_007991	ATGGGCATCTCAAAGCAGG	AGGG(12) 	12	1			2	2	2	2
545855_0049_FC61RLR:2:52:8754:7878	TGGG(12) 	12			1	CN_046998	CAATCTCCTCCAAAATCCCC	CN_091915	GGGTTGGTGGGAATTAGCG	TGGG(12) 	12	1			1	1	1	1
545855_0049_FC61RLR:2:2:2178:6930	AC(14) AC(14) 	28			1	CN_023371	AAAAGCCTCGCTAAACAGATGC	CN_085378	GAGAAGAAAGGAGCGCGG	AC(14) AC(14) 	28	1			1	1	1	1
545855_0049_FC61RLR:2:73:12629:12716	AC(12) AC(12) 	24			1	CN_017811	CACACACACAAAGATTAGGCAGC	CN_012726	CAAAGATGAACAGCAAATGTTTATTACC	AC(12) 	12	1			2	2	2	1
545855_0049_FC61RLR:2:77:14374:12874	TC(12) 	12			1	CN_032960	TGGAAATGAGATACATGGAAGC	CN_081954	AGATACAGTCACATTTCTAGAGTCTGC	TC(12) 	12	1			1	1	1	1
545855_0049_FC61RLR:2:52:7543:4574	TC(12) 	12			1	CN_090207	GATAAACGCAAAGCTGTTCCC	CN_073189	TCTGACTTAATGTCTTTGTGGTGG	TC(12) 	12	1			1	1	1	1
545855_0049_FC61RLR:2:66:5253:20068	TC(12) TC(16) 	28			1	CN_034904	GCATGTGGATATGCAGGAGG	CN_057071	TGCATGAAGAATACCTACCTCTGG	TC(12) TC(16) 	28	1			4	3	1	1
545855_0049_FC61RLR:2:55:13734:5863	AACCCT(18) AACCCT(18) AACCCT(18) 	54			1	CN_043269	TTTCGCATCATCAGTGTCCC	CN_027614	TCCTTTCTGCAAGGGTTTGG	AACCCT(18) AACCCT(18) AACCCT(18) 	54	1			3476	518	4	35
545855_0049_FC61RLR:2:51:8389:9023	ATGG(16) ATGG(52) ATGG(12) 	80	ATGG 		1	CN_041743	CTGCAGTGGAGAGTGGATGG	CN_019569	ATGGGTAGATGAAAATGGATGG	ATGG(16) ATGG(52) 	68	1	ATGG 		1	1	1	1
545855_0049_FC61RLR:2:60:7892:13467	TTTGG(15) 	15			1	CN_085420	TATGGAATGAAGCCCATCGC	CN_002276	TGGAAGCAAATATCTCTAGGGAGC	TTTGG(15) 	15	1			1	2	1	1
545855_0049_FC61RLR:2:69:1910:12740	AATT(12) AATT(12) 	24			1	CN_039809	TCCATCTGAGGGTCTCAAAGC	CN_015802	CCCAACTGGACTGAACCACC	AATT(12) AATT(12) 	24	1			2	1	1	1
545855_0049_FC61RLR:2:74:4684:11694	ATT(18) 	18			1	CN_087652	TTTCAGTGTACTAGGCATGAGTAATGG	CN_038722	CACAGGCTGTCAGTAACCTGG	ATT(18) 	18	1			1	2	1	1
545855_0049_FC61RLR:2:59:5510:5287	TGC(12) TGC(12) 	24			1	CN_022973	AATTCTGACACTCCAGCCAGC	CN_052094	TGAACCGTAAGGAACTCTGAGC	TGC(12) TGC(12) 	24	1			2	1	2	1
545855_0049_FC61RLR:2:56:19327:18252	AAAT(12) 	12			1	CN_003827	ATTGCATGAAATGCCTCTGC	CN_055237	TCTCCACAAGAACCATGTCTAGC	AAAT(12) 	12	1			2	1	1	1
545855_0049_FC61RLR:2:51:11713:1161	TCTG(12) TCTG(12) 	24			1	CN_017790	AGGGGACAGACGGACAACC	CN_088920	TCTGTCCCTTGAGCTGTCCC	TCTG(12) TCTG(12) 	24	1			2	6	2	2
545855_0049_FC61RLR:2:72:9799:15963	AACCCT(18) 	18			1	CN_051702	GTCAGCGTCCCTGAAACTCC	CN_079236	TTCTCGGAAGTCACCACAGC	AACCCT(18) 	18	1			6	749	3	3
545855_0049_FC61RLR:2:8:11037:16875	TGC(12) TGC(12) 	24			1	CN_031513	ACCAAGACTAATGTCCACTGGG	CN_034029	GCAGCAGTATATGGGATACAATGG	TGC(12) 	12	1			1	4	1	1
545855_0049_FC61RLR:2:57:17689:13197	AGGG(12) 	12			1	CN_088896	TTCCTGCAGTTTGGAAAGGG	CN_034122	CATCCTGTGCTGTTCATGCC	AGGG(12) 	12	1			2	3	2	2
545855_0049_FC61RLR:2:58:6786:12070	AT(14) AT(14) 	28			1	CN_052338	GATGGAAAGTCAGTCTTGCTGC	CN_083343	TATATGTGCTGGGCTGTGGG	AT(14) 	14	1			1	1	1	1
545855_0049_FC61RLR:2:59:8377:19681	AAAT(12) AAAT(12) 	24			1	CN_045616	CAGTAGTGCAGCATACCACCG	CN_098881	CACTTGGTTGATTTGCTCAGG	AAAT(12) AAAT(12) 	24	1			1	2	1	1
545855_0049_FC61RLR:2:6:3747:7816	AAAG(12) AAAG(12) 	24			1	CN_087077	CCTTAAAGATGTTTCACTGTATGGC	CN_087077	CCTTAAAGATGTTTCACTGTATGGC	AAAG(12) AAAG(12) 	24	1			2	2	2	1
545855_0049_FC61RLR:2:5:17184:8386	TCC(12) TCC(12) 	24			1	CN_090332	CCCAGAAGAACGTGCCAGG	CN_092575	CTGGATTAGCCTTTCGCTGG	TCC(12) TCC(12) 	24	1			4490	4713	864	147
545855_0049_FC61RLR:2:70:18988:14116	TTCC(20) TTCC(16) TC(12) 	48			1	CN_050670	TGAGAAGTGGCTTGAGAGGG	CN_040985	TCTCCTCCCACATCTTTCCC	TTCC(20) TTCC(16) TC(12) 	48	1			1	1	1	1
545855_0049_FC61RLR:2:53:6332:14991	TC(12) 	12			1	CN_043001	TTGGGATCTGGTGAGCTGC	CN_028592	ACCTGTCAGCAAGGTCTCCC	TC(12) 	12	1			1	4	1	1
545855_0049_FC61RLR:2:52:18702:7248	ATGGG(15) ATGGG(15) 	30			1	CN_093234	AGGATGGGATCAGGGTTGG	CN_031233	AAAAGCATGGCCTTCTGTCC	ATGGG(15) ATGGG(15) 	30	1			3	3	3	3
545855_0049_FC61RLR:2:57:7796:20045	AATT(12) 	12			1	CN_066542	GCTCCTCACTTGTTTCTCGC	CN_037952	AACACTTAATCAAACTAATGAGGGC	AATT(12) 	12	1			2	2	1	1
545855_0049_FC61RLR:2:53:13147:10480	AAC(18) AAC(21) 	39			1	CN_078222	CAACCAGTCATTGGTGTGGG	CN_091244	AAATCCCTAAAATAAAACAGTAAGAGCC	AAC(18) AAC(21) 	39	1			1	1	1	1
545855_0049_FC61RLR:2:70:8233:7069	AACCCT(18) AACCCT(24) 	42			1	CN_043227	CTGTGTTTAACTTGGCCTGC	CN_088782	GGGTTACGCCTAGTCTTTGG	AACCCT(18) 	18	1			146	3176	34	1
545855_0049_FC61RLR:2:52:16468:5043	AACCCT(24) AACCCT(18) 	42			1	CN_091546	TCCAAAGACTAGGCGTAACCC	CN_091019	CTGATCATGCAAAAGGCAGG	AACCCT(24) AACCCT(18) 	42	1			2725	328	4	5
545855_0049_FC61RLR:2:69:3307:17778	AAAC(24) 	24			1	CN_092028	TCCATTCACATGGAGGTGC	CN_029726	AAAAGGGATTATATGTCCAAAACC	AAAC(24) 	24	1			1	2	1	1
545855_0049_FC61RLR:2:69:16678:15266	AAAT(12) 	12			1	CN_080580	GCATGATTGTTCAAGATCCAGC	CN_033064	TTATTCCTCAGTGCCTCGGG	AAAT(12) 	12	1			1	1	1	1
545855_0049_FC61RLR:2:60:7226:10866	AACCCT(18) 	18			1	CN_079236	TTCTCGGAAGTCACCACAGC	CN_038545	CTGAAACTCCTGGCTTTGTGG	AACCCT(18) 	18	1			749	701	96	2
545855_0049_FC61RLR:2:53:16887:20143	TCTG(12) TCTG(12) 	24			1	CN_099901	ATCCTGCTCAGGACATTGGG	CN_087660	TGATGGAAAGTTATTTTGAAATGGG	TCTG(12) TCTG(12) 	24	1			3	2	2	2
545855_0049_FC61RLR:2:57:11793:2213	ATC(15) ATC(12) 	27			1	CN_081021	ATCATCAATTAGTGCCCGCC	CN_049863	AAAGACTACAACGATCTGTTTGATGG	ATC(12) 	12	1			1	1	1	1
545855_0049_FC61RLR:2:78:11382:8298	AAGC(12) 	12			1	CN_087698	CCAGCTGCTAGCCTGTTGC	CN_019495	TGTCTTGCTGAGGAGGATGC	AAGC(12) 	12	1			3	1	1	1
545855_0049_FC61RLR:2:71:14985:1410	AAAT(16) AAAT(16) 	32			1	CN_059297	TTCTCACCATGTGTTGCTGC	CN_045418	TGCACATACCATATATCGTTATACTTAGC	AAAT(16) 	16	1			3	2	2	1
545855_0049_FC61RLR:2:56:18539:20094	AAAC(12) 	12			1	CN_027210	ATTTTGGTGGTGTTTTGGGG	CN_001183	GGAAGAACTGCCCTCATCTCC	AAAC(12) 	12	1			4	2	4	2
545855_0049_FC61RLR:2:75:2648:7952	TCTG(16) AC(14) 	30			1	CN_078749	CCTGGTGACTTTTAATATTTCTGCC	CN_075678	GCACGTATCTCACCTATCTCACC	TCTG(16) 	16	1			5	7	2	1
545855_0049_FC61RLR:2:2:3400:3797	ATTCC(15) ATTCC(15) 	30	ATTCC 		1	CN_071427	GAGGCCATGGAGTCTTGTAGC	CN_005534	TTGGCATTCTAATTGTGTTCAGC	ATTCC(15) ATTCC(15) 	30	1	ATTCC 		5	2	3	2
545855_0049_FC61RLR:2:77:5274:7751	AC(12) 	12			1	CN_095251	GAATCAGTCCAAAGGAGCCC	CN_094277	TGAATCAGTCCCAAGAGCCC	AC(12) 	12	1			2	1	1	1
545855_0049_FC61RLR:2:8:16900:20142	TTC(18) TTC(18) 	36			1	CN_012489	AGTGCAAAATAATTGCCAAGG	CN_061474	AAAACAGACAAAACCAGAATCCC	TTC(18) TTC(18) 	36	1			2	3	2	1
545855_0049_FC61RLR:2:74:19130:10329	TC(12) TC(12) 	24			1	CN_015862	ACATGGCAGTGGGTTTTGG	CN_035485	CTCAGGACTCTGGACACCCC	TC(12) TC(12) 	24	1			9	1	1	1
545855_0049_FC61RLR:2:9:7715:13228	TCC(12) 	12			1	CN_062487	GCCAAGACTTTCCACACAGC	CN_002604	CCCACTTCCAAGTACCACCG	TCC(12) 	12	1			1041	1280	0	89
545855_0049_FC61RLR:2:2:5936:11547	TGCC(12) TGCC(12) 	24			1	CN_087158	TTTTAGTTTTGGGAGGCGG	CN_002394	TCTTAGCTTTTAGTTTTGGGAGG	TGCC(12) TGCC(12) 	24	1			2	1	1	1
545855_0049_FC61RLR:2:56:12900:1574	AGTG(12) 	12			1	CN_042074	ACTGGGCTAGGAACAAGGGG	CN_084211	GCGAGAGGGGTATTCTGAGG	AGTG(12) 	12	1			75	64	3	3
545855_0049_FC61RLR:2:68:14270:11447	AAAC(12) AAAC(12) 	24			1	CN_052925	TTTGCACTTGGATTGCTTGG	CN_020940	TCATTTCAAGACACATGAATAGCG	AAAC(12) AAAC(12) 	24	1			1	1	1	1
545855_0049_FC61RLR:2:71:3256:1539	AGGG(12) AGGG(12) 	24			1	CN_068045	CCTCCAGCTATTTACCACCAGC	CN_094410	CTGAATGGGGAACACTGAGC	AGGG(12) AGGG(12) 	24	1			2	2	1	1
545855_0049_FC61RLR:2:8:16625:10331	AGCCCT(18) 	18			1	CN_099556	TGCATTGTCAGTGTCCCTGG	CN_071274	GAACCCAAATCAGACCAATGC	AGCCCT(18) 	18	1			925	94	0	2
545855_0049_FC61RLR:2:54:4403:9126	AAC(12) AAC(21) 	33			1	CN_048752	GCTTCCAACACAAACCATTCC	CN_079665	TTTGAGCCTAAGGGAGGAGG	AAC(12) AAC(21) 	33	1			4	2	2	2
545855_0049_FC61RLR:2:67:10834:15725	AGCCCT(18) 	18			1	CN_099556	TGCATTGTCAGTGTCCCTGG	CN_071274	GAACCCAAATCAGACCAATGC	AGCCCT(18) 	18	1			925	94	0	2
545855_0049_FC61RLR:2:62:2489:3400	AGCCC(15) 	15			1	CN_061205	TCTTTCTCCAGAAGAATTATCAAAGC	CN_064935	CAACTAAGAGACTTTTATTAGGCAGCG	AGCCC(15) 	15	1			1	1	1	1
545855_0049_FC61RLR:2:54:14494:9346	TGC(21) 	21			1	CN_050065	CTGCTGTGACACTGCTGCC	CN_081607	TGCTGGACAAATGACCCC	TGC(21) 	21	1			12	3	3	2
545855_0049_FC61RLR:2:1:3393:7117	TTCC(12) TTCC(12) 	24			1	CN_007051	AAAGGGCTGTGAGAAGGAAGG	CN_057444	GACAGAGACACACAATTTAGAACCTAGC	TTCC(12) TTCC(12) 	24	1			1	2	1	1
545855_0049_FC61RLR:2:71:17338:13955	TCTG(12) TCTG(12) 	24			1	CN_010104	TGCTCTGCTGCTCCTATTCC	CN_077248	TTCCTAACTTGCATCAGTTGGC	TCTG(12) TCTG(12) 	24	1			1	1	1	1
545855_0049_FC61RLR:2:8:12167:8347	TGC(12) 	12			1	CN_090150	GGTTTCCCTGGGGTTTGG	CN_035779	CCCATGTGAAAATGCCAGC	TGC(12) 	12	1			1	2	1	1
545855_0049_FC61RLR:2:8:2755:10887	AGGG(12) AGGG(12) 	24			1	CN_065941	AAAGTGTTATGAGACAGACTGTGATCC	CN_073537	CGCTTAGGAATATCCTGTGACC	AGGG(12) AGGG(12) 	24	1			2	1	2	1
545855_0049_FC61RLR:2:68:1465:1276	TTCC(12) 	12			1	CN_086124	TGGTTAATCAAGCACAAGAACG	CN_062570	TCATTCACCTGCCTTTGTGG	TTCC(12) 	12	1			1	1	1	1
545855_0049_FC61RLR:2:4:1732:14906	AACCCT(18) AACCCT(24) AACCCT(18) AACCCT(24) 	84			1	CN_087249	CAGCACATCCAAAACCTTGC	CN_023790	TGGAGCTCCTGTCTTTGTGG	AACCCT(18) AACCCT(24) AACCCT(18) AACCCT(24) 	84	1			4445	3389	7	192
545855_0049_FC61RLR:2:50:18629:1551	AATT(12) AATT(12) 	24			1	CN_062067	TTTGTACCTGGGCTGATGGG	CN_011316	TGAAATCCCTATTTGTGCTTGG	AATT(12) AATT(12) 	24	1			131	137	33	15
545855_0049_FC61RLR:2:60:2856:12453	AATG(12) 	12			1	CN_064937	TTCTTTTCTCTGCTGCTCATTGG	CN_071956	GATGGCAAGGCAGAGGGG	AATG(12) 	12	1			2	1	1	1
545855_0049_FC61RLR:2:72:17382:7370	AAAAC(15) 	15			1	CN_040453	AGGAATTACGTCTGTGCCCG	CN_052852	TGAGACAATTCTGAATAGGAGTTTGC	AAAAC(15) 	15	1			1	1	1	1
545855_0049_FC61RLR:2:73:17772:16805	TCC(12) 	12			1	CN_080462	AACTTGGCACTGCTTAGCACC	CN_006158	AAATACTCCGGCAGCACTGG	TCC(12) 	12	1			3	4	3	1
545855_0049_FC61RLR:2:52:15068:18461	AGTG(12) 	12			1	CN_031247	CAGCTGGGAAAATCAAATGC	CN_083186	AGGAGGACACAGCTCGAAGG	AGTG(12) 	12	1			2	5	2	2
545855_0049_FC61RLR:2:68:18607:9929	ATGG(12) 	12			1	CN_064750	CCTACATACAGATTCAATGGATGGG	CN_051340	TAATGTCACAGCTGGGCTGG	ATGG(12) 	12	1			1	1	1	1
545855_0049_FC61RLR:2:8:14903:12772	ATGG(12) 	12			1	CN_071484	AAGGCATCCATCAGTCTCACC	CN_088676	GGACCATGGGAGAGGAAAGG	ATGG(12) 	12	1			3	2	2	2
545855_0049_FC61RLR:2:5:7518:3595	TCC(15) 	15			1	CN_012432	TGGCTTCAACAGTGACCAGG	CN_080212	CAGGAACTGCTTGGTTGCC	TCC(15) 	15	1			1	2	1	1
545855_0049_FC61RLR:2:54:10176:20070	AAAC(12) 	12			1	CN_003079	AAAACGAAAAGGTCGAGGAGG	CN_040482	AGAAGATCGGAAGAGCGTCG	AAAC(12) 	12	1			1	57389	1	1
545855_0049_FC61RLR:2:7:8926:2900	TTCC(12) 	12			1	CN_016278	GTGTCACAATGGCTCCTTGG	CN_007405	GCGGATCAAATAAGAGCATGG	TTCC(12) 	12	1			70874	52	0	1
545855_0049_FC61RLR:2:57:18371:19066	TCC(12) 	12			1	CN_004947	TGGTGTGTGGGAAATGATGG	CN_074217	TGACCTCAACACCAACTGCC	TCC(12) 	12	1			1	1	1	1
545855_0049_FC61RLR:2:77:3916:10782	AAGC(12) AAGC(12) 	24			1	CN_015316	ACACATTTTGCTTGCTTGCC	CN_011157	GGTGAGTGGGAATCACCTCC	AAGC(12) AAGC(12) 	24	1			3	2	3	1
545855_0049_FC61RLR:2:61:11584:20225	TGC(12) 	12			1	CN_080073	GCCTCAAGCCTGTGTTGTCC	CN_019921	GATCTGGCAGAATCCAACACC	TGC(12) 	12	1			2	3	1	1
545855_0049_FC61RLR:2:9:14049:7184	AAC(15) AAC(15) 	30			1	CN_028236	TTTGTGGAGAGGGATGGAGC	CN_092042	GCTTGACTGAACTCCTGAACTCC	AAC(15) AAC(15) 	30	1			1	1	1	1
545855_0049_FC61RLR:2:3:15620:5591	TCC(12) 	12			1	CN_003337	CTGCTTTGCAGGATGTAGGG	CN_011922	TGGTTCCACAATGATTCCC	TCC(12) 	12	1			1	1	1	1
545855_0049_FC61RLR:2:63:2917:2070	AGAGC(15) 	15			1	CN_070720	CCTGGGCACCTCCTCTCC	CN_035302	ATGGACTGGCAGCTCTGAGG	AGAGC(15) 	15	1			2	4	1	1
545855_0049_FC61RLR:2:60:8913:18554	AAC(12) 	12			1	CN_041345	TAGAGCTGGAGCTGTCTCCC	CN_092495	TCATTCTCCCTGTTGAAAACTCC	AAC(12) 	12	1			1	1	1	1
545855_0049_FC61RLR:2:76:17040:8932	AAGGC(15) 	15			1	CN_031945	AGGCACTCCGAGTCTCTTGG	CN_066726	AGTGGTAAGCAGGGCAAAGC	AAGGC(15) 	15	1			1247	656	0	23
545855_0049_FC61RLR:2:1:6309:13148	TCC(12) 	12			1	CN_039309	CCTCTTGAATTCTGGTGCCC	CN_093514	AGCCACAGTGCCTCAGGG	TCC(12) 	12	1			2	4	1	1
545855_0049_FC61RLR:2:81:8007:7889	ACC(12) ACC(12) 	24			1	CN_067477	CCTGACATCCCCAAGAATGG	CN_059259	GGCCTGAAAAGTAGAGACCTGC	ACC(12) ACC(12) 	24	1			1	2	1	1
545855_0049_FC61RLR:2:81:7560:1062	AAGC(12) AAGC(12) 	24			1	CN_096295	CCTTGGGCTTTCTCTGAAGC	CN_091464	TGAGGACTCTGAGCACCAGC	AAGC(12) AAGC(12) 	24	1			3	1	1	1
545855_0049_FC61RLR:2:62:14768:10967	ATCT(12) ATCT(12) 	24			1	CN_010399	CAAACAGCTGAGATGAAATGTGC	CN_089478	TGCTGTAGATTGCTGCATGG	ATCT(12) ATCT(12) 	24	1			1	2	1	1
545855_0049_FC61RLR:2:66:2610:8717	AACCCT(18) AACCCT(18) 	36			1	CN_053963	TTTCGCATGATCAGTGTCCC	CN_081062	CTCTTCCTGCCAGGGTTAGG	AACCCT(18) AACCCT(18) 	36	1			2223	256	8	18
545855_0049_FC61RLR:2:78:16186:18960	ATGG(16) ATGG(12) 	28			1	CN_048608	GGATAAGGCTGGAAAGCACC	CN_071650	AAAGTGTTTGATGCCGTCCC	ATGG(16) ATGG(12) 	28	1			9	3	2	2
545855_0049_FC61RLR:2:58:10453:17780	TCC(12) 	12			1	CN_078620	AAAACTGACTGAGGCATGAAGC	CN_052644	GAGCAAGTGGGTGAGAAGGG	TCC(12) 	12	1			2	3	2	2
545855_0049_FC61RLR:2:63:16665:4347	TGC(12) TGC(12) 	24			1	CN_049562	CAGCAGGAGCCACAGTGC	CN_055279	AAAACCTCTTGGGAAGCCG	TGC(12) TGC(12) 	24	1			77	193	15	11
545855_0049_FC61RLR:2:83:8062:9550	AGGG(12) 	12			1	CN_079368	ATGTCCCATCTCACCGTGC	CN_013810	TACACCATGCCTCGTTCTGG	AGGG(12) 	12	1			3	4	3	3
545855_0049_FC61RLR:2:70:7783:18453	AACT(12) AACT(12) 	24			1	CN_036306	AGCCGTTCCACTTCAAAAGC	CN_044381	CAGCTTTGCAGTGTCTTAACAGG	AACT(12) 	12	1			1	2	1	1
545855_0049_FC61RLR:2:5:17708:20073	TCC(15) 	15			1	CN_041655	CATCATGGTGGCAGAATTGC	CN_047484	GGTGATACAGGCACAGCAGC	TCC(15) 	15	1			1	1	1	1
545855_0049_FC61RLR:2:4:2568:18821	AAAG(12) 	12			1	CN_021287	AAATGAGGTTAGATGTTGGTGCC	CN_078316	CCTAACCCCTGTCACCTCTCC	AAAG(12) 	12	1			8	92	1	1
545855_0049_FC61RLR:2:75:12030:10071	TCTG(12) TCTG(12) 	24			1	CN_034767	TTTGGCCTTTGAAAGTGATCC	CN_002931	TTTCTGCTTTGTTACTTCCCTGC	TCTG(12) TCTG(12) 	24	1			2	3	2	2
545855_0049_FC61RLR:2:81:3015:17290	TGC(12) 	12			1	CN_019297	ATGATGCAAGGGGTTTGTGC	CN_073172	CAGCTCCCTGATTTCCTTGG	TGC(12) 	12	1			1	1	1	1
545855_0049_FC61RLR:2:83:5396:1545	AATG(12) 	12			1	CN_044361	TGAAAGGCTGAGGGACCG	CN_042296	GTCACGTCTGCTGCTGCC	AATG(12) 	12	1			1	3	1	1
545855_0049_FC61RLR:2:71:10807:4753	AAC(12) 	12			1	CN_014724	GAGACCGATATCGTATGCCG	CN_040482	AGAAGATCGGAAGAGCGTCG	AAC(12) 	12	1			38448	57389	445	1118
545855_0049_FC61RLR:2:61:10582:19629	AATT(20) 	20			1	CN_081935	CAACCATTCTGTGATTCTGGG	CN_081935	CAACCATTCTGTGATTCTGGG	AATT(20) 	20	1			4	4	2	1
545855_0049_FC61RLR:2:64:13206:9749	TGC(12) TGC(12) 	24			1	CN_078764	TTCCAGTGATCAGGACAGGC	CN_064249	ACAATAACCTGCCCACACGG	TGC(12) TGC(12) 	24	1			271	2	0	2
545855_0049_FC61RLR:2:1:16636:19504	AC(16) AC(16) 	32			1	CN_068356	TTCCTTCACATCCAGAGACAGC	CN_074442	GGGAAAGGTTCTGAAGTGGG	AC(16) AC(16) 	32	1			2	1	0	1
545855_0049_FC61RLR:2:75:17894:10862	TCC(12) 	12			1	CN_093949	AGGGGTTGGTGTCAGGTCC	CN_032544	TTGTTGAAAAGCATTGTGAAAGC	TCC(12) 	12	1			2	1	2	1
545855_0049_FC61RLR:2:2:19242:8355	TC(14) 	14			1	CN_011963	TGGGCTTTAGGAGCTGATGC	CN_038184	TCTGTGTCATGGCTGGATACC	TC(14) 	14	1			4	3	3	3
545855_0049_FC61RLR:2:3:8181:9845	TC(14) 	14			1	CN_043623	GAAGAAAAGGCTTCAGGGGC	CN_007500	TTCAGTTTGTGCCTCTTGGG	TC(14) 	14	1			4	4	4	4
545855_0049_FC61RLR:2:66:4087:4839	TTGG(12) TTGG(12) 	24			1	CN_074835	AAACACCAACCAACCAACCG	CN_027882	TGTCATGTCTGATAGGGCACC	TTGG(12) TTGG(12) 	24	1			3	3	1	1
545855_0049_FC61RLR:2:62:18649:5737	AAGGC(15) 	15			1	CN_066726	AGTGGTAAGCAGGGCAAAGC	CN_008457	TCCCAAGGAAAGGCACTCC	AAGGC(15) 	15	1			656	1259	0	26
545855_0049_FC61RLR:2:4:3182:17890	AAAC(20) AAAC(12) 	32	AAAC 		1	CN_060631	CAAACAAACAAGGCTGAAAGAGG	CN_080152	GCCCGTTTTGATTTCTTTGG	AAAC(12) 	12	1	AAAC 		289	376	2	7
545855_0049_FC61RLR:2:62:10115:15837	AAAAC(15) 	15			1	CN_000580	CAATGGTTTAAATGCAGAAAGGC	CN_049053	GTGTGCCATTGAACTAGTGTGC	AAAAC(15) 	15	1			3	2	2	2
545855_0049_FC61RLR:2:56:16762:17077	AC(14) AC(14) 	28			1	CN_059507	GAGTTGGTGAAATCTGGTGAGC	CN_007635	TCAACCTTTTCTAGTGATTTTCAGG	AC(14) AC(14) 	28	1			1	1	1	1
545855_0049_FC61RLR:2:7:8472:7999	ATCT(12) ATCT(12) 	24			1	CN_013903	GATAGGCAATTTGAACTTGAAGC	CN_045664	CACAGGAGCAGAATACTTAGAGGG	ATCT(12) 	12	1			2	1	2	1
545855_0049_FC61RLR:2:72:13460:12164	AC(12) 	12			1	CN_055304	TCTCTGGAGGAAGTGGAGGC	CN_005575	TGGCGTTAGTTGGGAGTGG	AC(12) 	12	1			3	1	1	1
545855_0049_FC61RLR:2:67:3811:6202	AAAC(16) 	16			1	CN_009231	CAAGCACCACTTTTCTGTTGC	CN_014910	TTTGTGGCTTGGTTTTGGG	AAAC(16) 	16	1			3	2	2	1
545855_0049_FC61RLR:2:76:11073:8266	AACCCT(18) AACCCT(18) AACCCT(48) AACCCT(30) AACCCT(24) 	138	AACCCT 		1	CN_015458	GGTTAGGGTTGGTTTATGCC	CN_004612	GAGCTCCAGGCTTTGTGG	AACCCT(18) AACCCT(48) AACCCT(30) AACCCT(24) 	120	1	AACCCT 		8	779	1	1
545855_0049_FC61RLR:2:60:6651:15334	AACCCT(18) AACCCT(18) AACCCT(36) AACCCT(30) 	102	AACCCT 		1	CN_012340	TTCCTCTTTCTGCTAGGGTTAGG	CN_084015	GCTTTGTGGTTTTCTCAAGCC	AACCCT(18) AACCCT(18) AACCCT(36) AACCCT(30) 	102	1	AACCCT 		1663	6714	137	7
545855_0049_FC61RLR:2:69:10775:6933	AAC(12) 	12			1	CN_011473	CACACTGACAGGGGACACG	CN_032744	ATGTTTGTGTCCTGCCTTGC	AAC(12) 	12	1			1	1	1	1
545855_0049_FC61RLR:2:70:4102:3991	AGTG(12) AGTG(12) 	24			1	CN_036686	CATGGAAGTCGAAGGCTTGC	CN_082785	ACTGAACCAAGCGAGTGTGG	AGTG(12) AGTG(12) 	24	1			47	85	4	14
545855_0049_FC61RLR:2:60:19250:11353	AGTG(16) AGTG(16) 	32			1	CN_070751	GTGGTTTAACCCCAGCCAGC	CN_093797	TTTTCCCAATCCCACTCAGG	AGTG(16) AGTG(16) 	32	1			88	1	1	1
545855_0049_FC61RLR:2:62:14947:10850	AACCCT(24) 	24			1	CN_006107	AGCACGGCACATCAAAACC	CN_069190	GGCTTTGTGGTTTTCTCAATCC	AACCCT(24) 	24	1			841	3935	15	24
545855_0049_FC61RLR:2:57:4655:7653	AAAGC(15) AAAGC(15) 	30			1	CN_007127	TACTGCCAAACAAAGCAGGG	CN_055315	TCCTTATGTCAAATTGCTTTGC	AAAGC(15) AAAGC(15) 	30	1			2	2	1	1
545855_0049_FC61RLR:2:2:9047:3924	AGAGC(15) 	15			1	CN_013518	AAAATATGCACTGGCAGCCC	CN_095670	GATGCAGTGTTCCAGATGGG	AGAGC(15) 	15	1			1	5	1	1
545855_0049_FC61RLR:2:79:15900:12714	AACCCT(18) 	18			1	CN_019056	CCACTGCTGTTTCTTGGGC	CN_039176	TTTCGCATTGTCAGTGTCCC	AACCCT(18) 	18	1			24	626	4	1
545855_0049_FC61RLR:2:84:3103:4421	TCC(18) TCC(18) 	36			1	CN_062168	AGATGGAGAGGAAGGTCTGGC	CN_079146	CTGCTTTAACTTCCCGCAGC	TCC(18) 	18	1			3	2	3	1
545855_0049_FC61RLR:2:77:5743:8973	AACCCT(18) AACCCT(18) 	36			1	CN_033113	TTAGGGTTAGGCACCAGGG	CN_023790	TGGAGCTCCTGTCTTTGTGG	AACCCT(18) AACCCT(18) 	36	1			359	3389	77	19
545855_0049_FC61RLR:2:4:18360:3123	AC(18) AC(18) 	36			1	CN_078121	GCCTGCTTGAACTATGTTGGC	CN_053360	AGTTCTTGCATGGGGTTTGG	AC(18) AC(18) 	36	1			2	1	2	1
545855_0049_FC61RLR:2:65:7863:12854	AACCCT(18) AACCCT(24) 	42			1	CN_014859	CAAAACCTTGCTCCCTCTTCC	CN_003425	ACGGTGAGTATCCCTGGAGC	AACCCT(18) AACCCT(24) 	42	1			2560	534	19	50
545855_0049_FC61RLR:2:73:10678:19592	AAAG(12) 	12			1	CN_065302	GGTCTTAACAGAAACCATCTTGGG	CN_080836	TGTTCTTGGTTCAGGCACCC	AAAG(12) 	12	1			5	3	3	1
545855_0049_FC61RLR:2:76:8471:11765	AC(14) 	14			1	CN_062037	TGTTAATCTGTCAACCGACAACC	CN_047981	CAATGTTAATCTGTCAACGTGTGG	AC(14) 	14	1			1	1	1	1
545855_0049_FC61RLR:2:1:6297:18943	ATAGG(25) ATAGG(50) 	75			1	CN_062901	CCTCAACCCTGAGGAACAGG	CN_018225	CTGCTTTACTCTCTGCCAAACC	ATAGG(25) 	25	1			2	2	1	1
545855_0049_FC61RLR:2:81:17799:2827	ATT(12) 	12			1	CN_068463	AGCAGGCTCACCCACAGC	CN_095037	CAGCAAACACTGGCTTCACC	ATT(12) 	12	1			2	1	1	1
545855_0049_FC61RLR:2:73:3419:14288	ACCCC(15) 	15			1	CN_058595	AAACACACGCCTCGACTGC	CN_093813	GAGTGATAGCAGATTACAAAACAAACC	ACCCC(15) 	15	1			1	1	1	1
545855_0049_FC61RLR:2:75:4757:12532	AAC(12) AAAC(12) AAC(12) AAAAC(15) 	51			1	CN_037795	CCCCTGGACCACATCTGC	CN_095085	TTGTGCATGTACTGCATTCTGG	AAC(12) 	12	1			1	5	1	1
545855_0049_FC61RLR:2:3:11574:11476	CGGGG(15) 	15			1	CN_011516	TCCACCCATTACGACAGCC	CN_018794	TGTTGTGGGACCCAGAGAGC	CGGGG(15) 	15	1			1	1	1	1
545855_0049_FC61RLR:2:1:12849:20170	AAAT(12) 	12			1	CN_080876	GCATAGGAAAAGTCTATGAATGAAGC	CN_065631	GAATAAAATGGATACCGATGGC	AAAT(12) 	12	1			1	2	1	1
545855_0049_FC61RLR:2:69:3353:11414	AAAC(12) AAAC(12) 	24			1	CN_041240	TGAGATGTAGGTGGGTTGGG	CN_075622	GCATCTACCCAGTCTGCAAGG	AAAC(12) AAAC(12) 	24	1			1	5	1	1
545855_0049_FC61RLR:2:3:17708:3766	AACCCT(24) AACCCT(18) AACCCT(18) AACCCT(18) AACCCT(18) 	96	AACCCT 		1	CN_035731	ATGGTCAGTGTCCCTGGAGC	CN_053590	CAAAACCTTCCTCCCTCTTCC	AACCCT(24) AACCCT(18) AACCCT(18) AACCCT(18) AACCCT(18) 	96	1	AACCCT 		1637	2818	11	36
545855_0049_FC61RLR:2:65:17877:9762	AACCCT(18) AACCCT(24) 	42			1	CN_069190	GGCTTTGTGGTTTTCTCAATCC	CN_006107	AGCACGGCACATCAAAACC	AACCCT(18) AACCCT(24) 	42	1			3935	841	15	24
545855_0049_FC61RLR:2:83:1679:8421	AAAC(12) AAAC(12) 	24			1	CN_001947	CCAGCAAAATAATGATTAACAAACC	CN_026030	AAACCCATGTAATCTCTCCTTGG	AAAC(12) AAAC(12) 	24	1			5	1	2	1
545855_0049_FC61RLR:2:59:15542:20122	TGCC(12) 	12			1	CN_007057	GACTCTCAGGAACAGCAGGC	CN_009010	TGCTTCGAGCTTTTGCTACG	TGCC(12) 	12	1			68	39	0	1
545855_0049_FC61RLR:2:1:17887:8470	AACCCT(18) AACCCT(18) 	36	AACCCT 		1	CN_079236	TTCTCGGAAGTCACCACAGC	CN_065999	TGAAACTCCTGGCTTTGTGG	AACCCT(18) AACCCT(18) 	36	1	AACCCT 		749	707	24	20
545855_0049_FC61RLR:2:63:7689:8136	TCC(12) 	12			1	CN_058598	TCACCACAATGGGAACATTAGG	CN_038974	ATGCCATCTCCTTTTCCACC	TCC(12) 	12	1			1	1	1	1
545855_0049_FC61RLR:2:63:15712:19758	AGTG(12) 	12			1	CN_015825	CCAAATCCATCCCAGAGAGC	CN_096058	GCTCTCTCTCTAACTTTTGCAGCC	AGTG(12) 	12	1			3	2	3	1
545855_0049_FC61RLR:2:4:7154:10249	AAAT(12) 	12			1	CN_047815	TTGGCAGAAGTGAAACACAGC	CN_061826	TACCAGCCAAGGTCTCTGGG	AAAT(12) 	12	1			1	3	1	1
545855_0049_FC61RLR:2:59:17645:3892	AAAT(12) 	12			1	CN_047692	TGTAACATCTGCTGTTGGGC	CN_054162	TGTGACACGGAAGTCTTAACCC	AAAT(12) 	12	1			2	1	1	1
545855_0049_FC61RLR:2:83:2610:20090	AATC(12) 	12			1	CN_009717	GCATCTTCCAGACTGGGTGG	CN_100020	AAACTTGTTCAAGTCACGTCCG	AATC(12) 	12	1			1	1	1	1
545855_0049_FC61RLR:2:73:8470:10677	AAAC(16) 	16			1	CN_098494	TGAAATTGAGATTGTTGCTTGG	CN_052847	GATCACCACAACCAAAACCC	AAAC(16) 	16	1			1	1	1	1
545855_0049_FC61RLR:2:1:10433:13523	AAAC(12) AAAC(12) 	24			1	CN_086961	GGGGATAGTTTGTTGGAGCTAGG	CN_071080	TGGATTTTGGTTGCTTTGGG	AAAC(12) AAAC(12) 	24	1			2	4	2	2
545855_0049_FC61RLR:2:79:16776:13760	TGC(12) TGC(12) 	24			1	CN_040443	TGCTGTCCTCAACACACTGC	CN_034326	CAACCACCATCTGTAGCCCC	TGC(12) TGC(12) 	24	1			2	1	1	1
545855_0049_FC61RLR:2:79:1300:14887	TCCG(12) TCCG(12) 	24			1	CN_047487	AGCTCCCTCCCAAATGACC	CN_031539	AAATGACGTTCATTCGTCCG	TCCG(12) TCCG(12) 	24	1			2	4	2	2
545855_0049_FC61RLR:2:61:9291:7068	TGC(12) TGC(12) 	24			1	CN_002505	GTGCTGGAATTCTCTGCTGC	CN_098002	CCAAGGAAAGCTCCTGGC	TGC(12) TGC(12) 	24	1			77	106	22	5
545855_0049_FC61RLR:2:54:16050:13904	AAGC(12) 	12			1	CN_050661	TTTTAAACTCAGTTGTGGTTTTGG	CN_038567	TCTAGTAGAAGAGCCAGGTGAAGG	AAGC(12) 	12	1			2	4	2	2
545855_0049_FC61RLR:2:61:2321:12022	AAGGC(15) AAGGC(15) 	30	AAGGC 		1	CN_088716	CTTGCTCTGAGTGGCCTGG	CN_052576	TTTAGGTGTTCCTCCCACCC	AAGGC(15) 	15	1	AAGGC 		4	3	4	2
545855_0049_FC61RLR:2:68:9269:5944	ATTTT(15) 	15			1	CN_002304	CAAAATTCAGAAGCTTATTTAAAGGC	CN_036467	TCCATCAATAAAATGTACTTGGC	ATTTT(15) 	15	1			2	2	2	2
545855_0049_FC61RLR:2:49:6520:18284	ATC(12) ATC(12) 	24			1	CN_008141	CCCCTTCCTTTTAAATGTCATGC	CN_090039	TTTCACCCCTAGAATCAGAGTCG	ATC(12) ATC(12) 	24	1			1	1	1	1
545855_0049_FC61RLR:2:73:15117:8382	TCTG(12) 	12			1	CN_014652	ACATCTGGGCAAGGATGAGC	CN_051490	TGAAGCTGAACCACCTCTGG	TCTG(12) 	12	1			2	1	1	1
545855_0049_FC61RLR:2:72:13183:5111	AATCCC(24) AATCCC(18) 	42	AATCCC 		1	CN_053833	ATCCTGGAGGGTCAGGAAGG	CN_055871	AGGACCCTCATGGAAAGTGG	AATCCC(24) AATCCC(18) 	42	1	AATCCC 		5	1	1	1
545855_0049_FC61RLR:2:65:6238:5958	TCC(15) TCC(12) 	27	TCC 		1	CN_093097	AGTTCACTTGTAATCCTGGTCTATTACTGC	CN_002549	TGCACGATTCCTGCCTGC	TCC(15) TCC(12) 	27	1	TCC 		393	599	121	44
545855_0049_FC61RLR:2:53:15223:8552	TCC(12) 	12			1	CN_023281	GGTGGCTGATCCTTTGTCC	CN_063509	TATCACTGTGTCCCACAGCC	TCC(12) 	12	1			437	23	1	1
545855_0049_FC61RLR:2:77:7746:5703	TTGG(16) 	16			1	CN_040456	GAACCAGATTTCAGGCAAGG	CN_045656	TCCCACTGAAGACTTTTGGG	TTGG(16) 	16	1			1	1	1	1
545855_0049_FC61RLR:2:82:11783:13511	TGCC(12) TGCC(12) 	24			1	CN_033907	ACATCACAGCACATCCCAGG	CN_014952	TGCTAAGCGGTTCTGTCACC	TGCC(12) TGCC(12) 	24	1			1	1	1	1
545855_0049_FC61RLR:2:84:11190:15876	AAAC(16) AAAC(12) 	28	AAAC 		1	CN_026156	GCATTTGCACAGGGAATATAAGC	CN_066579	CATGCAAACTTGTCTCTTGGC	AAAC(16) AAAC(12) 	28	1	AAAC 		1	1	1	1
545855_0049_FC61RLR:2:81:12980:13827	TCC(15) 	15			1	CN_055191	TGGTATATCACCGTGTCCCG	CN_064334	TGTGGGTGGTCCTTTGTCC	TCC(15) 	15	1			26	1	1	1
545855_0049_FC61RLR:2:74:11092:11784	AAAC(12) AAAAC(15) AAAC(12) 	39	AAAC 		1	CN_084817	AAAACCCAACCAAACCAACC	CN_068729	CGAGTCTGTCGTGGTTTTGC	AAAC(12) AAAC(12) 	24	1	AAAC 		4	2	2	2
545855_0049_FC61RLR:2:79:7511:11948	TCC(12) 	12			1	CN_047352	GGGTTCCAATAACTGCGAGC	CN_060822	TTAAAGCTTCCCCTCTCTGCC	TCC(12) 	12	1			1	2	1	1
545855_0049_FC61RLR:2:4:9234:12590	AAC(12) 	12			1	CN_014724	GAGACCGATATCGTATGCCG	CN_040482	AGAAGATCGGAAGAGCGTCG	AAC(12) 	12	1			38448	57389	445	1118
545855_0049_FC61RLR:2:5:10267:6600	TGC(12) 	12			1	CN_058210	TCCTTATTCCCCAAATCAGCC	CN_066423	TCTCTCTCACCGCTTCCACC	TGC(12) 	12	1			6	1	1	1
545855_0049_FC61RLR:2:69:7658:11360	ACAGTG(18) 	18			1	CN_053575	CAATGACAGGAGGTGACGG	CN_081219	TACCTGGCATTGTCACCTGG	ACAGTG(18) 	18	1			5	1	1	1
545855_0049_FC61RLR:2:52:9133:18341	AAAAC(25) 	25			1	CN_088219	CGGGAATATCTGTGGAAAGC	CN_067315	ATTCACGGGATAACACTGGG	AAAAC(25) 	25	1			1	1	1	1
545855_0049_FC61RLR:2:7:15831:17070	AAAAC(15) AAAAC(15) 	30			1	CN_079766	TTTTATTTTCTCTGTGATGTTCTAGGG	CN_071931	AGCCTATGGGAGTCTTTGGG	AAAAC(15) AAAAC(15) 	30	1			1	1	1	1
545855_0049_FC61RLR:2:50:4565:14246	AAGC(12) 	12			1	CN_072448	CCCTTCCTCTCCAATTGCC	CN_017876	AGTTCTTCCCTTAACACATCTTGC	AAGC(12) 	12	1			3	3	1	1
545855_0049_FC61RLR:2:50:4098:7516	AGT(12) 	12			1	CN_064396	AAGCAGCAATGCTAATTTGGG	CN_032027	TGGCATTTAACAAATCATCAGC	AGT(12) 	12	1			1	1	1	1
545855_0049_FC61RLR:2:59:10565:12896	TTC(24) TTC(24) 	48			1	CN_037449	CTCCAATCGCAAGAGGAAGC	CN_059990	GCAGGCAAACAAGAAATGTCG	TTC(24) TTC(24) 	48	1			1631	1342	5	165
545855_0049_FC61RLR:2:60:7323:6699	ATGG(12) ATGG(12) 	24			1	CN_053280	AAAATGTTCCAGCCACCACC	CN_055287	TATGCTCCCCTCCTAATGGC	ATGG(12) ATGG(12) 	24	1			2	2	2	2
545855_0049_FC61RLR:2:3:15060:8728	AAAG(12) 	12			1	CN_022295	GCCATCAGTGGGGATAAAGC	CN_078843	ACCTCAGTCCAACTGTGGGG	AAAG(12) 	12	1			1	1	1	1
545855_0049_FC61RLR:2:78:13689:10679	TGCG(12) 	12			1	CN_060630	AATACCACACGCACACAGCC	CN_051141	TGCCATTAGCTGTGATTGCC	TGCG(12) 	12	1			1	1	1	1
545855_0049_FC61RLR:2:9:12099:3721	AAAC(12) 	12			1	CN_080365	TGGCATACCAAAGAAACAGG	CN_008858	TGATGGCAAAGACAAAATTAAGG	AAAC(12) 	12	1			1	1	1	1
545855_0049_FC61RLR:2:6:2861:16206	AAC(15) AAC(15) 	30			1	CN_045170	TTTGCATAATATTTTCCTGATGC	CN_045170	TTTGCATAATATTTTCCTGATGC	AAC(15) AAC(15) 	30	1			2	2	2	1
545855_0049_FC61RLR:2:63:16888:13298	AAAT(12) 	12			1	CN_034861	CTGGACCCCAAGTTCGTAGC	CN_056598	CACAGCTTGCAGAACCTTCC	AAAT(12) 	12	1			1	4	1	1
545855_0049_FC61RLR:2:72:7841:6806	AGTG(12) AGTG(12) 	24			1	CN_096254	CAGTGGAATTCTTTTGGCGG	CN_052447	AAAAGAGTGCACCCCTCTGC	AGTG(12) AGTG(12) 	24	1			1	1	1	1
545855_0049_FC61RLR:2:77:7521:3411	AAAAC(15) 	15			1	CN_026882	CAATAAGAAAACCAGAACTGTGAAGG	CN_025890	TTCGCTACCACTGCTAACACC	AAAAC(15) 	15	1			2	2	2	1
545855_0049_FC61RLR:2:8:11484:10712	AAAC(12) 	12			1	CN_020326	GTTTCTCTCTCATATTGTAGTCATAAAAGC	CN_066413	AGCTCAGTTGGTTGGAGTATGG	AAAC(12) 	12	1			3	1	1	1
545855_0049_FC61RLR:2:8:14021:1146	TGCC(12) TGCC(12) 	24			1	CN_085858	CTAACCCCTGAGCAAGTCCC	CN_076163	TTCTGGTGCAGACATCACCC	TGCC(12) TGCC(12) 	24	1			4	5	4	2
545855_0049_FC61RLR:2:57:17140:5851	AAAC(12) 	12			1	CN_033345	GAGACCGATCTCGTATGCCG	CN_040482	AGAAGATCGGAAGAGCGTCG	AAAC(12) 	12	1			16763	57389	15085	534
545855_0049_FC61RLR:2:5:11145:17510	AAAAC(15) 	15			1	CN_097811	TGGGAAATTTCTGCAGAGGG	CN_093395	CCCCGACTTTCCCTTTATTCC	AAAAC(15) 	15	1			4	1	1	1
545855_0049_FC61RLR:2:70:14510:7154	AAAT(12) 	12			1	CN_039020	AATCTGAAATAACATTGTGTTTGTGC	CN_075066	CATTCTTTCATCTCTCACAAAACTCC	AAAT(12) 	12	1			3	1	1	1
545855_0049_FC61RLR:2:74:14230:11910	AAAC(12) 	12			1	CN_003414	AATCAACATTTGGAGCATTAGG	CN_000166	GTCTCTAAGCACCACAGGGC	AAAC(12) 	12	1			2	3	2	1
545855_0049_FC61RLR:2:71:5775:12168	ATGG(12) 	12			1	CN_025115	TCAGCCTGTCAAAGAGCACG	CN_007015	GACTGAGGAATATGAGCTCCCC	ATGG(12) 	12	1			2	2	1	1
545855_0049_FC61RLR:2:4:15650:10636	AACCCT(18) AACCCT(18) 	36			1	CN_012770	CTCCCTCCTGTCCTTTCTGC	CN_091546	TCCAAAGACTAGGCGTAACCC	AACCCT(18) AACCCT(18) 	36	1			9	2725	5	2
545855_0049_FC61RLR:2:6:17806:7371	TTC(24) 	24			1	CN_026509	ACGCAGAATTCTCAGACCCC	CN_053998	TCTCAAGAAGGGCATCAGGG	TTC(24) 	24	1			1381	1295	5	277
545855_0049_FC61RLR:2:77:7338:9865	TCC(12) TCC(12) 	24			1	CN_014302	GAAGGAGGAGGATCAGTCCG	CN_096647	CTCCATTTCTGGCTCACAGG	TCC(12) TCC(12) 	24	1			4	2	3	1
545855_0049_FC61RLR:2:83:7067:13133	TTCC(12) 	12	TTCC 		1	CN_090245	TCAATTGGAGGGAGGAAAGC	CN_096636	CAAAATACATACTGCCCACCCC	TTCC(12) 	12	1	TTCC 		1	4	1	1
545855_0049_FC61RLR:2:57:13510:18945	AC(18) AC(18) 	36			1	CN_038032	ACAGCAGGAAGAAAGCAGCC	CN_034768	ACAGTGGTAGTGCTGGGTGG	AC(18) AC(18) 	36	1			1	10	1	1
545855_0049_FC61RLR:2:71:14202:19329	TCC(12) TCC(12) 	24	TCC 		1	CN_082505	TGCACCAAGAAATTAGCCCC	CN_089729	GAAGCAAGGCCACATTTTCC	TCC(12) 	12	1	TCC 		2	1	2	1
545855_0049_FC61RLR:2:9:9626:3995	ATT(12) ATT(12) 	24			1	CN_007124	AGGGTGATTGTGCTTTGAGG	CN_075072	TGAGCTGTCACTAACACTGACG	ATT(12) ATT(12) 	24	1			2	1	2	1
545855_0049_FC61RLR:2:83:4922:13740	AAAT(12) AAAT(12) 	24			1	CN_002309	GAAACTTGGGTTCATGGTTGC	CN_058817	TCTTGAGCTTCTGTGCAGGC	AAAT(12) AAAT(12) 	24	1			1	1	1	1
545855_0049_FC61RLR:2:58:7949:11611	ATGC(12) 	12			1	CN_032072	TGTATGGTGCAGGCAAAAGG	CN_078421	TGCTCTTCATGATTTCCCAGG	ATGC(12) 	12	1			3	2	1	1
545855_0049_FC61RLR:2:78:10322:5794	TGC(12) TGC(12) 	24			1	CN_026702	AGGGGCTGAGTGTGAGAACC	CN_049321	TTCCACCACTGGGATGAGC	TGC(12) 	12	1			1	2	1	1
545855_0049_FC61RLR:2:62:2573:6812	AAAC(12) 	12			1	CN_087588	ATGAAGAGCGGTTCAGCAGG	CN_098318	GCGGCGCCTCATTAAATAGC	AAAC(12) 	12	1			16	1	1	1
545855_0049_FC61RLR:2:80:7656:3126	TGCC(12) TGCC(12) 	24			1	CN_016738	CAGAGGGCAATCTGTTGTGC	CN_013920	CTCCTCTGGGTGACAGGACC	TGCC(12) TGCC(12) 	24	1			3	1	2	1
545855_0049_FC61RLR:2:53:3461:4514	AAAC(12) 	12			1	CN_015077	ACGAAGTCACTGCTGATGCG	CN_085905	CAGATAGGTTTTGCAAGGCG	AAAC(12) 	12	1			4	1	1	1
545855_0049_FC61RLR:2:65:17623:2375	AACCCT(18) 	18			1	CN_007667	TCTCAATCCTAAGACTAGTGGTAACCC	CN_033482	GAAAGGCAGTGCACGTTAAGC	AACCCT(18) 	18	1			387	73	0	1
545855_0049_FC61RLR:2:4:10227:19252	ATT(15) 	15			1	CN_003299	TTTCAATTTTCCAGTTGATTCTAAGC	CN_061419	TTCAAGAGATGAGAATTTCCCTACC	ATT(15) 	15	1			1	1	1	1
545855_0049_FC61RLR:2:76:2551:11632	ATGG(12) 	12			1	CN_088187	GGTTATGCACCTTCCTCACCC	CN_004546	TGCCAAAGATAGATGCCACG	ATGG(12) 	12	1			4	4	2	2
545855_0049_FC61RLR:2:7:17802:15402	TC(18) TC(18) 	36			1	CN_014497	TGTGACTATGCAACTGGAGCC	CN_027681	GGTCTCTGAGAATGTCGCCC	TC(18) TC(18) 	36	1			2	2	1	1
545855_0049_FC61RLR:2:6:9635:9973	TTC(27) 	27			1	CN_053998	TCTCAAGAAGGGCATCAGGG	CN_026509	ACGCAGAATTCTCAGACCCC	TTC(27) 	27	1			1295	1381	5	277
545855_0049_FC61RLR:2:8:15620:18740	TCC(12) TCC(12) 	24			1	CN_086663	CTAAACACTGCGGCTGGACC	CN_077853	ACGTACAATCCGCATTTCCC	TCC(12) TCC(12) 	24	1			1	2	1	1
545855_0049_FC61RLR:2:50:4029:18014	AACCCT(36) AACCCT(36) 	72			1	CN_035288	TCCAAAACCTTGCTCCTTCC	CN_069190	GGCTTTGTGGTTTTCTCAATCC	AACCCT(36) AACCCT(36) 	72	1			1846	3935	27	2
545855_0049_FC61RLR:2:53:6977:13665	ATTTT(15) 	15			1	CN_080568	AAGCTTTTCAACCAATGGGG	CN_017519	TGTTACAAGTTAGCTTACTGCTATGGG	ATTTT(15) 	15	1			1	2	1	1
545855_0049_FC61RLR:2:79:12972:7665	AATT(12) 	12			1	CN_051720	TTTCAGAATGGATTGTGGGG	CN_091365	GCCATTGGATTGCCTCTAGC	AATT(12) 	12	1			3	4	3	3
545855_0049_FC61RLR:2:54:6929:8277	AAAAAG(18) 	18			1	CN_034303	GGTCATTGGTATTACACAACCTTCC	CN_059615	TTTCTTATTTCTCTTAGGAACCCAGC	AAAAAG(18) 	18	1			3	1	1	1
545855_0049_FC61RLR:2:56:15656:12076	AGCT(12) 	12			1	CN_098382	AGCAGGTGGCCTTTGAAGC	CN_092583	TTAGCTGCTCTACCCTGACACC	AGCT(12) 	12	1			1	2	1	1
545855_0049_FC61RLR:2:63:9453:19126	AACCCT(18) AACCCT(18) 	36			1	CN_012340	TTCCTCTTTCTGCTAGGGTTAGG	CN_042435	GAAGGTTTTGCTGTACCGTGC	AACCCT(18) AACCCT(18) 	36	1			1663	1298	32	5
545855_0049_FC61RLR:2:2:10651:3310	TCC(12) 	12			1	CN_002549	TGCACGATTCCTGCCTGC	CN_098220	GCCTTGTGTCCCCAAAAGC	TCC(12) 	12	1			599	2	2	2
545855_0049_FC61RLR:2:77:4822:6028	AAAAGG(30) AAAAGG(30) 	60			1	CN_051267	GAAGGATCCTGGGGAGAACC	CN_063233	AGGCAGGTCAACAGTTTACACC	AAAAGG(30) AAAAGG(30) 	60	1			27	174	0	5
545855_0049_FC61RLR:2:69:17889:17686	AC(16) 	16			1	CN_059838	CAAACAGCTACAGAAAGCTGGC	CN_041827	GCTGCCATGGTTCATACTCC	AC(16) 	16	1			1	1	1	1
545855_0049_FC61RLR:2:74:17377:11596	TCCCC(20) 	20			1	CN_006436	GACATTTGTCCTCTTCCTAACATCC	CN_081772	AAAGTCTGCCTCTGCATTTCC	TCCCC(20) 	20	1			1	1	1	1
545855_0049_FC61RLR:2:2:18492:4846	AGAGC(15) 	15			1	CN_035695	GAGGGAGGGGATTTTGCC	CN_049206	CCCTCTAATCTTCTCGGTGGC	AGAGC(15) 	15	1			5	2	1	1
545855_0049_FC61RLR:2:50:7089:18330	AAAC(12) AAAC(12) 	24			1	CN_097628	AAGCTCCAAGTGCAATGCC	CN_031371	AAAACAAGTGAAGTCAAGATGGC	AAAC(12) 	12	1			1	2	1	1
545855_0049_FC61RLR:2:66:11742:1295	ACC(12) 	12			1	CN_000172	TGTGACTCGTGACTCTGGTCC	CN_002574	GTAAGTCGGAGGGAAAAGCG	ACC(12) 	12	1			2	2	2	1
545855_0049_FC61RLR:2:2:2688:17041	AGGG(16) TC(14) 	30			1	CN_057621	CTCTCTCCCAACCAACCTCC	CN_068734	CATTTGTTCTTATGGGATTTCTGC	AGGG(16) TC(14) 	30	1			1	1	1	1
545855_0049_FC61RLR:2:60:9938:16185	AAGT(12) AAGT(12) 	24			1	CN_013875	AACCAAGCTGGTGTACTATTTCCC	CN_006053	AGCAGTGGCTTGCTGAGAGC	AAGT(12) AAGT(12) 	24	1			1	1	1	1
545855_0049_FC61RLR:2:53:19305:17204	TC(22) 	22			1	CN_023287	CCTCCTGTGAAAGTAGAAGGCG	CN_047200	TGACACAGCAAGTCACGACG	TC(22) 	22	1			2	1	1	1
545855_0049_FC61RLR:2:54:2168:3924	TCTCTG(18) TC(20) TCTCTG(18) TC(20) 	76			1	CN_059168	TCTTCCTCTGAAACTGTGGGG	CN_087953	GGTTTTGATTCTCCAAATGGG	TCTCTG(18) TC(20) TCTCTG(18) TC(20) 	76	1			2	1	1	1
545855_0049_FC61RLR:2:78:9688:2813	AAGGC(20) AAGGC(20) 	40			1	CN_030160	CTCACCTGCCTTACCTTGCC	CN_013985	CATGGCCATACAAAGGAATGC	AAGGC(20) AAGGC(20) 	40	1			1	3	1	1
545855_0049_FC61RLR:2:72:9661:18817	AGGT(12) 	12			1	CN_074112	GGGGACAGGCTTCTCAGC	CN_010753	CCCTGATTTTCCACTCATGC	AGGT(12) 	12	1			1	1	1	1
545855_0049_FC61RLR:2:82:16084:10785	AAAC(12) AAAC(12) TTGG(20) 	44			1	CN_088621	GCATTCACCATTCACATTGG	CN_010190	TATGAACCAACCAACCAACC	AAAC(12) AAAC(12) TTGG(20) 	44	1			1	1	1	1
545855_0049_FC61RLR:2:71:4862:10032	AACCCT(18) AACCCT(18) 	36			1	CN_079236	TTCTCGGAAGTCACCACAGC	CN_043021	GTGTCCCTGAAACTCCTGGC	AACCCT(18) AACCCT(18) 	36	1			749	708	12	118
545855_0049_FC61RLR:2:52:2364:12142	AAGT(12) 	12			1	CN_017645	TGGTTTCAATTTCCTTATGCCC	CN_072419	AGTGAGAAGGCAAAGGTGGG	AAGT(12) 	12	1			551	605	42	54
545855_0049_FC61RLR:2:49:15564:17086	AGCC(12) 	12			1	CN_003975	TCTTCCTCCCCAAACAATGC	CN_017580	CTGTAACCAGCGCAGTGTGG	AGCC(12) 	12	1			2	1	1	1
545855_0049_FC61RLR:2:75:12517:6877	AC(12) 	12			1	CN_023949	TGACACAATTCTGTGCTTGGC	CN_004814	GTTTTGAGCATCAGGGGTGG	AC(12) 	12	1			1	1	1	1
545855_0049_FC61RLR:2:55:15776:1558	AAAC(12) AAAC(12) 	24			1	CN_027032	CCAAAACATTTCTGCACAGGG	CN_068801	AACAAACAACCGCAGATCCC	AAAC(12) 	12	1			2	3	2	1
545855_0049_FC61RLR:2:61:3812:1517	TGGG(12) 	12			1	CN_017786	CCCTCTGTCAACAGCTTGGG	CN_010130	AAAACAACGTTGGCCTTTCC	TGGG(12) 	12	1			2	1	1	1
545855_0049_FC61RLR:2:65:7547:11590	AAAC(12) AAAC(12) 	24	AAAC 		1	CN_026535	AATGTCACGGGGAAGAATATACG	CN_061761	TGAACTATTTATCAAGGAAAGACAAAACC	AAAC(12) AAAC(12) 	24	1	AAAC 		1	1	1	1
545855_0049_FC61RLR:2:83:5271:3611	AC(24) AC(24) 	48			1	CN_081700	ACTGGCTGGTGAAGTGATCC	CN_089290	AAATGGCATAACATTGCAGC	AC(24) AC(24) 	48	1			4	2	3	1
545855_0049_FC61RLR:2:64:15640:3814	AACCCT(18) AACCCT(18) 	36			1	CN_043021	GTGTCCCTGAAACTCCTGGC	CN_079236	TTCTCGGAAGTCACCACAGC	AACCCT(18) AACCCT(18) 	36	1			708	749	12	118
545855_0049_FC61RLR:2:60:12385:5190	AACCCT(18) AACCCT(24) AACCCT(24) 	66			1	CN_090013	ACATCCAAAACCTTGCTCCC	CN_053963	TTTCGCATGATCAGTGTCCC	AACCCT(18) AACCCT(24) AACCCT(24) 	66	1			2874	2223	45	20
545855_0049_FC61RLR:2:73:2804:14152	AAAT(12) 	12			1	CN_000030	GAGAGAAGGCACAACCACCC	CN_010451	GAGACCAAAGGGAGGACTCG	AAAT(12) 	12	1			239	83	1	1
545855_0049_FC61RLR:2:64:10138:3194	TCC(18) TCC(18) 	36			1	CN_068466	CTTTCCTTGGGCAGATTTGG	CN_039121	CCTCGCTGTCACTCTCCTCC	TCC(18) 	18	1			7	7	7	1
545855_0049_FC61RLR:2:84:8612:12176	TCC(12) TCC(15) 	27	TCC 		1	CN_092617	GAAAGGTGGGAGGAGTGTGG	CN_042028	GGGAAGTTGTGAGGAGGAGG	TCC(12) TCC(15) 	27	1	TCC 		3	1	1	1
545855_0049_FC61RLR:2:6:18001:15713	AGTGGT(18) 	18			1	CN_074490	AAAATCTATACACACATTAAGGTCCAGG	CN_009242	TGGACAAGGGCTAAGTGTGG	AGTGGT(18) 	18	1			1	1	1	1
545855_0049_FC61RLR:2:57:3673:16310	TCC(15) 	15			1	CN_074028	TAGAACAACGTGATGGCACC	CN_022213	GGACTTCATGGGCTTTAGGC	TCC(15) 	15	1			1	2	1	1
545855_0049_FC61RLR:2:1:8581:6326	TTGG(12) 	12			1	CN_079268	AAAAGATGCAAACCCAAAACC	CN_064177	TTTTCTTTAATTCGCATTCCCC	TTGG(12) 	12	1			1	1	1	1
545855_0049_FC61RLR:2:79:6882:6164	ATGG(36) ATGG(72) 	108	ATGG 		1	CN_010418	TACAACGAACGAGAATGCCC	CN_003658	CCAGAGGTTACCGTGGATGG	ATGG(36) ATGG(72) 	108	1	ATGG 		7	2	2	2
545855_0049_FC61RLR:2:72:4817:14667	TGC(12) 	12			1	CN_086975	TTCCCTCAATCTGCTTGTGC	CN_045484	TCTTTTAGACATTCCCGCAGC	TGC(12) 	12	1			1	2	1	1
545855_0049_FC61RLR:2:65:2371:5083	AACCCT(18) 	18			1	CN_095905	GCAGGCCAAGTTAAGCACG	CN_027238	CTCCTGGCTTTGTGGTTTCC	AACCCT(18) 	18	1			632	50	1	1
545855_0049_FC61RLR:2:6:12951:4171	TGC(12) TGC(12) 	24	TGC 		1	CN_076641	ACACTGAGCAGCACAGGAGC	CN_074564	TTTGCCACCACAGAAACTGG	TGC(12) TGC(12) 	24	1	TGC 		5	2	3	1
545855_0049_FC61RLR:2:72:18045:13132	AATT(12) AATT(12) 	24			1	CN_051612	AATTGAATGATCTTCCAAACCC	CN_065492	TGTGCTGACTAAGCTGCTCC	AATT(12) AATT(12) 	24	1			4	1	2	1
545855_0049_FC61RLR:2:3:6640:6837	AAC(15) AAC(15) 	30			1	CN_082846	CATGGACCCCAAGCAAGC	CN_009342	CATTCTTCTTAAACTTCCATGTTTTCC	AAC(15) AAC(15) 	30	1			4	5	4	3
545855_0049_FC61RLR:2:2:17861:7789	AAAC(12) 	12			1	CN_014724	GAGACCGATATCGTATGCCG	CN_040482	AGAAGATCGGAAGAGCGTCG	AAAC(12) 	12	1			38448	57389	445	1118
545855_0049_FC61RLR:2:9:10345:5953	TGC(12) 	12			1	CN_057719	GATGACTGGGCTGTGTTTGC	CN_084021	TGTGTTTTGGGGATTTTAGTTGG	TGC(12) 	12	1			1	4	1	1
545855_0049_FC61RLR:2:79:6656:16612	TTCC(12) 	12			1	CN_090494	GCCTTCAACAAGTGGTGAGC	CN_072866	GAATGAAAAGCAAATTGACTGCC	TTCC(12) 	12	1			5	2	2	2
545855_0049_FC61RLR:2:9:10051:13925	AAAC(12) AAAC(12) 	24			1	CN_061947	AGTGGTTACTCGGCCAAACG	CN_075505	TCTTTCTGAGCCTCAAGGGG	AAAC(12) AAAC(12) 	24	1			1	2	1	1
545855_0049_FC61RLR:2:76:9767:4989	ACC(12) 	12			1	CN_034854	CAACATGAATGAGAAAGAACTATGTCC	CN_058521	CTTCATTTTGCTGCCTGTGC	ACC(12) 	12	1			2	4	2	2
545855_0049_FC61RLR:2:62:1182:17520	AACCCT(18) 	18			1	CN_014964	AAACACCATAGCCCAGTGCC	CN_000956	CAAGCGCATGGTGAGTATCC	AACCCT(18) 	18	1			3	1	1	1
545855_0049_FC61RLR:2:62:10380:20160	AAAT(12) AAAT(12) 	24			1	CN_055398	CTCAGGGAGCTAGGTCAGGC	CN_050800	TTTTCCACAAACTTGTGAACTGC	AAAT(12) AAAT(12) 	24	1			3	1	2	1
545855_0049_FC61RLR:2:55:10982:16064	TCC(12) 	12			1	CN_062384	GGAGCTCCTGGCTTCTTGG	CN_001676	CTCTTCATAGCGGGGTGTGG	TCC(12) 	12	1			122	1	1	1
545855_0049_FC61RLR:2:79:7764:7961	AGCC(16) AGCC(16) 	32			1	CN_099007	TACACCCATGAGCAAGACCG	CN_070470	TGATCGTCAGCTCATCCTGG	AGCC(16) AGCC(16) 	32	1			2	1	1	1
545855_0049_FC61RLR:2:6:12606:2726	AACCCT(18) AACCCT(18) AACCCT(18) 	54			1	CN_084015	GCTTTGTGGTTTTCTCAAGCC	CN_012340	TTCCTCTTTCTGCTAGGGTTAGG	AACCCT(18) AACCCT(18) AACCCT(18) 	54	1			6714	1663	137	7
545855_0049_FC61RLR:2:74:5127:4407	AGGG(12) 	12			1	CN_038586	ACAACTTCACCAAGGGCTGG	CN_050932	CTTCGTAGCCGCAGTCTTCC	AGGG(12) 	12	1			2	1	1	1
545855_0049_FC61RLR:2:54:8575:16641	AAGT(12) 	12			1	CN_064896	GGTTGGAGATGAGTTGGAAGG	CN_061857	GGTAAAGACACGTTTTCTATTTACTTATGC	AAGT(12) 	12	1			476	321	4	27
545855_0049_FC61RLR:2:80:8547:19120	ATT(12) ATT(12) 	24			1	CN_065540	TGCAAACTTAATAAGCAAATCTTCC	CN_075924	CCTCAAGGCTTCAAGGTTCC	ATT(12) ATT(12) 	24	1			1	2	1	1
545855_0049_FC61RLR:2:72:12856:4061	AACCCT(24) AACCCT(18) 	42			1	CN_069052	TAGCACATCCAAAACCCTGC	CN_068170	CGAACCCTGATGCCTAACC	AACCCT(24) 	24	1			1	146	1	1
545855_0049_FC61RLR:2:78:12970:12381	AACCCT(18) AACCCT(18) 	36			1	CN_043021	GTGTCCCTGAAACTCCTGGC	CN_079236	TTCTCGGAAGTCACCACAGC	AACCCT(18) AACCCT(18) 	36	1			708	749	12	118
545855_0049_FC61RLR:2:75:1633:13572	AGGG(12) AGGG(12) 	24			1	CN_075406	ACAGAGAGGGACAGGATGGG	CN_003873	GAAGTGCAATGCCTATCTGGG	AGGG(12) AGGG(12) 	24	1			2	2	1	1
545855_0049_FC61RLR:2:52:17450:3699	AGGG(12) 	12			1	CN_014871	CAGTTTAAATGACCTCTCAGCTCC	CN_019212	CTATCCCCACTTTTCTTAGTACTGC	AGGG(12) 	12	1			1	5	1	1
545855_0049_FC61RLR:2:54:14299:8192	AAAG(12) 	12			1	CN_077931	AATGAGGACACAAGGACTCGC	CN_099797	TGTCCAGCTCTGCTCTTTGC	AAAG(12) 	12	1			2	4	2	2
545855_0049_FC61RLR:2:6:18602:9630	AGGGC(20) 	20			1	CN_098546	TGGCTTGTCTAAGGGGAAGG	CN_014389	CTTGGGAAGCCTTTTCTGCC	AGGGC(20) 	20	1			2	1	1	1
545855_0049_FC61RLR:2:74:7858:14435	TC(12) 	12			1	CN_017806	CATTTCAACTAAGAATTCAGCTTGC	CN_059184	TTTAATAATTACATCCAGTTTCCCC	TC(12) 	12	1			4	1	1	1
545855_0049_FC61RLR:2:74:7974:18786	ATTCC(15) 	15			1	CN_039187	TTTTGAAATGGGTGTTGTAGGG	CN_086628	GCAGCATACTCCAGTCCAGG	ATTCC(15) 	15	1			8	2	1	1
545855_0049_FC61RLR:2:55:9295:8260	AACCCT(18) AACCCT(18) AACCCT(18) 	54			1	CN_084015	GCTTTGTGGTTTTCTCAAGCC	CN_012340	TTCCTCTTTCTGCTAGGGTTAGG	AACCCT(18) AACCCT(18) AACCCT(18) 	54	1			6714	1663	137	7
545855_0049_FC61RLR:2:6:10107:7879	TTCC(12) 	12			1	CN_049797	CGTTTATGGTCGGAGATCAGC	CN_083450	TGCAACTTGTCAATGGGAGC	TTCC(12) 	12	1			2	2	2	2
545855_0049_FC61RLR:2:63:4838:7288	AAAG(20) AAAG(12) 	32	AAAG 		1	CN_001576	CACTACTGCAATCCAATCCTGG	CN_075381	AACCATACAAATGGGACCTTCC	AAAG(12) 	12	1	AAAG 		3	2	3	1
545855_0049_FC61RLR:2:70:3341:18201	TC(14) 	14			1	CN_029837	GCTGCACCATGTAAACTGGC	CN_084676	TCTCCCAGTTTTCACCAGCC	TC(14) 	14	1			2	2	2	2
545855_0049_FC61RLR:2:62:11076:4172	AGGG(12) 	12			1	CN_063910	TGCTCAGCACTTCTTCCCC	CN_069940	GGAGGACCTAGAAGAAGACTGCC	AGGG(12) 	12	1			3	1	1	1
545855_0049_FC61RLR:2:4:4140:17809	AACCCT(18) AACCCT(18) 	36			1	CN_030782	TAACTCAGCCTGCCTTTCGC	CN_087249	CAGCACATCCAAAACCTTGC	AACCCT(18) AACCCT(18) 	36	1			4271	4445	131	24
545855_0049_FC61RLR:2:59:13089:18668	TTCC(16) TTCC(16) 	32			1	CN_084548	ACCCCTTTATTTCACCTGGC	CN_022722	TTCATTGCCAGGAACAGACC	TTCC(16) TTCC(16) 	32	1			1	1	1	1
545855_0049_FC61RLR:2:78:4675:10802	AGTG(12) AGTG(12) 	24			1	CN_045493	AGCTCCTTGCTTTTCCCACC	CN_060828	TCTAATTAACTTGGTAATGACACTGGC	AGTG(12) AGTG(12) 	24	1			8	2	2	2
545855_0049_FC61RLR:2:69:11955:13507	AACCCT(18) AACCCT(18) 	36			1	CN_075609	GCTTTGTGGTTTTCTCAACCC	CN_064502	CACGGTACAGCAAAACCTTCC	AACCCT(18) AACCCT(18) 	36	1			4075	1312	1	5
545855_0049_FC61RLR:2:69:7616:12148	AACCCT(18) 	18			1	CN_043021	GTGTCCCTGAAACTCCTGGC	CN_079236	TTCTCGGAAGTCACCACAGC	AACCCT(18) 	18	1			708	749	12	118
545855_0049_FC61RLR:2:53:15736:7909	AAAT(12) AAAT(12) 	24			1	CN_012918	CACTGAATCAGCCTTCCTGG	CN_074339	AATTGTGTACCAGCCACCCC	AAAT(12) AAAT(12) 	24	1			2	1	1	1
545855_0049_FC61RLR:2:79:8898:3327	TCC(18) TCC(18) 	36			1	CN_016130	TGGTGTGTATTACCGCAGGC	CN_073112	TCAATCTTGCTGCACAATTCC	TCC(18) TCC(18) 	36	1			2	620	1	1
545855_0049_FC61RLR:2:54:17871:8697	AATG(12) AATG(12) 	24			1	CN_021227	TGCATTTGAGAAGGATGGGG	CN_051549	AAGCCTGAGTATCAGTCTGGGG	AATG(12) AATG(12) 	24	1			1	2	1	1
545855_0049_FC61RLR:2:52:15653:3638	AGTG(12) 	12			1	CN_057436	GAGTTACATACCAGCTGAACTACGC	CN_065736	GCAAACTCATTATTTTAGGTCTGCC	AGTG(12) 	12	1			3	2	2	1
545855_0049_FC61RLR:2:50:14438:5285	ATGG(16) 	16			1	CN_028100	CAAATCTGCACGTGTTTTGG	CN_089739	AGATCAGATTTGCAGGCAGG	ATGG(16) 	16	1			1	2	1	1
545855_0049_FC61RLR:2:59:11762:19320	AT(12) AT(12) 	24			1	CN_050788	CCCAGTGTCTTCTGTGAATAGG	CN_071209	GGTAACATGAATGGCAGAATCC	AT(12) AT(12) 	24	1			2	2	2	1
545855_0049_FC61RLR:2:61:15488:10492	AAGC(12) AAGC(12) 	24			1	CN_061917	TGAGCGATTAAAGCAAGGGG	CN_010958	CCCAGCTGGATCAAATCTAACC	AAGC(12) AAGC(12) 	24	1			1	1	1	1
545855_0049_FC61RLR:2:56:14937:18225	AAAAC(15) AAAAC(15) 	30			1	CN_039152	TCTAAGCTTGTTCAGGAGAACCC	CN_004045	GCAACAATAGCTAGCCACGC	AAAAC(15) AAAAC(15) 	30	1			1	3	1	1
545855_0049_FC61RLR:2:68:14791:14487	TCC(12) 	12			1	CN_033320	TGGTACATCCCTGGTGACCC	CN_006516	CAAATCCATACAGCCCCTCC	TCC(12) 	12	1			1	2	1	1
545855_0049_FC61RLR:2:2:15895:4698	AAGC(12) 	12			1	CN_029595	TGTTTCAGACCAAGATGGGC	CN_026236	GCTGAAGAAAAGTTACTCAGTCTCG	AAGC(12) 	12	1			1	3	1	1
545855_0049_FC61RLR:2:2:1574:14331	TTC(24) TTC(24) 	48			1	CN_026509	ACGCAGAATTCTCAGACCCC	CN_059990	GCAGGCAAACAAGAAATGTCG	TTC(24) TTC(24) 	48	1			1381	1342	448	85
545855_0049_FC61RLR:2:81:11175:16543	AAAG(12) 	12			1	CN_091856	GATGGTTCCAGATCTGAAGGG	CN_067671	TCTCGAGGAAAGAATTGGGC	AAAG(12) 	12	1			2	4	0	1
545855_0049_FC61RLR:2:63:9398:2234	TCC(12) TCC(12) 	24			1	CN_038986	CTTGCACAGAAGAACGTGCC	CN_027256	AACACAGCACCACAGTTGGG	TCC(12) TCC(12) 	24	1			1247	1346	35	87
545855_0049_FC61RLR:2:80:4928:4060	TCC(12) TCC(12) 	24			1	CN_090332	CCCAGAAGAACGTGCCAGG	CN_092575	CTGGATTAGCCTTTCGCTGG	TCC(12) TCC(12) 	24	1			4490	4713	864	147
545855_0049_FC61RLR:2:76:3997:2994	TGC(12) 	12			1	CN_040359	CTCAGGCTCCACACACTTGG	CN_085231	GGCCTGTGAGACCTCTGGG	TGC(12) 	12	1			3	2	2	2
545855_0049_FC61RLR:2:72:12221:4258	AC(16) 	16			1	CN_073879	CGAGGTGTGGTCTCTCCAGC	CN_085998	ATCTGCTCTGCAGTCTGCCC	AC(16) 	16	1			1	1	1	1
545855_0049_FC61RLR:2:60:2881:12287	AAC(12) AAC(12) 	24			1	CN_052560	TTGGGAGTGAAGTGAGCACG	CN_089828	AGCCCTACCTGGACCATCC	AAC(12) AAC(12) 	24	1			1	2	1	1
545855_0049_FC61RLR:2:68:2606:2322	TCC(12) 	12			1	CN_002604	CCCACTTCCAAGTACCACCG	CN_027256	AACACAGCACCACAGTTGGG	TCC(12) 	12	1			1280	1346	130	149
545855_0049_FC61RLR:2:57:8409:1905	TGC(12) TGC(12) 	24			1	CN_058688	CTTTCAGCCTGACACAAGCC	CN_099935	TTCACAAATCCAAAAGGCCC	TGC(12) TGC(12) 	24	1			3	4	3	3
545855_0049_FC61RLR:2:9:6614:1550	AACCCT(18) 	18			1	CN_083023	TAACTCTCAGGGCCAATGCC	CN_084015	GCTTTGTGGTTTTCTCAAGCC	AACCCT(18) 	18	1			603	6714	231	16
545855_0049_FC61RLR:2:70:12348:15911	ACC(18) 	18			1	CN_013854	CCTCACAATAAATCAGGTCTGTGG	CN_080901	AACATGTTGAAGTCTGCATTTCG	ACC(18) 	18	1			1	2	1	1
545855_0049_FC61RLR:2:53:10274:6130	AAAC(12) 	12			1	CN_008251	AAGGAAGATCGGAAGAGCGG	CN_040482	AGAAGATCGGAAGAGCGTCG	AAAC(12) 	12	1			103	57389	91	4
545855_0049_FC61RLR:2:4:17703:13858	AAAT(12) 	12			1	CN_082842	TGTTATTGTGGAGCTTTGCTGG	CN_098984	TTGCTGCAAGTAAAAGGCTGC	AAAT(12) 	12	1			2	1	1	1
545855_0049_FC61RLR:2:77:2645:2275	ATAC(12) 	12			1	CN_077370	AGGAGCTGATACACAATTCAGC	CN_097134	CATTATTTCATTCCTGATTATCTTGC	ATAC(12) 	12	1			2	2	2	2
545855_0049_FC61RLR:2:65:9276:13514	ACC(12) 	12			1	CN_024786	CAAACCCTTCTCCAAGCTGC	CN_006441	CATTGAACCTCACCACCACG	ACC(12) 	12	1			1	1	1	1
545855_0049_FC61RLR:2:55:9335:18012	AACCCT(18) 	18			1	CN_060642	CTCTTCCTGCCAGTGTTCGG	CN_043269	TTTCGCATCATCAGTGTCCC	AACCCT(18) 	18	1			88	3476	22	4
545855_0049_FC61RLR:2:69:11280:15695	ATTTTC(18) ATTTTC(18) 	36			1	CN_054682	GCCAAATTCAAAGAAGATCGG	CN_077489	AAAGTACTGTACAGAGATTTTCATGGC	ATTTTC(18) 	18	1			1	1	1	1
545855_0049_FC61RLR:2:60:10677:13837	AAAG(12) AAAG(16) 	28	AAAG 		1	CN_018332	TTACAAATCCCCAGCAAGCC	CN_097487	TTTTGCAAGGTCAGGGTGC	AAAG(12) AAAG(16) 	28	1	AAAG 		1	1	1	1
545855_0049_FC61RLR:2:69:17595:17640	TTC(15) 	15			1	CN_094647	CATTGGGCTGTGGTAAGTTCC	CN_097420	CGGTTTAGGGTTATGCCTGG	TTC(15) 	15	1			61	60	4	7
545855_0049_FC61RLR:2:66:18044:6366	TGCC(12) 	12			1	CN_083378	AAGTGGCTGCAGTGCTTGG	CN_098438	CCAGCCACTCTTCTTCCCC	TGCC(12) 	12	1			2	2	2	1
545855_0049_FC61RLR:2:4:19458:4878	AAGC(12) 	12			1	CN_030042	AAGCCCAGGAGGACTGTAAGG	CN_053225	AACACCGCCATCCTTCTAGC	AAGC(12) 	12	1			1	505	1	1
545855_0049_FC61RLR:2:63:7440:5525	AAAG(12) 	12			1	CN_026144	CAGAAGCTTTTGGAGTATGAGC	CN_007541	CAAGCACTAGCATTTAGGAAACC	AAAG(12) 	12	1			2	4	1	1
545855_0049_FC61RLR:2:54:3632:14251	TGCC(16) 	16			1	CN_069094	GCAAGCAGGCACACACAGG	CN_019376	GCACAAAGGGAAGAACTTCAGC	TGCC(16) 	16	1			1	2	1	1
545855_0049_FC61RLR:2:74:8404:9034	AAAAG(15) 	15			1	CN_054479	GCCTTGTGTTTCTGTGAACCC	CN_082219	CAGTAACTGCTACAGGGCACG	AAAAG(15) 	15	1			1	1	1	1
545855_0049_FC61RLR:2:69:11738:11583	AAGT(12) AAGT(12) 	24			1	CN_041577	AACATTTCTTGTTTGCCTGCC	CN_043280	CACCAAGTAAGTAAGTCTCAAGAAGAGC	AAGT(12) 	12	1			564	358	79	23
545855_0049_FC61RLR:2:59:15687:12134	AGCCCT(18) 	18			1	CN_035693	ATTGTCAGTGTGCCTGGAGC	CN_058649	ATGCTGTGTCTTAGGCTGCG	AGCCCT(18) 	18	1			572	588	78	10
545855_0049_FC61RLR:2:5:2105:20185	TCC(12) 	12			1	CN_062487	GCCAAGACTTTCCACACAGC	CN_002604	CCCACTTCCAAGTACCACCG	TCC(12) 	12	1			1041	1280	0	89
545855_0049_FC61RLR:2:7:18142:17778	AAC(12) 	12			1	CN_041706	TGCTCCCCAAAGACAACC	CN_018498	ACTCCGCTCACCTTCAACG	AAC(12) 	12	1			1	1	1	1
545855_0049_FC61RLR:2:9:1747:3012	TCC(12) 	12			1	CN_025799	GGGATAAAACACACAGCCCG	CN_015566	ACCTCCTTGCTGAGTAGCCG	TCC(12) 	12	1			2	1	1	1
545855_0049_FC61RLR:2:66:2865:8390	TCC(12) TCC(12) 	24			1	CN_012515	GCCTGCTGGATCTTCTCTCC	CN_042808	TGCTTTTCTCTTAGCCTTTGGG	TCC(12) TCC(12) 	24	1			1183	2	0	1
545855_0049_FC61RLR:2:56:10068:1633	AACCCT(18) 	18			1	CN_065022	CTGACCATGTGAAAGGCAGG	CN_067724	GTTTTCTCAACCCTACCCCG	AACCCT(18) 	18	1			926	14	0	1
545855_0049_FC61RLR:2:5:18841:2050	AAAAGG(18) AAAGGG(18) AAAGGG(18) 	54			1	CN_095297	AAGGGAAAGGAAAAGGTGCC	CN_088252	AGCACTGAAGGATTCTGGGG	AAAGGG(18) 	18	1			22	149	0	1
545855_0049_FC61RLR:2:2:3253:11132	AAAC(12) AAAC(20) 	32	AAAC 		1	CN_080152	GCCCGTTTTGATTTCTTTGG	CN_052286	GGCTGAAAGAGGAGAAATACCC	AAAC(12) 	12	1	AAAC 		376	282	68	10
545855_0049_FC61RLR:2:1:2725:7529	AAGGC(15) AAGGC(15) 	30			1	CN_079214	AAGGCAGACGTAGGCAAAGG	CN_031945	AGGCACTCCGAGTCTCTTGG	AAGGC(15) AAGGC(15) 	30	1			677	1247	143	65
545855_0049_FC61RLR:2:8:2623:1852	ATC(12) 	12			1	CN_051563	CTCCTGAGCTGACACATGGC	CN_069858	CGTTAGTAAACGGCAGTAGCAAGC	ATC(12) 	12	1			2	1	2	1
545855_0049_FC61RLR:2:4:19603:4426	AAAT(16) AATT(16) AAAT(16) AATT(16) 	64	AATT 		1	CN_097565	CACTGAGGTCCCTTCCAGC	CN_095691	AAAATCAGAATGAGTTAAGGTTAGTGC	AAAT(16) AATT(16) AAAT(16) AATT(16) 	64	1	AATT 		6	1	1	1
545855_0049_FC61RLR:2:64:8007:1075	AGGT(16) 	16			1	CN_073621	TTTGATTTTCCTTCCCCAGG	CN_057627	CCCATAAAATGCTCCTTGTTGC	AGGT(16) 	16	1			2	4	1	1
545855_0049_FC61RLR:2:50:14440:13926	AAAC(12) 	12			1	CN_014724	GAGACCGATATCGTATGCCG	CN_040482	AGAAGATCGGAAGAGCGTCG	AAAC(12) 	12	1			38448	57389	445	1118
545855_0049_FC61RLR:2:59:9617:10504	TCC(12) 	12			1	CN_067312	GACTGCCACCAAACACATCG	CN_005951	TATGGACCACCAGGAGGAGG	TCC(12) 	12	1			1	2	1	1
545855_0049_FC61RLR:2:1:13629:5432	ATT(12) 	12			1	CN_058206	CGTTTGATTCACGTGTGGC	CN_014517	TGCCGTACTGACAGAATTTCC	ATT(12) 	12	1			1	1	1	1
545855_0049_FC61RLR:2:50:7269:10342	AACCCT(24) AACCCT(18) AACCCT(18) 	60	AACCCT 		1	CN_023790	TGGAGCTCCTGTCTTTGTGG	CN_087249	CAGCACATCCAAAACCTTGC	AACCCT(24) AACCCT(18) AACCCT(18) 	60	1	AACCCT 		3389	4445	7	192
545855_0049_FC61RLR:2:83:8141:6821	TGGG(12) TGGG(12) 	24			1	CN_062512	CCTTCTTAACCTCTGTGTGTGTGC	CN_033986	GAAGGATGGATCAGACTGAGGG	TGGG(12) TGGG(12) 	24	1			3	3	3	1
545855_0049_FC61RLR:2:72:10607:19197	TC(14) TC(18) 	32	TC 		1	CN_010019	TCTGAAACAAGACTGGCTCAGG	CN_003235	TGAAAACAGCACAAGTCAGAGC	TC(14) 	14	1	TC 		5	4	2	1
545855_0049_FC61RLR:2:55:12163:5284	AGGG(12) 	12			1	CN_097606	CAGCTGCATTAAGCTGGG	CN_030853	TACTATCCCCACTTTTCTTAGTACTGC	AGGG(12) 	12	1			8	4	6	1
545855_0049_FC61RLR:2:59:2401:18105	AGCC(12) 	12			1	CN_053643	AAGACCATGGAAAGGAGCCC	CN_032320	ATGGCAGAGCCTGGAGAAGG	AGCC(12) 	12	1			4	5	3	1
545855_0049_FC61RLR:2:67:11642:15558	AC(12) 	12			1	CN_021678	GACATGTCCTTTTACAGAATTTGCC	CN_040263	AACATGGAAGGAAACAAAACCC	AC(12) 	12	1			1	1	1	1
545855_0049_FC61RLR:2:84:3213:10595	AAC(12) 	12			1	CN_033345	GAGACCGATCTCGTATGCCG	CN_040482	AGAAGATCGGAAGAGCGTCG	AAC(12) 	12	1			16763	57389	15085	534
545855_0049_FC61RLR:2:7:14262:11643	AACCCT(18) AACCCT(18) AACCCT(18) 	54			1	CN_066768	TTTCTCAAACCAAAGACTAGGCG	CN_087249	CAGCACATCCAAAACCTTGC	AACCCT(18) AACCCT(18) AACCCT(18) 	54	1			441	4445	11	49
545855_0049_FC61RLR:2:82:1879:10050	TCC(15) TCC(15) 	30			1	CN_093097	AGTTCACTTGTAATCCTGGTCTATTACTGC	CN_002549	TGCACGATTCCTGCCTGC	TCC(15) TCC(15) 	30	1			393	599	121	44
545855_0049_FC61RLR:2:55:17810:13301	AC(12) 	12			1	CN_083278	TCTAAGGACGGATTCACACGG	CN_078823	GCAGAGTGCAGGGTAAGTGC	AC(12) 	12	1			706	22	1	1
545855_0049_FC61RLR:2:69:4763:11236	TGC(12) TGC(12) 	24			1	CN_045366	ACACAAACCCAAAGCAACCC	CN_090495	GCCTGTCTCTGCAGTAGGGG	TGC(12) 	12	1			5	5	4	1
545855_0049_FC61RLR:2:62:7019:6030	ATCT(12) 	12			1	CN_062259	TTATTTTCAATTACTTCGGTGGG	CN_029589	AACTATTATGGCTCTATCTCTTTGTTGG	ATCT(12) 	12	1			3	5	3	2
545855_0049_FC61RLR:2:67:15367:19791	AACCCT(18) AACCCT(18) 	36			1	CN_043269	TTTCGCATCATCAGTGTCCC	CN_014859	CAAAACCTTGCTCCCTCTTCC	AACCCT(18) AACCCT(18) 	36	1			3476	2560	64	24
545855_0049_FC61RLR:2:84:13557:8456	AAAAC(15) AAAAC(15) 	30	AAAAC 		1	CN_035439	GGAAAGATGTGAAGTGTACTGCC	CN_041654	TTTTCTTACATGATATGCTTCTTGGG	AAAAC(15) AAAAC(15) 	30	1	AAAAC 		1	1	1	1
545855_0049_FC61RLR:2:59:2657:11159	TTC(24) 	24			1	CN_059990	GCAGGCAAACAAGAAATGTCG	CN_037449	CTCCAATCGCAAGAGGAAGC	TTC(24) 	24	1			1342	1631	5	165
545855_0049_FC61RLR:2:56:6505:18155	ATGGC(15) 	15			1	CN_071897	TCCTATCATTTTCCCTGAATGG	CN_058429	TGACTGGCTTTGCTATTGGC	ATGGC(15) 	15	1			1	4	1	1
545855_0049_FC61RLR:2:56:11264:1136	AGGG(12) 	12			1	CN_045119	AAGGACATCTGGCAGTTGGG	CN_021745	GCCATGTCAACACAAGGAGC	AGGG(12) 	12	1			2	2	1	1
545855_0049_FC61RLR:2:63:17191:4374	ACC(12) ACC(12) 	24			1	CN_087851	GAAGCACGTTTCTGGACAAGG	CN_008972	CTCCTGCAGCACAAGCTCC	ACC(12) ACC(12) 	24	1			3	2	2	1
545855_0049_FC61RLR:2:5:17766:13228	AAAAC(20) AAAAC(20) 	40			1	CN_026956	TCGCTATTTGATGCTGAGCC	CN_025548	AGCTTTGTTTACCTCTTCACAAGG	AAAAC(20) AAAAC(20) 	40	1			2	2	2	2
545855_0049_FC61RLR:2:74:3462:4348	TTC(12) 	12			1	CN_020523	TTCTTGTCCCACAGGACTGC	CN_003651	TGGCTTATTTCAGTTTCACGC	TTC(12) 	12	1			3	1	1	1
545855_0049_FC61RLR:2:76:18188:10470	TCC(12) 	12			1	CN_032576	GAAATTTAGCAATGATCTGGATTGG	CN_053718	GATTGGTTTTGAGTGTCAGATGG	TCC(12) 	12	1			2	1	1	1
545855_0049_FC61RLR:2:51:16972:9426	AACCCT(18) AACCCT(18) 	36			1	CN_071086	TCGGCATCAGGGTTAGGG	CN_018136	CAACTTGGCATGCCTTTCG	AACCCT(18) AACCCT(18) 	36	1			1088	1262	16	26
545855_0049_FC61RLR:2:77:7127:7908	AAAC(16) 	16			1	CN_073524	AGGAGCTAGCTGGGACTGGG	CN_097990	GAAAGATTCCAAGACAGCCTTACC	AAAC(16) 	16	1			1	4	1	1
545855_0049_FC61RLR:2:6:7363:16212	TTC(24) TTC(24) 	48			1	CN_053998	TCTCAAGAAGGGCATCAGGG	CN_026509	ACGCAGAATTCTCAGACCCC	TTC(24) TTC(24) 	48	1			1295	1381	5	277
545855_0049_FC61RLR:2:57:17789:12944	AACCCT(18) AACCCT(18) AACCCT(18) 	54			1	CN_084745	CCTGGCTTTGTGATTTTCCC	CN_014859	CAAAACCTTGCTCCCTCTTCC	AACCCT(18) AACCCT(18) AACCCT(18) 	54	1			27	2560	2	2
545855_0049_FC61RLR:2:6:7614:15249	TTTGG(15) 	15			1	CN_052178	CTGGTCTAGTGCAAGGTGGC	CN_041315	TTAAGGCTTCTGTGGAGGGG	TTTGG(15) 	15	1			1	2	1	1
545855_0049_FC61RLR:2:61:15915:16696	TTTGG(15) 	15			1	CN_036658	CTCATGTCTGCACCTCAGCC	CN_007358	TGCTGTCTCACAGCTTTTGG	TTTGG(15) 	15	1			2	2	2	2
545855_0049_FC61RLR:2:65:7261:11723	AAAAC(15) 	15			1	CN_033345	GAGACCGATCTCGTATGCCG	CN_040482	AGAAGATCGGAAGAGCGTCG	AAAAC(15) 	15	1			16763	57389	15085	534
545855_0049_FC61RLR:2:83:11761:20013	TGC(12) 	12			1	CN_066189	CTGGCTCCTGGAGAACATGG	CN_099911	GATAATGCCCAGCACATCCC	TGC(12) 	12	1			1	1	1	1
545855_0049_FC61RLR:2:57:14964:11902	AAAC(12) 	12			1	CN_084256	TACACCCCACATTTTCAGCC	CN_087471	CCATTATTGTTTTCTTTGGTGGG	AAAC(12) 	12	1			1	1	1	1
545855_0049_FC61RLR:2:3:9562:13547	TTC(12) TTC(12) 	24			1	CN_076881	CCTAGGCGTAACTCCAACCC	CN_010531	CTATGCGATACTTGGCAGGC	TTC(12) TTC(12) 	24	1			1	130	1	1
545855_0049_FC61RLR:2:3:18051:16120	AAAGG(85) AAAGG(30) 	115			1	CN_088656	CCTTTCCTTTCTTCTGCATGG	CN_019670	CAATGTTTCAGTCCAAATGATAACC	AAAGG(30) 	30	1			2	1	2	1
545855_0049_FC61RLR:2:61:8852:14827	AACCCT(18) AACCCT(18) AACCCT(36) 	72			1	CN_079236	TTCTCGGAAGTCACCACAGC	CN_020538	CCCTTTATGGTTTTCTCAACCC	AACCCT(18) AACCCT(18) 	36	1			749	2	2	2
545855_0049_FC61RLR:2:61:18437:19751	TTC(12) 	12	TTC 		1	CN_033811	CGACAATTGTTCCTTCTGTTGG	CN_048075	GCTCCATGTGAGAGCAGTGG	TTC(12) 	12	1	TTC 		1	1	1	1
545855_0049_FC61RLR:2:2:5478:9346	TTC(12) 	12			1	CN_056906	TCTTTCTGTCCCCTAGCCCC	CN_097503	CGTCTAGCCAAGGAAAATTGG	TTC(12) 	12	1			1	1	1	1
545855_0049_FC61RLR:2:57:15875:17356	TCTG(12) 	12			1	CN_008876	TTTTCAGAGGGTTTGTAGGTGG	CN_022930	TGTGCGGTTATAATTATTTGGAGG	TCTG(12) 	12	1			1	3	1	1
545855_0049_FC61RLR:2:69:16164:6225	TGC(12) 	12			1	CN_090248	GCACACTCTCCAGCACACG	CN_060315	TGGAACACCTTCCACAAACC	TGC(12) 	12	1			2	1	1	1
545855_0049_FC61RLR:2:76:12228:14649	AAGGC(15) AAGGC(15) 	30			1	CN_013252	CAAAGGAAGCAGAGCAAGGG	CN_093860	ATCTGCTCCAGCAACACTGG	AAGGC(15) AAGGC(15) 	30	1			1072	1273	3	105
545855_0049_FC61RLR:2:4:2963:8266	AAGC(12) 	12			1	CN_025204	ACTTTCCAGGGTTCTGCTGC	CN_092346	TCCCAATTGCCTTTAGGTCC	AAGC(12) 	12	1			1	1	1	1
545855_0049_FC61RLR:2:7:17304:12131	AAAC(12) 	12			1	CN_093383	CCCTAACAAGACCAGAGTTGTTCC	CN_019576	TCAAACCATTGATTTCCTGGC	AAAC(12) 	12	1			1	1	1	1
545855_0049_FC61RLR:2:73:17911:5981	ATAC(12) ATGC(12) ATAC(12) ATGC(12) 	48			1	CN_099317	TGGTTGGACTTGATCTGAAGG	CN_040661	TGCTTACTTAGCCATGACTGC	ATAC(12) ATGC(12) ATAC(12) ATGC(12) 	48	1			2	3	1	1
545855_0049_FC61RLR:2:59:18835:5933	TCTGG(15) 	15			1	CN_030093	CTCTGCAGGGCTGCCTCC	CN_086389	AATTCACCTCTGTAGGGAGAGCG	TCTGG(15) 	15	1			13	1	1	1
545855_0049_FC61RLR:2:81:12071:15762	TGCC(12) TGCC(12) 	24			1	CN_027374	TCACAGAACTTCCCTTCCCC	CN_095059	CCATTTGGAAGAATGTTAATCTGC	TGCC(12) TGCC(12) 	24	1			3	4	3	3
545855_0049_FC61RLR:2:62:15540:15461	AACCCT(24) AACCCT(18) 	42	AACCCT 		1	CN_069190	GGCTTTGTGGTTTTCTCAATCC	CN_063168	CAAAACCTTCCTCCGTCTTCC	AACCCT(24) AACCCT(18) 	42	1	AACCCT 		3935	7	1	1
545855_0049_FC61RLR:2:80:18503:10734	ATGC(12) 	12			1	CN_038549	ATTGCTGCTGCTTTCAGCC	CN_081334	TGACATAAAATATGGCAGGGG	ATGC(12) 	12	1			2	1	1	1
545855_0049_FC61RLR:2:65:18584:15829	TGC(12) 	12			1	CN_019264	TTCCAAAGCCAGAGAGAGCC	CN_037615	TTCAAAGGCTCTGTGAGGAGC	TGC(12) 	12	1			4	6	2	1
545855_0049_FC61RLR:2:63:11665:15054	AAC(12) 	12			1	CN_033345	GAGACCGATCTCGTATGCCG	CN_040482	AGAAGATCGGAAGAGCGTCG	AAC(12) 	12	1			16763	57389	15085	534
545855_0049_FC61RLR:2:51:4738:11204	AT(12) AT(12) 	24			1	CN_066213	TGTAAAATTGGGTCATTCGGC	CN_068758	CAAGGACAACAACATGGAGCC	AT(12) AT(12) 	24	1			2	2	2	2
545855_0049_FC61RLR:2:69:15454:5266	AGAGC(15) 	15			1	CN_027732	CAGCCTCCCTCCTGCTGC	CN_038882	GAGGGTGAGAGGAAAGAAACAAGC	AGAGC(15) 	15	1			2	3	2	2
545855_0049_FC61RLR:2:58:14663:18315	AACCCT(30) AACCCT(30) 	60			1	CN_087249	CAGCACATCCAAAACCTTGC	CN_023790	TGGAGCTCCTGTCTTTGTGG	AACCCT(30) AACCCT(30) 	60	1			4445	3389	7	192
545855_0049_FC61RLR:2:2:16421:10735	AACCCT(18) 	18			1	CN_027423	ATTTCTGCCTCAAACTCGGC	CN_092908	GCAAGGTTTTGGATGTACCG	AACCCT(18) 	18	1			965	1314	6	5
545855_0049_FC61RLR:2:8:7142:6173	AAAC(12) AAAC(12) 	24			1	CN_023756	GTTTCCCTGCCAAGCATCC	CN_080337	CCAGGGCCTCTCCTTCTAGC	AAAC(12) AAAC(12) 	24	1			1	4	1	1
545855_0049_FC61RLR:2:3:8197:17627	AAC(12) AAC(12) 	24			1	CN_002826	GCAAAACCTCTGAAGAGCTGC	CN_061875	TTATGATCCAAAACCTCCGC	AAC(12) AAC(12) 	24	1			2	2	1	1
545855_0049_FC61RLR:2:75:12140:19791	AAAC(12) 	12			1	CN_096093	ATCGGAAGACCGGTTCAGC	CN_039074	GAAAAGGGGAGGATCCCG	AAAC(12) 	12	1			141	1	1	1
545855_0049_FC61RLR:2:8:15117:2903	ATT(12) ATT(12) 	24			1	CN_058032	AAATGTTGCTGTCTTGGTAGCC	CN_044422	TTACATCAAATGCTTTCCTGCC	ATT(12) ATT(12) 	24	1			1	1	1	1
545855_0049_FC61RLR:2:84:15012:8564	AAAT(12) AAAT(12) 	24			1	CN_054285	GTGCCTGTGGTGCTAGAGGG	CN_070738	ACAGCCTGCCGTCTTAAAGG	AAAT(12) AAAT(12) 	24	1			2	1	1	1
545855_0049_FC61RLR:2:8:19246:2390	AAAT(12) AAAT(12) 	24			1	CN_026480	AAAGCAACTATTTCTGCTCCCC	CN_026480	AAAGCAACTATTTCTGCTCCCC	AAAT(12) AAAT(12) 	24	1			2	2	2	1
545855_0049_FC61RLR:2:80:13187:12539	TGCC(12) 	12			1	CN_066532	CGGGCTCTCAGGAACAGC	CN_093892	CTACGCTGTAGCCCTGCTCG	TGCC(12) 	12	1			1	101	1	1
545855_0049_FC61RLR:2:59:15881:18715	ACC(12) ACC(12) 	24			1	CN_082730	TTCTAGCCTAAAAGACTTGCAGC	CN_032614	TTGAACAGCTTCTGTCTGCC	ACC(12) ACC(12) 	24	1			2	1	2	1
545855_0049_FC61RLR:2:51:19513:4667	AACCCT(24) 	24			1	CN_053963	TTTCGCATGATCAGTGTCCC	CN_030692	TCCTTACTGCAGAGGCATGG	AACCCT(24) 	24	1			2223	1	0	1
545855_0049_FC61RLR:2:8:2702:5434	TCC(12) TCC(12) 	24			1	CN_083961	TCTTGCTCTGTTTGTTGGGC	CN_065141	GGAAAGTGGGACTGAGGAGG	TCC(12) 	12	1			3	4	3	1
545855_0049_FC61RLR:2:51:11070:14177	TGC(12) 	12			1	CN_041381	TGCAACGAGGATCTGTGAGC	CN_062408	GAAGTGGTTTTCCCAGTGCC	TGC(12) 	12	1			4	3	0	1
545855_0049_FC61RLR:2:80:2609:8577	AAAT(12) AAAT(12) 	24			1	CN_085368	AGAGACCTCCCGAGAGATGG	CN_056436	GCTCAGTGACACAGATAATGGC	AAAT(12) AAAT(12) 	24	1			2	2	2	1
545855_0049_FC61RLR:2:67:6081:17482	AAAT(20) AAAT(20) 	40			1	CN_068228	ATTTATTTATTTATTTTGCAGTGAGGCTCC	CN_023264	CTCCTCACTGAGTTAAGGGGTAAAAGG	AAAT(20) 	20	1			2	1	2	1
545855_0049_FC61RLR:2:51:16362:6925	AAAAC(15) 	15			1	CN_014724	GAGACCGATATCGTATGCCG	CN_040482	AGAAGATCGGAAGAGCGTCG	AAAAC(15) 	15	1			38448	57389	445	1118
545855_0049_FC61RLR:2:60:12059:19987	AACCCT(18) 	18			1	CN_053590	CAAAACCTTCCTCCCTCTTCC	CN_069190	GGCTTTGTGGTTTTCTCAATCC	AACCCT(18) 	18	1			2818	3935	32	48
545855_0049_FC61RLR:2:74:11377:7301	AC(34) AC(18) 	52	AC 		1	CN_054779	CAGAACATTCATTGCACCCC	CN_079116	CTCTCCCCTCAGCACACACC	AC(34) AC(18) 	52	1	AC 		1	1	1	1
545855_0049_FC61RLR:2:9:10413:17982	ATC(12) ATC(12) 	24			1	CN_080087	TGGATAAGCAGACTCCGAGC	CN_011945	GGGGTTAAGCATCAACAGGC	ATC(12) ATC(12) 	24	1			1	1	1	1
545855_0049_FC61RLR:2:84:11907:19539	AAAC(12) 	12			1	CN_014724	GAGACCGATATCGTATGCCG	CN_040482	AGAAGATCGGAAGAGCGTCG	AAAC(12) 	12	1			38448	57389	445	1118
545855_0049_FC61RLR:2:65:13583:5559	TTCCC(25) TCCCC(15) TTCCC(15) 	55			1	CN_059060	GGGAAGAGAAGGGAAGGG	CN_052998	CTCCCCTCCCAATAAACCC	TTCCC(25) TCCCC(15) 	40	1			25	1	1	1
545855_0049_FC61RLR:2:83:2605:8522	TTCC(16) TTCC(16) 	32			1	CN_087250	ACCGAATATTTCCCACTCGG	CN_012631	CCCGGGATAAGGAAGTTTGG	TTCC(16) TTCC(16) 	32	1			1	1	1	1
545855_0049_FC61RLR:2:76:14409:11030	AGGG(12) AGGG(12) 	24			1	CN_008951	AAAACAACCAATGGGGAACG	CN_041018	TATCTGTTGGGGTCCCTCCC	AGGG(12) AGGG(12) 	24	1			333	4	1	1
545855_0049_FC61RLR:2:71:15336:9676	TCC(12) 	12			1	CN_002604	CCCACTTCCAAGTACCACCG	CN_027256	AACACAGCACCACAGTTGGG	TCC(12) 	12	1			1280	1346	130	149
545855_0049_FC61RLR:2:64:19244:15287	AC(16) AC(16) 	32			1	CN_074429	TTGTTTACATCCTGAATGTTCCC	CN_032462	TTGTTCCTGTGATGTTCTTTATCC	AC(16) AC(16) 	32	1			1	1	1	1
545855_0049_FC61RLR:2:66:6155:8958	AGAGC(15) 	15			1	CN_012276	ACATCCAAAGCAGAGTGGGC	CN_050023	GTCCTTCCTGCATCCAGAGC	AGAGC(15) 	15	1			2	1	1	1
545855_0049_FC61RLR:2:2:4399:9898	TGC(12) TGC(12) 	24			1	CN_084657	TTGGTCACTGCTGAGCTTGC	CN_056766	TGCTGAGCCCATTACTTTGG	TGC(12) TGC(12) 	24	1			3	3	2	2
545855_0049_FC61RLR:2:69:17831:3053	TGC(12) 	12			1	CN_049649	CCATTCTCACCTTGAAGCCC	CN_050665	GCATCAACACTGAGCAACAGC	TGC(12) 	12	1			90	1151	3	1
545855_0049_FC61RLR:2:75:6104:12373	TCC(12) 	12			1	CN_049241	CAGAGCCAACTCCAACTCCC	CN_047056	AAACTCTCTGTCCATGTCGGC	TCC(12) 	12	1			3	2	1	1
545855_0049_FC61RLR:2:73:16505:1181	AAAC(12) AAAAC(15) 	27			1	CN_078977	CCTCATCTCTACTCGTCTGAAGC	CN_074567	ATATCAAGGAATTGTCTTGTAAATCC	AAAC(12) AAAAC(15) 	27	1			1	1	1	1
545855_0049_FC61RLR:2:76:5775:4212	TCC(12) TCC(12) 	24			1	CN_005638	CCCAACCACTCCATGATTCC	CN_042083	GTTCTGTCCTTGTCCCCTGC	TCC(12) TCC(12) 	24	1			3	1	1	1
545855_0049_FC61RLR:2:69:7646:7358	AC(12) 	12			1	CN_077591	TCCAGAAAAGGCCTACCTGC	CN_098493	TCCCAATACGAACGACTCCC	AC(12) 	12	1			1	1	1	1
545855_0049_FC61RLR:2:60:4156:10719	AAAAAG(18) 	18			1	CN_073905	GGAAAACGCAGAATTACAAGAAGC	CN_054523	ACCTAGTACATTATCTCATCACTTTTACCC	AAAAAG(18) 	18	1			3	1	1	1
545855_0049_FC61RLR:2:52:2756:15946	TTCC(12) 	12			1	CN_054348	CATTGCGTCAATTAAAATCCG	CN_017617	GTCTGCATTCTCCAGGGACC	TTCC(12) 	12	1			1	3	1	1
545855_0049_FC61RLR:2:8:3727:8155	ATT(15) ATT(15) 	30			1	CN_017663	GGAAAGATGAAGGGATACTTCG	CN_042068	TCTTAAGAGTTCACAAACAGTAGCC	ATT(15) 	15	1			2	1	1	1
545855_0049_FC61RLR:2:61:15789:11497	TTGG(12) 	12			1	CN_025359	TTTGCAGTTAAAAGCAATAGGAGG	CN_079685	TGCTTTAAAGAAGGTCAGTTCGG	TTGG(12) 	12	1			3	1	1	1
545855_0049_FC61RLR:2:69:4061:11354	AAAG(12) AAAG(12) 	24	AAAG 		1	CN_026255	TGCACAGGCCTCTTCCTCC	CN_095356	GGGAATGGGAAATGATGTGC	AAAG(12) AAAG(12) 	24	1	AAAG 		1	4	1	1
545855_0049_FC61RLR:2:7:5211:19808	AACCCT(30) 	30			1	CN_010008	CCTTTCTGCAAGGGTTAGGG	CN_053963	TTTCGCATGATCAGTGTCCC	AACCCT(30) 	30	1			3074	2223	53	104
545855_0049_FC61RLR:2:5:3754:10015	AGGG(16) 	16			1	CN_043911	CTGTGAAAGAAAAGTGCATCCC	CN_019725	GAAGGATACTGGCACCCACG	AGGG(16) 	16	1			4	1	1	1
545855_0049_FC61RLR:2:70:17010:10535	TCC(12) 	12			1	CN_032929	ACACAAATAAATGAGAAGATGCG	CN_011111	AAACCTTCTTTTGCCAATTCC	TCC(12) 	12	1			6	5	3	3
545855_0049_FC61RLR:2:60:7980:14646	AAAG(12) 	12			1	CN_089182	TTACTCTTGGCAGGCCTTGG	CN_037774	AGCCCATGGGAAATAGACCC	AAAG(12) 	12	1			2	1	1	1
545855_0049_FC61RLR:2:69:12045:9032	TGCC(12) 	12			1	CN_028059	TCCTAAACTGGGAAGTGAGTGG	CN_034654	AAACACTCCTGAGGAAGGCG	TGCC(12) 	12	1			4	1	1	1
545855_0049_FC61RLR:2:50:9332:5949	AAC(12) 	12			1	CN_099117	CAGTTAAGGATGGCTTCCGC	CN_032026	TACCAGTCAGCAGCTTTGGC	AAC(12) 	12	1			2	1	2	1
545855_0049_FC61RLR:2:79:6203:11316	AACCCT(18) AACCCT(24) AACCCT(24) 	66			1	CN_087249	CAGCACATCCAAAACCTTGC	CN_053963	TTTCGCATGATCAGTGTCCC	AACCCT(18) AACCCT(24) AACCCT(24) 	66	1			4445	2223	45	405
545855_0049_FC61RLR:2:82:10660:1956	AGCC(12) AGCC(12) 	24			1	CN_027880	CATGAAGTCTGTACTTGTGGTTGG	CN_066910	CGGAATCAATTCAGAGCACC	AGCC(12) AGCC(12) 	24	1			1	2	1	1
545855_0049_FC61RLR:2:7:7539:6722	AGCC(12) AGCC(12) 	24			1	CN_018232	CTCAGCTGGGGTGAGGAGG	CN_010144	GAATTGTCACACACAGGGCG	AGCC(12) AGCC(12) 	24	1			2	3	1	1
545855_0049_FC61RLR:2:53:2842:6967	AACCCT(18) AACCCT(18) AACCCT(18) 	54			1	CN_021100	CTCTTCCTCATCCTGCTAGGG	CN_053963	TTTCGCATGATCAGTGTCCC	AACCCT(18) AACCCT(18) AACCCT(18) 	54	1			802	2223	5	2
545855_0049_FC61RLR:2:84:2431:15844	TGC(12) 	12			1	CN_008145	AACTCAGCAGGTTTCAGCAGG	CN_097231	CTCAAGATGCTCCTGGGTCC	TGC(12) 	12	1			1	1	1	1
545855_0049_FC61RLR:2:67:14461:19299	TTC(39) TTC(39) 	78			1	CN_003125	GCAAACAAGAAATGTCGATGTAGC	CN_026509	ACGCAGAATTCTCAGACCCC	TTC(39) TTC(39) 	78	1			1170	1381	759	1
545855_0049_FC61RLR:2:61:13981:4907	AGGG(12) AGGG(12) 	24			1	CN_089656	CTCCGAGCTTTGTCTGAGGC	CN_095522	ATCCTGGGAAAGGAAGGAGG	AGGG(12) AGGG(12) 	24	1			2	4	2	1
545855_0049_FC61RLR:2:56:6493:10954	AAAG(12) ACC(12) 	24			1	CN_071302	CCTTTTGCTAGAAAGGGAGTGG	CN_021631	GGTGGTGTTAGAGAAGAAAGCTCC	AAAG(12) 	12	1			1	1	1	1
545855_0049_FC61RLR:2:69:3208:7637	TTC(24) 	24			1	CN_079358	CTTCTCCAATCGCAAGAGG	CN_048695	TGGCAAACAAGAAATGTCG	TTC(24) 	24	1			1634	30	24	8
545855_0049_FC61RLR:2:65:16006:4708	TCC(12) 	12			1	CN_007610	GGGAGCACGAGGCTGAGG	CN_095442	CCCCGTTTATAGAGAAGGCAGG	TCC(12) 	12	1			1	1	1	1
545855_0049_FC61RLR:2:83:17660:9367	TTGG(12) 	12			1	CN_092951	CAAGTTTTGATTAATAATTGGTTGGG	CN_075071	AGGTTACTGAACTTTCCCTAATGC	TTGG(12) 	12	1			1	1	1	1
545855_0049_FC61RLR:2:7:11392:10706	AC(12) AC(12) AC(12) 	36			1	CN_020928	GCAATTCATTAACTTACTGTTACACTTCC	CN_054660	GAAACCAGCCCAAATGAAGG	AC(12) AC(12) AC(12) 	36	1			2	2	2	2
545855_0049_FC61RLR:2:63:1185:10253	AAAAC(15) 	15			1	CN_013394	GGTTTGTACTACGTTTTGCAGGG	CN_072995	CTTGCCTCATCTTAGGCTGC	AAAAC(15) 	15	1			1	1	1	1
545855_0049_FC61RLR:2:80:9030:1775	TTC(12) 	12			1	CN_023154	TTCAATTTCCTGAGGTGGATAGC	CN_080203	TGGCCCATCTACCACTGACC	TTC(12) 	12	1			1	1	1	1
545855_0049_FC61RLR:2:64:16467:13830	TTC(12) TTC(12) 	24			1	CN_029111	ACATGGTGCTCAACCTGTCC	CN_026207	CTGTGCCTTCCTCTTCCACC	TTC(12) TTC(12) 	24	1			4	4	0	3
545855_0049_FC61RLR:2:76:7881:16930	ATGG(44) ATGG(44) 	88			1	CN_027727	AGCAGCCAAGAGGATTCCC	CN_080018	TGAGACTGGGACACTCAGGG	ATGG(44) ATGG(44) 	88	1			2	3	2	1
545855_0049_FC61RLR:2:58:15050:19656	AGGG(12) AGGG(12) 	24			1	CN_033676	AAGCAGAGTTCATCCTGCCC	CN_020502	TGGAGAACTCCATGCACAGG	AGGG(12) AGGG(12) 	24	1			2	2	2	2
545855_0049_FC61RLR:2:68:6681:13317	TGGG(12) 	12			1	CN_062917	CTGTGTCACAATGGCCGC	CN_006868	CTGTCCCTGCTGCTTCTCC	TGGG(12) 	12	1			422	310	45	1
545855_0049_FC61RLR:2:2:3192:19172	AACCCT(24) AACCCT(24) AACCCT(24) 	72			1	CN_075686	CTTTAGCATGGTCAGTGTCCC	CN_018979	TTAGGGGTAGGCATCAGGG	AACCCT(24) AACCCT(24) 	48	1			640	192	27	1
545855_0049_FC61RLR:2:67:1841:9995	AAC(12) AAC(12) 	24			1	CN_077750	CTCGTGCCTCAGACTCATGG	CN_029704	CTTGCCCTTTAAGCCCTGG	AAC(12) AAC(12) 	24	1			1	2	1	1
545855_0049_FC61RLR:2:78:10028:16136	AGCTG(15) 	15			1	CN_087997	AGGAAAAGAGGCTGAAGGGG	CN_029955	GAAAGGGTTTGCAGGTTTGC	AGCTG(15) 	15	1			1	4	1	1
545855_0049_FC61RLR:2:2:11862:5606	AACCCT(18) AACCCT(18) 	36			1	CN_027382	TGTTTGGGACAAACCACAGC	CN_014944	GTATCCCTGGGAATCCTGGC	AACCCT(18) AACCCT(18) 	36	1			16	28	4	2
545855_0049_FC61RLR:2:8:6051:6390	AAAC(12) 	12			1	CN_044761	TGAGCACCAGCAAAGAGGG	CN_068176	AGGCTATCACGATTCCTGGG	AAAC(12) 	12	1			1	1	1	1
545855_0049_FC61RLR:2:53:8866:19386	AATG(12) 	12			1	CN_089981	GCAGTTCAAAATGTCGCTTCC	CN_045179	TCCCTCTTGTGTTGCTGTCG	AATG(12) 	12	1			1	1	1	1
545855_0049_FC61RLR:2:65:15516:9302	TGC(12) TGC(12) 	24			1	CN_029022	CAGCAGGCTGTGCTCTCG	CN_057195	TCCCAGCAGCAGGAGACG	TGC(12) TGC(12) 	24	1			17	76	14	1
545855_0049_FC61RLR:2:6:6157:10457	AAC(12) 	12			1	CN_062739	GGTGCTCAGGACAGGCCC	CN_099528	CCTTTGCCACAATTCAACCC	AAC(12) 	12	1			1	1	1	1
545855_0049_FC61RLR:2:58:12017:18786	AGCC(12) AGCC(12) 	24			1	CN_030645	CCTGATGTTTACTCTGGAGGTGC	CN_001815	TGTTGCACAAGGATTCCAGG	AGCC(12) AGCC(12) 	24	1			1	2	1	1
545855_0049_FC61RLR:2:55:18211:7642	AGGG(12) AGGG(12) 	24			1	CN_032348	TCAGTCAACTCGCCTTTCCC	CN_028627	AAACGATTGCTTTGGCTTGG	AGGG(12) AGGG(12) 	24	1			4	1	2	1
545855_0049_FC61RLR:2:78:14238:7330	TTGG(12) 	12			1	CN_080622	TGAAGCTGAACCTGCACACC	CN_015491	AAGCTGAAACTGCAAACCAGC	TTGG(12) 	12	1			1	2	1	1
545855_0049_FC61RLR:2:80:6909:10635	AAC(12) 	12			1	CN_016885	TCTCGTATGCCGTCTTCTGC	CN_090330	CGGAAGAGCGTCGTGTAGG	AAC(12) 	12	1			16446	56564	386	1
545855_0049_FC61RLR:2:71:5980:15805	AAAAG(15) AAAAG(15) 	30			1	CN_044072	TTGAACCTTCTCAGTTCTTTCCG	CN_096150	TGACCAAGTGCTGTGATCTGG	AAAAG(15) AAAAG(15) 	30	1			4	2	1	1
545855_0049_FC61RLR:2:5:18602:9285	AAAC(12) TCC(12) 	24			1	CN_014631	TTTCTTTTGTTTGGTTTGGAGG	CN_091154	CATAGATCTCAGGGGCTGACG	AAAC(12) TCC(12) 	24	1			1	1	1	1
545855_0049_FC61RLR:2:61:14967:14717	AAGT(12) 	12			1	CN_017645	TGGTTTCAATTTCCTTATGCCC	CN_072419	AGTGAGAAGGCAAAGGTGGG	AAGT(12) 	12	1			551	605	42	54
545855_0049_FC61RLR:2:59:18244:4160	TTC(12) 	12			1	CN_028011	CCAAAATTGCTGTTGTGTTCG	CN_088212	AAGAAGGAGGAACGCTTTGG	TTC(12) 	12	1			2	1	2	1
545855_0049_FC61RLR:2:3:12139:9496	TCC(12) 	12			1	CN_040226	CGTGTTTGACACCTTGTGCC	CN_081008	CGTCTCGGAGGAAAACATGC	TCC(12) 	12	1			2	2	2	2
545855_0049_FC61RLR:2:66:13067:14398	AC(32) AC(14) AC(44) 	90	AC 		1	CN_028704	TACACAGAGCCACGGAAAGG	CN_067708	CTCCCGCCCAAGTAAGCC	AC(32) AC(14) AC(44) 	90	1	AC 		3	1	1	1
545855_0049_FC61RLR:2:69:1186:14128	ATT(15) 	15			1	CN_028524	TGCAAAGAACACTTTAAGAACTTTACC	CN_066028	AAAACTTCCCATAACATATTTCAGC	ATT(15) 	15	1			7	1	1	1
545855_0049_FC61RLR:2:60:7313:10443	AAGGC(15) AAGGC(15) 	30			1	CN_027776	GAGACTCGGAGTGCCTTTCC	CN_093860	ATCTGCTCCAGCAACACTGG	AAGGC(15) 	15	1			1292	1273	1047	8
545855_0049_FC61RLR:2:60:10880:8385	AAAAC(15) 	15			1	CN_064087	CCAAATTTCCGTTTCCTCTGC	CN_093753	CTGCCACAGTGAGCCAGC	AAAAC(15) 	15	1			3	2	2	1
545855_0049_FC61RLR:2:7:10928:8935	TCC(12) TCC(12) 	24			1	CN_027256	AACACAGCACCACAGTTGGG	CN_038986	CTTGCACAGAAGAACGTGCC	TCC(12) TCC(12) 	24	1			1346	1247	35	87
545855_0049_FC61RLR:2:65:7577:10955	AAAT(12) 	12			1	CN_086686	TGTTTTGAAACAGGGTGTGG	CN_076827	TCTTGTGCCATTGACTTAGGG	AAAT(12) 	12	1			2	4	2	2
545855_0049_FC61RLR:2:82:12956:12498	TTCC(12) 	12			1	CN_002580	TGGTAAAACTGCTTAGTTGCTGC	CN_062391	TGCATCAAGGAATGAAGGC	TTCC(12) 	12	1			1	1	1	1
545855_0049_FC61RLR:2:6:15419:10505	AAAT(12) 	12			1	CN_001531	CAACAGTGGAATTTAAACTTGGG	CN_093851	TGTGTTATATGAAGAGAATTGTAGGGC	AAAT(12) 	12	1			3	2	2	2
545855_0049_FC61RLR:2:84:3280:15249	AAAT(12) AAAT(12) 	24			1	CN_075765	TGAAAGGAGTTTCACATTAGGC	CN_075765	TGAAAGGAGTTTCACATTAGGC	AAAT(12) AAAT(12) 	24	1			2	2	2	1
545855_0049_FC61RLR:2:4:11485:6610	TGC(12) 	12			1	CN_011156	CAGACTTCCTGCTGCTGCC	CN_083728	GCCAGGTGGAATTTGTGCC	TGC(12) 	12	1			17	19	13	1
545855_0049_FC61RLR:2:75:13279:1610	TC(12) TC(12) 	24			1	CN_071880	TCATCCTCCTCAAGCTAACCC	CN_022518	TCATTAAGGAAGAAAGCACAAAGG	TC(12) TC(12) 	24	1			1	2	1	1
545855_0049_FC61RLR:2:4:16754:14506	TTCC(12) 	12			1	CN_016985	TTTTCAGTGGTGCCCAGC	CN_067603	GGCAACCTGTTCAGTCTCAGC	TTCC(12) 	12	1			54	2	2	2
545855_0049_FC61RLR:2:85:7835:5174	AAAAC(20) 	20			1	CN_088432	CCAAGTGGTCTGATGTTGATCC	CN_060429	TCTCAGCAGCCAAACTGAGC	AAAAC(20) 	20	1			3	2	2	2
545855_0049_FC61RLR:2:9:8252:16146	TGC(12) TGC(12) 	24			1	CN_043281	TTACAGCCTTGGGAAGGAGG	CN_029393	GTGTTCTCTTAAACCCGGCG	TGC(12) TGC(12) 	24	1			810	741	0	264
545855_0049_FC61RLR:2:76:11937:11301	AAAG(12) AAAG(12) 	24			1	CN_022793	GAGGAATGGAGGGGTCTGG	CN_077168	TTTCTTTGGCAAACAGCTTCC	AAAG(12) AAAG(12) 	24	1			2	2	1	1
545855_0049_FC61RLR:2:63:3291:6676	TGC(12) 	12			1	CN_021775	AAAGGAGAGAGAGCCTGTCAGC	CN_039985	AGGATGGAGGATCCCTTTGG	TGC(12) 	12	1			1	1	1	1
545855_0049_FC61RLR:2:81:13439:9641	TTCC(12) TTCC(12) 	24			1	CN_002282	ATCCTGCCTTCCTGATGAGC	CN_016843	GCCCACAGTCTCCTGTTGC	TTCC(12) TTCC(12) 	24	1			1	2	1	1
545855_0049_FC61RLR:2:62:4984:4212	AGTG(12) 	12			1	CN_058008	GCAGTAAATTTTCTCCCAGATTGC	CN_057441	ACACCATGTGTATGGCAGGG	AGTG(12) 	12	1			3	4	1	1
545855_0049_FC61RLR:2:81:14855:20147	TC(12) 	12			1	CN_088276	AGACTGTACAGAGAGTGCCTGCC	CN_005248	ATTTTCAGCCAGGAAGACCG	TC(12) 	12	1			2	2	2	2
545855_0049_FC61RLR:2:72:10869:18282	TCC(15) TCC(15) 	30			1	CN_012860	CCACATGAGGCCAGTCTGC	CN_093868	GAGGAATTGCCATTCTGAGAGG	TCC(15) 	15	1			2	2	2	1
545855_0049_FC61RLR:2:52:2953:1598	AAC(12) AAC(12) 	24			1	CN_009985	AACTCACACACAGTGATAAAGTTAGGC	CN_025560	CTCCACCAGCACTGCACC	AAC(12) AAC(12) 	24	1			1	1	1	1
545855_0049_FC61RLR:2:71:12510:7430	TTC(18) TTC(18) 	36			1	CN_059990	GCAGGCAAACAAGAAATGTCG	CN_026509	ACGCAGAATTCTCAGACCCC	TTC(18) TTC(18) 	36	1			1342	1381	448	85
545855_0049_FC61RLR:2:75:10630:2715	AACCCT(18) AACCCT(18) 	36			1	CN_098254	TCCTAAACCTATGCGTCCCC	CN_053590	CAAAACCTTCCTCCCTCTTCC	AACCCT(18) AACCCT(18) 	36	1			1	2818	1	1
545855_0049_FC61RLR:2:59:7577:9600	TCC(18) 	18			1	CN_048884	TGCTCCCAGGATGGGTCC	CN_094269	ACTCAGCAAGCCTGAGCAGC	TCC(18) 	18	1			5	4	1	1
545855_0049_FC61RLR:2:73:4275:17489	ACC(12) ACC(12) 	24			1	CN_072918	CCCAGAGGAGGTTGAAAGACC	CN_014630	TCAGGTCACTGTGCTGTCCC	ACC(12) ACC(12) 	24	1			1	1	1	1
545855_0049_FC61RLR:2:66:6115:5555	AAAG(12) 	12			1	CN_035074	GCTCTCACACCAAACCCAGC	CN_005660	TGTCCTGGGTCATTAAACATGC	AAAG(12) 	12	1			3	1	1	1
545855_0049_FC61RLR:2:50:2918:8814	AACCCT(18) AACCCT(18) AACCCT(18) 	54			1	CN_082806	TCATCCTGCCAGGTTTAGGC	CN_027717	TGTGCTTAACTCAGCCTGCC	AACCCT(18) AACCCT(18) AACCCT(18) 	54	1			778	2820	1	6
545855_0049_FC61RLR:2:4:15609:19612	AAAT(12) AAAT(12) 	24			1	CN_043309	CCTGATGCAAAGCCATACCC	CN_030446	GGAAGTATTCAGTGGTGTGGAGG	AAAT(12) AAAT(12) 	24	1			1	2	1	1
545855_0049_FC61RLR:2:72:14375:19206	TCTG(12) 	12			1	CN_072988	GAGACAGGCCCACAGAGAGG	CN_031618	AGCACGTGTGTCTCCAGAGC	TCTG(12) 	12	1			1	1	1	1
545855_0049_FC61RLR:2:67:16428:16700	ACC(12) 	12			1	CN_031279	TGGCTTTGCTAAGCATTTACG	CN_075825	TTTCCTGGAGTGGATTTCCG	ACC(12) 	12	1			499	560	0	7
545855_0049_FC61RLR:2:81:5523:3434	AAAC(16) AAAC(16) 	32			1	CN_077203	CACACACTTCCTCCCCATGC	CN_070852	TTCCACATCCTCTGCTGTGC	AAAC(16) AAAC(16) 	32	1			2	1	1	1
545855_0049_FC61RLR:2:2:8753:20285	AAAT(12) 	12			1	CN_090089	AAAATTGCTCCCCATAGTGGC	CN_032918	TTTACTTTGCTTATAAGTAGTGCCTTGG	AAAT(12) 	12	1			1	1	1	1
545855_0049_FC61RLR:2:76:16204:18859	TC(14) 	14			1	CN_099699	ACCCACAACACGGTAATGCG	CN_025544	TCTATTGGCAGCAGAGCACG	TC(14) 	14	1			628	1029	60	58
545855_0049_FC61RLR:2:56:3858:19401	AC(12) 	12			1	CN_050350	AGTTCAAACGGGAGTCCTGC	CN_032220	ATGCTAGTTTTGTGCAGCCG	AC(12) 	12	1			83	3	1	1
545855_0049_FC61RLR:2:67:5838:3489	AACCCT(18) 	18			1	CN_027423	ATTTCTGCCTCAAACTCGGC	CN_009509	AAGAAGAGGAGGCTGCAAGG	AACCCT(18) 	18	1			965	14	0	3
545855_0049_FC61RLR:2:60:11926:5350	TC(36) TC(38) 	74	TC 		1	CN_085897	GCAAGTATGTTGTTTCCATAGGACC	CN_073335	TTGCTGATCTACAAACCCACG	TC(36) TC(38) 	74	1	TC 		2	2	2	2
545855_0049_FC61RLR:2:5:5151:1607	TC(12) 	12			1	CN_041203	CTTACCCGGTTGTCTGGGC	CN_026912	GGGAAGAGCCAAATGACACC	TC(12) 	12	1			1	1	1	1
545855_0049_FC61RLR:2:1:8242:5780	AAAT(12) AAAT(12) 	24	AAAT 		1	CN_017728	TCTCCTTGTAAAATTGAGATCCCC	CN_097713	CAGGCACTGTGATTACACCCC	AAAT(12) AAAT(12) 	24	1	AAAT 		2	2	2	2
545855_0049_FC61RLR:2:79:17608:10625	TCC(15) 	15			1	CN_088320	CAGGGGTAATAGGGTGGATGC	CN_096837	ACGAGCCCTGCTCAAAAGC	TCC(15) 	15	1			2	3	2	2
545855_0049_FC61RLR:2:75:14789:2545	AGGG(12) AGGG(12) 	24			1	CN_093266	CCACTTGGCAAAGTCTGTGG	CN_048137	TCCCTGGTGAGTTGTTTCCC	AGGG(12) AGGG(12) 	24	1			4	2	2	2
545855_0049_FC61RLR:2:64:18688:17838	ATC(12) 	12			1	CN_000370	TGCTGTTTTGAGCTCCTGG	CN_064954	AAAGAAAGCAAGCAGCACC	ATC(12) 	12	1			1	1	1	1
545855_0049_FC61RLR:2:5:8832:16148	TGC(12) 	12			1	CN_020568	ACGGTGCCATCACTTCCC	CN_032525	AACCGCAAACAAACTCCTCG	TGC(12) 	12	1			1	1	1	1
545855_0049_FC61RLR:2:8:1226:18492	AAAC(12) 	12			1	CN_014724	GAGACCGATATCGTATGCCG	CN_040482	AGAAGATCGGAAGAGCGTCG	AAAC(12) 	12	1			38448	57389	445	1118
545855_0049_FC61RLR:2:83:15572:18693	AACCCT(36) AACCCT(24) AACCCT(18) AACCCT(18) 	96	AACCCT 		1	CN_069190	GGCTTTGTGGTTTTCTCAATCC	CN_031660	TAGGGCACGTTAAGCACGG	AACCCT(36) AACCCT(24) AACCCT(18) AACCCT(18) 	96	1	AACCCT 		3935	45	5	8
545855_0049_FC61RLR:2:66:18736:19415	TGC(12) 	12			1	CN_074277	CTGATGGGTGAGCCCTGG	CN_051368	CAAGGCCTGTCCTGCTGC	TGC(12) 	12	1			1	2	1	1
545855_0049_FC61RLR:2:67:15615:3905	TGC(24) TGC(24) 	48	TGC 		1	CN_074468	CTCTGCCTGTTTTGGGTGG	CN_060244	GAGCAGAAAGCTGCAACTCC	TGC(24) TGC(24) 	48	1	TGC 		41	2	0	2
545855_0049_FC61RLR:2:50:18155:17569	AAAT(12) AAAT(12) 	24			1	CN_077884	TGAAAAGGCACAGGAAACACC	CN_059298	AGATAGCTGGGAAGATGGGC	AAAT(12) AAAT(12) 	24	1			2	2	2	2
545855_0049_FC61RLR:2:55:5213:9255	TCC(18) TCC(15) 	33			1	CN_002549	TGCACGATTCCTGCCTGC	CN_084270	TTGCAGTTCACCTGTAATCCTGG	TCC(18) TCC(15) 	33	1			599	3	0	1
545855_0049_FC61RLR:2:53:19058:13518	AAC(12) 	12			1	CN_043491	TCTGATACAAAATGAATTCAGGGG	CN_027288	TGTTGACAACCACACACATTGC	AAC(12) 	12	1			1	1	1	1
545855_0049_FC61RLR:2:65:2989:4719	TCC(21) 	21			1	CN_096421	CGTGACTACAAAACCCCACG	CN_026687	AAATGCGCACGGAGAAGG	TCC(21) 	21	1			3	3	2	1
545855_0049_FC61RLR:2:1:14830:3760	AAAT(12) AAAT(12) 	24	AAAT 		1	CN_039850	TGCACAGGAGGGGAAATAGG	CN_096466	TTTGTTAGGCCAGGAGGAGC	AAAT(12) 	12	1	AAAT 		1	2	1	1
545855_0049_FC61RLR:2:68:8915:16662	TGC(12) TGC(12) 	24	TGC 		1	CN_031263	CCATCCTGGCCCTAACTCC	CN_079085	CTGCTGCTGTGGACGAGG	TGC(12) 	12	1	TGC 		5	5	3	1
545855_0049_FC61RLR:2:1:12345:6184	TCC(15) 	15			1	CN_012893	CTTTTCCTGCTCCGTGTGC	CN_095341	GGCTCTGGTATGAGAGCAGG	TCC(15) 	15	1			2	2	2	2
545855_0049_FC61RLR:2:71:13077:5045	AC(14) AC(24) 	38	AC 		1	CN_004819	TGCTGTGTTTAAACTGCCTGG	CN_038202	TTAAGTGGCTTTTGTCATCACG	AC(14) AC(24) 	38	1	AC 		1	2	1	1
545855_0049_FC61RLR:2:72:7821:13431	AAAG(12) 	12			1	CN_002694	CCCTTTCCTAAAGAGGACTGTGC	CN_030324	GATCTTAATGCCTCAGCAAATAACC	AAAG(12) 	12	1			1	1	1	1
545855_0049_FC61RLR:2:2:16989:15590	AGTG(12) 	12			1	CN_008802	CAGGCCTGAACACTCCAGC	CN_073351	AAGCTCTGGGCTTGTTTTGC	AGTG(12) 	12	1			1	1	1	1
545855_0049_FC61RLR:2:9:8362:9091	ATT(12) ATT(12) 	24			1	CN_066188	TGCATTCATTCAACAGTATTTGC	CN_002127	TTGGAGCAGATCAAGTTGTGG	ATT(12) ATT(12) 	24	1			1	4	1	1
545855_0049_FC61RLR:2:61:8337:1692	ATT(12) 	12			1	CN_015292	TCAAAGGCTTCCCAATCTGC	CN_000452	TTCTACTTTGCACAGCAAGCG	ATT(12) 	12	1			2	1	1	1
545855_0049_FC61RLR:2:5:4555:3057	ATTTT(15) 	15			1	CN_079895	TTTGTGCAATTCAGCTGTGC	CN_008950	TCCTCCCCAAGAAATTCAGC	ATTTT(15) 	15	1			3	1	0	1
545855_0049_FC61RLR:2:2:19398:7430	TCTG(12) 	12			1	CN_069143	AAAGTCTTTCACCACACGAGTAGC	CN_078092	CTGGAAGAATTGCATGTGGC	TCTG(12) 	12	1			3	1	1	1
545855_0049_FC61RLR:2:80:14084:2208	TGC(15) TGC(15) 	30			1	CN_080741	CTGCTGCTGCTGAACAGAGG	CN_010940	GAGCATGGGGCTTGTCTCC	TGC(15) 	15	1			2	1	2	1
545855_0049_FC61RLR:2:75:6758:1392	TC(12) 	12			1	CN_026348	AATGGCAGATTGCAGGTTCC	CN_008448	CCTTACAGCGCTTCTGCTGC	TC(12) 	12	1			3	4	3	1
545855_0049_FC61RLR:2:2:11554:17067	AAGGGC(18) AAGGGC(18) 	36			1	CN_048245	CTTGCTGCAGGAAAACTGCC	CN_027649	CAAAGGCAGCACTCAAAGCC	AAGGGC(18) 	18	1			1	3	1	1
545855_0049_FC61RLR:2:79:17721:8403	TGC(12) 	12			1	CN_029636	TGTGATTTCAGAGTCTCTCAGGC	CN_042076	GGTACATGCTCAGCACACCG	TGC(12) 	12	1			1	2	1	1
545855_0049_FC61RLR:2:9:8294:3724	TC(12) TC(12) 	24			1	CN_027625	TTATTTACTCCCTCGCCCTCC	CN_081860	GAGGCAAAATAGGCTCCTGC	TC(12) TC(12) 	24	1			1	2	1	1
545855_0049_FC61RLR:2:59:15740:10431	AAGC(12) AAGC(12) 	24			1	CN_091661	AAAAGCCAAGCAAGCAAGG	CN_067660	CATTAATGATCCAGATGATGGG	AAGC(12) AAGC(12) 	24	1			4	2	3	1
545855_0049_FC61RLR:2:58:13212:13551	AACT(12) 	12			1	CN_014724	GAGACCGATATCGTATGCCG	CN_040482	AGAAGATCGGAAGAGCGTCG	AACT(12) 	12	1			38448	57389	445	1118
545855_0049_FC61RLR:2:7:9521:8598	AAC(12) AAC(12) 	24			1	CN_048749	AACCTCTAGGGAAATACTGGTTGG	CN_039205	TTTTCCTCCCCTTTTCCCC	AAC(12) 	12	1			2	4	2	1
545855_0049_FC61RLR:2:66:1853:5923	AACCCT(18) AACCCT(18) AACCCT(24) 	60			1	CN_060448	GCTTTGGGTTAGGCATCAGG	CN_034277	TCCAAAGACTAGGCGGAACC	AACCCT(18) AACCCT(18) AACCCT(24) 	60	1			49	478	13	5
545855_0049_FC61RLR:2:74:14211:2057	AGCCCT(18) 	18			1	CN_026115	ACTACCCCAACATTGCAGCC	CN_026669	CTTCCGCATTGTCAGTGTCC	AGCCCT(18) 	18	1			5	318	3	1
545855_0049_FC61RLR:2:8:15130:9096	TGGG(12) 	12			1	CN_088962	AACAACATTTCTTCCCTCCTGC	CN_036025	GCAAATGACAGAGTTTGCACC	TGGG(12) 	12	1			2	5	2	2
545855_0049_FC61RLR:2:60:5596:17573	AAAC(12) 	12			1	CN_078544	TTCAAAACCAGCTATGATCACC	CN_011100	GCAAGTATACCTCCCAAAACCC	AAAC(12) 	12	1			2	2	2	2
545855_0049_FC61RLR:2:51:2796:3024	AC(12) 	12			1	CN_033345	GAGACCGATCTCGTATGCCG	CN_040482	AGAAGATCGGAAGAGCGTCG	AC(12) 	12	1			16763	57389	15085	534
545855_0049_FC61RLR:2:1:9775:19949	ATC(12) ATC(12) 	24			1	CN_031334	TCTTTCCTGATTAGCATGTTTGG	CN_076146	TGCTCTGAACTTCTCCCTGG	ATC(12) ATC(12) 	24	1			1	2	1	1
545855_0049_FC61RLR:2:2:12166:2080	TGCC(12) 	12			1	CN_047225	TCATAACTGATGCAAGACAAAGG	CN_080048	AAAGGCTTAAGCAGGTCTACGG	TGCC(12) 	12	1			1	2	1	1
545855_0049_FC61RLR:2:6:9204:5330	TGCC(12) TGCC(12) 	24			1	CN_011158	GAGCAATGAGCAAGGCTGG	CN_072653	TGTGACACAGGAGCAGAATGG	TGCC(12) TGCC(12) 	24	1			1	2	1	1
545855_0049_FC61RLR:2:3:13250:10232	AC(16) 	16			1	CN_014068	AATTCAAGGAAGCAGGGCG	CN_049096	CACTTACCCTGCACTCCGC	AC(16) 	16	1			1	432	1	1
545855_0049_FC61RLR:2:81:3083:3213	AAC(12) 	12			1	CN_041844	TCTGCCACACAACTATTGCTCC	CN_042041	GGGAGAAGGGAGACCGGG	AAC(12) 	12	1			2	1	1	1
545855_0049_FC61RLR:2:81:4928:14796	AACTGG(18) AATCCC(24) 	42			1	CN_048912	CAAATCCCAATCCAAATCCC	CN_046338	GTTCTTAGACGGAGGGGTGC	AATCCC(24) 	24	1			2	1	1	1
545855_0049_FC61RLR:2:79:2078:12977	AAAC(16) 	16			1	CN_033345	GAGACCGATCTCGTATGCCG	CN_040482	AGAAGATCGGAAGAGCGTCG	AAAC(16) 	16	1			16763	57389	15085	534
545855_0049_FC61RLR:2:74:2585:4713	AACCCT(24) 	24			1	CN_069190	GGCTTTGTGGTTTTCTCAATCC	CN_054380	ACACTGATGATGCGAAAGGC	AACCCT(24) 	24	1			3935	3383	22	16
545855_0049_FC61RLR:2:9:10178:1366	AACCCT(18) AACCCT(18) 	36			1	CN_056440	TACATCCAAAACCTTGCCCC	CN_075609	GCTTTGTGGTTTTCTCAACCC	AACCCT(18) AACCCT(18) 	36	1			59	4075	2	7
545855_0049_FC61RLR:2:63:7475:9823	AC(12) AC(12) 	24			1	CN_040795	TCATCTGATCCATACCCCACC	CN_050567	CCTCTCTCCCTTTGACACGG	AC(12) AC(12) 	24	1			1	1	1	1
545855_0049_FC61RLR:2:64:9581:10579	TCC(12) 	12			1	CN_070315	TACTGCCCACTCCGTTCCC	CN_072211	CGCTCTGATGATGCTACTTAATCC	TCC(12) 	12	1			1	3	1	1
545855_0049_FC61RLR:2:53:17736:18103	TTC(12) 	12			1	CN_088983	GGAAGTTGCTGAGGCTGAGG	CN_043906	GGGAAGTTGCTGTTGATCTGC	TTC(12) 	12	1			1	1	1	1
545855_0049_FC61RLR:2:2:7918:3052	AGTG(12) 	12			1	CN_080717	CAATGCCATATACCAACCCC	CN_007373	TCAACCTCTGCTTCTTTGTCC	AGTG(12) 	12	1			1	1	1	1
545855_0049_FC61RLR:2:84:1900:16298	AGTGC(15) 	15			1	CN_065281	CCACAGTCCTGTGCCTTGG	CN_070447	AGGAAGTGCAGAGGAGGGG	AGTGC(15) 	15	1			3	1	1	1
545855_0049_FC61RLR:2:51:9319:9868	TGC(12) TGC(12) 	24			1	CN_058030	TCAGCATGCATGGCTTTAGG	CN_063713	CCAATGTAGCACTAAGAAGCAGC	TGC(12) TGC(12) 	24	1			19	11	5	2
545855_0049_FC61RLR:2:79:4978:1746	AAAC(16) AAAC(16) 	32	AAAC AAAC 	AAAC	1	CN_062033	TGCATGTGAATTGTCTGTCCC	CN_035066	CTTTCTCAGGTGTGGGGTGG	AAAC(16) AAAC(16) 	32	1	AAAC AAAC 	AAAC	3	3	2	1
545855_0049_FC61RLR:2:50:16477:1194	TCTG(12) 	12			1	CN_027644	AAACAATGTTCAGCCTGAGAGC	CN_062003	GGAACTTTCTGTAACTGTAACCAGTGC	TCTG(12) 	12	1			2	1	1	1
545855_0049_FC61RLR:2:57:17447:16071	AACCCT(24) AACCCT(24) 	48			1	CN_069190	GGCTTTGTGGTTTTCTCAATCC	CN_014859	CAAAACCTTGCTCCCTCTTCC	AACCCT(24) AACCCT(24) 	48	1			3935	2560	274	35
545855_0049_FC61RLR:2:68:9257:11958	AACT(12) AAC(12) 	24			1	CN_007106	AAAACAGCTCACTGAGACGGG	CN_005632	GAGTCCGTTGGTATGTTGCC	AACT(12) AAC(12) 	24	1			1	1	1	1
545855_0049_FC61RLR:2:73:9999:12837	TC(12) 	12			1	CN_022552	TGCTGATCACAACTGCTTGC	CN_074689	TCTGTCATGTCGTTGCTTTGC	TC(12) 	12	1			4	3	2	1
545855_0049_FC61RLR:2:1:15067:14122	TGC(12) 	12			1	CN_044410	TCCTGTATTGCTCAGAGTTTCTGG	CN_070222	TGAACTTGCAGCAGTTGTTTCC	TGC(12) 	12	1			5	6	5	3
545855_0049_FC61RLR:2:69:10517:2265	AACCCT(18) AACCCT(24) 	42			1	CN_030543	TCTTCCTCTTTCTGCGAGGG	CN_044990	GCTTGGTGGTTTTCTCAATCC	AACCCT(18) AACCCT(24) 	42	1			41	22	3	3
545855_0049_FC61RLR:2:81:2810:6858	AACCCT(24) AACCCT(24) 	48			1	CN_053963	TTTCGCATGATCAGTGTCCC	CN_010008	CCTTTCTGCAAGGGTTAGGG	AACCCT(24) AACCCT(24) 	48	1			2223	3074	53	104
545855_0049_FC61RLR:2:49:13053:17998	AACCCT(24) AACCCT(24) AACCCT(18) 	66			1	CN_023790	TGGAGCTCCTGTCTTTGTGG	CN_087249	CAGCACATCCAAAACCTTGC	AACCCT(24) AACCCT(24) AACCCT(18) 	66	1			3389	4445	7	192
545855_0049_FC61RLR:2:74:4601:18600	AAAT(24) AAAT(24) 	48	AAAT 		1	CN_098080	ATTGCACAGGAATTTGTCTCC	CN_065267	CGATGAAAATAAATGACTGGTATGG	AAAT(24) AAAT(24) 	48	1	AAAT 		1	1	1	1
545855_0049_FC61RLR:2:74:7506:10338	AACCCT(24) 	24			1	CN_056395	GTTCGGCATCAGGGTTGG	CN_018136	CAACTTGGCATGCCTTTCG	AACCCT(24) 	24	1			60	1262	15	2
545855_0049_FC61RLR:2:77:11351:14303	TC(18) 	18			1	CN_001917	CAACACAGTAATGTAATAGAAGAGAGTACG	CN_041495	AGATCTCCCCACGGAAGG	TC(18) 	18	1			6	26	1	1
545855_0049_FC61RLR:2:76:15011:10685	AT(12) 	12			1	CN_003622	AAATTTGATATGACTGTGTCCCC	CN_050996	TGATCACTCTGGGGTGGG	AT(12) 	12	1			1	1	1	1
545855_0049_FC61RLR:2:76:16610:18571	TGC(12) TGC(12) 	24			1	CN_075032	CAGCAGGATTCTGAGCAGC	CN_067563	CTCCTGCAAATCCTCCAGC	TGC(12) 	12	1			2	2	1	1
545855_0049_FC61RLR:2:8:11782:4527	AAAT(12) AAAT(12) 	24			1	CN_096330	CTGGAACTGGCAAGCTTTGG	CN_051508	AGCAGCAAACCTCCCTGC	AAAT(12) AAAT(12) 	24	1			1	2	1	1
545855_0049_FC61RLR:2:5:16704:2151	TGC(12) TGC(12) 	24			1	CN_062549	ATCATAATTCCAGCCGGTGC	CN_007431	CAGGCCAGAACTCAGCAGC	TGC(12) TGC(12) 	24	1			3	1	1	1
545855_0049_FC61RLR:2:75:1838:19057	TTCCC(15) TTCCC(15) TTCCC(25) TTCCC(35) 	90			1	CN_049076	TAGGGAAGGGAAGGGACG	CN_064148	GACGAGCGTCGTCAATGG	TTCCC(15) TTCCC(15) TTCCC(25) 	55	1			1	1	1	1
545855_0049_FC61RLR:2:64:15006:13773	ATT(12) 	12			1	CN_062770	CAGTGCTGATGTCCCTGTGC	CN_021390	TCATAAATGAGTGCTATACTGTTGAGAGC	ATT(12) 	12	1			3	2	1	1
545855_0049_FC61RLR:2:64:1481:18653	TTTGG(15) TTTGG(15) 	30	TTTGG 		1	CN_095646	ATTTTCCCAGCCTAGGCACC	CN_011924	GATTGCAGCTGGGCTAGAGG	TTTGG(15) TTTGG(15) 	30	1	TTTGG 		1	2	1	1
545855_0049_FC61RLR:2:75:7127:20012	TGC(15) 	15			1	CN_006273	CTGCTGGGATTTTCCGTAGC	CN_042576	AAGCTCTCCTTGCACTAATACCTAGC	TGC(15) 	15	1			218	164	20	1
545855_0049_FC61RLR:2:68:14299:15959	TGC(15) 	15			1	CN_004786	CAGCTGTCTGTCCCTCAACC	CN_066852	TACAGAGCCCCGAGCAGC	TGC(15) 	15	1			4	2	2	2
545855_0049_FC61RLR:2:77:17338:19275	AAGGC(15) 	15			1	CN_019647	GAGGCAAGGCAGACATAGGC	CN_008457	TCCCAAGGAAAGGCACTCC	AAGGC(15) 	15	1			392	1259	1	13
545855_0049_FC61RLR:2:9:17614:5662	AGTG(12) 	12			1	CN_018896	GTCCTAAAGTAGAGTATCGATTCAAATACC	CN_040233	AGAAATCCAAAGGGGAGAAGC	AGTG(12) 	12	1			1	1	1	1
545855_0049_FC61RLR:2:70:12706:19980	AATT(12) 	12			1	CN_081605	TCCAATTCTTCTGAAACAGACAGC	CN_070078	CAAAGACCCTGTGACTTTAATGC	AATT(12) 	12	1			2	4	2	1
545855_0049_FC61RLR:2:63:19266:4836	AC(14) 	14			1	CN_025317	CTGTTGGCGACATAACAGCC	CN_080186	TGCTCATGAAGACTCATCTCTGC	AC(14) 	14	1			1	1	1	1
545855_0049_FC61RLR:2:1:5161:17913	TTCC(20) TTCC(32) 	52	TTCC 		1	CN_067098	CAAGATGTTGACCATCAGGC	CN_082828	AGGAGGAAAGGCTGGAAGC	TTCC(20) 	20	1	TTCC 		5	1	1	1
545855_0049_FC61RLR:2:74:11181:2591	AACCCT(18) AACCCT(18) AACCCT(18) AACCCT(18) 	72			1	CN_001930	TAGGGTTAGGCATCAGGGGC	CN_043269	TTTCGCATCATCAGTGTCCC	AACCCT(18) AACCCT(18) AACCCT(18) AACCCT(18) 	72	1			6	3476	1	1
545855_0049_FC61RLR:2:54:18737:19149	AGTG(12) AGTG(12) 	24			1	CN_098213	GATCTTCACTGTTGCAGAGCG	CN_006146	TTCCCTGGTAACTTTAGGAAGTGC	AGTG(12) AGTG(12) 	24	1			1	5	1	1
545855_0049_FC61RLR:2:7:3017:4185	ACC(12) 	12			1	CN_033345	GAGACCGATCTCGTATGCCG	CN_040482	AGAAGATCGGAAGAGCGTCG	ACC(12) 	12	1			16763	57389	15085	534
545855_0049_FC61RLR:2:84:4902:12860	AAAG(12) 	12			1	CN_008668	AAGAGAGTTGCCCCTTCAGC	CN_030772	ACCTCTCCAAACACCACAGC	AAAG(12) 	12	1			2	2	2	2
545855_0049_FC61RLR:2:72:1837:4654	ATT(12) ATT(12) 	24			1	CN_094861	GACCAGGAGGTACCTGGAAGG	CN_099165	GACTGCAGCATCTTCACCCC	ATT(12) ATT(12) 	24	1			2	2	2	1
545855_0049_FC61RLR:2:73:6624:3907	TGTGG(15) TGTGG(15) 	30			1	CN_094538	CTGGGATCACACAAGGTTCG	CN_020275	GCACCTGAGACACCTGAGGG	TGTGG(15) TGTGG(15) 	30	1			2	2	2	1
545855_0049_FC61RLR:2:61:2271:10578	AGGG(12) 	12			1	CN_073201	CCACAACTTTGGGAGGGTCC	CN_090344	CAGGTCCACCCTCTCCTGC	AGGG(12) 	12	1			1	1	1	1
545855_0049_FC61RLR:2:75:14414:17157	TCC(12) TCC(12) 	24			1	CN_032850	ACCTTTTGGGCAAGTGATGC	CN_088966	CAATTGCTGCTCTGTCCTGG	TCC(12) TCC(12) 	24	1			1	1	1	1
545855_0049_FC61RLR:2:85:9093:4812	TTCC(12) TTCC(12) 	24			1	CN_022664	CAAGAAAATCCAAATCCAAAATAAGG	CN_072968	CTGGAAGGAATTCGGGAGG	TTCC(12) TTCC(12) 	24	1			2	1	1	1
545855_0049_FC61RLR:2:68:16618:5558	AAAT(12) 	12			1	CN_015179	CGATACCCAATTTAACTCAAGGG	CN_004062	GGAAAACACAATCCAGCAAGG	AAAT(12) 	12	1			1	1	1	1
545855_0049_FC61RLR:2:70:14674:5271	AACCCT(18) AACCCT(18) AACCCT(18) AACCCT(18) 	72			1	CN_083811	AGGTTTAGGGTTTCGCCTCG	CN_070705	CACATGGTCAGTCTCCCTGG	AACCCT(18) 	18	1			4	75	4	1
545855_0049_FC61RLR:2:4:17157:8102	AAGC(12) 	12			1	CN_044390	GAAATGCAAGTGCAAGTGGG	CN_030959	CCCTGTCGACAAAACTAGAAAAGG	AAGC(12) 	12	1			1	9	1	1
545855_0049_FC61RLR:2:83:6529:2468	TCC(15) TCC(15) 	30			1	CN_039316	AGCTCATCCAACGCTCTTCC	CN_058766	ACGACATCATGACTGGCTGG	TCC(15) TCC(15) 	30	1			4	3	4	2
545855_0049_FC61RLR:2:54:2218:17343	AACCCT(18) AACCCT(18) 	36			1	CN_064502	CACGGTACAGCAAAACCTTCC	CN_040996	TGGTTTTCTCAACCCGAACC	AACCCT(18) AACCCT(18) 	36	1			1312	16	0	3
545855_0049_FC61RLR:2:53:9288:17502	AGCC(12) 	12			1	CN_032915	ACAGTGGAAGGTGTCCCTGC	CN_020723	CAGGAGGAACTCTGGGATGG	AGCC(12) 	12	1			1108	2	2	2
545855_0049_FC61RLR:2:82:14612:4636	TCC(12) TCC(12) 	24			1	CN_038986	CTTGCACAGAAGAACGTGCC	CN_092575	CTGGATTAGCCTTTCGCTGG	TCC(12) TCC(12) 	24	1			1247	4713	0	89
545855_0049_FC61RLR:2:69:10733:8584	AACCCT(18) 	18			1	CN_053963	TTTCGCATGATCAGTGTCCC	CN_018718	AAACACGGCACATCAAAACC	AACCCT(18) 	18	1			2223	986	1	4
545855_0049_FC61RLR:2:80:3823:16959	TC(12) TC(12) 	24			1	CN_058643	CAACATCCTTCTAACTCTGTTTCAGC	CN_024937	AAGGGAGATTTGACTCACAGCC	TC(12) TC(12) 	24	1			2	4	2	2
545855_0049_FC61RLR:2:7:6262:19310	AC(14) 	14			1	CN_036489	CAACTTTAATGTTAATCCTGTACAAAATGC	CN_070567	AAACATATATGCTGCTCTCTTGAGTACC	AC(14) 	14	1			1	2	1	1
545855_0049_FC61RLR:2:5:13539:17066	AC(12) 	12			1	CN_081766	CAATTCTGCCTCCACACTGC	CN_077451	TGTGTATTTGGGCTCTGGGG	AC(12) 	12	1			4	2	2	2
545855_0049_FC61RLR:2:61:13322:9835	AAGT(12) AAGT(12) 	24			1	CN_092199	GACATTCCTTGTTTGCCTGC	CN_015026	TGGGAGATTGAGTTGGAAGG	AAGT(12) AAGT(12) 	24	1			701	530	23	19
545855_0049_FC61RLR:2:80:12683:8174	AAAAC(15) 	15			1	CN_045507	GGACCTGAATACCTAGTTTGTTTGG	CN_090204	TCATGTTCACTGTCCCTATCAGC	AAAAC(15) 	15	1			3	5	2	1
545855_0049_FC61RLR:2:73:12831:12980	TTGG(12) 	12			1	CN_021336	AAATCCAAAATAAAGCTCACACCC	CN_089476	TTTCTCAACACGAACCAGGG	TTGG(12) 	12	1			2	1	1	1
545855_0049_FC61RLR:2:1:13793:5500	AAAG(12) AAAG(12) 	24			1	CN_019188	TGCCAAGAAAGAAAGAATTTGG	CN_018622	TTCATCCAGGCTCTTTGTGC	AAAG(12) AAAG(12) 	24	1			2	1	2	1
545855_0049_FC61RLR:2:83:11310:19678	TGC(12) 	12			1	CN_067334	GTACCCCTCCTTCTCGGACC	CN_076152	TGGAGCACATAGAAGAAGCTGG	TGC(12) 	12	1			7	2	1	1
545855_0049_FC61RLR:2:57:15549:8977	TTC(15) TTC(24) 	39	TTC 		1	CN_037449	CTCCAATCGCAAGAGGAAGC	CN_059990	GCAGGCAAACAAGAAATGTCG	TTC(15) TTC(24) 	39	1	TTC 		1631	1342	5	165
545855_0049_FC61RLR:2:55:1838:6193	TCC(15) TCC(15) 	30			1	CN_066167	CAGGCCTGGTTCCTACGG	CN_088841	CTTGATGCACAATTCCTGCC	TCC(15) TCC(15) 	30	1			89	5	3	1
545855_0049_FC61RLR:2:79:12195:18948	ATTCC(40) ATTCC(40) 	80			1	CN_017314	GGATTTCTGCAAGTCAGTGTCC	CN_019296	TGCCTTTTCCTCCCTTTTCC	ATTCC(40) ATTCC(40) 	80	1			4	5	3	3
545855_0049_FC61RLR:2:58:15337:7241	AATC(28) 	28			1	CN_059886	CAAAATAAAAGAAGCTCTCAGGGG	CN_021132	ACATTGGGCTCACCCTGG	AATC(28) 	28	1			2	1	1	1
545855_0049_FC61RLR:2:64:12499:10986	AAAAC(15) AAAAC(15) 	30			1	CN_028673	ACCCAACCCCAAAACACTCC	CN_029256	TGTTACCACTGGGGAGGAGG	AAAAC(15) 	15	1			2	1	2	1
545855_0049_FC61RLR:2:4:8661:19121	AAGGC(15) 	15			1	CN_076454	ATTCGGCAGGACAATGATGG	CN_054694	TTGCCTTGTCTAGCCTTGCC	AAGGC(15) 	15	1			15	1	1	1
545855_0049_FC61RLR:2:77:3661:13637	AC(12) AC(12) 	24			1	CN_083887	ACATTGCACAACATGACAGGC	CN_091388	AACTGGTTTACTGAAAACACTTGCC	AC(12) 	12	1			5	2	1	1
545855_0049_FC61RLR:2:57:14275:19408	CCCG(12) 	12			1	CN_013863	GCTCTCACATGGAGCTTCCC	CN_039778	CAGGTCCTTAAAGCCATCACC	CCCG(12) 	12	1			1	1	1	1
545855_0049_FC61RLR:2:7:18720:16162	TCC(12) 	12			1	CN_022123	AGTGACGTGGTACAGCCTGC	CN_057981	ACACTCAGCACTGCCTCCC	TCC(12) 	12	1			1	2	1	1
545855_0049_FC61RLR:2:58:9255:20141	AATT(12) 	12			1	CN_086965	ATGAAATCCCTATTTGTGCTTGG	CN_022117	GATATTTGTACCTGGGCTGATGG	AATT(12) 	12	1			135	51	7	1
545855_0049_FC61RLR:2:58:12693:6281	TTGG(12) TTGG(12) 	24			1	CN_026905	AAACCAACCAACCAAAAGCC	CN_048638	TGCAAGAACAAAATCCTTGGC	TTGG(12) TTGG(12) 	24	1			4	3	3	1
545855_0049_FC61RLR:2:59:17916:3244	ACAGGG(18) ACAGGG(18) 	36			1	CN_042521	TCCTTGTTGTCCCCATGTCC	CN_027695	ACAGTGTCACCAGGGCAGG	ACAGGG(18) 	18	1			1	2	1	1
545855_0049_FC61RLR:2:52:6541:1785	TTCCC(15) 	15			1	CN_085161	CATCCCTTGTGAGTTGGTGG	CN_001739	ATCCTGCTAGCAAAGCCTGC	TTCCC(15) 	15	1			1	2	1	1
545855_0049_FC61RLR:2:58:4601:19780	AC(12) 	12			1	CN_060288	TTTGTTTCCAAACCCTTCGC	CN_029467	GAGACGATGGTGCTCTGTGC	AC(12) 	12	1			1	1	1	1
545855_0049_FC61RLR:2:57:15937:15848	AACCCT(18) 	18			1	CN_010288	AAGATGAGTGCAGCACAGCC	CN_075609	GCTTTGTGGTTTTCTCAACCC	AACCCT(18) 	18	1			1813	4075	11	14
545855_0049_FC61RLR:2:65:3642:14188	TGGG(12) 	12			1	CN_025607	GACTGCCTACTGTGGAAGCG	CN_073447	GGTCTGAAAACACAGCCTGG	TGGG(12) 	12	1			2	1	1	1
545855_0049_FC61RLR:2:2:2934:2540	TGC(12) TGC(12) 	24			1	CN_003538	AGCAGTGCTGGAACTGGACC	CN_085228	CTCCATGGCAAAGCAGAGC	TGC(12) 	12	1			3	4	4	1
545855_0049_FC61RLR:2:81:5028:19309	TCC(12) 	12			1	CN_002604	CCCACTTCCAAGTACCACCG	CN_006764	TGGATTAGCCTTTTGCTGGC	TCC(12) 	12	1			1280	191	0	11
545855_0049_FC61RLR:2:51:16347:2297	TC(12) 	12			1	CN_034585	TGTGATGTGTCTGTGTGCCC	CN_040478	AAAATGTTTCCATCGAGCCC	TC(12) 	12	1			2	2	2	1
545855_0049_FC61RLR:2:1:8377:18322	CCCG(12) 	12			1	CN_010512	AAGCACAATAATGCTTAATCCCC	CN_045745	CTGATTGCCAGCAAGTGACC	CCCG(12) 	12	1			1	1	1	1
545855_0049_FC61RLR:2:2:2628:13250	AAC(12) AAC(12) 	24			1	CN_016791	AAAAGTTTTACTGCTTCTGGTGC	CN_016791	AAAAGTTTTACTGCTTCTGGTGC	AAC(12) AAC(12) 	24	1			2	2	2	1
545855_0049_FC61RLR:2:66:4268:2267	AAAGGT(18) 	18			1	CN_046144	TGGCACCCCACCTACACC	CN_033167	GCTTCCAGGACAGTGTGTGC	AAAGGT(18) 	18	1			2	2	2	2
545855_0049_FC61RLR:2:61:12264:12282	AAGGC(15) AAGGC(15) 	30			1	CN_031945	AGGCACTCCGAGTCTCTTGG	CN_079214	AAGGCAGACGTAGGCAAAGG	AAGGC(15) AAGGC(15) 	30	1			1247	677	143	65
545855_0049_FC61RLR:2:79:5582:6466	AGAGC(30) AGAGC(30) 	60			1	CN_008388	GACAAATGTGTACTGGGCTGC	CN_053629	GTCTTTCCTGTGCTGGGACC	AGAGC(30) AGAGC(30) 	60	1			1	15	1	1
545855_0049_FC61RLR:2:63:2182:3052	ACTG(12) ACTG(12) 	24			1	CN_097160	TATGTGCCTGGAAATCTGGC	CN_002536	AGCACTGCAAAGTGCCTGC	ACTG(12) ACTG(12) 	24	1			4	2	2	1
545855_0049_FC61RLR:2:80:17418:11841	AAAC(20) AAAC(20) 	40			1	CN_066915	TCAAGGAAGGCAGAGAAGCC	CN_091993	ACCAACCTCTGCCAAAATCC	AAAC(20) 	20	1			2	2	1	1
545855_0049_FC61RLR:2:72:3903:13762	AAC(15) 	15			1	CN_002175	GGGCAGGAAAATCTACTGACACC	CN_072401	TGACAGAGACTGTAAAACACTTGCG	AAC(15) 	15	1			1	2	1	1
545855_0049_FC61RLR:2:53:6648:7758	AAAT(12) 	12			1	CN_031548	TCAAACCTTTAGGCAAGCCC	CN_032712	GATAATGAGCAGCACGGTGG	AAAT(12) 	12	1			2	1	2	1
545855_0049_FC61RLR:2:79:1701:15201	TTCC(12) TTCC(12) 	24			1	CN_010063	TGCTGTAAAGGAAGAACTGAGGG	CN_032847	TCAGCCTGGAAATTCCTTCC	TTCC(12) TTCC(12) 	24	1			3	5	2	1
545855_0049_FC61RLR:2:69:15736:5218	AACCCT(24) AACCCT(24) 	48			1	CN_085660	CACATGCAAAACCTTGCTCC	CN_053963	TTTCGCATGATCAGTGTCCC	AACCCT(24) AACCCT(24) 	48	1			15	2223	2	3
545855_0049_FC61RLR:2:55:16067:16209	TTC(12) 	12			1	CN_044269	TACAGTCTGGCCCTGAAGC	CN_008190	TTAGTCAGGGCTCATGTCTCC	TTC(12) 	12	1			1	3	1	1
545855_0049_FC61RLR:2:83:5142:19628	TTTGG(15) 	15			1	CN_038637	CATGTGTGGGCATTTTCACC	CN_014858	GCACTAGCAATTAAAGCTGACTGG	TTTGG(15) 	15	1			2	2	1	1
545855_0049_FC61RLR:2:72:15021:14403	TTTGTG(18) 	18			1	CN_033345	GAGACCGATCTCGTATGCCG	CN_040482	AGAAGATCGGAAGAGCGTCG	TTTGTG(18) 	18	1			16763	57389	15085	534
545855_0049_FC61RLR:2:57:1805:5745	TCC(15) 	15			1	CN_084601	CAATGCCGCGTTTCCTCC	CN_004593	TCGCAAAGCCAGAGACAAGG	TCC(15) 	15	1			1	1	1	1
545855_0049_FC61RLR:2:65:11163:17667	TCTG(12) 	12			1	CN_016298	AAGTGGTCTCCATCCTATTCCC	CN_014891	GGTTCAATGGGTCCGTGC	TCTG(12) 	12	1			2	1	1	1
545855_0049_FC61RLR:2:9:9926:15112	ACTGG(15) 	15			1	CN_087909	AGGTTATTCTGCAGGGTGCC	CN_056721	GCGAACCAGTCCAGTCAGC	ACTGG(15) 	15	1			1	3	1	1
545855_0049_FC61RLR:2:8:4721:7634	AC(12) 	12			1	CN_010124	TTGGTACAGCGACAACATTGC	CN_061229	AACATGGTGGGGAATAGAGTACC	AC(12) 	12	1			1	1	1	1
545855_0049_FC61RLR:2:61:7358:20178	TC(12) 	12			1	CN_070973	AAATGTTTATACCTGGCAGGGG	CN_064671	AGGCACAGGTAATTGCAGCC	TC(12) 	12	1			5	3	3	3
545855_0049_FC61RLR:2:54:8967:14493	AATGC(15) 	15			1	CN_058157	AGCATAACAATGACTTAGGCTGC	CN_031910	GAAGAGGACCAGAACAACATGC	AATGC(15) 	15	1			3	3	3	3
545855_0049_FC61RLR:2:66:6808:16543	TTC(12) 	12			1	CN_011472	TCAAGCCCTCTGCTCTTTCC	CN_033553	CTTTCACCTCCTGCCTGAGC	TTC(12) 	12	1			8	9	4	1
545855_0049_FC61RLR:2:84:12690:4080	AGGG(12) TTCC(12) TTCC(12) TTCC(44) TTCC(12) TTCC(12) 	104	TTCC 		1	CN_081738	TTTTGGGTTCCCTCCTTCC	CN_070337	GGAATTCGGAAGGAATTCGG	TTCC(12) TTCC(12) TTCC(44) 	68	1	TTCC 		1	241	1	1
545855_0049_FC61RLR:2:69:5319:11962	TTC(12) 	12			1	CN_017369	AGATGCTTCTGCGATTCTGC	CN_054571	GGCAGAGAGGTTGGATTTGG	TTC(12) 	12	1			1	1	1	1
545855_0049_FC61RLR:2:2:12131:4228	AACCCT(18) AACCCT(18) 	36			1	CN_087249	CAGCACATCCAAAACCTTGC	CN_023790	TGGAGCTCCTGTCTTTGTGG	AACCCT(18) AACCCT(18) 	36	1			4445	3389	7	192
545855_0049_FC61RLR:2:2:19366:12374	TCC(12) 	12			1	CN_014287	TAGGATGAGCACCAGCCTCC	CN_009710	ATCCAGCATCCTCACACTGG	TCC(12) 	12	1			1	1	1	1
545855_0049_FC61RLR:2:62:4557:11350	AC(12) 	12			1	CN_094400	AAACCTCAGACAGTTTAAGAGGC	CN_043064	TCCTTCCAAGCAAGTTAGGG	AC(12) 	12	1			3	3	2	1
545855_0049_FC61RLR:2:66:13550:3464	AAC(12) 	12			1	CN_049615	CACACATCGAACCAACTCCC	CN_063490	AAGAAAATCGGAAGAGCGGG	AAC(12) 	12	1			1	3	1	1
545855_0049_FC61RLR:2:75:8381:1977	TCC(12) TCC(12) 	24			1	CN_019852	GCACTAAATGTGGCCTGTGG	CN_037784	GCTGCATGTTCTCCTCCTCC	TCC(12) TCC(12) 	24	1			1	1	1	1
545855_0049_FC61RLR:2:3:18386:18696	TCC(15) 	15			1	CN_000712	CCAGCCACCAAGTGAATAAGG	CN_005468	CACAACAGGCATCCATCTGC	TCC(15) 	15	1			3	3	3	3
545855_0049_FC61RLR:2:75:19685:4151	AGCTG(15) 	15			1	CN_081412	CCCCTCATAACTTGCCATGC	CN_037021	TGTCAAAATTAAGTTCTCAGAAGACTGC	AGCTG(15) 	15	1			1	1	1	1
545855_0049_FC61RLR:2:66:15047:18156	AAAC(12) AAAC(12) 	24	AAAC 		1	CN_019575	GAGCAGAGGGATGAAAACCC	CN_026338	GCATAGACGGGAAATCCACC	AAAC(12) 	12	1	AAAC 		3	4	3	1
545855_0049_FC61RLR:2:4:8134:9553	AACTG(15) AACTG(15) 	30			1	CN_066302	ATTTGAAACATCAGTTCAGTTCAGTGC	CN_079998	GTTCCCAGAATATCTCATCAACAATAGG	AACTG(15) AACTG(15) 	30	1			2	2	2	1
545855_0049_FC61RLR:2:69:9999:8405	ATAC(12) ATAC(12) 	24			1	CN_058723	GTGCACCCCTGTGTCTCACC	CN_085954	TTCATGCAGGTTTGTGTCCG	ATAC(12) ATAC(12) 	24	1			1	1	1	1
545855_0049_FC61RLR:2:1:6692:16913	ACTCT(15) ACTCT(15) 	30			1	CN_090530	GAACCAGTTTACACAACCGGC	CN_063591	GTAATTGCCTGTGGAGCAGC	ACTCT(15) 	15	1			3	4	2	1
545855_0049_FC61RLR:2:2:16050:13841	TCC(18) TCC(18) 	36			1	CN_035613	ATTTTCCTGCGAAGTCAGGC	CN_095190	TTCAGAACACTCCACGTCCC	TCC(18) TCC(18) 	36	1			2	2	2	2
545855_0049_FC61RLR:2:2:18048:10599	AACCCT(18) AACCCT(18) AACCCT(18) 	54			1	CN_087249	CAGCACATCCAAAACCTTGC	CN_069190	GGCTTTGTGGTTTTCTCAATCC	AACCCT(18) AACCCT(18) AACCCT(18) 	54	1			4445	3935	6	31
545855_0049_FC61RLR:2:51:12917:19286	TCC(12) 	12			1	CN_037929	GGTGGCTGGTCCTTTGTCC	CN_055191	TGGTATATCACCGTGTCCCG	TCC(12) 	12	1			104	26	0	2
545855_0049_FC61RLR:2:84:4309:6397	AAAT(12) 	12			1	CN_023364	AAACCACCATCTCAGGCAGC	CN_037899	CTTCCCTTCTCCCCATCACC	AAAT(12) 	12	1			4	1	1	1
545855_0049_FC61RLR:2:65:18634:13678	TCC(12) TCC(12) 	24			1	CN_012515	GCCTGCTGGATCTTCTCTCC	CN_070301	CCTGGTCTATTACCGCAGGC	TCC(12) TCC(12) 	24	1			1183	56	28	3
545855_0049_FC61RLR:2:82:3126:14761	TC(14) 	14			1	CN_035505	AAAGCTTAGTTTCTGAAGTCAGGC	CN_032652	TCCTCAGGACAAACCTTGG	TC(14) 	14	1			1	3	1	1
545855_0049_FC61RLR:2:64:10357:11596	AATC(12) AATC(12) 	24			1	CN_073526	GATGAAGTTGAAGTGCACAGGG	CN_005594	CGTAAGCATAAAGCTGGCCC	AATC(12) AATC(12) 	24	1			1	2	1	1
545855_0049_FC61RLR:2:70:18352:6462	AAGGC(15) 	15			1	CN_031945	AGGCACTCCGAGTCTCTTGG	CN_066726	AGTGGTAAGCAGGGCAAAGC	AAGGC(15) 	15	1			1247	656	0	23
545855_0049_FC61RLR:2:80:3569:17635	AAC(15) 	15			1	CN_051505	TTGAAGTTATAGCACCACGGG	CN_015550	GCAGCTTTCAGGATATAACAAGG	AAC(15) 	15	1			4	4	2	2
545855_0049_FC61RLR:2:69:9194:17328	AAAAG(15) 	15			1	CN_040056	AAAACACACACGACATATTTCCC	CN_014918	CAAAATGCCACAGAAATAACTGC	AAAAG(15) 	15	1			4	2	2	2
545855_0049_FC61RLR:2:81:2379:11501	AAAT(16) AAAT(16) 	32			1	CN_050774	TTTCTGGTTAGGAGGGCTGC	CN_034258	CACTAAAGGAGCAGGTGGGG	AAAT(16) AAAT(16) 	32	1			1	1	1	1
545855_0049_FC61RLR:2:55:13192:1721	AATAGC(18) 	18			1	CN_036747	GCTGTGACTTGCAGGGACC	CN_048845	GCATTAACTTTTCTTGTGGGTGG	AATAGC(18) 	18	1			1	5	1	1
545855_0049_FC61RLR:2:49:14754:17144	AC(12) 	12			1	CN_009571	TGAGTTGCCCAAAACCAGG	CN_062325	CATAATGCTGGACTGCATGG	AC(12) 	12	1			2	1	1	1
545855_0049_FC61RLR:2:68:4662:12250	TGTGC(20) 	20			1	CN_024458	GCATCATGCAAAAGCACAGC	CN_082003	TTTGTATATTTTCAAAGGGCAGTCC	TGTGC(20) 	20	1			2	2	1	1
545855_0049_FC61RLR:2:84:18285:1178	AACCCT(18) AACCCT(18) AACCCT(18) AACCCT(18) 	72			1	CN_087249	CAGCACATCCAAAACCTTGC	CN_043269	TTTCGCATCATCAGTGTCCC	AACCCT(18) AACCCT(18) AACCCT(18) AACCCT(18) 	72	1			4445	3476	8	271
545855_0049_FC61RLR:2:79:14465:9223	AC(16) AC(16) 	32	AC 		1	CN_048344	TGCCTCTCTTTCACTTTGGC	CN_074421	TCTCATGCTCATTCCCTTGG	AC(16) AC(16) 	32	1	AC 		2	2	2	2
545855_0049_FC61RLR:2:57:5389:6470	ACTG(12) ACTG(12) 	24			1	CN_076559	TTGGGGAGTGAAAAGAAGGG	CN_098969	GCATTGCTTTGGATTTGTCC	ACTG(12) ACTG(12) 	24	1			5	3	0	3
545855_0049_FC61RLR:2:52:13913:16551	TGC(12) 	12			1	CN_024720	TCCCGAGTCTCTTAGGCAGG	CN_059792	TACCACACACTCACCTGGGG	TGC(12) 	12	1			1	1	1	1
545855_0049_FC61RLR:2:71:16412:1684	TCC(12) CG(12) 	24			1	CN_021209	TTTGTCGGCCTTGGGAGC	CN_080021	AGACCCCTGTCTCTTTCGGC	TCC(12) CG(12) 	24	1			44	46	0	9
545855_0049_FC61RLR:2:73:18917:2330	AAAG(12) 	12			1	CN_065039	TCCTTGGAAGCGGCTACG	CN_044703	GTTCTCTCCCACAACCCAGG	AAAG(12) 	12	1			1	2	1	1
545855_0049_FC61RLR:2:82:2483:3831	AAAC(12) AAAC(12) 	24			1	CN_027108	ATGTAGCATGGGAGTTTCAGG	CN_060076	CATCTTTGTATGCTTCATGGTCC	AAAC(12) AAAC(12) 	24	1			2	2	2	1
545855_0049_FC61RLR:2:57:4592:18630	TC(12) 	12			1	CN_077237	ACTGGCCAGCTTGGAAATACC	CN_054817	ACAGTCTGTTTCAGTTCCAGAAGC	TC(12) 	12	1			1	1	1	1
545855_0049_FC61RLR:2:82:12235:11753	AAAT(12) 	12			1	CN_006343	AAAATATATCCTGAGGAGTAAGCTGC	CN_069184	TTTTCCCCTGATAGATTGGC	AAAT(12) 	12	1			5	4	2	1
545855_0049_FC61RLR:2:67:19392:18817	ATGG(12) 	12			1	CN_009028	AGGGTATGAAGTGGTTATGTATTAGTGG	CN_082229	AAATTCTGTTTCCACTGGTGAGC	ATGG(12) 	12	1			2	4	2	1
545855_0049_FC61RLR:2:8:6749:2768	AGGG(12) AGGG(12) 	24			1	CN_026458	TGGACAACTTTCCTGGGAGC	CN_070246	AGCCTCCAAACAACCTCTGC	AGGG(12) 	12	1			2	1	1	1
545855_0049_FC61RLR:2:64:13595:16810	AC(16) 	16			1	CN_047091	CTGTAAAGGTTGGGATGGGC	CN_077977	CATCTGGCTAATTTTCTGTGGC	AC(16) 	16	1			2	2	2	2
545855_0049_FC61RLR:2:83:3353:9567	TCTG(12) 	12			1	CN_019826	CATTGGGACAGAGAGAGCTGG	CN_031428	CAGCATCAGCTGCACCCC	TCTG(12) 	12	1			1	2	1	1
545855_0049_FC61RLR:2:55:14338:9486	AACCCT(24) AACCCT(24) 	48			1	CN_081062	CTCTTCCTGCCAGGGTTAGG	CN_079558	CTTTCGCACAGCGAGTATCC	AACCCT(24) AACCCT(24) 	48	1			256	9	0	1
545855_0049_FC61RLR:2:74:5057:19053	AACCCT(18) AACCCT(24) AACCCT(18) AACCCT(24) 	84	AACCCT 		1	CN_082806	TCATCCTGCCAGGTTTAGGC	CN_069190	GGCTTTGTGGTTTTCTCAATCC	AACCCT(18) AACCCT(24) AACCCT(18) AACCCT(24) 	84	1	AACCCT 		778	3935	102	6
545855_0049_FC61RLR:2:71:10145:17634	TCC(12) 	12			1	CN_045643	TGGTGCTCCAAGAGAGAAACC	CN_062819	GAAGCAGAGATGGAGCTGGG	TCC(12) 	12	1			1	1	1	1
545855_0049_FC61RLR:2:4:18755:19028	AT(12) 	12			1	CN_069575	CCAAACAATAGATCACAGTAGCTGG	CN_078707	TCCTGCTGGTATTAACGGTGG	AT(12) 	12	1			1	1	1	1
545855_0049_FC61RLR:2:64:12817:14474	TCC(12) 	12			1	CN_050018	TCAGGAGAGAAACACTTGCTGG	CN_038986	CTTGCACAGAAGAACGTGCC	TCC(12) 	12	1			1875	1247	176	49
545855_0049_FC61RLR:2:70:5464:1665	AAATT(15) 	15			1	CN_046637	AAACGCATTTCATTCTGATGC	CN_036223	TTATAACATTTTACCTCACCTTGACC	AAATT(15) 	15	1			3	3	3	1
545855_0049_FC61RLR:2:53:5667:2529	TCTCCC(18) 	18			1	CN_053201	CCGCTCATTCCCTCTCCC	CN_032508	AATTGTTCTTATCGCAACCCG	TCTCCC(18) 	18	1			2	3	2	2
545855_0049_FC61RLR:2:67:10177:18332	TCC(12) TCC(12) 	24			1	CN_019814	TGCTGGAAGACTGGAACTGG	CN_046921	GGGACATCTCTCTGCCATCC	TCC(12) TCC(12) 	24	1			4	1	0	1
545855_0049_FC61RLR:2:67:8970:17600	AAAG(12) 	12			1	CN_065157	TTGATAAGGCTGATTGAAGGG	CN_002954	TGGAACACCAAAACTCTTGC	AAAG(12) 	12	1			3	3	3	2
545855_0049_FC61RLR:2:74:1469:14857	TC(14) 	14			1	CN_017520	TTGGTGCTCACGTTTATGGG	CN_045735	AAAGCATAAGCATCATCCAAGC	TC(14) 	14	1			3	1	1	1
545855_0049_FC61RLR:2:50:10935:2752	AACCCT(24) AACCCT(24) 	48			1	CN_018136	CAACTTGGCATGCCTTTCG	CN_071086	TCGGCATCAGGGTTAGGG	AACCCT(24) AACCCT(24) 	48	1			1262	1088	16	26
545855_0049_FC61RLR:2:56:5029:9323	ATCTC(25) 	25			1	CN_027233	CATCCTCTGTCGCTCCAGG	CN_100054	TGGCTCAGAACACAGAAAACC	ATCTC(25) 	25	1			1	1	1	1
545855_0049_FC61RLR:2:79:12361:12000	AGCC(12) AGCC(12) 	24			1	CN_025907	CATCAGGCACAGTAGGCTGC	CN_053005	CAGGGTGGGAATCAGACTGG	AGCC(12) AGCC(12) 	24	1			3	1	1	1
545855_0049_FC61RLR:2:60:12955:12653	AAAC(12) 	12			1	CN_021562	GGCCAGCAGGAAGCTTGG	CN_094090	AAACAGAGGCTGGGACATGC	AAAC(12) 	12	1			2	1	1	1
545855_0049_FC61RLR:2:55:18473:1048	ACC(12) 	12			1	CN_046699	AATGTACGGTGCTGCTCTGC	CN_078078	TGTGGGGATACTTCTGCACG	ACC(12) 	12	1			1	1	1	1
545855_0049_FC61RLR:2:7:19376:2325	AC(22) 	22			1	CN_041851	ACAGCACCTGGCACAAAACC	CN_004781	GGGTGTTAGTGTGAGGGAGGG	AC(22) 	22	1			683	118	26	1
545855_0049_FC61RLR:2:2:11048:8702	TGC(12) 	12			1	CN_076891	CAAGACCAGTGTCCCAGTGC	CN_041341	ATCTTTGGTGCCATGTGTGC	TGC(12) 	12	1			1	1	1	1
545855_0049_FC61RLR:2:68:17264:17643	TGC(12) TGC(12) 	24			1	CN_042851	GGGCATTAGCATTGCCTCC	CN_032858	GGAACCATGTTGTGAGCAGC	TGC(12) TGC(12) 	24	1			1	2	1	1
545855_0049_FC61RLR:2:61:11500:19728	ATCT(60) ATCT(24) 	84	ATCT 		1	CN_034548	CAGTATTTCAGGCTGTCAATCCC	CN_054158	TGACATGGTAACCAATGGAAGG	ATCT(24) 	24	1	ATCT 		4	2	3	1
545855_0049_FC61RLR:2:69:8146:18496	AAC(12) 	12			1	CN_015514	TGATGTGTGTTCTTCCATTTAGG	CN_089921	CATCAACCTGAAGAACCATGC	AAC(12) 	12	1			1	1	1	1
545855_0049_FC61RLR:2:74:9302:4772	TGCC(12) 	12			1	CN_001681	TGAGGCATTCAGAGCTCTTCC	CN_082766	ACTGTGCCCAACCAAAATGG	TGCC(12) 	12	1			3	2	2	2
545855_0049_FC61RLR:2:79:19448:13745	AACCCT(24) AACCCT(24) 	48			1	CN_053963	TTTCGCATGATCAGTGTCCC	CN_087249	CAGCACATCCAAAACCTTGC	AACCCT(24) AACCCT(24) 	48	1			2223	4445	45	405
545855_0049_FC61RLR:2:78:8605:11030	AAAC(12) AAAC(12) 	24			1	CN_042713	ACAACAAATGCTCCTTGCCC	CN_087854	CGGTCCAGACTTTGGAATGC	AAAC(12) AAAC(12) 	24	1			2	2	1	1
545855_0049_FC61RLR:2:1:9653:17022	TGC(12) 	12			1	CN_043281	TTACAGCCTTGGGAAGGAGG	CN_029393	GTGTTCTCTTAAACCCGGCG	TGC(12) 	12	1			810	741	0	264
545855_0049_FC61RLR:2:49:8614:16431	ATTTT(20) ATTTT(20) 	40			1	CN_068196	TGCTACAATTCCTCTGGGG	CN_069715	TTAAACAGTGTTGTGATCAAGCC	ATTTT(20) ATTTT(20) 	40	1			1	3	1	1
545855_0049_FC61RLR:2:63:6555:8260	AACCCT(18) 	18			1	CN_063879	CTACCCCTAGGCGCAATCC	CN_077686	TCCAGGGACACTGACAATGC	AACCCT(18) 	18	1			40	2256	0	1
545855_0049_FC61RLR:2:73:6986:5294	TC(14) 	14			1	CN_033345	GAGACCGATCTCGTATGCCG	CN_040482	AGAAGATCGGAAGAGCGTCG	TC(14) 	14	1			16763	57389	15085	534
545855_0049_FC61RLR:2:50:9765:1331	TGC(12) TGC(12) 	24			1	CN_026903	ACCTTCCCCAAATTCAGTGC	CN_050537	AAACCAGGAGCCACTTTTGG	TGC(12) TGC(12) 	24	1			1	4	1	1
545855_0049_FC61RLR:2:84:19187:12658	TTC(12) TTC(12) 	24			1	CN_035242	TGAAACTTCCCTCAGGCACC	CN_073815	CCCTCCCTTTGTTTCTTCCC	TTC(12) TTC(12) 	24	1			2	2	2	1
545855_0049_FC61RLR:2:84:15377:11486	TGCC(12) 	12			1	CN_025674	GTAGGGCTCACCTGCTGTCC	CN_002014	CGGGAATACACAAAACATCCC	TGCC(12) 	12	1			2	7	2	1
545855_0049_FC61RLR:2:74:9477:11777	AAACTG(18) 	18			1	CN_025527	CCAAATGATTGGAAAAGGACC	CN_053060	TCAGCTTCTACCATCTTCAGTTTCC	AAACTG(18) 	18	1			2	2	1	1
545855_0049_FC61RLR:2:57:6967:11287	AC(14) AC(14) 	28	AC 		1	CN_000881	GTCCAGGGGCTATCCATTCC	CN_010576	GGCACACTCACAGGGAACC	AC(14) AC(14) 	28	1	AC 		3	4	2	2
545855_0049_FC61RLR:2:60:16120:4252	AGGG(12) AGGG(12) 	24			1	CN_074804	AGCTCCAGCAGCAGAGCC	CN_085335	ACAGCTCCCCTCAGCAGG	AGGG(12) AGGG(12) 	24	1			14	18	10	7
545855_0049_FC61RLR:2:75:15743:6142	AACCCT(18) 	18			1	CN_005662	GAACAACCTTGCAGCTTCCC	CN_060267	GCTTTGTGGTTTTCTGAACCC	AACCCT(18) 	18	1			550	3094	16	5
545855_0049_FC61RLR:2:80:18544:16259	TGCC(12) 	12			1	CN_091700	TGATCTTTCTACTTCTGCTTTTGGG	CN_050404	AGCACATGCACAGACTTCGG	TGCC(12) 	12	1			2	1	1	1
545855_0049_FC61RLR:2:66:7346:19678	AGCT(12) 	12			1	CN_058835	CTTGCCCGGAAAAGTCACG	CN_001228	AGCCTCAAGGTGAGAGCAGC	AGCT(12) 	12	1			8	1784	1	1
545855_0049_FC61RLR:2:68:12555:12515	ATC(12) 	12			1	CN_079004	CCATGACAATGTTCTGACAACG	CN_067562	TGACAAAGGAAAGACCACAGC	ATC(12) 	12	1			2	3	1	1
545855_0049_FC61RLR:2:5:19728:14434	AAAG(12) AAAG(12) 	24			1	CN_012973	CTTTGAGGCAAACCCTGTGG	CN_038289	AGTGGACACCAGACACAGCC	AAAG(12) AAAG(12) 	24	1			2	2	2	2
545855_0049_FC61RLR:2:63:7764:8871	AGGG(16) 	16			1	CN_036145	TGGCAAAGGTACATTTCTTACTCC	CN_093602	CAGATACTTCTAACTAATGTTGCCACG	AGGG(16) 	16	1			2	2	2	1
545855_0049_FC61RLR:2:55:7061:16132	AAC(12) 	12			1	CN_014752	AGCTGCCTGTGTGTTTCTGG	CN_092071	TGGTTTTCCAGTTCCTGTTCC	AAC(12) 	12	1			1	1	1	1
545855_0049_FC61RLR:2:59:8701:17669	AAAC(12) AAAC(12) 	24			1	CN_096329	GGGGACAGTTATTCCACTGGG	CN_014388	CCCTAGATTTGCATGGAGGC	AAAC(12) AAAC(12) 	24	1			3	2	3	1
545855_0049_FC61RLR:2:79:16201:16472	AGTG(12) 	12			1	CN_065513	AGCCGGAAAATCACAGCG	CN_017129	CTGGGAATCCAGTGGAAAGG	AGTG(12) 	12	1			1	51	1	1
545855_0049_FC61RLR:2:82:8091:15631	CGG(12) 	12			1	CN_035060	AACAGCGGAAGAACGACTGC	CN_064530	CAGATATTTAGCAGGCCCCG	CGG(12) 	12	1			1	1	1	1
545855_0049_FC61RLR:2:67:14864:13619	AACCCT(18) AACCCT(18) 	36			1	CN_008830	GCACATCAAAACCTTGCACC	CN_069190	GGCTTTGTGGTTTTCTCAATCC	AACCCT(18) AACCCT(18) 	36	1			4	3935	1	1
545855_0049_FC61RLR:2:71:10989:14742	TCC(15) 	15			1	CN_098456	ACAGCTGCATCACCTTGTCC	CN_007710	AATGGTTGTCGTAGCCTGGG	TCC(15) 	15	1			1	4	1	1
545855_0049_FC61RLR:2:83:17960:9089	AAAC(12) 	12			1	CN_014724	GAGACCGATATCGTATGCCG	CN_040482	AGAAGATCGGAAGAGCGTCG	AAAC(12) 	12	1			38448	57389	445	1118
545855_0049_FC61RLR:2:84:16203:1185	AAAT(12) 	12			1	CN_070926	CATACACAGGATTCCACATCCG	CN_088462	TTGGTCAGGTGTCAAAAGGC	AAAT(12) 	12	1			1	1	1	1
545855_0049_FC61RLR:2:61:1291:9730	ATT(12) 	12			1	CN_034647	TGCACGATACAGTGGAGATGC	CN_073317	CAACTGAATGAATGCCCTGG	ATT(12) 	12	1			5	2	2	1
545855_0049_FC61RLR:2:76:17735:7292	TTCTGC(18) 	18			1	CN_062040	TTTGGGGATGTGACTTCTGC	CN_090973	TGGTGATCTTTTATTCTTAGACCGC	TTCTGC(18) 	18	1			1	1	1	1
545855_0049_FC61RLR:2:1:10005:18868	AAATT(15) AAATT(15) 	30			1	CN_067284	TGGAGCTGATTTCTTGATAAGTATGG	CN_041603	TTCTTAGGGGTCTTTTCCAACC	AAATT(15) AAATT(15) 	30	1			1	1	1	1
545855_0049_FC61RLR:2:75:14510:13262	TCC(24) TCC(24) 	48			1	CN_053194	CGTGGAAAATTCTGCTTTGC	CN_094847	CTCCTTCCTCTGAGCCTCCC	TCC(24) TCC(24) 	48	1			1	1	1	1
545855_0049_FC61RLR:2:4:9234:18060	ATC(12) 	12			1	CN_016483	TGACAGACAAATGTTGTTAATAATCCC	CN_032776	CTCTGTTTCTTGGGACTGTGC	ATC(12) 	12	1			3	3	3	3
545855_0049_FC61RLR:2:60:4749:3883	TCC(15) TCC(15) 	30			1	CN_014351	CTCCTCCTCCTCCCTATGGC	CN_046290	GTCTATTACCGCTGGCCTGG	TCC(15) 	15	1			1022	3	4	1
545855_0049_FC61RLR:2:81:3871:17387	AGTG(12) 	12			1	CN_081540	GATTCTCTCCCTGATCCAACC	CN_034604	TGGCTTCTTGATATCTTTGGG	AGTG(12) 	12	1			1	1	1	1
545855_0049_FC61RLR:2:9:2250:16022	AAGAG(55) AAGAG(30) 	85	AAGAG 		1	CN_099498	TCAAACCCCAGGTTTATTCCC	CN_059786	GTGATAAAGCTGAAGGGATTCTCC	AAGAG(30) 	30	1	AAGAG 		2	1	2	1
545855_0049_FC61RLR:2:7:2319:7234	ACTG(12) ACTG(12) 	24			1	CN_009924	CCAGGCAGATGTTTCTTACCC	CN_004503	AAACACTGAGGCACAGCACC	ACTG(12) ACTG(12) 	24	1			2	4	2	2
545855_0049_FC61RLR:2:50:12387:13554	AGGG(12) AGGG(12) 	24			1	CN_008637	CAAAAGGAATTTTGCTCGGC	CN_097235	CCAACCCAAATCACTCCAGG	AGGG(12) AGGG(12) 	24	1			1	2	1	1
545855_0049_FC61RLR:2:5:7107:10287	AGGG(12) AGGG(12) 	24			1	CN_089366	TGTTTGTGTGTCAGCCCAGG	CN_053098	GTCACCATGGCAAAGTCACC	AGGG(12) AGGG(12) 	24	1			2	2	2	2
545855_0049_FC61RLR:2:69:2820:16410	TC(12) 	12			1	CN_077760	AGGCACAGGGAAAATAATAATGC	CN_025492	CCTATGCTGAACCCAGCTCC	TC(12) 	12	1			2	2	2	2
545855_0049_FC61RLR:2:9:15538:13580	TGCC(12) 	12			1	CN_057839	AGACGAGATGTATCCAGATGGG	CN_029825	CCTCATCCTTTCAAGGCAGC	TGCC(12) 	12	1			106	1	1	1
545855_0049_FC61RLR:2:2:2020:12211	AC(12) AC(12) 	24			1	CN_099464	AGTCACATTCACTTGATAAATAGTTGC	CN_066003	GAATTTTGAGCTTGTTTGGGC	AC(12) AC(12) 	24	1			1	1	1	1
545855_0049_FC61RLR:2:71:4525:1546	TTCC(12) TTCC(12) 	24			1	CN_032398	TTCCTTCCTTCCTCTTTGGG	CN_032263	AGAGAGACCAATTCATGGGG	TTCC(12) TTCC(12) 	24	1			5	5	6	2
545855_0049_FC61RLR:2:54:9953:8152	TCC(12) 	12			1	CN_007293	CGTTTGCTCTTGCTCTTCCC	CN_080155	ATCCCTGTACCAGACCCACG	TCC(12) 	12	1			3	4	2	1
545855_0049_FC61RLR:2:68:13597:14965	TCC(12) TCC(12) 	24			1	CN_063436	GGAGGAGGAGAACAGGGAGC	CN_090075	GAAGCACCAGCAAAAGGTGC	TCC(12) 	12	1			4	2	3	1
545855_0049_FC61RLR:2:55:9240:12187	TTCC(12) TTCC(12) 	24			1	CN_035557	AGGTCCACAGCACTGTCTGC	CN_065317	CATCGTGACCTAGGGAGTTGC	TTCC(12) TTCC(12) 	24	1			1	3	1	1
545855_0049_FC61RLR:2:62:8219:16957	TGC(12) 	12			1	CN_069246	GGGCACACAACGACTCTGG	CN_097626	TGGGCTCAGAAACATAACTCTTAGG	TGC(12) 	12	1			4	2	2	2
545855_0049_FC61RLR:2:78:2941:15759	TGCC(12) 	12			1	CN_048778	ATTCCTCTGTCATGCCTCCC	CN_055189	CACATGGCTGCTCTCTCTGC	TGCC(12) 	12	1			1	2	1	1
545855_0049_FC61RLR:2:57:16198:3002	TGC(12) 	12	TGC 		1	CN_032030	CTACAGATGGGGAGCAAGGG	CN_081128	TGAACAGAAAGGGAGGAGGG	TGC(12) 	12	1	TGC 		4	2	2	2
545855_0049_FC61RLR:2:75:18287:2893	TGC(12) TGC(12) 	24			1	CN_052924	TCTCTGAAGGTGCATCTGGC	CN_055967	GCTCCATTCAGCAAAGAGCC	TGC(12) TGC(12) 	24	1			2	2	2	1
545855_0049_FC61RLR:2:70:5660:6372	AAAT(12) 	12			1	CN_002627	TTGCATTGCAGCTCTGATCC	CN_049284	ACAATCAGAAAAGGTGTGGGG	AAAT(12) 	12	1			5	3	2	2
545855_0049_FC61RLR:2:51:10772:5661	AACCCT(30) AACCCT(30) 	60			1	CN_033703	CTTTTGCATGATCAGTGTCCC	CN_088782	GGGTTACGCCTAGTCTTTGG	AACCCT(30) 	30	1			376	3176	98	1
545855_0049_FC61RLR:2:54:3065:13171	TCTG(12) TCTG(12) 	24			1	CN_089361	GGGACAGGTCTCCAGCTCC	CN_001111	AAGGAAATACTTCTGGATTTTGAGG	TCTG(12) TCTG(12) 	24	1			2	2	2	2
545855_0049_FC61RLR:2:8:13396:11504	AAGC(12) AAGC(12) 	24			1	CN_059925	TCAGCCAAGGTAACACACTCC	CN_012652	TTTGGCCAACATCAGAGGG	AAGC(12) AAGC(12) 	24	1			2	3	2	2
545855_0049_FC61RLR:2:4:1196:19583	TC(12) 	12			1	CN_081455	GAAATCTGGCTGGCTGAAGG	CN_069179	GTTCTCTTTCGGGAACCAGG	TC(12) 	12	1			4	2	3	1
545855_0049_FC61RLR:2:54:4786:12978	AGGGC(15) AGGGC(15) 	30			1	CN_077915	CACAAGCCTGAGTAAGAAGCCC	CN_063767	AATATCAAGGCTTGGTGCCC	AGGGC(15) AGGGC(15) 	30	1			3	3	2	1
545855_0049_FC61RLR:2:69:5478:16182	AAC(12) 	12			1	CN_014724	GAGACCGATATCGTATGCCG	CN_040482	AGAAGATCGGAAGAGCGTCG	AAC(12) 	12	1			38448	57389	445	1118
545855_0049_FC61RLR:2:62:16771:11129	AC(14) 	14			1	CN_037517	TGATTAGATGGCCAAGCAGG	CN_079124	TCATTTTGCCACTGTTTGACG	AC(14) 	14	1			2	1	1	1
545855_0049_FC61RLR:2:63:6639:2790	AC(12) AC(12) 	24			1	CN_050694	TTTTCTGTCTGCTGGAGGGC	CN_087733	CCAAACACAACAGGCAGGG	AC(12) AC(12) 	24	1			3	1	1	1
545855_0049_FC61RLR:2:71:15454:12469	AACCCT(18) 	18			1	CN_067431	CTGAGACTGGTGTGTTGGGG	CN_058649	ATGCTGTGTCTTAGGCTGCG	AACCCT(18) 	18	1			55	588	4	5
545855_0049_FC61RLR:2:62:9037:8463	TCC(12) 	12			1	CN_002604	CCCACTTCCAAGTACCACCG	CN_078566	CACACAGCACCACAATTCGG	TCC(12) 	12	1			1280	970	99	25
545855_0049_FC61RLR:2:54:4165:12157	AAAC(20) AAAC(20) 	40			1	CN_080041	TTAAGCATTGTTTTCATACTTGTCC	CN_076190	GAGCATTGCTTCTGTAAGAAAACC	AAAC(20) AAAC(20) 	40	1			4	6	4	4
545855_0049_FC61RLR:2:4:15563:1204	ATGC(12) 	12			1	CN_012535	TCCTATGAAGGATCTGGGACC	CN_032722	GTCCAAGGAGAAACCCATCC	ATGC(12) 	12	1			4	3	3	1
545855_0049_FC61RLR:2:75:19516:6190	TGC(12) 	12			1	CN_054566	TTCTGAGCTTTTATTTCTATCTCTACTGC	CN_061910	CACCTCTTACTGCTTAACCTTGG	TGC(12) 	12	1			4	2	2	2
545855_0049_FC61RLR:2:52:10647:11888	AACCCT(18) AACCCT(18) 	36			1	CN_083233	TGTTTCCAACTTGCCACAGC	CN_089505	GGCATTGTCAGTGTCCTTGG	AACCCT(18) AACCCT(18) 	36	1			24	68	11	8
545855_0049_FC61RLR:2:8:9548:11841	TTC(12) 	12			1	CN_062464	AGCTCAGGAGTTGCAGGACG	CN_026745	CTGCTTGCCTCAATGACAGC	TTC(12) 	12	1			1	2	1	1
545855_0049_FC61RLR:2:55:11254:12045	AAAG(12) AAAG(12) 	24			1	CN_068244	TTGCTGGTTTCTTTTCCCC	CN_083385	TTTGCTGGTTTCTTTTCCCC	AAAG(12) AAAG(12) 	24	1			2	1	1	1
545855_0049_FC61RLR:2:9:7527:2964	ACC(12) 	12			1	CN_069284	GTCTGGCTCAGGACACGAGG	CN_082954	ACTCACCAGTTTTCAGCCCC	ACC(12) 	12	1			1	2	1	1
545855_0049_FC61RLR:2:78:8910:13420	TCC(24) TCC(24) 	48			1	CN_090193	CATCACTGCTGGAGCACCC	CN_095765	AAGAGGCCCTGGAGGAGG	TCC(24) TCC(24) 	48	1			2	6	2	1
545855_0049_FC61RLR:2:68:17042:11473	TC(14) 	14			1	CN_038640	CCTTTGGAAAGTCACACAGGG	CN_022319	CCCTGAGACTGATGTGGGG	TC(14) 	14	1			3	1	1	1
545855_0049_FC61RLR:2:56:15768:19897	AAAGG(45) 	45			1	CN_042126	TGCTCTTTTCCTTTCCCTTCC	CN_079402	GCAGAGTATAGCATTGCATGGG	AAAGG(45) 	45	1			3	1	1	1
545855_0049_FC61RLR:2:64:17348:10751	ACCCC(15) ACCCC(15) 	30			1	CN_088165	AGCCAGGAACACAGACCCC	CN_080750	ATGCCAGAACAAGCTGCTCC	ACCCC(15) ACCCC(15) 	30	1			1	1	1	1
545855_0049_FC61RLR:2:52:13977:6206	AACCCT(24) AACCCT(24) AACCCT(18) 	66			1	CN_053963	TTTCGCATGATCAGTGTCCC	CN_063457	TCTCCTTTCTGCAACAGTTAGGG	AACCCT(24) AACCCT(24) AACCCT(18) 	66	1			2223	79	18	5
545855_0049_FC61RLR:2:71:2506:19585	TTGG(12) 	12			1	CN_024107	TCATCTCGTTTCTTGCCTGC	CN_023711	CATCCTGGCTACCAGATCCC	TTGG(12) 	12	1			4	1	1	1
545855_0049_FC61RLR:2:1:12234:14986	AAAC(12) 	12			1	CN_068026	CATCTTGCTTCTGTCTGAATGACC	CN_031806	TCTCTTCTGTTCCGTGCTGG	AAAC(12) 	12	1			2	1	1	1
545855_0049_FC61RLR:2:79:2701:12253	AAGC(12) 	12			1	CN_093157	GGAGTAGATTTTATTCCTTCCTTTGG	CN_061162	GTGAATTTTCCTTGCCTGCC	AAGC(12) 	12	1			1	1	1	1
545855_0049_FC61RLR:2:7:9675:12773	TGC(12) TGC(12) 	24			1	CN_069149	CAAGGAAGGCACAGGGAGG	CN_005280	TCTGCCTCACAGAAGATGGG	TGC(12) TGC(12) 	24	1			1	3	1	1
545855_0049_FC61RLR:2:82:4063:10772	AGCG(12) 	12			1	CN_057990	GGTATTCCGGTCTGGTTTCC	CN_007579	CTGGAGACCCCTCCAGAGC	AGCG(12) 	12	1			1	1	1	1
545855_0049_FC61RLR:2:8:15098:9787	TTC(15) TTC(27) 	42	TTC 		1	CN_037449	CTCCAATCGCAAGAGGAAGC	CN_059990	GCAGGCAAACAAGAAATGTCG	TTC(15) TTC(27) 	42	1	TTC 		1631	1342	5	165
545855_0049_FC61RLR:2:71:6581:8939	CCCG(12) 	12			1	CN_044808	CTCTGCTGGAAAACACCTGC	CN_097851	CTTTTCCCCAGTTCTGCTGG	CCCG(12) 	12	1			2	1	2	1
545855_0049_FC61RLR:2:65:12946:16955	TGC(12) 	12			1	CN_043121	ACTGAGCGATTGTCTTGCCC	CN_002821	CTCTTGTCAGGCTGTTTTCCC	TGC(12) 	12	1			2	2	2	2
545855_0049_FC61RLR:2:56:8532:19660	TTCC(12) TTCC(12) 	24			1	CN_003450	AAATAAGTTTTCCTCCATAGATTGTTGC	CN_009382	TAAAATAAGTTTTCCTCCATAGATTGTTGC	TTCC(12) TTCC(12) 	24	1			2	2	2	1
545855_0049_FC61RLR:2:57:1637:17102	TGC(15) 	15			1	CN_045447	ACTTCCTGGGAGAATTCCAGC	CN_020091	GGATCCCATCATCACCTCCC	TGC(15) 	15	1			2	3	2	1
545855_0049_FC61RLR:2:76:6279:13531	AACCCT(18) AACCCT(24) AACCCT(24) 	66			1	CN_087249	CAGCACATCCAAAACCTTGC	CN_023790	TGGAGCTCCTGTCTTTGTGG	AACCCT(18) AACCCT(24) AACCCT(24) 	66	1			4445	3389	7	192
545855_0049_FC61RLR:2:8:5070:8849	AAAC(12) AAAC(12) 	24			1	CN_080078	GCATCATCTTTCAGGTTAGTTTGC	CN_042943	TATTGGAACTTGCCCACAGC	AAAC(12) AAAC(12) 	24	1			1	2	1	1
545855_0049_FC61RLR:2:80:12914:9376	TTGG(16) 	16			1	CN_013902	CTTGCTCCCAAAATCGTTCC	CN_042209	CTCATCCCTGCTAAGGCTGG	TTGG(16) 	16	1			3	6	3	3
545855_0049_FC61RLR:2:5:7646:3202	AATT(12) 	12			1	CN_078494	CTGCAAGCAAGGGCTGAGG	CN_032711	TCCATGTCCTTCATCTCCAGC	AATT(12) 	12	1			5	1	1	1
545855_0049_FC61RLR:2:2:10633:8571	AGGG(12) AGGG(12) 	24			1	CN_099420	GAACAGGGACCTGCAGTGG	CN_033453	CTGAGCTCAACACACCAGCC	AGGG(12) AGGG(12) 	24	1			2	1	2	1
545855_0049_FC61RLR:2:5:1584:5932	TGCC(12) TGCC(12) 	24			1	CN_031460	TGCTGTTCTCCTTGTTTTCCG	CN_042952	GTAATCTGGGAGCAGGCAGG	TGCC(12) TGCC(12) 	24	1			1	2	1	1
545855_0049_FC61RLR:2:5:17078:11329	AACCCT(18) AACCCT(18) AACCCT(18) AACCCT(18) AACCCT(18) 	90			1	CN_069190	GGCTTTGTGGTTTTCTCAATCC	CN_085299	TCTTTCTGCTCGGGTTAGGG	AACCCT(18) AACCCT(18) AACCCT(18) AACCCT(18) AACCCT(18) 	90	1			3935	79	11	3
545855_0049_FC61RLR:2:71:9746:9018	AAAAC(15) 	15			1	CN_014724	GAGACCGATATCGTATGCCG	CN_040482	AGAAGATCGGAAGAGCGTCG	AAAAC(15) 	15	1			38448	57389	445	1118
545855_0049_FC61RLR:2:7:14419:19057	AGCT(12) AGCT(12) 	24			1	CN_002442	CTTCTTAAAGGTGAACTTGAAAGGC	CN_027274	TCCCTAATTCTCACAGCTGGC	AGCT(12) AGCT(12) 	24	1			1	1	1	1
545855_0049_FC61RLR:2:79:13328:12595	ATGG(12) ATGG(12) 	24	ATGG 		1	CN_048701	CCTCACTATGCAATTCCACCC	CN_016781	GGTCACCTGTGATGCAGGG	ATGG(12) ATGG(12) 	24	1	ATGG 		4	2	2	2
545855_0049_FC61RLR:2:4:8835:3787	ATTCC(15) ATTCC(15) AATAG(25) AATAG(25) 	80			1	CN_050991	AGCTGAAAACGACATACAGCG	CN_044805	AAGCAGCTGAACAAGATGATCG	AATAG(25) 	25	1			4	2	4	2
545855_0049_FC61RLR:2:1:7351:2641	AAAGC(15) AAAGC(15) 	30			1	CN_031443	CAGCAATGACCCTTCTCAGC	CN_077176	TGGTGTTTGGACCACTTTGC	AAAGC(15) AAAGC(15) 	30	1			3	4	2	2
545855_0049_FC61RLR:2:51:16997:10105	TCC(18) TCC(15) 	33	TCC 		1	CN_004457	GTGCTGTCCAGAGGAGGAGG	CN_044692	TTTCTCAGAGCCAAAACTCGC	TCC(18) TCC(15) 	33	1	TCC 		1	1	1	1
545855_0049_FC61RLR:2:60:10387:4801	TTCCTC(48) 	48			1	CN_037296	ACCTCCTCTCAAAGCTCCCC	CN_034357	GAGACTGAGGGGCAGACGG	TTCCTC(48) 	48	1			2	1	1	1
545855_0049_FC61RLR:2:66:10760:15507	ATGG(12) 	12			1	CN_028456	AGCATTCACAAATCTCTATGCC	CN_079888	TCCATCTAATGTGTGAAGGAGC	ATGG(12) 	12	1			1	1	1	1
545855_0049_FC61RLR:2:80:19425:6390	TGC(12) TGC(12) 	24			1	CN_005275	GGGACCACGAGCACTACACC	CN_072868	CTGGGAGACATCAAGGGTGG	TGC(12) TGC(12) 	24	1			1	1	1	1
545855_0049_FC61RLR:2:9:9935:4578	AAAG(12) AAAG(12) 	24			1	CN_089337	TGACAGAGCACACATCAGGC	CN_056603	TGGTTCCCTGTGGTCACG	AAAG(12) AAAG(12) 	24	1			4	1	2	1
545855_0049_FC61RLR:2:68:18183:8362	AAAAC(15) 	15			1	CN_058533	CAAGAGGAGAAATAATTCCAAAGGC	CN_042898	CCTCAAGAGGAGAAATAGCCCC	AAAAC(15) 	15	1			2	1	1	1
545855_0049_FC61RLR:2:85:10043:4382	ATT(12) 	12			1	CN_037470	TGAGAATTTATGAGGAAACAGCTCC	CN_068227	AGAATTTACTGCTGGGTTTACACG	ATT(12) 	12	1			3	3	3	1
545855_0049_FC61RLR:2:1:7110:5060	AAC(12) 	12			1	CN_014724	GAGACCGATATCGTATGCCG	CN_040482	AGAAGATCGGAAGAGCGTCG	AAC(12) 	12	1			38448	57389	445	1118
545855_0049_FC61RLR:2:66:15016:9253	AC(14) 	14			1	CN_062472	GCATGATGGTATCCTTTTCTGAGG	CN_046678	AATCAAATAGGCTGCAGGGG	AC(14) 	14	1			2	1	1	1
545855_0049_FC61RLR:2:54:17474:6515	ATAC(12) AATG(12) AATG(12) ATAC(12) 	48			1	CN_087843	TACTTTTGGAGCAGCCCTCG	CN_087843	TACTTTTGGAGCAGCCCTCG	ATAC(12) AATG(12) AATG(12) ATAC(12) 	48	1			6	6	2	1
545855_0049_FC61RLR:2:56:10743:8742	ATCTC(15) ATCTC(15) 	30			1	CN_042751	CAACAGTCTGGTGGAGCAGG	CN_054585	CTCGTGCTTCTTCACCCTCC	ATCTC(15) 	15	1			4	5	3	2
545855_0049_FC61RLR:2:62:11662:8232	AAAG(12) 	12			1	CN_085947	TTGAAGAGTGTACCAGAAGGTGG	CN_062381	CAAGTGACAGGTTCACAGACAGC	AAAG(12) 	12	1			1	1	1	1
545855_0049_FC61RLR:2:76:17375:5105	TTGG(12) TTGG(12) 	24			1	CN_013657	CATGCTGATTGTTGTGGTTGG	CN_080701	GGAATAAACATACTGAAAAGAAATATGGC	TTGG(12) TTGG(12) 	24	1			3	2	2	1
545855_0049_FC61RLR:2:78:7102:10038	TGC(12) TGC(12) 	24			1	CN_097582	CCACAGAAGCCAGTGACCC	CN_074506	TGCTGATAATTTGTATAAGACCTTGG	TGC(12) TGC(12) 	24	1			2	1	1	1
545855_0049_FC61RLR:2:76:8941:15438	AC(12) AC(12) 	24			1	CN_070032	AGGACTTCCACTGGGAGAGG	CN_039567	CACGTCTCCACTGCTGCC	AC(12) AC(12) 	24	1			4	2	2	1
545855_0049_FC61RLR:2:56:2930:5014	TCC(12) TCC(12) 	24			1	CN_086881	GACCTGGGTAGGAGGAAGAGG	CN_099693	CATCCTGCCACTAAGAGGAGC	TCC(12) TCC(12) 	24	1			2	1	2	1
545855_0049_FC61RLR:2:54:5900:3337	AACCCT(24) AACCCT(24) 	48			1	CN_014859	CAAAACCTTGCTCCCTCTTCC	CN_018136	CAACTTGGCATGCCTTTCG	AACCCT(24) AACCCT(24) 	48	1			2560	1262	10	35
545855_0049_FC61RLR:2:52:9203:8041	TTCC(12) 	12			1	CN_013366	TGCACAAGGAACAAACACCC	CN_037092	CCCAAACATATTAGAGAAAGCCG	TTCC(12) 	12	1			2	2	1	1
545855_0049_FC61RLR:2:3:13518:1910	TCCG(12) TCCG(12) TTCC(56) 	80			1	CN_015124	GTCCCCATATTTTGGGAGGG	CN_056835	CCCTCACAAGCCACTTCTCG	TCCG(12) 	12	1			15	2	1	1
545855_0049_FC61RLR:2:1:2561:9450	AAAC(12) 	12			1	CN_004459	AAAATCCCAAGCAGGCCC	CN_081034	TTCACCAAACAAGACCCACG	AAAC(12) 	12	1			2	1	1	1
545855_0049_FC61RLR:2:49:9511:18468	AAGAG(15) AAGAG(55) 	70	AAGAG 		1	CN_073762	AAGTTTCCAGACTTTCCTTGCC	CN_019806	TTCTCTTCTCTTCCAGAAGTGGC	AAGAG(15) 	15	1	AAGAG 		2	2	2	1
545855_0049_FC61RLR:2:71:7751:13363	AACCCT(24) AACCCT(24) 	48			1	CN_087249	CAGCACATCCAAAACCTTGC	CN_023790	TGGAGCTCCTGTCTTTGTGG	AACCCT(24) AACCCT(24) 	48	1			4445	3389	7	192
545855_0049_FC61RLR:2:51:8767:16815	TGC(12) 	12			1	CN_093546	TAAGAGCACAGTGGAGGGGC	CN_075802	GTTCTGTCATCAGATCCACGC	TGC(12) 	12	1			2	1	1	1
545855_0049_FC61RLR:2:69:18539:16974	TCC(12) 	12			1	CN_014007	GGACTATTATTTCACTATGAATCTCACCC	CN_006251	AAGAGGCTTTTGTGACTTCAGC	TCC(12) 	12	1			1	1	1	1
545855_0049_FC61RLR:2:56:19672:11683	AC(14) 	14			1	CN_003022	AACAGGAATAATTATATTCAGCAAGC	CN_025657	GGAAAACAAACAGCTGAGGG	AC(14) 	14	1			3	4	3	3
545855_0049_FC61RLR:2:79:17889:19565	AGAGC(15) 	15			1	CN_001988	GAGAGGGAGGGGATTCTGC	CN_018375	TCTCCAATTATTTGCGTAGCC	AGAGC(15) 	15	1			34	1	1	1
545855_0049_FC61RLR:2:60:16292:5307	AACCCT(18) 	18			1	CN_027717	TGTGCTTAACTCAGCCTGCC	CN_014859	CAAAACCTTGCTCCCTCTTCC	AACCCT(18) 	18	1			2820	2560	8	2
545855_0049_FC61RLR:2:55:3775:14490	AAAAC(20) AAAAC(20) 	40			1	CN_096444	CCAACATGTTACCAGCAAGGG	CN_070663	TTTCTTGTGTAGCTGAAGTCCTGG	AAAAC(20) AAAAC(20) 	40	1			2	1	0	1
545855_0049_FC61RLR:2:64:1274:5471	AACCCT(18) 	18			1	CN_021848	ATACTGACAATGCGACAGGC	CN_039790	AGGGTTCAGAAAACCCTAACC	AACCCT(18) 	18	1			1	1	1	1
545855_0049_FC61RLR:2:7:6202:16490	TCC(12) 	12			1	CN_020266	CTTGCAGACTCGACAGCACC	CN_045157	CCTCAGCCATCGAATTTTGC	TCC(12) 	12	1			1	1	1	1
545855_0049_FC61RLR:2:78:1778:6669	AAAC(12) 	12			1	CN_030034	TCCTTATCTTGCCGTACTGGG	CN_045036	AAGTCAACGAGTTTCATAGGAACG	AAAC(12) 	12	1			4	1	1	1
545855_0049_FC61RLR:2:69:13294:10764	AT(12) 	12			1	CN_005680	GTTAAAAGCTGAGATCCTGGTCC	CN_054739	GAGACAAAGAGGCACCAGCC	AT(12) 	12	1			1	1	1	1
545855_0049_FC61RLR:2:5:8380:3224	ATGG(12) 	12			1	CN_086537	TCAGCAAAGTCCTGTCTGGC	CN_083954	CCTGTCTTGCTGCTCTGTGG	ATGG(12) 	12	1			7	9	7	7
545855_0049_FC61RLR:2:69:8571:4314	AC(12) 	12			1	CN_012114	GGTCTGCTCTCATTCTTGCG	CN_008655	CTGCCAAAGCTTGAATTTGC	AC(12) 	12	1			4	1	1	1
545855_0049_FC61RLR:2:7:18471:5940	TTGG(12) 	12			1	CN_036590	CAAATTCAGGGCAAAGGAGC	CN_095261	AAAACATTCTGTGCGGGAGC	TTGG(12) 	12	1			5	3	3	3
545855_0049_FC61RLR:2:58:15988:13187	AAC(12) AAC(12) 	24			1	CN_019254	TCCAGCCATGAGTTACACGC	CN_010757	CATGCAGGAACAGGAACAGC	AAC(12) AAC(12) 	24	1			2	4	2	1
545855_0049_FC61RLR:2:58:15663:16923	TTCC(36) TTCC(32) 	68	TTCC 		1	CN_016877	ACCAGTGCCACCAACTTGC	CN_005125	TCCTTCCGTCCTGAGTTTGC	TTCC(36) 	36	1	TTCC 		1	1	1	1
545855_0049_FC61RLR:2:55:16162:15853	TGC(12) TGC(21) TGC(15) 	48			1	CN_004054	GAAGGAAGACGGTTTGCTGG	CN_059494	CTAATCAGGCACCTTTCGCC	TGC(12) 	12	1			1	2	1	1
545855_0049_FC61RLR:2:52:17769:17654	AT(20) AT(12) 	32			1	CN_088623	AAATACAATATCCACAGTTACCTGCC	CN_082863	AAGTGCAGTTGGGATTGAGC	AT(20) AT(12) 	32	1			2	2	2	2
545855_0049_FC61RLR:2:51:13967:14390	AGCC(12) 	12			1	CN_035187	CCAAGATCAGACTCCTGCCC	CN_008729	TTCTCTAACAAGCCCTGCGG	AGCC(12) 	12	1			2	1	1	1
545855_0049_FC61RLR:2:79:7739:3055	TGC(12) 	12			1	CN_094161	TGCTTCCACTCAAGGCAGG	CN_060897	AAGCTGCCTTCCTCAACAGC	TGC(12) 	12	1			1	1	1	1
545855_0049_FC61RLR:2:70:7084:16775	TTC(12) TTC(12) 	24			1	CN_087324	CTCCAGCTTGCACAAACAGC	CN_039166	TCACAAAATAGAGAAGGAAATTACTAGTGG	TTC(12) TTC(12) 	24	1			3	1	1	1
545855_0049_FC61RLR:2:65:6708:19010	TCC(12) TCC(12) 	24			1	CN_068766	CATGGAGCAGGGAAGGAGG	CN_088047	GAGGCCGTGCTATAATTGCC	TCC(12) TCC(12) 	24	1			610	48	0	2
545855_0049_FC61RLR:2:4:9749:1916	TC(18) 	18			1	CN_057240	TACTGCATTGCACCAAAGGC	CN_030503	TACTGCCTGTCAGGATGGGG	TC(18) 	18	1			1	1	1	1
545855_0049_FC61RLR:2:7:4040:17991	AGTG(12) AATCAT(18) 	30			1	CN_046036	CTGTTGTGCTTTAACCTGGC	CN_038420	TTATTATTACTACCTTCCTTTTCTGTCC	AGTG(12) 	12	1			2	2	2	2
545855_0049_FC61RLR:2:51:17544:1630	AAAC(12) AAC(12) AAC(12) 	36			1	CN_068873	AAGATTCTTGTGGCTTTACCCTGG	CN_007784	TTCTACCCAAACCACTTGACAGC	AAC(12) 	12	1			2	3	2	1
545855_0049_FC61RLR:2:64:7275:15294	AAAAGG(54) AAAAGG(66) TTCC(12) AAGC(12) 	144	AAAAGG AAAAGG 	AAGC	1	CN_017287	TGATGTGCCAGTAAGAGCCC	CN_073384	GCAAGCAAGTGAGAGAAAGGG	AAAAGG(54) AAAAGG(66) TTCC(12) 	132	1	AAAAGG AAAAGG 	AAAAGG	2	3	2	2
545855_0049_FC61RLR:2:52:7378:3949	AACCCT(18) 	18			1	CN_081159	CTTTCGCATGGTGAGTGTCC	CN_054067	TTTAACTCTAAGGGCCAATGCC	AACCCT(18) 	18	1			670	47	3	5
545855_0049_FC61RLR:2:66:18162:12964	AAAC(12) AAAC(12) 	24			1	CN_089987	CAATACAAAGCCTGCTGCCC	CN_050346	TCCTTTTCATCGTTCCCAGG	AAAC(12) AAAC(12) 	24	1			1	2	1	1
545855_0049_FC61RLR:2:63:11065:12909	ACC(12) 	12			1	CN_075825	TTTCCTGGAGTGGATTTCCG	CN_031279	TGGCTTTGCTAAGCATTTACG	ACC(12) 	12	1			560	499	0	7
545855_0049_FC61RLR:2:60:10165:10319	TGC(12) 	12			1	CN_007076	TCTGTACCTGCCTCCATCAGG	CN_059987	TGAGCCTTAAGGTCCCTCCC	TGC(12) 	12	1			1	7	1	1
545855_0049_FC61RLR:2:82:19126:3036	TCC(15) 	15			1	CN_025159	ACAGGGAAGCATTGAATGGG	CN_066336	TGGAGTTTTGAAGCCTTCGG	TCC(15) 	15	1			3	1	1	1
545855_0049_FC61RLR:2:70:14782:9768	AACCCT(18) 	18			1	CN_074641	GCAAGGTTTTGGCTGTATCG	CN_068710	TGCGTGATTACTGACTCAAACTAGG	AACCCT(18) 	18	1			1192	663	44	47
545855_0049_FC61RLR:2:63:18655:16833	AAAAC(15) 	15			1	CN_062183	TTTATTCTTACAACTCTAGGATAGGTGC	CN_080001	TCATACTTTTATGTTGCCAGAGG	AAAAC(15) 	15	1			1	3	1	1
545855_0049_FC61RLR:2:69:6481:1705	ACCCC(15) 	15			1	CN_080563	CACAAAATGCCGTGGAAAGC	CN_044233	CAAACCGGCCTCACCTCC	ACCCC(15) 	15	1			1	1	1	1
545855_0049_FC61RLR:2:57:11823:10531	CGG(12) 	12			1	CN_052088	AAGAAGGGATGAGCAAAAGGC	CN_017308	AATGCCTGTGCCAGGTGC	CGG(12) 	12	1			58	34	6	1
545855_0049_FC61RLR:2:65:10919:8259	AAAC(12) 	12			1	CN_033345	GAGACCGATCTCGTATGCCG	CN_012855	GTAGATGTCGGAGGAAGCCG	AAAC(12) 	12	1			16763	1	1	1
545855_0049_FC61RLR:2:51:2151:6666	TGC(18) 	18			1	CN_044036	AAGCTACGAAGACCTGAGGGG	CN_049288	TGCTCAAGGTCAATCAAGGG	TGC(18) 	18	1			2	3	1	1
545855_0049_FC61RLR:2:57:8784:12541	AAAAC(15) AAAAC(15) 	30			1	CN_000528	ATTGTGCCCTTGTGATGGC	CN_091327	TGCCTGTTTTCTTTATCAGAAATAGC	AAAAC(15) AAAAC(15) 	30	1			1	2	1	1
545855_0049_FC61RLR:2:59:16159:6945	AAAC(12) 	12			1	CN_024318	GAACCTGGCTCACACATTCG	CN_069776	TGCTTGGACTGTGTTTCAGG	AAAC(12) 	12	1			2	3	2	2
545855_0049_FC61RLR:2:77:19800:7615	TTC(12) TTC(12) 	24			1	CN_001335	ATTCCCAATTCTGCCACCC	CN_083794	GTTGGGTTTTGGAGGGAGC	TTC(12) TTC(12) 	24	1			7	7	2	2
545855_0049_FC61RLR:2:52:15289:11885	AAAAAT(18) AAAAAT(18) 	36			1	CN_007103	GCTGTACAGAACATTGCTGTTGG	CN_051308	TCTTCCATCCTCTTGCTCTGC	AAAAAT(18) AAAAAT(18) 	36	1			1	2	1	1
545855_0049_FC61RLR:2:73:6820:11961	AAAC(12) AC(12) AAAC(12) AC(12) 	48			1	CN_033593	AAGACTAATCCTTTTCTCTTTTCTTCC	CN_090103	AATGGAGACAGCAAAGTGCC	AAAC(12) AC(12) AAAC(12) AC(12) 	48	1			1	3	1	1
545855_0049_FC61RLR:2:73:12947:3564	TCC(12) 	12			1	CN_073029	TGATTTGAAAACAGCTGGAGG	CN_046122	AACTACCACGTCCCACCCC	TCC(12) 	12	1			3	1	1	1
545855_0049_FC61RLR:2:50:13549:12788	AAAC(12) 	12			1	CN_075439	CCTAAAGGCATTACATGGCCC	CN_087920	TCCTGTTTACCGTCTCCTTGC	AAAC(12) 	12	1			3	3	1	1
545855_0049_FC61RLR:2:56:9203:13337	TCC(12) 	12			1	CN_038986	CTTGCACAGAAGAACGTGCC	CN_071108	CTCAGCGAACTGCGTCAGG	TCC(12) 	12	1			1247	1801	1	25
545855_0049_FC61RLR:2:80:1214:19198	TCC(12) 	12			1	CN_027256	AACACAGCACCACAGTTGGG	CN_035674	GTACCACCGCCAACCTTACC	TCC(12) 	12	1			1346	2	0	1
545855_0049_FC61RLR:2:84:15381:13358	AACAC(15) 	15			1	CN_033345	GAGACCGATCTCGTATGCCG	CN_040482	AGAAGATCGGAAGAGCGTCG	AACAC(15) 	15	1			16763	57389	15085	534
545855_0049_FC61RLR:2:81:9200:4578	AAAG(12) 	12			1	CN_084379	GGATTCCTCAGGTTTCTGTGC	CN_078288	CGAGGAGAACAAATAGGCCG	AAAG(12) 	12	1			4	3	2	1
545855_0049_FC61RLR:2:68:10147:8673	AC(14) 	14			1	CN_083064	TACTTTCCCTGGAAGCTGCG	CN_096959	GCTTGCAAATCAAAGTGTCCC	AC(14) 	14	1			2	1	1	1
545855_0049_FC61RLR:2:67:3659:13107	AAGT(12) AAGT(12) 	24			1	CN_057227	TGTGACTGCAAACAAGCACC	CN_094313	TTGTTTGCCTGCGAGAGC	AAGT(12) AAGT(12) 	24	1			488	704	71	18
545855_0049_FC61RLR:2:83:5753:14316	TCTG(12) 	12			1	CN_060831	GACAAGAGCCCACAGAAAGG	CN_028605	CAGACTATTTCTGATTGCAGGAGG	TCTG(12) 	12	1			1	1	1	1
545855_0049_FC61RLR:2:79:7861:8071	AGGG(12) AGGG(12) 	24	AGGG 		1	CN_025572	TGGAGACGAGATGATGTGGC	CN_062783	CAATGGCTGAGGAGTTGTGG	AGGG(12) AGGG(12) 	24	1	AGGG 		8	8	2	1
545855_0049_FC61RLR:2:74:19495:5799	AT(18) 	18			1	CN_054619	TCCAGACATTTGTCCTTGCC	CN_013337	AAGCAAGTCCATGTCATCCC	AT(18) 	18	1			2	1	1	1
545855_0049_FC61RLR:2:74:15329:7220	AAAC(12) AAAC(12) 	24			1	CN_042682	ACAGCCAGCCTTCACAGAGC	CN_096257	AAGTAGTGATGTTCGTTCAGTGTGG	AAAC(12) AAAC(12) 	24	1			3	3	3	3
545855_0049_FC61RLR:2:57:14149:10770	TCTG(12) 	12			1	CN_056677	CTCTGGGTTGTCCTCCTGC	CN_016242	GACTCTTCACTGTTGAGCCAGG	TCTG(12) 	12	1			2	2	2	1
545855_0049_FC61RLR:2:64:13466:7019	AAAT(12) 	12			1	CN_016286	TTAAAATCTTATTTGCACTCACAGC	CN_093728	GAAAGTTAATTATCAGATTGCAGAGG	AAAT(12) 	12	1			4	2	2	2
545855_0049_FC61RLR:2:71:1485:9671	TTC(12) 	12			1	CN_054939	AAGTTTTCAAGTTTTGACCTGGC	CN_022892	TGCCACTCTGAAAAGGAGAGG	TTC(12) 	12	1			3	3	0	1
545855_0049_FC61RLR:2:52:16493:19386	TGC(12) 	12			1	CN_060947	CAGGCATCAGTTTTATTCTGGC	CN_000371	AATTCACAAGATCAGGACGGC	TGC(12) 	12	1			1	3	1	1
545855_0049_FC61RLR:2:76:10500:1955	ATCT(12) 	12			1	CN_033550	CATTTCACTCCTGGCAAGTATCC	CN_027447	GGTTAGCAGGGGAAAACACC	ATCT(12) 	12	1			1	1	1	1
545855_0049_FC61RLR:2:77:9874:19441	TTC(18) 	18			1	CN_053998	TCTCAAGAAGGGCATCAGGG	CN_026509	ACGCAGAATTCTCAGACCCC	TTC(18) 	18	1			1295	1381	5	277
545855_0049_FC61RLR:2:76:5061:17785	AAC(12) 	12			1	CN_028344	GAAGCAAGAGAAACCAAGGGG	CN_043769	GGGTATGTAGGTCAGATTCTGCG	AAC(12) 	12	1			1	4	1	1
545855_0049_FC61RLR:2:50:9477:14941	AAAG(12) 	12			1	CN_010060	CTCGATTTGAAGAAGAAACTCAGC	CN_061796	AACGTCTGCTGGTCCTCTGG	AAAG(12) 	12	1			2	2	2	2
545855_0049_FC61RLR:2:5:3072:6791	TGC(12) 	12			1	CN_084598	TGCCTCTCTAACCACAAGCC	CN_018612	GGCTAGTACAGTTGTAACCTAGGGC	TGC(12) 	12	1			2	2	1	1
545855_0049_FC61RLR:2:55:19561:19784	ATT(12) 	12			1	CN_020280	TGAGATAAGCACAGCTTCACAGG	CN_048471	GGTGACTGGTCAGCAGATGG	ATT(12) 	12	1			1	1	1	1
545855_0049_FC61RLR:2:51:11517:14757	AACCCT(18) AACCCT(18) 	36			1	CN_023790	TGGAGCTCCTGTCTTTGTGG	CN_082806	TCATCCTGCCAGGTTTAGGC	AACCCT(18) AACCCT(18) 	36	1			3389	778	70	23
545855_0049_FC61RLR:2:69:11389:17822	TCC(12) 	12			1	CN_011556	TTTGGATGCATTTCAGAGGG	CN_001235	CATAAAGGAATGGGATCCTGC	TCC(12) 	12	1			521	464	5	6
545855_0049_FC61RLR:2:51:10434:19623	ACC(12) 	12			1	CN_074284	AAAGACAGGGACAAAACGGC	CN_053495	AGAAGAACGGAAGAGCGTCG	ACC(12) 	12	1			1	21	1	1
545855_0049_FC61RLR:2:78:7444:7572	AC(16) AC(16) 	32			1	CN_073236	AAGCCGGAGAAAACTACGGG	CN_057780	AGTTCATTTGCGACACGACC	AC(16) AC(16) 	32	1			1	3	1	1
545855_0049_FC61RLR:2:70:2768:5247	ACC(15) ACC(15) 	30			1	CN_013768	TCTGCCATTACACAGTGGGG	CN_062510	CCTCAAACCTCCTTGCAACC	ACC(15) ACC(15) 	30	1			4	2	3	2
545855_0049_FC61RLR:2:55:13632:12362	CG(12) TCC(12) CG(12) 	36			1	CN_099176	GCTCACGTGAAGCAGACCC	CN_048538	TCCTCCGTTTGTCGTGTGC	CG(12) CG(12) 	24	1			44	61	21	2
545855_0049_FC61RLR:2:77:12928:11757	AGCC(12) AGCC(12) 	24			1	CN_042348	TGCTTGTTTCAGTCCTATAAAGTTGC	CN_048470	GTATTTGTTCCGTGGCTGGC	AGCC(12) AGCC(12) 	24	1			1	1	1	1
545855_0049_FC61RLR:2:59:6760:18997	AAAC(16) AAAC(20) 	36	AAAC 		1	CN_022708	GCTGTTTTGTGAACCCAGCC	CN_019646	GGATAGCTGTTCCTTCCTCCC	AAAC(16) AAAC(20) 	36	1	AAAC 		6	2	2	2
545855_0049_FC61RLR:2:65:5256:4793	TGCC(12) 	12			1	CN_061242	TTCTGAGGCAGCTCACATCC	CN_020972	AGACATGCACTGCTGCCC	TGCC(12) 	12	1			1	3	1	1
545855_0049_FC61RLR:2:3:8683:1594	TTCC(12) TTCC(16) 	28			1	CN_008915	TGGCTGACAAACATTATTAGCTCC	CN_055900	TGTTTTGTGTTGGTGCCTGG	TTCC(12) TTCC(16) 	28	1			1	1	1	1
545855_0049_FC61RLR:2:73:5436:10061	ATCT(16) ATCT(36) ATCT(36) 	88	ATCT ATCT 	ATCT	1	CN_018681	TGACTTAGTAAGAAGAGAGATACAGGC	CN_044890	GAAACACATTCCTGTTTGCC	ATCT(16) ATCT(36) ATCT(36) 	88	1	ATCT ATCT 	ATCT	1	1	1	1
545855_0049_FC61RLR:2:58:17226:17096	AAAC(12) 	12			1	CN_023260	GAGTCAAACCTTTATCACCAACTCC	CN_020477	CTGGGCGAAGAGACCAACC	AAAC(12) 	12	1			477	1	1	1
545855_0049_FC61RLR:2:62:19634:14651	TTCC(12) TTCC(12) TTCC(12) 	36			1	CN_094474	CAAACACTACGGTAATCAGCTTGG	CN_047332	GGGATAACTTCCTACATCTTTCTTCC	TTCC(12) TTCC(12) TTCC(12) 	36	1			7	6	7	1
545855_0049_FC61RLR:2:71:15093:2939	AACCCT(18) AACCCT(18) 	36			1	CN_027423	ATTTCTGCCTCAAACTCGGC	CN_066728	TACCGTACTCGAGTTGGCCC	AACCCT(18) AACCCT(18) 	36	1			965	75	2	2
545855_0049_FC61RLR:2:50:14426:11488	AAGT(12) 	12			1	CN_019125	TCCTCATCTCCCCTTAGATGG	CN_046258	TGAGTGGTATCAGCTGTCATGG	AAGT(12) 	12	1			1	3	1	1
545855_0049_FC61RLR:2:74:5090:15627	TGTGC(15) TGTGC(15) 	30			1	CN_018854	AAACACTCATGGAGAATACTGAGCC	CN_021146	TGGAAAATTCAAGGTCTTCTGC	TGTGC(15) TGTGC(15) 	30	1			1	1	1	1
545855_0049_FC61RLR:2:64:18497:4928	AC(12) 	12			1	CN_080706	TCTCATAGGAAGGGCTTGTTCC	CN_071158	ACAAGGACAGGGACTGGAGC	AC(12) 	12	1			1	1	1	1
545855_0049_FC61RLR:2:85:7460:4222	TGC(12) TGC(15) 	27			1	CN_081207	TTGTCAACAAAGACGGTGGC	CN_017661	CTTTCCTTACATGCATGGGC	TGC(12) TGC(15) 	27	1			2	2	1	1
545855_0049_FC61RLR:2:3:16353:17453	AACCCT(24) AACCCT(18) 	42			1	CN_053590	CAAAACCTTCCTCCCTCTTCC	CN_051302	GGAGCTCCTGGCTTTGTGG	AACCCT(24) AACCCT(18) 	42	1			2818	13083	90	3
545855_0049_FC61RLR:2:4:4662:17745	TTC(24) 	24			1	CN_026509	ACGCAGAATTCTCAGACCCC	CN_038518	GTCTCAAGAAGGGCAGCAGG	TTC(24) 	24	1			1381	2	0	1
545855_0049_FC61RLR:2:84:14130:19841	AAAC(12) AAAC(12) 	24			1	CN_021713	TTTGGGTTTTGTTCAGTTTGG	CN_085120	TTTGCAGTTAATTTACCAGATGC	AAAC(12) AAAC(12) 	24	1			3	1	2	1
545855_0049_FC61RLR:2:3:14541:6253	AC(12) AC(12) 	24			1	CN_080184	TGTATATATAGGGAGCATATGTAGATGGG	CN_089431	AAGCACTTCCCTAGCCTGACC	AC(12) AC(12) 	24	1			2	1	1	1
545855_0049_FC61RLR:2:61:3521:14534	ATGGG(15) 	15			1	CN_038421	CAGAGAGTGCAGAGTGCTCCC	CN_051098	GGTGGCATTTATAGGTGGGG	ATGGG(15) 	15	1			1	1	1	1
545855_0049_FC61RLR:2:53:14530:19328	AATG(12) AATG(12) 	24			1	CN_021362	TTTCACAATTTAATTAGGCAAAGCC	CN_031370	TTTGTCTACTTCCCTAAATGATCTGC	AATG(12) AATG(12) 	24	1			4	1	2	1
545855_0049_FC61RLR:2:64:12429:3641	TC(12) 	12			1	CN_064444	AGAACAGAAGAATAGATTACACAGAGTCC	CN_082981	TCAAATCAATTCATACAATTCTTCCC	TC(12) 	12	1			3	1	2	1
545855_0049_FC61RLR:2:74:16019:7131	AAAAC(15) AAAAC(15) 	30			1	CN_014358	AAGCCGAGGTGAAAATTTGG	CN_070876	CACAGATATCCATGAAGGGAGG	AAAAC(15) AAAAC(15) 	30	1			2	4	2	2
545855_0049_FC61RLR:2:64:18752:18427	TGC(12) TGC(12) 	24			1	CN_043281	TTACAGCCTTGGGAAGGAGG	CN_029393	GTGTTCTCTTAAACCCGGCG	TGC(12) TGC(12) 	24	1			810	741	0	264
545855_0049_FC61RLR:2:9:19783:3150	AGGG(12) AGGG(12) 	24			1	CN_071134	CATAATGCCAGGGGAAATGG	CN_055473	CAGTGAGCACTTCCAGCAGC	AGGG(12) AGGG(12) 	24	1			3	2	1	1
545855_0049_FC61RLR:2:1:10277:11800	TGC(15) TGC(15) 	30			1	CN_042909	ACACGGGGTTACCAATCACC	CN_078764	TTCCAGTGATCAGGACAGGC	TGC(15) TGC(15) 	30	1			145	271	52	17
545855_0049_FC61RLR:2:54:11495:3892	ATC(12) 	12			1	CN_043031	TGCCTTCCATTTGTTACTGTTAGG	CN_092204	TTTCGAGCCTGTTCTTCAGC	ATC(12) 	12	1			3	3	2	2
545855_0049_FC61RLR:2:61:12237:17182	AC(12) 	12			1	CN_051238	CAGGCAATTTTCCCCTCTAGC	CN_092220	CTGAGCCATTGTGCCATACC	AC(12) 	12	1			2	1	1	1
545855_0049_FC61RLR:2:71:13457:5032	AC(32) AC(38) 	70	AC 		1	CN_085870	ACTCGAACCTCTCATTGGGG	CN_006369	TACCGCACCGAGTCTTTCC	AC(32) AC(38) 	70	1	AC 		3	8	1	1
545855_0049_FC61RLR:2:70:3759:1865	TGCC(12) 	12			1	CN_049177	TACACTGTAGCCCTGCTCGC	CN_066796	GGGGAAAAGAAATTCCGGG	TGCC(12) 	12	1			5	1	1	1
545855_0049_FC61RLR:2:79:16195:8407	AGCCCT(18) 	18			1	CN_000900	AATGCTGTCTCTTAGGCTGCG	CN_088425	CGGAGACTGGTACATTTGGG	AGCCCT(18) 	18	1			83	20	0	2
545855_0049_FC61RLR:2:61:5250:8738	TTCC(12) TTCC(12) 	24			1	CN_004692	ATGCCACAACAGAGCAGAGC	CN_094075	ACAGTGACAGGGTTGCTTGG	TTCC(12) TTCC(12) 	24	1			1	4	1	1
545855_0049_FC61RLR:2:4:10695:17018	ATGG(12) ATGG(12) 	24			1	CN_045773	CAGTGCATTTCCTCACTGCC	CN_010343	CTGAGGAATCTGCTGCCTGC	ATGG(12) 	12	1			4	3	4	1
545855_0049_FC61RLR:2:77:12570:6131	AAAG(12) TC(12) 	24			1	CN_078621	TTCCCAAGCCTTTCCATACG	CN_059991	AATAGTGAATGCCACCATGCC	AAAG(12) TC(12) 	24	1			1	1	1	1
545855_0049_FC61RLR:2:71:10359:3137	TCC(12) 	12			1	CN_062487	GCCAAGACTTTCCACACAGC	CN_082225	CGACTTACAAGCACCAACGC	TCC(12) 	12	1			1041	1	0	1
545855_0049_FC61RLR:2:70:19791:11621	AAC(12) AAC(12) 	24			1	CN_051815	TCCTCCTCAGCCTCATCACC	CN_009402	TGCTGAAACTCTTTTGATAAGTGACC	AAC(12) AAC(12) 	24	1			2	3	2	2
545855_0049_FC61RLR:2:71:10597:10302	AGCTG(40) 	40			1	CN_081461	CATTCCCCATGTCTGCTTCC	CN_029000	TGACTTTTACTGCTCCACTTAGCC	AGCTG(40) 	40	1			8	5	1	1
545855_0049_FC61RLR:2:77:10190:18210	AAAC(20) AAAC(20) 	40			1	CN_009445	CTTGAGGCAAACGTCCTTGG	CN_072182	GAACTGCACATTCCCACACC	AAAC(20) AAAC(20) 	40	1			1	4	1	1
545855_0049_FC61RLR:2:52:4966:18716	AGGG(12) 	12			1	CN_090497	AACTTGAGTAGACCCTCGCTCC	CN_017711	TCTGCGATGAAGCCTGTACC	AGGG(12) 	12	1			5	20	3	1
545855_0049_FC61RLR:2:53:3991:11141	AAAT(12) 	12			1	CN_049985	AAAGAGGAAGTTTTGATTGGGG	CN_054943	TGATATACTGGATTGAGTTTTGCC	AAAT(12) 	12	1			1	1	1	1
545855_0049_FC61RLR:2:57:8012:9166	AT(12) 	12			1	CN_087304	GACTGTTAGCTATTGCAGAATTTGG	CN_091682	TCATACACACAATAGAAAAGCAAGC	AT(12) 	12	1			1	1	1	1
545855_0049_FC61RLR:2:52:11873:5025	TC(16) 	16			1	CN_025544	TCTATTGGCAGCAGAGCACG	CN_044074	TTGTTAAGTACCCGCAACACG	TC(16) 	16	1			1029	22	0	2
545855_0049_FC61RLR:2:8:14517:6266	AAAT(12) 	12			1	CN_084375	TGAGAGGAGAATTTGGCCC	CN_033264	CCGAGTTATTTCTGTTTGGGG	AAAT(12) 	12	1			1	1	1	1
545855_0049_FC61RLR:2:60:1515:20196	AAAT(12) 	12			1	CN_071244	TTTGGTTTCTGAGGCTTCCC	CN_099308	GAATTGGCAGGGAGCACG	AAAT(12) 	12	1			2	1	1	1
545855_0049_FC61RLR:2:62:1469:11047	TGC(12) TGC(12) 	24	TGC 		1	CN_051846	GAATCAGGTCTGTTTGTGGGC	CN_097476	TTCCCACCTGCTTGTGCC	TGC(12) 	12	1	TGC 		209	241	3	2
545855_0049_FC61RLR:2:69:16612:15159	TCC(18) TCC(15) 	33			1	CN_084962	TTTACAGCAGGGTTTGCTCG	CN_010567	AGGCTCACAGGGAGAGGAGG	TCC(18) TCC(15) 	33	1			1	2	1	1
545855_0049_FC61RLR:2:1:12727:1648	AAAACC(18) 	18			1	CN_032741	GCAGCAGAAGTTGAGAAGATGC	CN_031959	CGCCCTAATTGAAAACTCTGG	AAAACC(18) 	18	1			1	1	1	1
545855_0049_FC61RLR:2:82:4470:15222	AC(24) 	24			1	CN_002114	TGGAGGAGAACTTGAAGGAGC	CN_026311	TACCAGCACCAGCTTTCAGC	AC(24) 	24	1			1	1	1	1
545855_0049_FC61RLR:2:72:9801:16124	AAGGC(15) AAGGC(15) 	30			1	CN_094458	GAACTGAAGGCAAGGCAAGG	CN_093860	ATCTGCTCCAGCAACACTGG	AAGGC(15) AAGGC(15) 	30	1			5	1273	2	1
545855_0049_FC61RLR:2:9:15267:7403	AAAT(16) AAAT(16) 	32			1	CN_022152	CAGGCAGCTGAGGAAAACG	CN_087359	GCTCAGTTCTGTGTGTAAAGCG	AAAT(16) AAAT(16) 	32	1			3	4	2	1
545855_0049_FC61RLR:2:76:6121:20099	CCCG(12) 	12			1	CN_024340	ACGTCTCGGAGTGGGTATGG	CN_051872	TGTGCACCCCATTCTCCG	CCCG(12) 	12	1			1	1	1	1
545855_0049_FC61RLR:2:55:7340:16923	AACCCT(18) 	18			1	CN_079236	TTCTCGGAAGTCACCACAGC	CN_065999	TGAAACTCCTGGCTTTGTGG	AACCCT(18) 	18	1			749	707	24	20
545855_0049_FC61RLR:2:66:5042:3516	TTCC(12) TTCC(12) 	24			1	CN_014655	AGGGATAAGAAGAAATAGGAAGAGG	CN_042625	CGCTGTGGTGATATCTTTTGC	TTCC(12) TTCC(12) 	24	1			3	1	2	1
545855_0049_FC61RLR:2:69:13503:6637	AAAAG(15) 	15			1	CN_025787	TCCAAAATCTTTGAACCATACTAAGC	CN_032282	GGATTCACACATGTTGATGGG	AAAAG(15) 	15	1			1	1	1	1
545855_0049_FC61RLR:2:5:12710:11611	TGC(12) 	12			1	CN_093897	CCCCTGCTGGGATTTTCC	CN_063545	CAAACAGCTCAAGAGGGTGC	TGC(12) 	12	1			15	196	3	2
545855_0049_FC61RLR:2:53:10244:5509	AACCCT(18) 	18			1	CN_065999	TGAAACTCCTGGCTTTGTGG	CN_050573	GCACAGCAAAACCTTACTCCC	AACCCT(18) 	18	1			707	1	0	1
545855_0049_FC61RLR:2:2:13829:6907	AAAT(12) AAAT(12) 	24			1	CN_046895	TTTTCTCTTTGCCATGCCC	CN_022570	TTGGATTTAACCTTACAGCCTGG	AAAT(12) AAAT(12) 	24	1			1	1	1	1
545855_0049_FC61RLR:2:52:5449:17164	AAC(15) 	15			1	CN_014724	GAGACCGATATCGTATGCCG	CN_040482	AGAAGATCGGAAGAGCGTCG	AAC(15) 	15	1			38448	57389	445	1118
545855_0049_FC61RLR:2:2:15612:8276	AGGG(16) 	16			1	CN_020476	GTGGGTGAGGAGTACAGCG	CN_067493	GAGCAGCTGATCTTGGGG	AGGG(16) 	16	1			1	1	1	1
545855_0049_FC61RLR:2:70:3067:18498	AAC(12) 	12			1	CN_013660	TTGTTGTTTATACAAAGAGGCTGG	CN_040662	GGGTTAATATTTCTTTACAGTATTCAGC	AAC(12) 	12	1			3	1	1	1
545855_0049_FC61RLR:2:58:14084:17206	TGC(36) 	36			1	CN_085323	AGGCAAAGCAAGGGCTGG	CN_042710	AGACTGCATCTGTCAAACAAAAGG	TGC(36) 	36	1			42	25	3	1
545855_0049_FC61RLR:2:9:3573:6062	TCC(15) 	15			1	CN_002549	TGCACGATTCCTGCCTGC	CN_071214	TGTTCACTTGTAATCCTGGTCTATTACTGC	TCC(15) 	15	1			599	2	0	2
545855_0049_FC61RLR:2:54:7307:7432	AAAG(12) AAAG(12) 	24			1	CN_054392	GTTCCTGACATCTCGGTCCC	CN_083919	CATCATACAAAGCCAAACTCGC	AAAG(12) AAAG(12) 	24	1			1	1	1	1
545855_0049_FC61RLR:2:3:13723:11755	TGC(12) 	12			1	CN_035282	TCTGCACACCAGGTCAGTGG	CN_069886	TGATCAAAACCCCAGCAGC	TGC(12) 	12	1			6	7	6	1
545855_0049_FC61RLR:2:9:14236:1059	TCC(12) 	12			1	CN_051660	GCAAAGACGGAAGACTAGAGAAGG	CN_046108	GCTCTGACTTTGAAGTGCTGC	TCC(12) 	12	1			1	1	1	1
545855_0049_FC61RLR:2:52:14841:7232	TGC(12) 	12			1	CN_083624	AAAACTGGGGAAGGTCCAGC	CN_091651	CTCACTGTGCTGAAGGGTGC	TGC(12) 	12	1			2	1	2	1
545855_0049_FC61RLR:2:84:14868:11433	AGCC(12) 	12			1	CN_033222	ATGCAAAACCAGCACAAAGG	CN_097592	AGCACAATGCCTTCCAGAGG	AGCC(12) 	12	1			2	1	1	1
545855_0049_FC61RLR:2:82:17874:19962	AAAC(12) 	12			1	CN_053957	ATGCACATGCATCCAACTCC	CN_029107	TTGATGCCAACAAGACAGGG	AAAC(12) 	12	1			2	1	1	1
545855_0049_FC61RLR:2:80:18440:14397	TCC(12) 	12			1	CN_037203	GAAGATGCGGTCGTAGGTGG	CN_035339	TGTCACAGGCATCAAGGAGG	TCC(12) 	12	1			3	1	1	1
545855_0049_FC61RLR:2:69:1134:6670	TGC(12) 	12			1	CN_058301	CACTGCCTGTAGCCCAAGG	CN_073571	TACCCTGCTTCCACCGACC	TGC(12) 	12	1			2	1	1	1
545855_0049_FC61RLR:2:49:13493:16541	TC(12) 	12			1	CN_091037	TTCCAACAGTTGACCTTTCACC	CN_060620	TGTGCTGACCTAATGGAGCC	TC(12) 	12	1			2	2	2	2
545855_0049_FC61RLR:2:2:14418:17267	TCCTG(15) TCCTG(15) 	30			1	CN_071303	CCCAAGTCTGCTCTGACTGC	CN_064214	CTGCTTTTCTGTTCGTCCCC	TCCTG(15) TCCTG(15) 	30	1			1	2	1	1
545855_0049_FC61RLR:2:82:6772:18872	TTC(12) TTC(12) 	24			1	CN_046475	TGGCTCTAAGGAAAATGAAAGC	CN_090218	GAAGGAATATCTCTTGTTTTCAGACC	TTC(12) TTC(12) 	24	1			1	3	1	1
545855_0049_FC61RLR:2:83:7323:15355	ATGGG(15) 	15			1	CN_085121	TGAGGCAAAGGGAATTTTGG	CN_080816	CATGGGCTCCTGTGACTCC	ATGGG(15) 	15	1			1	1	1	1
545855_0049_FC61RLR:2:78:3785:12542	AATT(12) 	12			1	CN_025116	TTATCCCTGTTTTACTGCCCG	CN_021503	GAGGCAGCACCAACTCTTCC	AATT(12) 	12	1			1	1	1	1
545855_0049_FC61RLR:2:78:5255:5364	AACCCT(24) AACCCT(24) AACCCT(24) 	72			1	CN_077150	AACCCTTGCAGAAAGGAGAGG	CN_054380	ACACTGATGATGCGAAAGGC	AACCCT(24) 	24	1			3604	3383	36	4
545855_0049_FC61RLR:2:84:12696:1350	ATT(15) AATAAC(18) ATT(15) 	48			1	CN_053340	TGGAGGAATAGCTCAAGGGC	CN_033169	TGCAGTGTGTCGTTATGTCCC	ATT(15) AATAAC(18) ATT(15) 	48	1			2	1	0	1
545855_0049_FC61RLR:2:8:17160:18321	TCC(12) TCC(12) 	24			1	CN_024258	GTTCTCCCTTCTTCGATGCC	CN_062621	AAGGGAAACAACCAATGGGG	TCC(12) TCC(12) 	24	1			5	21	4	1
545855_0049_FC61RLR:2:67:1733:3327	TCC(24) TCC(24) 	48			1	CN_010720	TTGGTTATCAGAAACCCTGCC	CN_069451	GGGGAGCATTTAAAGGTTAGTAGC	TCC(24) TCC(24) 	48	1			1	2	1	1
545855_0049_FC61RLR:2:59:14947:2741	AC(14) 	14			1	CN_022549	TAGCAAAGCTCAGTGCAGGG	CN_096555	AGCATCTCTGGAGGAGCAGC	AC(14) 	14	1			1	4	1	1
545855_0049_FC61RLR:2:82:13510:19003	ATAC(12) 	12			1	CN_004147	GTTTGCTTATGGGCGTGAGG	CN_025369	AAAATCATAACAGGAGTTTGCTGC	ATAC(12) 	12	1			1	1	1	1
545855_0049_FC61RLR:2:2:14910:6276	AACCCT(24) AACCCT(24) 	48			1	CN_030782	TAACTCAGCCTGCCTTTCGC	CN_065995	GGATTGAGAAAACCACAGAGCC	AACCCT(24) 	24	1			4271	406	42	2
545855_0049_FC61RLR:2:69:5503:10508	AGCCCT(18) AACCCT(18) 	36			1	CN_006557	TCCTGGCTTTGTGGTTTTCC	CN_081351	TAAGGGTTAGGCATCAGGGC	AGCCCT(18) 	18	1			195	1	1	1
545855_0049_FC61RLR:2:77:14508:17556	AGCT(12) AGCT(12) 	24	AGCT 		1	CN_083339	CTCAACCTCATTTCTGCCCC	CN_016025	GCTGTTTGGCTCTGTGTTGG	AGCT(12) AGCT(12) 	24	1	AGCT 		1	1	1	1
545855_0049_FC61RLR:2:56:2158:9351	AATT(12) 	12			1	CN_093645	GCTAGTCTGGATGATAGTCTGAATTGC	CN_027123	CTCCATAGAGCAGCGACAGC	AATT(12) 	12	1			2	2	2	2
545855_0049_FC61RLR:2:73:12001:10304	AAAT(16) AAAT(16) 	32			1	CN_012231	CTCCCCATGACTTTCTCCCC	CN_095360	TTTCCTGCTCGAAGCCTCC	AAAT(16) AAAT(16) 	32	1			2	2	2	2
545855_0049_FC61RLR:2:84:12377:13711	AAGC(12) 	12			1	CN_052296	CAAGATCTGAAGAAAAGGTGGG	CN_059522	GCCATACAGATTTAGCCACAGG	AAGC(12) 	12	1			5	6	3	3
545855_0049_FC61RLR:2:74:6220:6545	AAGC(12) 	12			1	CN_073386	GTCCCGCAGGATTCTTGG	CN_091610	CTGGAGCAGATCTTGGTGGG	AAGC(12) 	12	1			4	1	0	1
545855_0049_FC61RLR:2:4:10237:13144	ATC(21) 	21			1	CN_056198	AAGAAGCCTCTTCATTCCCC	CN_073930	TGTTGCTCCCCATTATCAGC	ATC(21) 	21	1			1	1	1	1
545855_0049_FC61RLR:2:54:11283:6728	TGC(12) TGC(12) 	24			1	CN_055254	GGTAAAGCTCTCTGTCCGGC	CN_013091	TCTGCCAGATGAGCCAAGG	TGC(12) TGC(12) 	24	1			2	2	2	2
545855_0049_FC61RLR:2:72:19239:3664	TGC(12) TGC(12) 	24			1	CN_064483	TCCCAAATTCAGATTTCACCC	CN_053717	AGCAGGGGAGGAGGTAATGG	TGC(12) TGC(12) 	24	1			2	2	2	1
545855_0049_FC61RLR:2:73:11634:16316	AGCC(16) AGCC(16) 	32			1	CN_021222	TAAGGCTTGACCCGTGGC	CN_036714	CGTGTGTTTTATTTAAGAGGCCC	AGCC(16) AGCC(16) 	32	1			3	1	2	1
545855_0049_FC61RLR:2:60:11435:1729	AAC(18) 	18			1	CN_052974	TTTTGGAGGGTTTTCTTTTGG	CN_035793	TGTGAGACACACATATCTTATGCC	AAC(18) 	18	1			2	2	1	1
545855_0049_FC61RLR:2:56:8976:10011	ATGG(12) 	12			1	CN_005260	CATAATTATCAGAGCTGCCTGTCC	CN_096214	TCTTATGGAAGTTGTCTCCTGTGC	ATGG(12) 	12	1			5	1	1	1
545855_0049_FC61RLR:2:73:12382:9314	AAAT(12) 	12			1	CN_034830	TTGAGTCTGGGGAAAATGAGG	CN_008337	ATCACTGTGTGCTTTTGGGC	AAAT(12) 	12	1			1	1	1	1
545855_0049_FC61RLR:2:57:19540:17460	AAAC(20) AAAC(20) 	40			1	CN_095179	GCACCATTGTTAATTTTATTACAAAGCC	CN_072943	CAAGAACTGAGCAGAACCAAAGC	AAAC(20) AAAC(20) 	40	1			1	1	1	1
545855_0049_FC61RLR:2:82:2777:10141	TGGG(12) 	12			1	CN_028043	TCTCACTCTGCAAACAACCC	CN_012140	GTGATTTCCCAGTGGACACC	TGGG(12) 	12	1			1	1	1	1
545855_0049_FC61RLR:2:64:8721:10610	TCC(18) TCC(18) 	36			1	CN_044649	TGAGTTTGCTGTTTGTGGGG	CN_022509	GCAAAGTGAGCCAGGAAAGC	TCC(18) TCC(18) 	36	1			3	2	2	2
545855_0049_FC61RLR:2:58:10630:1664	AAAC(16) AAAC(16) 	32			1	CN_093139	CACAGACTTAGCCAGGCAGG	CN_082610	AACCAGCTGGGTGACAAACC	AAAC(16) 	16	1			2	2	1	1
545855_0049_FC61RLR:2:2:7621:20073	TTC(24) TTC(24) 	48			1	CN_059990	GCAGGCAAACAAGAAATGTCG	CN_097965	ACCACGCAGAATTCTCAGACC	TTC(24) TTC(24) 	48	1			1342	1479	312	4
545855_0049_FC61RLR:2:61:18548:6051	TCC(12) 	12			1	CN_068405	ATTGGAAACGCAAACCAACC	CN_074273	GTTACCAGAGCTGCTTGGGC	TCC(12) 	12	1			1	1	1	1
545855_0049_FC61RLR:2:78:18217:4522	AACCCT(18) AACCCT(18) 	36			1	CN_086977	GACAGCAAAACCTTCCTCCC	CN_040996	TGGTTTTCTCAACCCGAACC	AACCCT(18) AACCCT(18) 	36	1			2	16	1	1
545855_0049_FC61RLR:2:71:14723:18694	TTC(12) 	12			1	CN_066065	AACTGCGGAATTTTCCATCC	CN_053705	GAGAAGAGTAAAATATACCAAAATGGAGG	TTC(12) 	12	1			6	3	1	1
545855_0049_FC61RLR:2:69:8617:8814	TTGG(12) TTGG(12) 	24	TTGG 		1	CN_050889	TTTTGGTTGGTTGGTTTGGC	CN_031439	CCAGAGCAACAAAGTCACGG	TTGG(12) TTGG(12) 	24	1	TTGG 		1	2	1	1
545855_0049_FC61RLR:2:84:11253:20097	ATAC(12) ATAC(12) 	24			1	CN_035645	TTTCCGTGAACTCCTTTGCC	CN_029201	AATGCTGTCAGATGGAGAGGG	ATAC(12) ATAC(12) 	24	1			4	2	0	2
545855_0049_FC61RLR:2:67:4297:12784	TCCTG(15) 	15			1	CN_084972	CTCCAGCACTGGGATCAGC	CN_058853	TGCTGGTGAGAAGAAGCTGG	TCCTG(15) 	15	1			1	1	1	1
545855_0049_FC61RLR:2:59:1589:1477	AACCCT(18) AACCCT(24) 	42			1	CN_087249	CAGCACATCCAAAACCTTGC	CN_024381	ACAACGCCTAACCATCCACC	AACCCT(18) AACCCT(24) 	42	1			4445	1	0	1
545855_0049_FC61RLR:2:75:14310:6818	ATGG(12) 	12			1	CN_094594	AGAAACATCCTTCTCGTCCAGC	CN_027640	TCCCTGTGATCCATGGAAGG	ATGG(12) 	12	1			1	19	1	1
545855_0049_FC61RLR:2:83:17038:12581	AGCC(12) 	12			1	CN_064898	CTCTGGGTCATCACAGCTCG	CN_095277	TGCCTTCATTTGCTGTCAGG	AGCC(12) 	12	1			2	2	2	2
545855_0049_FC61RLR:2:60:2385:12226	AAAG(12) 	12			1	CN_021482	AGCATTCTGTAACAACCTGCC	CN_022141	AAAATCATTTGTGCTGAAAATGC	AAAG(12) 	12	1			2	1	1	1
545855_0049_FC61RLR:2:64:2475:2182	AAAG(12) 	12			1	CN_063826	CACGGACCCTGAGTTCTTCC	CN_040239	CCACAAGCTGGAAAGGAACC	AAAG(12) 	12	1			1	2	1	1
545855_0049_FC61RLR:2:69:3419:20112	AGCC(12) 	12			1	CN_073547	AACAGATTTGCTTCGAGGGC	CN_005506	GCTAGGAAATGCAGACAACTGG	AGCC(12) 	12	1			5	908	2	1
545855_0049_FC61RLR:2:6:1865:11564	TTC(12) 	12			1	CN_081621	TTTATTGGGTTGGAGGAGGG	CN_046434	TGAGGCAATCCAGTCAGTGC	TTC(12) 	12	1			2	1	1	1
545855_0049_FC61RLR:2:78:10677:14489	AACCCT(18) AACCCT(18) 	36			1	CN_009378	TGCACAGTGAGTTTCCCTGG	CN_033659	CTTGGAACTCAGCACAGCCC	AACCCT(18) AACCCT(18) 	36	1			10	196	4	4
545855_0049_FC61RLR:2:58:12838:2520	AACCCT(18) 	18			1	CN_043269	TTTCGCATCATCAGTGTCCC	CN_082806	TCATCCTGCCAGGTTTAGGC	AACCCT(18) 	18	1			3476	778	47	98
545855_0049_FC61RLR:2:70:12609:5770	ACC(15) ACC(15) 	30	ACC 		1	CN_098703	GATGCAGCTGGTGACTCTCG	CN_047910	TGAATCATTCCTTCAGGCCC	ACC(15) ACC(15) 	30	1	ACC 		2	2	2	2
545855_0049_FC61RLR:2:76:2609:20096	ATC(12) 	12			1	CN_092039	CCAGAAAGGCAAATGACAGC	CN_033708	AAGGGACTACAAAGAAGGACCG	ATC(12) 	12	1			2	1	1	1
545855_0049_FC61RLR:2:55:18306:14408	AC(12) AC(12) 	24			1	CN_006907	AAATGTGTGTCAGACTTGAGAATGG	CN_015463	GGTTGCATAGTGGATGTGCC	AC(12) AC(12) 	24	1			2	2	2	2
545855_0049_FC61RLR:2:81:12208:16697	TCC(18) TCC(18) 	36			1	CN_041505	ATATCACCATGTCCCGCAGC	CN_002549	TGCACGATTCCTGCCTGC	TCC(18) TCC(18) 	36	1			669	599	253	55
545855_0049_FC61RLR:2:4:16201:14827	AAAT(12) AAAT(12) 	24			1	CN_033243	GAAACATGTTAAGCTGCGGG	CN_043877	AAACGTCATCACTGCAAGGG	AAAT(12) AAAT(12) 	24	1			5	4	3	3
545855_0049_FC61RLR:2:4:1999:6416	AAAC(12) 	12			1	CN_039851	CCATCCAGTCTAATGACAGCC	CN_050371	TTCCTACTTCAAAGCATTTATTTCC	AAAC(12) 	12	1			1	1	1	1
545855_0049_FC61RLR:2:76:14437:17888	ACTG(12) 	12			1	CN_000321	CCTTAACTGTGCTCCCCAGG	CN_094724	GCAAAGTGACAGAGGGATTGG	ACTG(12) 	12	1			2	2	2	2
545855_0049_FC61RLR:2:5:6086:11566	AAC(12) AAC(12) 	24			1	CN_073828	GATTTCCAGGTATCAGGGTGTAGG	CN_049592	GCCAAGATTCTCTGCTCAAAGG	AAC(12) AAC(12) 	24	1			2	3	2	2
545855_0049_FC61RLR:2:77:14179:3661	AAAC(12) AAAC(12) 	24			1	CN_001075	ATCAATGGAGGTGTTTGGGG	CN_047512	CATCCAGCTCTTCATGTCCC	AAAC(12) AAAC(12) 	24	1			5	2	2	2
545855_0049_FC61RLR:2:78:2136:9098	AAAG(12) AAAG(12) 	24			1	CN_049502	GACAGTCACAGTCTCAGCAGC	CN_072267	TTTTGATTTATGCAGGCTGG	AAAG(12) 	12	1			3	6	3	3
545855_0049_FC61RLR:2:72:7141:5257	AAAT(12) AAAT(12) 	24			1	CN_063047	TTGAGCTGCTAGTGGTTTCACC	CN_003436	TGCTTTTCATTTGGGAATGG	AAAT(12) AAAT(12) 	24	1			1	3	1	1
545855_0049_FC61RLR:2:54:18919:7333	AACCCT(18) AACCCT(18) 	36			1	CN_025970	GCTGTCTCTTAGGATGCGCC	CN_035693	ATTGTCAGTGTGCCTGGAGC	AACCCT(18) AACCCT(18) 	36	1			5	572	5	2
545855_0049_FC61RLR:2:4:13877:16759	AAAC(12) 	12			1	CN_014724	GAGACCGATATCGTATGCCG	CN_040482	AGAAGATCGGAAGAGCGTCG	AAAC(12) 	12	1			38448	57389	445	1118
545855_0049_FC61RLR:2:59:17089:9427	TTCC(16) TTCC(16) 	32			1	CN_029963	ACATGTCCCAACACATTGCC	CN_050840	CTTGGCAGCAACACAGAAGG	TTCC(16) TTCC(16) 	32	1			1	1	1	1
545855_0049_FC61RLR:2:59:19640:13605	ATGG(12) 	12			1	CN_074193	GGAAAGATTCCCTGCTGTGC	CN_079437	TGTGGTATACAGATTTCCCAGAGC	ATGG(12) 	12	1			3	1	1	1
545855_0049_FC61RLR:2:83:18086:14115	AAGT(12) 	12			1	CN_064896	GGTTGGAGATGAGTTGGAAGG	CN_027637	AAGACACGTTTTCTATTTCCTTATGC	AAGT(12) 	12	1			476	4	1	2
545855_0049_FC61RLR:2:79:12138:20018	TC(12) 	12			1	CN_050073	GGCAATAGACTGTTATGGATTCCG	CN_023832	TGAAACAGCACCTGCCTGG	TC(12) 	12	1			1	2	1	1
545855_0049_FC61RLR:2:4:13954:9628	TCC(12) TCC(12) TCC(12) 	36			1	CN_090974	CTGGTGATCACTGCTCCTGC	CN_051614	GGCTGAGGACGAGAATGAGG	TCC(12) TCC(12) TCC(12) 	36	1			1	2	1	1
545855_0049_FC61RLR:2:64:15375:1814	TGC(12) 	12			1	CN_048843	TCCATTTCCTCATGTGGTTCC	CN_078764	TTCCAGTGATCAGGACAGGC	TGC(12) 	12	1			115	271	0	27
545855_0049_FC61RLR:2:59:15785:1550	AAAC(12) AAAC(20) 	32	AAAC 		1	CN_080152	GCCCGTTTTGATTTCTTTGG	CN_052286	GGCTGAAAGAGGAGAAATACCC	AAAC(12) 	12	1	AAAC 		376	282	68	10
545855_0049_FC61RLR:2:3:7051:8511	ATCT(12) 	12			1	CN_078001	GGGGAGTTTTATCAAGTTCTGCC	CN_009829	CCTCTTGTCATCCCCAACG	ATCT(12) 	12	1			3	2	2	1
545855_0049_FC61RLR:2:53:11741:1233	AACCCT(18) AACCCT(18) 	36			1	CN_039176	TTTCGCATTGTCAGTGTCCC	CN_046883	CACTGCTGTTTCTTAGGCCG	AACCCT(18) AACCCT(18) 	36	1			626	4	1	1
545855_0049_FC61RLR:2:3:2570:16598	AGCCCT(18) 	18			1	CN_076861	CCAAAGCTCTTTCTTAGGCCG	CN_099785	CCCTTGGCATTCCTTTTGC	AGCCCT(18) 	18	1			60	149	14	1
545855_0049_FC61RLR:2:76:3199:2665	AAAT(16) AAAT(16) 	32			1	CN_002230	CTTGGCTGCTGAAAAGGAGG	CN_036732	GCAGACGCTCAGAACACACC	AAAT(16) AAAT(16) 	32	1			1	5	1	1
545855_0049_FC61RLR:2:84:16442:1639	AAAG(12) 	12			1	CN_020668	GGGAAAAGAACTGAACCAGGC	CN_032527	TTTGCAATTTCCCCATCTCC	AAAG(12) 	12	1			1	1	1	1
545855_0049_FC61RLR:2:78:17315:7286	AACCCT(18) AACCCT(18) AACCCT(18) 	54			1	CN_090013	ACATCCAAAACCTTGCTCCC	CN_043021	GTGTCCCTGAAACTCCTGGC	AACCCT(18) AACCCT(18) AACCCT(18) 	54	1			2874	708	1	2
545855_0049_FC61RLR:2:55:13276:2046	AAC(15) AAC(12) 	27	AAC 		1	CN_021637	AGGGATCATGGTTGTGGTCC	CN_027486	AATCACACCAAGATGCAGAACC	AAC(15) AAC(12) 	27	1	AAC 		1	1	1	1
545855_0049_FC61RLR:2:52:3508:16545	TGCC(12) TGCC(12) 	24			1	CN_030216	CACAGCTGCCTCAGTCTTGC	CN_024882	GTCTGGCATGCTGCAAAGG	TGCC(12) TGCC(12) 	24	1			5	3	0	2
545855_0049_FC61RLR:2:60:11183:10420	AC(14) 	14			1	CN_084253	TGCATTAGAGGGTGTGTGTGG	CN_050973	CCAAGAAATAAATATTTTACGTTGCC	AC(14) 	14	1			1	2	1	1
545855_0049_FC61RLR:2:84:13363:1160	AGGGC(15) 	15			1	CN_025968	GGGTGACCTCTCTCGTTTGG	CN_020222	GGAGGTGACAGTTCAGCAGC	AGGGC(15) 	15	1			2	1	0	1
545855_0049_FC61RLR:2:64:11149:5213	AATC(12) AATC(12) 	24			1	CN_027051	AAGCAGCAGTGGGACTGAGC	CN_087975	CTTCAGCAGCACTGAAGCCC	AATC(12) AATC(12) 	24	1			2	1	2	1
545855_0049_FC61RLR:2:80:13944:9840	AC(14) 	14			1	CN_016802	TCCTCTCTCCCCAAATCGG	CN_085461	TGGTGTATCTGTAAGCGTTAGCC	AC(14) 	14	1			1	1	1	1
545855_0049_FC61RLR:2:66:18313:1240	TGGG(12) TGGG(12) 	24			1	CN_060877	GCTTATTACAGGGTGGGTGGG	CN_044638	CTTCTGCAGTGTCCTGGGG	TGGG(12) TGGG(12) 	24	1			5	6	4	2
545855_0049_FC61RLR:2:53:12860:10038	TGC(12) TGC(12) 	24			1	CN_097015	GGACACCTTATCTCCGGTGC	CN_024514	CATCTCTGCGGTCTGATCCC	TGC(12) TGC(12) 	24	1			1	1	1	1
545855_0049_FC61RLR:2:6:8576:19994	AAATT(15) 	15			1	CN_014716	GCTAAGAACCACGATTCCCG	CN_014710	CATTCCCTCCATGACACTGC	AAATT(15) 	15	1			1	1	1	1
545855_0049_FC61RLR:2:64:1801:20137	ACCCC(15) 	15			1	CN_059072	TCGCTTACTCAGAGCCAGG	CN_066538	ATCCGGAATATCGCTGTGG	ACCCC(15) 	15	1			1	1	1	1
545855_0049_FC61RLR:2:55:16962:14863	AAAT(12) AAAT(12) 	24			1	CN_068931	CTCTGCAGCCAGCACTTCC	CN_070782	CTGGTTTAGGGGCCAAGTCC	AAAT(12) AAAT(12) 	24	1			3	2	2	2
545855_0049_FC61RLR:2:57:2004:11308	TC(12) 	12			1	CN_091037	TTCCAACAGTTGACCTTTCACC	CN_060620	TGTGCTGACCTAATGGAGCC	TC(12) 	12	1			2	2	2	2
545855_0049_FC61RLR:2:55:4141:3365	AAGC(12) 	12			1	CN_044041	TGCCTAAATGCATCTGACACC	CN_086331	TTTTCCATGCTTAGGTTTGCC	AAGC(12) 	12	1			1	3	1	1
545855_0049_FC61RLR:2:64:14419:6562	AAAAC(15) AAAAC(15) 	30			1	CN_026238	CATCACCGAATGTCATTTTGC	CN_032196	GAGAGGACAAATGCAAGGGC	AAAAC(15) AAAAC(15) 	30	1			2	1	1	1
545855_0049_FC61RLR:2:53:3918:5591	TGC(12) 	12			1	CN_078028	AGGACACCAAGCACAGAAACC	CN_085434	ACCTTGCTAGGGGTTGGAGG	TGC(12) 	12	1			2	4	2	2
545855_0049_FC61RLR:2:4:4499:5130	AAGGC(15) AAGGC(15) 	30			1	CN_031945	AGGCACTCCGAGTCTCTTGG	CN_019647	GAGGCAAGGCAGACATAGGC	AAGGC(15) AAGGC(15) 	30	1			1247	392	66	48
545855_0049_FC61RLR:2:9:12116:11904	TTGG(12) TTGG(12) 	24			1	CN_066161	CACAGGGTCTGAAGCCTGG	CN_095761	AATGGTTGGTTGGTTGAGGG	TTGG(12) 	12	1			2	1	1	1
545855_0049_FC61RLR:2:5:13052:6598	TGC(12) TGC(12) 	24			1	CN_035853	AGGCACTGCTGGTAAGACCC	CN_066113	CTGCCTCATCACTCTGCTGC	TGC(12) 	12	1			2	2	2	1
545855_0049_FC61RLR:2:50:14427:19829	AAC(12) 	12			1	CN_051286	TCAGCAGAAGAAATCTGATAGTAAGG	CN_041064	CAGCCATGTGAAGGAAAACC	AAC(12) 	12	1			1	2	1	1
545855_0049_FC61RLR:2:59:8746:1948	AAAC(20) AAAC(20) 	40			1	CN_055848	GTTAATGGGTGCATGTAGAGGG	CN_015192	GAAATCCCTGGAAGGTTTTGG	AAAC(20) AAAC(20) 	40	1			2	5	2	1
545855_0049_FC61RLR:2:53:10162:2895	AAAT(12) AAAC(12) 	24			1	CN_045449	AAATGTTGGCTACATGCTGTCC	CN_007275	CATTTATCTCACTCTGCCACATCC	AAAC(12) 	12	1			1	1	1	1
545855_0049_FC61RLR:2:81:6542:4090	TC(12) TC(12) 	24			1	CN_006944	TCGCTGCCATAAAACAGTGC	CN_077048	ACAGCCTAAAAGCTCCAGCG	TC(12) TC(12) 	24	1			1	3	1	1
545855_0049_FC61RLR:2:4:10776:9400	TCC(24) 	24			1	CN_063608	GATGTGTGCTGAGACGGAGC	CN_051194	CTCCCTCCCAATTCTTTTGC	TCC(24) 	24	1			2	3	1	1
545855_0049_FC61RLR:2:7:17971:11663	AAATT(15) 	15			1	CN_078564	AATCCCTTCTGAGCCACACC	CN_077668	GTGTTGCTTTTGATGCAGCC	AAATT(15) 	15	1			1	1	1	1
545855_0049_FC61RLR:2:84:14121:13634	AACCCT(18) AACCCT(18) 	36			1	CN_036645	AAGTCACCACGGCCTAATGC	CN_043021	GTGTCCCTGAAACTCCTGGC	AACCCT(18) AACCCT(18) 	36	1			5	708	0	1
545855_0049_FC61RLR:2:84:17732:12359	ATGG(44) ATGG(44) 	88	ATGG 		1	CN_064340	GTGCTGAAGGATGCACTGG	CN_040822	CAGCAGAGGCAATTTCTCCC	ATGG(44) ATGG(44) 	88	1	ATGG 		2	2	2	2
545855_0049_FC61RLR:2:51:16865:5306	TCC(18) 	18			1	CN_041505	ATATCACCATGTCCCGCAGC	CN_012515	GCCTGCTGGATCTTCTCTCC	TCC(18) 	18	1			669	1183	28	30
545855_0049_FC61RLR:2:2:18929:14017	TC(26) TC(12) 	38			1	CN_070723	TTTCCCTTTTCTCAGCCTGC	CN_012169	AAAAGTATCAGGAGTTGTCAAGGC	TC(26) TC(12) 	38	1			2	2	2	2
545855_0049_FC61RLR:2:81:12316:18570	TCC(12) TCC(12) 	24			1	CN_050622	TTTGCTGGCCAAGACTTTCC	CN_068333	TGTCTCGCCCAGAAGAACG	TCC(12) TCC(12) 	24	1			167	263	9	6
545855_0049_FC61RLR:2:5:13130:16136	AAAC(12) AAAC(12) 	24			1	CN_016148	AAACGAAGCACTACACAGCAGG	CN_015102	TTTGTCACCATGTCCTTGGG	AAAC(12) 	12	1			2	1	2	1
545855_0049_FC61RLR:2:84:13849:10516	ACC(24) ACC(24) 	48			1	CN_050133	TGTGACTCACTTGCTCTGATGG	CN_095945	GATAATTTGGTTGGCCTGGG	ACC(24) ACC(24) 	48	1			2	2	2	1
545855_0049_FC61RLR:2:59:17625:16045	AT(20) AT(20) 	40			1	CN_071173	AATTGTATGCTATCTTCGTGTGC	CN_071173	AATTGTATGCTATCTTCGTGTGC	AT(20) AT(20) 	40	1			4	4	4	3
545855_0049_FC61RLR:2:82:7218:8331	AAATT(15) AAATT(15) 	30			1	CN_052788	AATCACCAGTCCTTGCTGGG	CN_086063	CTGGCAGTTTACAAAAGACATGC	AAATT(15) AAATT(15) 	30	1			1	3	1	1
545855_0049_FC61RLR:2:81:17218:17010	AAC(12) 	12			1	CN_023632	TTGGTTTAAGTCCTGCAAGGG	CN_005382	TGCTTGAACTTTAGCTATCAATATTCC	AAC(12) 	12	1			2	2	2	2
545855_0049_FC61RLR:2:83:14904:9133	TGC(15) 	15			1	CN_089612	GCAGAACAAAAGTAAAATATATCTTCAGG	CN_072073	GAAGTGCTGCACACCATGC	TGC(15) 	15	1			2	1	1	1
545855_0049_FC61RLR:2:63:15858:3462	ATCCTG(18) 	18			1	CN_080869	AGGACACATCCCAGCTCAGG	CN_095862	GGGATCAGGGTGAGGATTGG	ATCCTG(18) 	18	1			2	1	2	1
545855_0049_FC61RLR:2:62:13013:13787	TTC(12) 	12			1	CN_052928	CCTTTCAAAGAGGAATAATTTTATTGTGG	CN_071657	CACGTATTCCCTTTCTCCATCC	TTC(12) 	12	1			1	6	1	1
545855_0049_FC61RLR:2:78:19425:6686	AAAAAC(18) AAC(12) AAAAC(15) 	45			1	CN_001127	ACCTGATGCACCTGAACAGC	CN_066644	CCTATGTGCTCCACCAGTTAGC	AAAAAC(18) AAC(12) AAAAC(15) 	45	1			2	2	1	1
545855_0049_FC61RLR:2:61:19368:1925	AAGGC(15) 	15			1	CN_019647	GAGGCAAGGCAGACATAGGC	CN_018643	CCCATGGGAACTAAACATCTGC	AAGGC(15) 	15	1			392	1	1	1
545855_0049_FC61RLR:2:70:12333:10507	AACCCT(24) AACCCT(18) AACCCT(18) 	60	AACCCT 		1	CN_023790	TGGAGCTCCTGTCTTTGTGG	CN_010008	CCTTTCTGCAAGGGTTAGGG	AACCCT(24) AACCCT(18) AACCCT(18) 	60	1	AACCCT 		3389	3074	144	27
545855_0049_FC61RLR:2:59:7014:3817	AT(20) 	20			1	CN_019396	AAAATGTGAAATGAACAGGGG	CN_087427	ACAGCTGGGGTGAGATGC	AT(20) 	20	1			1	1	1	1
545855_0049_FC61RLR:2:7:18620:13052	AGTG(24) 	24			1	CN_057775	TTATCCCAAACCCTTCAGGC	CN_071885	TCTCCTCATCCCTCTGGTGG	AGTG(24) 	24	1			2	1	1	1
545855_0049_FC61RLR:2:77:13954:3426	AAAT(16) 	16			1	CN_071873	GAAGGGAGGTTCAGGTTTCG	CN_021184	GTTAAGACAATGGGCTGGGG	AAAT(16) 	16	1			1	2	1	1
545855_0049_FC61RLR:2:50:18426:14238	TGC(12) TGC(12) 	24			1	CN_044052	ACATCACCCCTTTTCCAAGC	CN_001087	CAGCAGCTCCTGCTCTTCC	TGC(12) 	12	1			1	3	1	1
545855_0049_FC61RLR:2:51:4803:3961	AGCCC(15) 	15			1	CN_073173	GAGAGCCCTACAGCACCACC	CN_048692	TGTGGCTTTAAGTGACCGAGC	AGCCC(15) 	15	1			1	1	1	1
545855_0049_FC61RLR:2:84:18845:2132	TTGG(12) 	12			1	CN_098275	TCCTGTTGTGGTTCTTCAGGG	CN_099658	TCACACAGAGGGAACATGCC	TTGG(12) 	12	1			2	2	2	1
545855_0049_FC61RLR:2:53:11016:19804	TGGG(12) 	12			1	CN_082474	TGAGTTTCTGCTCCTCTGTCC	CN_009663	GCACTCCAGAAGTGAAAGATGC	TGGG(12) 	12	1			1	1	1	1
545855_0049_FC61RLR:2:9:8330:5072	AAAC(12) 	12			1	CN_010209	TGGAAAAGCTGATAGGAGGG	CN_014366	AGAAAAGCTCGTGTGCTTGC	AAAC(12) 	12	1			1	1	1	1
545855_0049_FC61RLR:2:82:15683:12594	ACTG(12) 	12			1	CN_052614	TGCACTGAAATGGGAAAGGC	CN_078779	AACAAAGGGAAGGTGCTTCG	ACTG(12) 	12	1			1	1	1	1
545855_0049_FC61RLR:2:80:10620:3057	TTC(12) 	12			1	CN_047249	GAAGGCACAGTTCAAAGGGG	CN_083852	GCCCAGACTGTCATCATATAGAGC	TTC(12) 	12	1			45	1	1	1
545855_0049_FC61RLR:2:61:15513:15197	AAAT(12) AAAT(12) 	24			1	CN_003885	TTGTTCCACCATGCTCTTCC	CN_025752	AGCAGTTGCAAGTGGTGAGG	AAAT(12) AAAT(12) 	24	1			1	1	1	1
545855_0049_FC61RLR:2:51:10267:16802	TCC(12) 	12			1	CN_027256	AACACAGCACCACAGTTGGG	CN_002604	CCCACTTCCAAGTACCACCG	TCC(12) 	12	1			1346	1280	130	149
545855_0049_FC61RLR:2:54:14346:16226	TGC(12) 	12			1	CN_088876	TACTTTCTGCAGGCTGGGC	CN_079451	GAGTTCTCTGGCATTTGCAGG	TGC(12) 	12	1			1	2	1	1
545855_0049_FC61RLR:2:5:4018:7032	AAC(15) AAC(15) 	30			1	CN_082952	TGCATTCTTCTGTATTGGTGTGC	CN_066216	CCCTGTGGAGTTATGGGAGC	AAC(15) AAC(15) 	30	1			5	5	5	3
545855_0049_FC61RLR:2:68:11855:1211	TCC(12) 	12			1	CN_013410	ACTGTCCCAGACCAGCAACG	CN_067661	GTTCCGTGACCTCTGAAGGC	TCC(12) 	12	1			1	1	1	1
545855_0049_FC61RLR:2:58:17541:19421	ATAC(12) 	12	ATAC 		1	CN_041096	TGTTACAAAGGCCTGGCTCC	CN_091914	AAATCCCCAGCCTGTCACC	ATAC(12) 	12	1	ATAC 		2	3	2	2
545855_0049_FC61RLR:2:78:14027:19396	AAAT(16) AAAT(16) 	32			1	CN_090404	CAGAATCCACCAACACCATCC	CN_038588	CCAAGTTATCTGTCATGCGGC	AAAT(16) AAAT(16) 	32	1			4	3	4	2
545855_0049_FC61RLR:2:2:1449:18193	AGGG(12) 	12			1	CN_043079	GCACAAGAAGCAAACATTCTCC	CN_077330	TTTTGAGCATGACTGTTGCC	AGGG(12) 	12	1			3	1	1	1
545855_0049_FC61RLR:2:75:4892:12360	TCC(12) TCC(12) 	24			1	CN_050327	AGCTGATGGCACAGAAGAGG	CN_012061	TTGGCTGTGCAGCTTCTAGG	TCC(12) 	12	1			4	186	1	1
545855_0049_FC61RLR:2:71:16358:1234	AT(12) 	12			1	CN_084038	CTGGGAAAGCAGCAGAACC	CN_082401	GGCCTGGAAATTCCTTTAGC	AT(12) 	12	1			2	1	1	1
545855_0049_FC61RLR:2:56:10424:10103	TGC(15) TGC(12) 	27	TGC 		1	CN_098623	TGTGGAGCATCATCAGAGCC	CN_017679	CTCTCTGAAGGGAACAGGGG	TGC(12) 	12	1	TGC 		4	5	3	2
545855_0049_FC61RLR:2:50:7535:2168	AC(12) AC(12) 	24			1	CN_057896	TGGAGGCAGGATTGTTCTCC	CN_060181	TGGGTCTGTATACGTGTGCG	AC(12) AC(12) 	24	1			1	1	1	1
545855_0049_FC61RLR:2:61:1648:3038	AATT(16) 	16			1	CN_069454	TTTCCCAACCCTTTCTCTCG	CN_096312	TGGTGGTATGTTGCACTGCC	AATT(16) 	16	1			2	1	1	1
545855_0049_FC61RLR:2:2:7316:20286	AAAC(12) TTCCC(15) 	27			1	CN_054399	CATATAAAGAATGGAAAAGTGATGGC	CN_003741	GTTCACTGTGATGAAATGTTGGG	AAAC(12) 	12	1			2	2	2	2
545855_0049_FC61RLR:2:63:6510:3868	AAAT(12) AAAT(12) 	24			1	CN_074605	CCCCTCATCTTCCATTGAGC	CN_065392	TTTTACCTGGACATGCAGCC	AAAT(12) AAAT(12) 	24	1			2	1	2	1
545855_0049_FC61RLR:2:59:11217:19764	TGC(12) 	12			1	CN_049200	GAGCTCTGCAAGACGACAAGG	CN_009913	CCATTCGTACGAGCTTGCG	TGC(12) 	12	1			766	676	2	3
545855_0049_FC61RLR:2:6:3273:7446	AATG(16) AATG(16) 	32			1	CN_022427	TGCTGCAGAAGCTGACATCC	CN_040393	GTTGACGTGTGCAATTGTGG	AATG(16) AATG(16) 	32	1			4	2	4	2
545855_0049_FC61RLR:2:64:2935:8784	TTC(12) 	12			1	CN_017505	GCTTGGAATGTCTCTTCAATGG	CN_019678	GAAAGACCAAGCAACAGAGAACC	TTC(12) 	12	1			1	1	1	1
545855_0049_FC61RLR:2:61:12519:7618	AACCCT(18) AACCCT(18) 	36			1	CN_085833	TTCTTTCTGCTTGGCACTCG	CN_003316	CTGAACCCTAACTCGAGGCG	AACCCT(18) AACCCT(18) 	36	1			8	1	1	1
545855_0049_FC61RLR:2:74:8321:8186	AAAG(12) 	12			1	CN_017503	CAAACTGTGCTTGTGGAGGC	CN_033457	TAGAGAAGAGGCTGGGCAGG	AAAG(12) 	12	1			1	5	1	1
545855_0049_FC61RLR:2:58:9683:7573	AGGG(12) 	12			1	CN_087707	AGCCCAGATCTGCTCCAGG	CN_095133	TGATAAATGGCCCAGTCTGC	AGGG(12) 	12	1			1	3	1	1
545855_0049_FC61RLR:2:70:1649:10736	TTGG(20) TTGG(20) 	40			1	CN_013315	TGGCGGAGATCTTGGTGG	CN_054562	ACAAAACAGCAAACCCTCCC	TTGG(20) TTGG(20) 	40	1			1	1	1	1
545855_0049_FC61RLR:2:7:12231:6494	AAGT(12) 	12			1	CN_072419	AGTGAGAAGGCAAAGGTGGG	CN_017645	TGGTTTCAATTTCCTTATGCCC	AAGT(12) 	12	1			605	551	42	54
545855_0049_FC61RLR:2:8:1652:17055	TGGG(12) 	12			1	CN_058396	CTCCATAGCCAGCCCTAGCC	CN_005101	TAGTAAACCTGGCCAGCCCC	TGGG(12) 	12	1			2	1	1	1
545855_0049_FC61RLR:2:1:5793:9743	AACCCT(24) AACCCT(24) 	48			1	CN_060903	CAGTGTCCTTGTGGCTCTGG	CN_070856	CGATTTCTGGCTGTGTCTCG	AACCCT(24) AACCCT(24) 	48	1			174	30	20	5
545855_0049_FC61RLR:2:69:12393:15013	TCC(12) 	12			1	CN_043249	GTCTGCCTCCTCACACCAGC	CN_042215	AAAACAGCCACTCTCAGCCC	TCC(12) 	12	1			2	1	1	1
545855_0049_FC61RLR:2:68:12158:4794	AC(12) AC(18) 	30			1	CN_034567	TACTGGGGAGAAATTCCGGG	CN_045556	ACTGCTGCACAGTTGCCTCC	AC(12) AC(18) 	30	1			4	3	4	1
545855_0049_FC61RLR:2:60:4429:9253	AC(16) AC(16) 	32			1	CN_069831	GTAGCATGGTGGGGATGAGG	CN_071362	CACACCTGCACTTACCCTGC	AC(16) AC(16) 	32	1			10	545	3	3
545855_0049_FC61RLR:2:81:9380:18060	ATC(15) ATC(15) 	30			1	CN_035131	CAGAAGCCAGTTCACCAAGG	CN_075893	CTTGAAGCTGCTAGGAGGGG	ATC(15) ATC(15) 	30	1			2	1	2	1
545855_0049_FC61RLR:2:58:2683:18434	TCC(12) 	12			1	CN_092602	GGATCTGTCCTCATTCCCTGG	CN_005069	CCAAAATCTCTTGCAACGCC	TCC(12) 	12	1			1	1	1	1
545855_0049_FC61RLR:2:85:19232:3170	AACCCT(24) AACCCT(24) AACCCT(18) 	66			1	CN_053963	TTTCGCATGATCAGTGTCCC	CN_087249	CAGCACATCCAAAACCTTGC	AACCCT(24) AACCCT(24) AACCCT(18) 	66	1			2223	4445	45	405
545855_0049_FC61RLR:2:80:9849:11633	TGC(12) 	12			1	CN_023783	ATCACCTGCTGGGATTTTCC	CN_063545	CAAACAGCTCAAGAGGGTGC	TGC(12) 	12	1			200	196	2	12
545855_0049_FC61RLR:2:6:4164:18027	AGCC(12) 	12			1	CN_069533	GATGAGCAGCACCCTCTGC	CN_016050	TTCTGGGCTCTGGCTTATCC	AGCC(12) 	12	1			2	1	1	1
545855_0049_FC61RLR:2:54:18005:13198	TTGG(12) 	12			1	CN_034508	TTCTGGTTAGAAGTCTTGTACATGGG	CN_001938	TATTGCATGAGGGTTTGGGG	TTGG(12) 	12	1			1	1	1	1
545855_0049_FC61RLR:2:53:4494:19886	ATC(12) 	12			1	CN_055827	AGGACCTCCAGGACAAGAGC	CN_077932	AAATGCAGGGACAGAGAGGG	ATC(12) 	12	1			57	52	1	5
545855_0049_FC61RLR:2:53:15559:19976	ACC(12) 	12			1	CN_034096	GCCTGCTCCTAAGCCTCTCC	CN_060727	CACCTACATGGACGGTGACG	ACC(12) 	12	1			1	1	1	1
545855_0049_FC61RLR:2:51:13621:4282	TC(14) 	14			1	CN_033136	TGACATGAGATCTCCCCACG	CN_099699	ACCCACAACACGGTAATGCG	TC(14) 	14	1			498	628	3	37
545855_0049_FC61RLR:2:51:6251:5461	TCC(15) TGC(12) 	27			1	CN_001105	CTTCACCATTTCCCTGCTCC	CN_015984	CAAGTCTGTTCCTTAGGGCTGC	TCC(15) TGC(12) 	27	1			1	3	1	1
545855_0049_FC61RLR:2:1:8296:7570	TGC(12) TGC(12) 	24			1	CN_030425	GCTGACATTTCTGGGGTTGG	CN_078112	TGGAGCACTTGACAGGAAGC	TGC(12) TGC(12) 	24	1			1	1	1	1
545855_0049_FC61RLR:2:83:2213:5237	AACCCT(18) AACCCT(18) 	36			1	CN_087249	CAGCACATCCAAAACCTTGC	CN_025412	CTTTCGCATCATCAGGGTCC	AACCCT(18) AACCCT(18) 	36	1			4445	8	0	1
545855_0049_FC61RLR:2:57:8768:7638	TCC(12) TCC(12) 	24			1	CN_071454	ATGGCTCCTCCAGGTACAGG	CN_079932	GTGTCTGTGAGGATGTGGGC	TCC(12) TCC(12) 	24	1			1	1	1	1
545855_0049_FC61RLR:2:3:18918:15270	TGC(12) 	12			1	CN_089692	AAACATACTCCTGGGACCCG	CN_088012	ACACCTCCAAGAGCCTTTGC	TGC(12) 	12	1			1	1	1	1
545855_0049_FC61RLR:2:6:6687:19273	ATTCCC(18) ATTCCC(18) 	36	ATTCCC 		1	CN_049249	TCTGCCCAACTGCTGATCC	CN_026094	GCAAACAGAACCAGGAAGGG	ATTCCC(18) ATTCCC(18) 	36	1	ATTCCC 		3	1	1	1
545855_0049_FC61RLR:2:74:5861:2676	AGCC(12) AGCC(12) 	24			1	CN_028885	GCTGTGGTCTGAAAGAGGCG	CN_085374	CAGTGTCCACAGCAGTGCC	AGCC(12) AGCC(12) 	24	1			2	1	2	1
545855_0049_FC61RLR:2:64:14408:19165	TCC(12) 	12			1	CN_022011	TACCTGTGGCTCACCAATGC	CN_072619	CATTAGTTGTGAAGGTTCCTGCC	TCC(12) 	12	1			5	2	2	2
545855_0049_FC61RLR:2:61:18101:15358	ACC(12) 	12			1	CN_032873	AACGCCTGGAAACTACGTGC	CN_091761	GAGGCCTCAGGGTGTCTCG	ACC(12) 	12	1			312	180	16	1
545855_0049_FC61RLR:2:56:13413:19607	AAGGC(15) AAGGC(15) AAGGC(15) 	45			1	CN_088231	TACCTCTTCCTTGCCTTGCC	CN_059700	AGGCAGGAGAGGGGTTGG	AAGGC(15) AAGGC(15) AAGGC(15) 	45	1			3	2	1	1
545855_0049_FC61RLR:2:62:4066:3370	AAAC(12) 	12			1	CN_077860	CCCACTTGGGCTTTTATTCC	CN_001563	AAACCAACACCCACTCCCC	AAAC(12) 	12	1			1	4	1	1
545855_0049_FC61RLR:2:80:1214:11314	AAAC(20) AAAC(20) 	40			1	CN_074500	TGTAGGAAAGTGGAACCCTGG	CN_074500	TGTAGGAAAGTGGAACCCTGG	AAAC(20) AAAC(20) 	40	1			2	2	2	1
545855_0049_FC61RLR:2:53:7383:20009	AACCCT(18) AACCCT(18) AACCCT(30) 	66			1	CN_016853	TTTAGCATGGTCAGTGTCCC	CN_027037	AGGGTTAGGCTTGAGAAAACC	AACCCT(18) 	18	1			662	1699	77	1
545855_0049_FC61RLR:2:84:4956:4003	AGGG(12) AGGG(12) 	24			1	CN_082649	AGCCTTTCCCTACCAGCACC	CN_002312	TTTCTTGGACAAGCAGCAGG	AGGG(12) 	12	1			2	2	2	1
545855_0049_FC61RLR:2:78:13121:2575	AAAT(20) 	20			1	CN_000819	CTTCTGGATTCATCCTCCCC	CN_009602	TTCAGAGGGAAACTCGAGGG	AAAT(20) 	20	1			1	1	1	1
545855_0049_FC61RLR:2:59:19736:4149	AC(12) 	12			1	CN_041075	GCAGACTCACCTCATGGTGG	CN_052875	AAATGCTTCACCCAACTGCC	AC(12) 	12	1			2	2	2	2
545855_0049_FC61RLR:2:2:6036:18898	AAAAC(15) 	15			1	CN_051048	AAGCTGACAATGGCTCACTCC	CN_075960	CAATCTGAATGACAGAGAAAACCC	AAAAC(15) 	15	1			1	1	1	1
545855_0049_FC61RLR:2:83:19065:13181	AACCCT(24) AACCCT(24) 	48			1	CN_087249	CAGCACATCCAAAACCTTGC	CN_053963	TTTCGCATGATCAGTGTCCC	AACCCT(24) AACCCT(24) 	48	1			4445	2223	45	405
545855_0049_FC61RLR:2:56:13561:11272	AAAAGG(72) AAAAGG(42) 	114	AAAAGG 		1	CN_066255	CCTGGTCAGATCAAGGCACC	CN_030523	TTTTGCTGCACCTTACAGGC	AAAAGG(72) AAAAGG(42) 	114	1	AAAAGG 		193	168	10	5
545855_0049_FC61RLR:2:59:7244:14427	AAAC(12) 	12			1	CN_014724	GAGACCGATATCGTATGCCG	CN_040482	AGAAGATCGGAAGAGCGTCG	AAAC(12) 	12	1			38448	57389	445	1118
545855_0049_FC61RLR:2:84:13434:12653	AAAC(12) 	12			1	CN_033345	GAGACCGATCTCGTATGCCG	CN_040482	AGAAGATCGGAAGAGCGTCG	AAAC(12) 	12	1			16763	57389	15085	534
545855_0049_FC61RLR:2:74:10870:11142	AACCCT(18) 	18			1	CN_096368	TTCTCAAACCAAAGACTAGGCG	CN_070950	ACACTGATCATGCGAAAGGC	AACCCT(18) 	18	1			446	2268	9	1
545855_0049_FC61RLR:2:2:11158:18706	AATG(12) 	12			1	CN_010199	TCATTTGCATAAGATTTAACAACGG	CN_080261	CTGGAAATACAGAAAGTGGATGC	AATG(12) 	12	1			1	1	1	1
545855_0049_FC61RLR:2:51:13604:16576	AAAG(12) 	12			1	CN_034500	CATGGGAAGATAGTGACCTCTGG	CN_006187	CAATGTCTGCATTGTCTACAAACG	AAAG(12) 	12	1			1	1	1	1
545855_0049_FC61RLR:2:82:13471:19889	TCC(12) TCC(12) 	24			1	CN_075353	AGGAAAATTGTTGCCTCCTCC	CN_094398	GAAGAGTCACCCATCTCCAGG	TCC(12) TCC(12) 	24	1			1	1	1	1
545855_0049_FC61RLR:2:63:3200:15671	AACCCT(24) 	24			1	CN_070339	ACGGCACTTCAAAACCTTGC	CN_069190	GGCTTTGTGGTTTTCTCAATCC	AACCCT(24) 	24	1			10	3935	1	1
545855_0049_FC61RLR:2:6:16826:5156	TCC(15) 	15			1	CN_041505	ATATCACCATGTCCCGCAGC	CN_073281	TTTAGCCAATCACCCCAAGG	TCC(15) 	15	1			669	372	0	4
545855_0049_FC61RLR:2:6:19359:12248	ACTG(12) 	12			1	CN_014672	GAGTTATAAACATAATCGATGCACCC	CN_026769	TCAATAGTATCACATGTCTTTATTTCATGC	ACTG(12) 	12	1			1	2	1	1
545855_0049_FC61RLR:2:76:7953:10919	TTCC(12) TTCC(12) 	24			1	CN_072008	GTGGGAGTGGTGTCAGGAGG	CN_074806	AGAGGGATCTGGGAATGTGG	TTCC(12) TTCC(12) 	24	1			1	1	1	1
545855_0049_FC61RLR:2:56:7008:10469	AACCCT(18) AACCCT(18) 	36			1	CN_071086	TCGGCATCAGGGTTAGGG	CN_003425	ACGGTGAGTATCCCTGGAGC	AACCCT(18) AACCCT(18) 	36	1			1088	534	68	8
545855_0049_FC61RLR:2:84:6207:6272	AGGG(12) AGGG(12) 	24			1	CN_048707	ACAGGTGCAGGCACTGAGG	CN_026008	TACCACCAGGGCTGTCCC	AGGG(12) AGGG(12) 	24	1			1	1	1	1
545855_0049_FC61RLR:2:5:18975:11682	AAAGC(15) 	15			1	CN_095361	CAGATGTGAACAGGGATGTGC	CN_024389	AGCAGCAAAGCTCTAACCCC	AAAGC(15) 	15	1			3	3	1	2
545855_0049_FC61RLR:2:77:7963:18575	TC(12) 	12			1	CN_040319	TCTGGTGTCTGCCTTGTTCC	CN_085949	CCTCCTCTTCCCACAGTGC	TC(12) 	12	1			2	3	2	2
545855_0049_FC61RLR:2:64:15683:13315	TGC(12) TGC(12) 	24			1	CN_078585	ACCACAGCCCCATACAAAGG	CN_056565	TTTGTATCCTGGCATGCACC	TGC(12) TGC(12) 	24	1			2	3	2	2
545855_0049_FC61RLR:2:83:2802:19245	TTGGC(15) 	15			1	CN_008971	AAACCATCCCGTGTTTCAGC	CN_043778	GAACCCTCAAGGAGACAACCC	TTGGC(15) 	15	1			1	1	1	1
545855_0049_FC61RLR:2:8:1199:16715	TTC(12) TTC(12) 	24	TTC TTC 	TTC	1	CN_038973	TTCCAGAAGACCTGTGGGG	CN_055090	TGAATGTTTCCTTGGGGACC	TTC(12) TTC(12) 	24	1	TTC TTC 	TTC	2	2	2	2
545855_0049_FC61RLR:2:64:1407:2369	AAAT(12) 	12			1	CN_054832	TGACTTTGTCTGTTAAGCCAGG	CN_027796	ATCAGCTTGATGCACATCCC	AAAT(12) 	12	1			1	1	1	1
545855_0049_FC61RLR:2:51:7591:14351	AAAT(12) 	12			1	CN_052005	TTGGTTTGGATCCTGTCACG	CN_096533	TACATCTCTGGGTTGCTGGG	AAAT(12) 	12	1			4	2	2	2
545855_0049_FC61RLR:2:84:4126:13593	AAAT(12) AAAT(12) 	24			1	CN_054045	AAAACGCACACAAAACCAGC	CN_026119	GCAAGTTATTCCAGAAGTGCAGC	AAAT(12) AAAT(12) 	24	1			1	2	1	1
545855_0049_FC61RLR:2:75:4394:10381	AGCC(12) AGCC(12) 	24			1	CN_054612	AATACGAGAGACTGGCTGGC	CN_092864	TTGAAGAATCTCTATTACCATTTGGC	AGCC(12) AGCC(12) 	24	1			1	1	1	1
545855_0049_FC61RLR:2:52:11394:17776	AAAT(12) AAAT(12) 	24			1	CN_059337	CATCAGCAAAAGCATCCTGC	CN_010563	TGCAAAGAGCTTTCAGATAATTGG	AAAT(12) AAAT(12) 	24	1			3	1	1	1
545855_0049_FC61RLR:2:70:6843:14452	AC(14) AC(14) 	28			1	CN_045246	TCAGCAGTTTTCAGCCTTTCC	CN_002032	TCTGTTTGCTGAGGATTCGG	AC(14) AC(14) 	28	1			5	3	3	2
545855_0049_FC61RLR:2:73:2033:15896	ATGG(12) 	12			1	CN_006767	ACAGCACGGAACCTCATGG	CN_008499	TAGTGGCCCAGTAATCGCC	ATGG(12) 	12	1			1877	4	1	1
545855_0049_FC61RLR:2:1:17635:4689	TGC(12) 	12			1	CN_046906	TGTATGTGCCAGCCAAAACC	CN_019946	GTTACACAGGGAACCAACGC	TGC(12) 	12	1			1	1	1	1
545855_0049_FC61RLR:2:7:17648:5511	AAAC(12) 	12			1	CN_077974	AAGGCATAGCCCAGATACGG	CN_054026	CAACTCCCTCCTGCTGTTCC	AAAC(12) 	12	1			7	2	2	2
545855_0049_FC61RLR:2:54:6531:4769	AAC(12) AAC(12) 	24			1	CN_070683	GAATCGCTCAAATTCCTCTGC	CN_038436	GGTTCTTCTCTCCAAATGAATGG	AAC(12) AAC(12) 	24	1			1	1	1	1
545855_0049_FC61RLR:2:60:10877:3532	AAGT(12) 	12			1	CN_064896	GGTTGGAGATGAGTTGGAAGG	CN_091035	TGTAAAGACACGTTTTCTATTTACTTATGC	AAGT(12) 	12	1			476	2	0	2
545855_0049_FC61RLR:2:82:17861:18472	AACCCT(18) 	18			1	CN_024212	CAGTGTCCCTGAAACTCCTGG	CN_079236	TTCTCGGAAGTCACCACAGC	AACCCT(18) 	18	1			690	749	78	2
545855_0049_FC61RLR:2:77:2570:3664	AACCCT(24) AACCCT(24) 	48			1	CN_081062	CTCTTCCTGCCAGGGTTAGG	CN_018136	CAACTTGGCATGCCTTTCG	AACCCT(24) AACCCT(24) 	48	1			256	1262	1	27
545855_0049_FC61RLR:2:83:10846:5266	TTCC(12) 	12			1	CN_042425	GCACATGAAGGCAAGGAGC	CN_068816	CCTGTTTCACAATGGCCTCC	TTCC(12) 	12	1			86003	20	2	1
545855_0049_FC61RLR:2:67:9284:12725	TGC(15) 	15	TGC 		1	CN_080718	CTGTGAGTTGTGCCGTGAGG	CN_087000	TACTTCAAGCCCTGGATGCC	TGC(15) 	15	1	TGC 		5	3	5	1
545855_0049_FC61RLR:2:57:16161:19027	AC(18) AC(18) 	36	AC 		1	CN_029161	TCCCAGGTTACTCCAAACCC	CN_090200	AATAGAGTGGGGATGGGAAGG	AC(18) AC(18) 	36	1	AC 		7	2	2	2
545855_0049_FC61RLR:2:76:12383:17421	TCC(12) 	12			1	CN_082074	GCACTTGGGGATGTAGGAGC	CN_001762	ATCCCGAGCCTCACCTGG	TCC(12) 	12	1			4	1	1	1
545855_0049_FC61RLR:2:80:8892:11519	TC(14) TC(14) 	28			1	CN_040519	CAACACGGTAATGCGATAGAGG	CN_022976	TCTGTTGGTAGCCATTACCCC	TC(14) TC(14) 	28	1			679	574	274	67
545855_0049_FC61RLR:2:65:12447:15381	TGC(12) 	12			1	CN_061795	GCTGTGGTTTCAGTCTGTCAGC	CN_060115	TACCTGCAAAGCGAAAAGGG	TGC(12) 	12	1			18	24	0	3
545855_0049_FC61RLR:2:52:16329:2876	ATTCC(15) ATTCC(15) 	30			1	CN_043698	AACCTTCCCACTCTAACCTCCC	CN_020258	GAGTTGTTCTGGTCAGTCTGGG	ATTCC(15) ATTCC(15) 	30	1			5	2	3	1
545855_0049_FC61RLR:2:83:14475:19857	AC(12) 	12			1	CN_055181	TTGCTTGTTTGTCCAGGTGC	CN_098375	TTTGGGGCTTTCTTTTACCC	AC(12) 	12	1			1	3	1	1
545855_0049_FC61RLR:2:4:17562:9071	TTGG(12) TTGG(12) 	24	TTGG 		1	CN_091169	TTCTCCCACTTTGAGCTTATTGC	CN_090080	TAGTGCTGGACACTGGACCC	TTGG(12) TTGG(12) 	24	1	TTGG 		1	1	1	1
545855_0049_FC61RLR:2:3:7199:1393	TCC(12) 	12			1	CN_090332	CCCAGAAGAACGTGCCAGG	CN_092575	CTGGATTAGCCTTTCGCTGG	TCC(12) 	12	1			4490	4713	864	147
545855_0049_FC61RLR:2:63:7727:19459	AAAC(12) 	12			1	CN_074845	TGCAAACCTCCCAAATATGC	CN_081779	TGTTGGTTTAGGATTTGGCG	AAAC(12) 	12	1			1	1	1	1
545855_0049_FC61RLR:2:50:10256:10377	AAAAC(15) 	15			1	CN_047620	CCACCCAGGAAATAAGTGGC	CN_005997	AGCAGGAGACTGTGGTTTGC	AAAAC(15) 	15	1			1	2	1	1
545855_0049_FC61RLR:2:54:6592:13644	AAAG(16) AAAG(16) 	32			1	CN_024734	TGCTCTGCATCTCCTGAAGC	CN_065222	CATTCTGCTACCATGCAGCC	AAAG(16) AAAG(16) 	32	1			1	5	1	1
545855_0049_FC61RLR:2:83:14590:2055	AGCCCT(18) 	18			1	CN_071274	GAACCCAAATCAGACCAATGC	CN_035693	ATTGTCAGTGTGCCTGGAGC	AGCCCT(18) 	18	1			94	572	21	7
545855_0049_FC61RLR:2:66:6096:6827	TGC(12) 	12			1	CN_036065	TAACTACGCGTTGGGTGTGG	CN_063984	TAATCCTGTCAAAGCCCTGG	TGC(12) 	12	1			1	1	1	1
545855_0049_FC61RLR:2:60:1715:2105	TCC(12) 	12			1	CN_071360	CTGCACAATTCCTGCCTGC	CN_065764	GCCATGGTGCCTTTTGTACC	TCC(12) 	12	1			717	1	1	1
545855_0049_FC61RLR:2:2:2110:18603	AAATT(15) AAATT(15) 	30			1	CN_049546	TTAAAGCAGTGTCTTCATGGGC	CN_036143	AGGTGTAATAAGCAGGCCAAGC	AAATT(15) AAATT(15) 	30	1			1	1	1	1
545855_0049_FC61RLR:2:67:11606:15560	TCC(12) 	12			1	CN_002604	CCCACTTCCAAGTACCACCG	CN_006764	TGGATTAGCCTTTTGCTGGC	TCC(12) 	12	1			1280	191	0	11
545855_0049_FC61RLR:2:1:19353:11550	AAAT(12) AAAT(12) 	24			1	CN_085528	TCATCTTTTCCTGGCTTTTGC	CN_066916	GCGGTAACATTTATCTGTGCTGG	AAAT(12) AAAT(12) 	24	1			2	1	1	1
545855_0049_FC61RLR:2:64:1931:15062	AAAT(12) 	12			1	CN_006676	GTAACAGGTAAACTAATAAGATATGTGTGG	CN_025366	GCTGACCAATGGTTTTACCC	AAAT(12) 	12	1			3	1	1	1
545855_0049_FC61RLR:2:50:5647:16479	ATT(12) 	12			1	CN_001622	GCATGTAAATGCATTCAGGTAGG	CN_080647	TTCACATAATACCAGAACACTGGC	ATT(12) 	12	1			2	1	1	1
545855_0049_FC61RLR:2:3:17398:2221	AAC(12) AAAAC(15) AAC(15) AAAAC(15) 	57	AAC 		1	CN_073067	CCCAGTCCAAATGACTGCC	CN_075909	TTTCCCCGTTCAATTTGTGG	AAC(12) AAAAC(15) 	27	1	AAC 		2	2	1	1
545855_0049_FC61RLR:2:1:3778:12636	AAAAC(20) 	20			1	CN_047494	GCAATGACATTTCACCTTGG	CN_028207	TGAAAATAGTAATGCATGTTTAGGG	AAAAC(20) 	20	1			4	4	4	4
545855_0049_FC61RLR:2:67:19433:5361	AATT(12) AATT(12) 	24			1	CN_062067	TTTGTACCTGGGCTGATGGG	CN_011316	TGAAATCCCTATTTGTGCTTGG	AATT(12) AATT(12) 	24	1			131	137	33	15
545855_0049_FC61RLR:2:49:15713:18115	TTGG(12) 	12			1	CN_092571	CTTCCTTTTAGGCAGCGTGG	CN_092179	GGTGATTCGTAAACCCCAGG	TTGG(12) 	12	1			2	2	2	2
545855_0049_FC61RLR:2:82:19105:19556	TGGG(16) CGGGG(15) 	31			1	CN_023439	CCCTTTGCAAGAGTCCATCC	CN_090739	TGTCCTGGCACCTGCTCC	TGGG(16) CGGGG(15) 	31	1			1	1	1	1
545855_0049_FC61RLR:2:57:5212:19443	ATTCC(15) 	15			1	CN_065030	AACAGAATGGCCAAGACTGG	CN_074460	TTTCCAAATTCTGAAGACCCC	ATTCC(15) 	15	1			2	2	2	2
545855_0049_FC61RLR:2:83:7049:19745	TTCC(12) TTCC(12) 	24			1	CN_090416	CCCAGTACAGTGGAGAGGGC	CN_053290	AGGAGGGCAAGGAATAAGCG	TTCC(12) TTCC(12) 	24	1			3	2	0	1
545855_0049_FC61RLR:2:72:8101:1236	AAAC(12) 	12			1	CN_063521	CTGCTCCAGAAGGAACATGG	CN_091751	TCAGAAGTTGACTACAGATGCTTCC	AAAC(12) 	12	1			6	2	2	2
545855_0049_FC61RLR:2:82:19023:5611	TGC(12) TGC(12) 	24			1	CN_076709	TACACTGAGGGTGGGGAAGC	CN_014814	GGTTTTCTGGGCAAGAGCC	TGC(12) TGC(12) 	24	1			1	1	1	1
545855_0049_FC61RLR:2:59:11147:9479	TGC(15) 	15			1	CN_071501	GGGTCCCAGCTCCAGTCC	CN_022705	TTCTCCTCAGCAGAGCCTGG	TGC(15) 	15	1			1	1	1	1
545855_0049_FC61RLR:2:63:12651:18767	AAAC(12) 	12			1	CN_097400	AACTTGATCTCCCTGGTTTCC	CN_077663	AGAGCCTAAGTCAGAGGGCG	AAAC(12) 	12	1			2	3	2	2
545855_0049_FC61RLR:2:61:9224:10800	AAC(21) 	21			1	CN_086946	TCATATTTTGAAATAGAACAGCCTGG	CN_063054	AAGATGAGAGGGTACATAATGGAGG	AAC(21) 	21	1			2	2	1	1
545855_0049_FC61RLR:2:73:14325:1584	AAC(12) 	12			1	CN_074169	AAGGCTTGGGAGAGCTGC	CN_046891	GACCAAAGTCCCAATATTCAGC	AAC(12) 	12	1			1	1	1	1
545855_0049_FC61RLR:2:2:10663:5180	TCC(12) TCC(12) 	24			1	CN_087554	CAGCAAGCATTTTCACAGTTTAGC	CN_087554	CAGCAAGCATTTTCACAGTTTAGC	TCC(12) TCC(12) 	24	1			2	2	2	1
545855_0049_FC61RLR:2:52:11765:12121	AAAT(12) 	12			1	CN_063688	AGATGGAAGAGCGGTTCAGC	CN_040482	AGAAGATCGGAAGAGCGTCG	AAAT(12) 	12	1			175	57389	126	3
545855_0049_FC61RLR:2:79:4927:4995	AAC(12) AAC(12) 	24			1	CN_098656	TTGTTGCTATTGCTGTGGGC	CN_051313	CCAGCAGAGCTGTAGGAGGC	AAC(12) 	12	1			2	1	2	1
545855_0049_FC61RLR:2:53:10403:7937	TTC(24) 	24			1	CN_053998	TCTCAAGAAGGGCATCAGGG	CN_026509	ACGCAGAATTCTCAGACCCC	TTC(24) 	24	1			1295	1381	5	277
545855_0049_FC61RLR:2:1:9141:1846	AAAG(12) 	12			1	CN_098165	TCCATCAGTAGTGAAACCGGG	CN_093292	GTGCCTTTGAGACACGTTGC	AAAG(12) 	12	1			4	2	2	2
545855_0049_FC61RLR:2:59:14254:8006	AACCCT(24) AACCCT(24) AACCCT(24) 	72			1	CN_049080	CCTCTTCCTCTTTCTGCTAGGG	CN_069190	GGCTTTGTGGTTTTCTCAATCC	AACCCT(24) AACCCT(24) AACCCT(24) 	72	1			1707	3935	81	13
545855_0049_FC61RLR:2:58:11740:19542	AATT(12) 	12			1	CN_093160	ACCTCAAGATGGGATGCAGG	CN_025887	TCCCAAAAGGAAGAGCATGG	AATT(12) 	12	1			1	1	1	1
545855_0049_FC61RLR:2:62:12674:15411	ACCCC(15) ACCCC(15) 	30			1	CN_011048	GGTCCCTTCCAGTCTCAGCC	CN_076531	GATTCGTTTTGCTGTGGTCG	ACCCC(15) ACCCC(15) 	30	1			3	2	2	2
545855_0049_FC61RLR:2:83:4519:6674	AC(12) 	12			1	CN_014724	GAGACCGATATCGTATGCCG	CN_040482	AGAAGATCGGAAGAGCGTCG	AC(12) 	12	1			38448	57389	445	1118
545855_0049_FC61RLR:2:84:7266:7304	AAGATG(24) 	24			1	CN_084758	CTGTCCAGCTTAGGCACAGC	CN_036526	AGCCTGAACAGGTCACCAGG	AAGATG(24) 	24	1			149	248	0	11
545855_0049_FC61RLR:2:80:3939:11489	ATATT(20) ATATT(15) 	35	ATATT 		1	CN_030258	TCTTCCAAATCATTGGCTGC	CN_037229	ATTAAAGGGCACGGAATTGG	ATATT(20) ATATT(15) 	35	1	ATATT 		2	2	2	1
545855_0049_FC61RLR:2:56:14354:12249	TC(12) TC(12) 	24			1	CN_012651	CCTCCACATTTTATTGTAAGCACC	CN_037935	CATGATCACTTCAGTAATGGGC	TC(12) TC(12) 	24	1			1	1	1	1
545855_0049_FC61RLR:2:3:6086:8881	AAAAC(15) 	15			1	CN_026133	GATACCACACGGCTGGTGC	CN_032032	TGCTTCATATGGCAAACTCCC	AAAAC(15) 	15	1			1	1	1	1
545855_0049_FC61RLR:2:1:13885:17801	TCC(21) 	21			1	CN_072335	TCGTCTGTTCCTGCAGATGG	CN_042420	GCAAGGAGCCTTGGGAGG	TCC(21) 	21	1			1	1	1	1
545855_0049_FC61RLR:2:64:5059:7006	TCC(18) 	18			1	CN_070557	TTGGACCCTACGGGCAGC	CN_004533	TTTCCCTGGTAGTTGCACGG	TCC(18) 	18	1			2	4	2	2
545855_0049_FC61RLR:2:4:12414:7250	TGC(12) 	12			1	CN_043281	TTACAGCCTTGGGAAGGAGG	CN_029393	GTGTTCTCTTAAACCCGGCG	TGC(12) 	12	1			810	741	0	264
545855_0049_FC61RLR:2:63:11497:19256	AAAT(12) AAAT(12) 	24			1	CN_028856	TGAATCTGGGAGCTCTGAAGC	CN_033623	GGTCAGGACACAGTATTCTTAAGTGG	AAAT(12) AAAT(12) 	24	1			2	2	2	2
545855_0049_FC61RLR:2:82:12392:11222	TTC(12) AAGAG(15) 	27			1	CN_006775	CAGAGGGTCTGATGGAAGACG	CN_080402	AACGGGAGTTCATTGTTGCC	TTC(12) AAGAG(15) 	27	1			2	3	1	1
545855_0049_FC61RLR:2:74:18148:1794	TTCC(12) 	12			1	CN_071575	TTTGTGAATTCCTGAAACCTGC	CN_011801	TCCTTCTGAAGTAGATCTGCCC	TTCC(12) 	12	1			3	3	3	3
545855_0049_FC61RLR:2:53:17137:4462	AAGT(12) AAGT(12) 	24			1	CN_092199	GACATTCCTTGTTTGCCTGC	CN_015026	TGGGAGATTGAGTTGGAAGG	AAGT(12) AAGT(12) 	24	1			701	530	23	19
545855_0049_FC61RLR:2:74:3144:17014	AAAAG(15) AT(14) 	29			1	CN_085476	TTTCCATAGCTGGGTTGTTGG	CN_075129	AGAATGTGACTCCCTTGCCC	AT(14) 	14	1			1	1	1	1
545855_0049_FC61RLR:2:4:2533:18001	AAAT(16) 	16			1	CN_072205	TTTTAACATCAAAGGGCAATGG	CN_070287	TCCTCCACCTTGAAAGACAGC	AAAT(16) 	16	1			2	2	2	2
545855_0049_FC61RLR:2:58:10264:12999	AACCCT(18) 	18			1	CN_045116	TGTGGTTTTCTCAATCCTAACCC	CN_054380	ACACTGATGATGCGAAAGGC	AACCCT(18) 	18	1			1543	3383	35	5
545855_0049_FC61RLR:2:64:14364:6744	AAAC(12) 	12			1	CN_033345	GAGACCGATCTCGTATGCCG	CN_040482	AGAAGATCGGAAGAGCGTCG	AAAC(12) 	12	1			16763	57389	15085	534
545855_0049_FC61RLR:2:55:14265:16907	AC(12) AC(12) 	24			1	CN_024074	GCTGTGTTCAGACCGTGAGG	CN_065985	CCTGGGTAGAAAGAAAATTTTAAACC	AC(12) AC(12) 	24	1			2	3	1	1
545855_0049_FC61RLR:2:74:12249:7984	ACC(12) 	12			1	CN_090597	ATGGGAGATGATGGACTGGC	CN_012046	GAAGAGGCCAGTGAAATGGG	ACC(12) 	12	1			1	1	1	1
545855_0049_FC61RLR:2:56:17510:16188	TGC(12) 	12			1	CN_057685	CACCTTCAATCCAGCTGCC	CN_061392	AAATGTCAGTATGTGAGATGTTCAGC	TGC(12) 	12	1			2	4	1	1
545855_0049_FC61RLR:2:8:13432:11864	AAGATG(30) AAGATG(30) 	60			1	CN_036526	AGCCTGAACAGGTCACCAGG	CN_093500	AGTCCTGCTGAAACCAAGGG	AAGATG(30) AAGATG(30) 	60	1			248	296	75	10
545855_0049_FC61RLR:2:76:1150:9869	AGCC(12) 	12			1	CN_075845	GCAATACCCAGCTGCTTTCC	CN_045339	ATCATCGTTTCTGCCAGTGC	AGCC(12) 	12	1			3	4	0	1
545855_0049_FC61RLR:2:50:10740:17113	AGGG(12) 	12			1	CN_064651	GTGTTCGCCCTCCATTCC	CN_000462	ACAGCGGAGCGTTTCAGC	AGGG(12) 	12	1			3	2	0	1
545855_0049_FC61RLR:2:58:4583:7392	CCCG(12) 	12	CCCG 		1	CN_044759	AATTCACAAGCCAGCAAGCC	CN_021514	GGAAGTGGTAACGTACGCCC	CCCG(12) 	12	1	CCCG 		1	1	1	1
545855_0049_FC61RLR:2:2:12109:16922	ATCT(12) ATCT(12) 	24	ATCT 		1	CN_083765	TGGAAGAAGAAAAGCTTACAGGG	CN_085790	AGAAATGTCTGGAACCTGAACC	ATCT(12) 	12	1	ATCT 		3	2	2	1
545855_0049_FC61RLR:2:60:15973:12304	AAAAG(15) 	15			1	CN_024836	GATTTCTGCACCAAAACCTGC	CN_054283	TTTTGCACCAAAAGCTGTACC	AAAAG(15) 	15	1			1	1	1	1
545855_0049_FC61RLR:2:9:3560:10001	AACCCT(18) AACCCT(18) 	36			1	CN_053590	CAAAACCTTCCTCCCTCTTCC	CN_051302	GGAGCTCCTGGCTTTGTGG	AACCCT(18) AACCCT(18) 	36	1			2818	13083	90	3
545855_0049_FC61RLR:2:1:9175:5664	TTCC(12) TTCC(12) 	24			1	CN_019039	ACAGGAAATGTGTGTTCCATACG	CN_020504	ATGCAGCACACTGCAGAAGG	TTCC(12) TTCC(12) 	24	1			1	1	1	1
545855_0049_FC61RLR:2:2:12553:4080	ATT(12) ATT(15) 	27			1	CN_045417	GCCCCACACATTTCAAAACC	CN_019481	TCCCTACCCAACCACTGGG	ATT(12) ATT(15) 	27	1			1	1	1	1
545855_0049_FC61RLR:2:65:5480:5556	TGC(12) TGC(12) 	24			1	CN_045112	TTCACATGCACATTTCTGGC	CN_077655	CAGTATTACACTGAAAGAGGGATTGC	TGC(12) TGC(12) 	24	1			2	2	2	2
545855_0049_FC61RLR:2:60:5477:9478	AGGG(12) AGGG(12) 	24			1	CN_030166	GACAAAGTGATGTGGCACCG	CN_071529	CAGGAGTTGTGGTGAGTCGG	AGGG(12) AGGG(12) 	24	1			1	4	1	1
545855_0049_FC61RLR:2:82:11982:3283	AGAGC(15) 	15			1	CN_023890	GTGTCCTGGGGTGAATCAGG	CN_069240	TCTTGAGGATCCCAAAACTGC	AGAGC(15) 	15	1			4	3	1	1
545855_0049_FC61RLR:2:61:12418:17376	AAAT(12) 	12			1	CN_046235	TCTCAGGTTTCCCACACTGC	CN_007618	TGTTCTCAGAATTTGTTAGGTAAGTGC	AAAT(12) 	12	1			1	1	1	1
545855_0049_FC61RLR:2:59:17909:2873	TCTG(12) 	12			1	CN_063896	TTTGCACACTGGAAAGCAGC	CN_014851	GACAGATCTGAAGCCCAGCC	TCTG(12) 	12	1			4708	2076	519	1
545855_0049_FC61RLR:2:66:13560:18498	AACCCT(18) 	18			1	CN_041239	TTGCTCCCTCTTCCTGATCC	CN_043269	TTTCGCATCATCAGTGTCCC	AACCCT(18) 	18	1			1	3476	1	1
545855_0049_FC61RLR:2:6:11006:13471	AAAC(12) AAAC(12) 	24			1	CN_071698	GAAATACTTTAGTCATAATCAGTCATTGC	CN_010865	TTTAAACTATCTCCAATTCTCTAGATTCC	AAAC(12) 	12	1			2	1	2	1
545855_0049_FC61RLR:2:72:10962:9797	AC(12) 	12			1	CN_076195	TGACACCAGTAAGCCCAAGG	CN_008812	TTCACCAGGAGTTGTGCAGG	AC(12) 	12	1			1	1	1	1
545855_0049_FC61RLR:2:10:11594:1234	ATGG(20) ATGG(12) 	32	ATGG 		1	CN_019279	GAGTGATCAGCTCCTTCAAATGG	CN_026057	CTGAGTCAGCAGGATGGGC	ATGG(20) ATGG(12) 	32	1	ATGG 		4	2	2	1
545855_0049_FC61RLR:2:69:18440:11317	AACCCT(18) 	18			1	CN_027423	ATTTCTGCCTCAAACTCGGC	CN_033269	TTTCGCATGGTGAGTATCCC	AACCCT(18) 	18	1			965	2536	32	12
545855_0049_FC61RLR:2:62:3359:5865	AACCCT(18) 	18			1	CN_050638	TGCACCGTACTCAAGTTGGC	CN_027423	ATTTCTGCCTCAAACTCGGC	AACCCT(18) 	18	1			362	965	0	20
545855_0049_FC61RLR:2:53:7691:8450	AATT(12) 	12			1	CN_005243	CTCCAAACCAGCAGTTTCCC	CN_042538	TGGTTTTCAAGAGCTGGGG	AATT(12) 	12	1			2	2	2	2
545855_0049_FC61RLR:2:80:15176:7708	AGGG(12) 	12			1	CN_018377	ACTCAGAGCCACAGCACACG	CN_048569	GTTGTTGTACCTGGGGCTGC	AGGG(12) 	12	1			1	1	1	1
545855_0049_FC61RLR:2:65:1974:7616	TCC(12) TCC(12) 	24			1	CN_065772	CGCAGGTAGTTTCTCTTCCTCC	CN_058439	AGGGTCCCTACAACCACAGC	TCC(12) TCC(12) 	24	1			2	1	1	1
545855_0049_FC61RLR:2:84:16282:5494	AGTG(12) 	12			1	CN_035756	TGAACACCCCTCATCATTGC	CN_092519	GATGCACCAGCGAGGAGC	AGTG(12) 	12	1			4	4	2	2
545855_0049_FC61RLR:2:66:19206:6744	TCTG(12) 	12			1	CN_099184	TGCTGCATTAGCTGCAAGTAGG	CN_002735	TTTTAATCTATTTATGGCCCCAGC	TCTG(12) 	12	1			2	2	1	1
545855_0049_FC61RLR:2:57:5721:17456	TTCC(12) 	12			1	CN_031243	AAAGCCTAATGCTGGTGAAGG	CN_079321	TGATCCTCATGCACAATATAACC	TTCC(12) 	12	1			1	4	1	1
545855_0049_FC61RLR:2:72:4041:13914	AAAG(12) AAAG(12) 	24			1	CN_047936	GGATGTAATAAGGGATATTAGAAGGG	CN_027609	CAATGGCATAAGCAGAATGG	AAAG(12) AAAG(12) 	24	1			1	1	1	1
545855_0049_FC61RLR:2:54:4649:20184	AC(22) 	22			1	CN_066443	CTCAGAGCCCAGGAGAGAGC	CN_052621	TTTCTACTCTTCTCAAGCAAATGAGC	AC(22) 	22	1			2	3	1	1
545855_0049_FC61RLR:2:79:18433:13651	TCC(12) TCC(12) 	24			1	CN_089206	TCAGCAACTCCTCAAGCTGC	CN_094515	AACTGGAGCACAGAGAGGGC	TCC(12) TCC(12) 	24	1			1	1	1	1
545855_0049_FC61RLR:2:58:18116:13323	AACCCT(18) AACCCT(24) AACCCT(24) 	66	AACCCT 		1	CN_087249	CAGCACATCCAAAACCTTGC	CN_053963	TTTCGCATGATCAGTGTCCC	AACCCT(18) AACCCT(24) AACCCT(24) 	66	1	AACCCT 		4445	2223	45	405
545855_0049_FC61RLR:2:73:15121:3665	TCTG(12) 	12			1	CN_054691	CTCTGCAGTGTTCCCCTGG	CN_045424	CCGAAAAGCCCTTTAGACACC	TCTG(12) 	12	1			2	1	1	1
545855_0049_FC61RLR:2:9:16267:5618	TTCC(12) TTCC(12) 	24			1	CN_022913	TAGGGTTTTGGTCAGCCAGG	CN_050964	AAGTTCCCGAGTGAGTTTAGGC	TTCC(12) TTCC(12) 	24	1			2	3	2	2
545855_0049_FC61RLR:2:53:9684:4226	AAAC(12) 	12			1	CN_087083	CAGATGACAATGTTCTACTTTAGGCG	CN_056020	ACCTACAGATGAGACTTCTAAGCAGG	AAAC(12) 	12	1			1	1	1	1
545855_0049_FC61RLR:2:80:3879:7208	AC(20) AC(18) 	38			1	CN_001093	TGTGACAGTCCTACCAACAGGC	CN_091664	TTTCTATGCATTCCGGCTCC	AC(20) AC(18) 	38	1			1	1	1	1
545855_0049_FC61RLR:2:59:3641:17103	AACCCT(18) 	18			1	CN_042396	TATAGCCAAAACCTTGCCCC	CN_075609	GCTTTGTGGTTTTCTCAACCC	AACCCT(18) 	18	1			777	4075	9	31
545855_0049_FC61RLR:2:1:15530:10454	AAC(15) 	15			1	CN_011376	GCTTTACATAAAGACAGTTTAACGGG	CN_048620	TGGCAGGATCAATGAACAGG	AAC(15) 	15	1			4	3	3	3
545855_0049_FC61RLR:2:65:16098:6506	AAGAG(75) AAGAG(15) 	90	AAGAG 		1	CN_031283	TCTCTTCTCTTCTCTTCTTGTTAGATAGG	CN_076594	TGTCATTTCACCATTATCTGTTCC	AAGAG(15) 	15	1	AAGAG 		1	1	1	1
545855_0049_FC61RLR:2:74:1632:2354	AATT(12) AATT(12) 	24			1	CN_054529	TTTTCTTCTCCTCTGCATTCTGC	CN_090753	TAGGGGAGGAGGGAGCAGC	AATT(12) AATT(12) 	24	1			2	1	1	1
545855_0049_FC61RLR:2:73:15983:2512	AACCCT(18) AACCCT(18) AACCCT(18) AACCCT(18) 	72			1	CN_043269	TTTCGCATCATCAGTGTCCC	CN_010008	CCTTTCTGCAAGGGTTAGGG	AACCCT(18) AACCCT(18) AACCCT(18) AACCCT(18) 	72	1			3476	3074	213	83
545855_0049_FC61RLR:2:56:6142:18219	TGC(12) TGC(12) 	24	TGC 		1	CN_023335	GCAATGGAGCCAGACAAGC	CN_042212	ACACACGCTCAGATTCCTGG	TGC(12) TGC(12) 	24	1	TGC 		4	4	4	1
545855_0049_FC61RLR:2:54:5944:9182	TTC(12) 	12			1	CN_046521	AACCTGAGAGGCTTTGGTGG	CN_093855	TGAAGTCTCTCATCATGATTTGGC	TTC(12) 	12	1			3	3	1	1
545855_0049_FC61RLR:2:82:6593:17845	AAGC(12) 	12			1	CN_087334	GGTTGGCATGTTGGACAGG	CN_014409	TCTACATCTTTGCATCCGGG	AAGC(12) 	12	1			80	6	0	4
545855_0049_FC61RLR:2:56:8242:17979	AAAC(20) 	20			1	CN_086664	CCTCCCCAAAGATAACTGGC	CN_040896	TGGTATTTCTCCTCTTTCAGCC	AAAC(20) 	20	1			1	12	1	1
545855_0049_FC61RLR:2:71:10969:17247	AACCCT(18) 	18			1	CN_092537	TGCATCATCAGTGTCCCTGG	CN_098841	TCCTTCTTCCTCATCCTGCC	AACCCT(18) 	18	1			124	6	1	1
545855_0049_FC61RLR:2:65:16347:17010	TCC(15) 	15			1	CN_087205	GGGTGGCTGATCCTTTGTCC	CN_041505	ATATCACCATGTCCCGCAGC	TCC(15) 	15	1			407	669	0	17
545855_0049_FC61RLR:2:79:12765:10596	TCC(12) 	12			1	CN_034102	CATGCTGAGCAGCTGATGG	CN_001235	CATAAAGGAATGGGATCCTGC	TCC(12) 	12	1			954	464	60	72
545855_0049_FC61RLR:2:8:15446:17163	AACCCT(18) 	18			1	CN_043269	TTTCGCATCATCAGTGTCCC	CN_082806	TCATCCTGCCAGGTTTAGGC	AACCCT(18) 	18	1			3476	778	47	98
545855_0049_FC61RLR:2:5:1675:4901	TTGTC(15) 	15			1	CN_067970	CAATGAGATGTGTCCTTGCC	CN_089821	TTGGTCCTACCGTGAGAAGC	TTGTC(15) 	15	1			1	1	1	1
545855_0049_FC61RLR:2:1:19498:11554	ATT(12) 	12			1	CN_014695	ATTTATGCCTCGGCTTTTCC	CN_013106	CTGAAACAGCTTCTTTGCCC	ATT(12) 	12	1			5	2	1	1
545855_0049_FC61RLR:2:3:16348:9843	TC(16) TC(16) 	32			1	CN_065989	GACGCACATATGTTTCATCCG	CN_071748	CCTTAAAATCCCCTCATTGGG	TC(16) 	16	1			1	1	1	1
545855_0049_FC61RLR:2:79:17090:6696	AAAC(12) 	12			1	CN_074965	CTGACCCAGCATCCTTTTCC	CN_043569	GTCCTCCTGCTCACATCACC	AAAC(12) 	12	1			1	1	1	1
545855_0049_FC61RLR:2:70:16547:18395	AAAG(12) AAAG(12) 	24			1	CN_039614	TGATTATAGTTAATTCTCTGGCCTGG	CN_001837	TTCATTAATGCTTTATGCTGGTAGC	AAAG(12) AAAG(12) 	24	1			1	1	1	1
545855_0049_FC61RLR:2:83:3960:11521	AATG(12) AATG(12) 	24			1	CN_018077	CTATCTTCCGTTTCAGACCCC	CN_045621	TGTTAACCATGTTCTTAAGCCCC	AATG(12) AATG(12) 	24	1			4	4	3	1
545855_0049_FC61RLR:2:81:18980:18720	TC(20) 	20			1	CN_022105	GAGACTGATGGATCTCTTTCCC	CN_011119	GCTCTGTCCTCGATCTGTCC	TC(20) 	20	1			2	2	1	1
545855_0049_FC61RLR:2:63:10076:15954	AAAC(24) TTTGG(15) AAAC(24) 	63			1	CN_005002	TGTTTGGTTTGGGTTTTGG	CN_031614	GAACGGAAAAGTTTGCAGC	AAAC(24) TTTGG(15) AAAC(24) 	63	1			2	1	1	1
545855_0049_FC61RLR:2:62:8747:17439	TCC(18) TCC(18) 	36			1	CN_076265	GTTTTGCTCAAATCCCACGC	CN_077476	CTGCATCCAGCACTGTCTCG	TCC(18) TCC(18) 	36	1			1	1	1	1
545855_0049_FC61RLR:2:4:18175:2375	AAAGAG(18) AAAGAG(54) 	72			1	CN_007566	GCCTCCAGAAAGTCACTCCC	CN_076551	GAGATGGCAGCTGCTGGG	AAAGAG(18) 	18	1			1	2	1	1
545855_0049_FC61RLR:2:8:19581:18699	AAGT(12) AAGT(12) 	24			1	CN_092199	GACATTCCTTGTTTGCCTGC	CN_015026	TGGGAGATTGAGTTGGAAGG	AAGT(12) AAGT(12) 	24	1			701	530	23	19
545855_0049_FC61RLR:2:83:10530:3796	TC(12) 	12			1	CN_052038	GAGAAATTAACCAATCAAAATCATGG	CN_010448	TTGTTTCTAAGACACTGACTCTTTACTGC	TC(12) 	12	1			1	1	1	1
545855_0049_FC61RLR:2:6:4546:7772	TCTG(12) TCTG(12) TCTG(12) 	36	TCTG 		1	CN_047703	TTAGTCCAGAAACAGCCAGCC	CN_070041	GACGTGCTGTGCTCAGGG	TCTG(12) TCTG(12) 	24	1	TCTG 		8	3	2	1
545855_0049_FC61RLR:2:83:11117:3166	AAAAAC(18) 	18			1	CN_038053	CATTTGAAATTTTCTCAGATGCG	CN_023084	TTCTGTTTCTTTCATCACAGAAGGG	AAAAAC(18) 	18	1			2	2	2	2
545855_0049_FC61RLR:2:50:17055:9000	AAAAC(15) 	15			1	CN_014724	GAGACCGATATCGTATGCCG	CN_040482	AGAAGATCGGAAGAGCGTCG	AAAAC(15) 	15	1			38448	57389	445	1118
545855_0049_FC61RLR:2:54:11187:15620	ATT(12) 	12			1	CN_053538	TTTCCACTTGTCTCTTGGGC	CN_076095	ACCAACCCTGCTTGTCTTCC	ATT(12) 	12	1			1	1	1	1
545855_0049_FC61RLR:2:75:12462:10867	AGCTG(15) AGCTG(15) 	30			1	CN_090730	ACTTGAGGCCTTAGGATGCC	CN_046294	AAGGTCACAGTGGAGAGCCC	AGCTG(15) AGCTG(15) 	30	1			1	1	1	1
545855_0049_FC61RLR:2:71:4680:8614	TC(16) TC(16) 	32			1	CN_031785	GCCTACCAAAGAGGTCGTGC	CN_052770	CATCAGCCTATGGAAGGAAGC	TC(16) TC(16) 	32	1			2	1	1	1
545855_0049_FC61RLR:2:73:5740:17395	ACC(12) 	12			1	CN_025684	CTTTACCTCTGGGGACAGGG	CN_007129	CCTCTGTGTTCCTCAGCAGC	ACC(12) 	12	1			2	2	1	1
545855_0049_FC61RLR:2:70:19388:14273	AAAC(12) AAAC(12) 	24			1	CN_067595	TGTATTACAGGATTGGTGTCAACC	CN_071266	CATCTTTGTGAGTTCTGAGGAGC	AAAC(12) AAAC(12) 	24	1			1	2	1	1
545855_0049_FC61RLR:2:82:12465:19585	TTCCC(15) TTCCC(15) 	30			1	CN_083308	GAAGCCCTTCTGCCTTTCC	CN_077776	GGTGTTTGGATGTTTCTGGC	TTCCC(15) TTCCC(15) 	30	1			1	1	1	1
545855_0049_FC61RLR:2:74:4269:14008	AAAAGG(84) AAAAGG(48) 	132	AAAAGG 		1	CN_066255	CCTGGTCAGATCAAGGCACC	CN_030523	TTTTGCTGCACCTTACAGGC	AAAAGG(84) AAAAGG(48) 	132	1	AAAAGG 		193	168	10	5
545855_0049_FC61RLR:2:55:1703:18752	TTC(15) 	15			1	CN_053998	TCTCAAGAAGGGCATCAGGG	CN_095812	CATCATCCTTGCTTTGTGGC	TTC(15) 	15	1			1295	1	0	1
545855_0049_FC61RLR:2:73:14076:16815	TCC(18) TCC(18) 	36			1	CN_002549	TGCACGATTCCTGCCTGC	CN_067436	CCCTAGGGTATATCACCATGTCCC	TCC(18) TCC(18) 	36	1			599	594	243	2
545855_0049_FC61RLR:2:79:4383:14955	AC(22) AC(16) 	38	AC 		1	CN_049142	CCTGCAGCACAAAGAACTGC	CN_049750	GATGGTCCTGGAGCTGTTGC	AC(22) AC(16) 	38	1	AC 		2	3	1	1
545855_0049_FC61RLR:2:73:11421:12975	AT(14) AT(28) 	42			1	CN_046741	GAAACAAACTGAATGACTGGTGC	CN_040121	AACAGCTGCATACTCCTTTGC	AT(14) AT(28) 	42	1			1	1	1	1
545855_0049_FC61RLR:2:51:9801:11161	AAAG(12) 	12			1	CN_030949	GGAAAGCTTCAAGGCAGTGG	CN_029762	GGGCTGGACAAGTATTTCCC	AAAG(12) 	12	1			2	2	2	1
545855_0049_FC61RLR:2:8:19000:18035	AAAC(12) AAAC(12) 	24			1	CN_039227	GCAGCAATTTTGTTCTCTTCAGG	CN_091398	CCCTCCCTTCCCAATTTCC	AAAC(12) AAAC(12) 	24	1			2	2	1	1
545855_0049_FC61RLR:2:2:3337:13565	AAAG(12) 	12			1	CN_043103	TGATCATATGGGATAAACAGAAGAGG	CN_002036	TCAAAGTGTGACCTCATGGC	AAAG(12) 	12	1			1	1	1	1
545855_0049_FC61RLR:2:76:10219:7019	AAAG(12) 	12			1	CN_044532	TCATCAAGTGGGAGAAAGGC	CN_065627	CTCTTTCTCTGTGTGGCTGC	AAAG(12) 	12	1			1	1	1	1
545855_0049_FC61RLR:2:73:12019:12738	AAAGG(70) AAAGG(20) 	90	AAAGG 		1	CN_050442	TCCTTTCCTTCCATGTTGGG	CN_045918	ACCAGGGACTAGGGAAACCC	AAAGG(20) 	20	1	AAAGG 		2	3	2	1
545855_0049_FC61RLR:2:81:4955:8049	TGC(12) 	12			1	CN_089228	AAATAACAAGGCCAGCACAGG	CN_062273	GATGAGCAGAGAAGCTGTTGC	TGC(12) 	12	1			2	1	1	1
545855_0049_FC61RLR:2:72:4223:14964	AACCCT(24) AACCCT(18) AACCCT(18) AACCCT(18) 	78			1	CN_082734	CAAACCTTCCTCCCTCTTCC	CN_024510	TGTAGCTCCTGGCTTTGTGG	AACCCT(24) AACCCT(18) AACCCT(18) AACCCT(18) 	78	1			24	22	0	1
545855_0049_FC61RLR:2:61:14000:10459	TGC(12) 	12			1	CN_087974	TAGCATCCTGTCCTGGGGC	CN_059149	GACACCAAACAGGCTCAGGG	TGC(12) 	12	1			1	1	1	1
545855_0049_FC61RLR:2:9:6047:1559	AAAT(12) 	12			1	CN_066068	TTGGTCTCTCATCATTTCCCC	CN_014820	TTTGGTCTCTCAGCATTTCCC	AAAT(12) 	12	1			1	1	1	1
545855_0049_FC61RLR:2:8:15048:3828	AGGG(12) AGGG(12) 	24			1	CN_031726	CTTTGGCGTTTTGTTTCTCG	CN_000743	AGGATTCCCACCTCCTACCC	AGGG(12) AGGG(12) 	24	1			2	6	2	2
545855_0049_FC61RLR:2:60:16487:3834	TTC(24) TTC(18) 	42	TTC 		1	CN_059990	GCAGGCAAACAAGAAATGTCG	CN_037449	CTCCAATCGCAAGAGGAAGC	TTC(24) TTC(18) 	42	1	TTC 		1342	1631	5	165
545855_0049_FC61RLR:2:81:2148:8691	AAAC(12) 	12			1	CN_041482	GAAAATGCCAAAAGAGCCCC	CN_028280	GATTTTCACTCAAAGAACGGAGC	AAAC(12) 	12	1			3	1	1	1
545855_0049_FC61RLR:2:63:1240:1344	AACCCT(18) 	18			1	CN_090476	TTGTGGTTTTCTGAACCCTAACC	CN_010288	AAGATGAGTGCAGCACAGCC	AACCCT(18) 	18	1			2883	1813	9	1
545855_0049_FC61RLR:2:67:2834:17508	TCC(18) 	18			1	CN_017513	GATACAGATATGCTGTGTGTCCG	CN_051429	CCCAGGCACAGAGAGAAGG	TCC(18) 	18	1			1	3	1	1
545855_0049_FC61RLR:2:59:14348:15500	AAAC(12) 	12			1	CN_014856	TATTGCACCTTCCTGCTGGC	CN_099959	GTTGGTGAATGTTCACAGTTTGC	AAAC(12) 	12	1			2	2	2	2
545855_0049_FC61RLR:2:64:14630:16557	AATG(12) 	12			1	CN_034319	CTTTCCAACCCAAACCATGC	CN_007857	GAATGACTAATTTCCCCTCCAGC	AATG(12) 	12	1			10	1	1	1
545855_0049_FC61RLR:2:60:7496:15181	ATGGG(25) ACCCC(20) 	45	ACCCC 		1	CN_008501	CACTCCAAGTGCCCAAAGC	CN_060451	AGCCACAGAAAGGGAATTGG	ATGGG(25) ACCCC(20) 	45	1	ACCCC 		3	1	1	1
545855_0049_FC61RLR:2:50:14046:16950	TCC(12) 	12			1	CN_097101	TACCTCGCTCCACATCTCCC	CN_010774	GGTTTTCCTTCTGGACCTGC	TCC(12) 	12	1			1	1	1	1
545855_0049_FC61RLR:2:77:17931:6389	ATC(12) 	12			1	CN_061462	AAGGATGAGCTGTTCAGAAGC	CN_040759	AGCTGTGATTTGATGAGACGC	ATC(12) 	12	1			53	2	1	1
545855_0049_FC61RLR:2:67:5792:11730	TTGG(12) 	12			1	CN_027066	AGGGTCGAGTTTTAGCAAGG	CN_004777	TTTGAGTGTCTGATGCTGTGC	TTGG(12) 	12	1			1	1	1	1
545855_0049_FC61RLR:2:83:14252:5053	TTCC(12) 	12			1	CN_076832	GGATATGGCATCATGGTCAGC	CN_009892	GTCAGGGACTGAGCAAGTGG	TTCC(12) 	12	1			3	2	2	2
545855_0049_FC61RLR:2:9:7678:15883	TCTG(12) 	12			1	CN_041928	AAGAAAATGGTATTCAGTCTCTCTGAGG	CN_023984	AGCCATTGCTTTTAGGTGGG	TCTG(12) 	12	1			1	1	1	1
545855_0049_FC61RLR:2:79:19505:16230	AAC(12) 	12	AAC 		1	CN_090936	CAGCCCTTCTCTTAGCCTGC	CN_089225	GGGTACGGTTGGATCTAGAAGG	AAC(12) 	12	1	AAC 		1	1	1	1
545855_0049_FC61RLR:2:70:3924:2452	AACCCT(18) 	18			1	CN_084015	GCTTTGTGGTTTTCTCAAGCC	CN_053590	CAAAACCTTCCTCCCTCTTCC	AACCCT(18) 	18	1			6714	2818	1	25
545855_0049_FC61RLR:2:56:8921:18423	AAAT(12) 	12			1	CN_080363	GCAGCCAAACTTCAGAAAAGC	CN_081544	TTTCTCAGACTGGCAGTTTCC	AAAT(12) 	12	1			1	2	1	1
545855_0049_FC61RLR:2:76:15526:14855	AGT(12) AATT(12) 	24			1	CN_028208	TGAGGTTTCAGCCTTGATGC	CN_011368	AATTCCTTCAGTTTCCTTCATGG	AGT(12) 	12	1			1	1	1	1
545855_0049_FC61RLR:2:72:7794:7198	AAGATG(24) 	24			1	CN_036526	AGCCTGAACAGGTCACCAGG	CN_050197	AGGAAGGGAATCTTGCAGGG	AAGATG(24) 	24	1			248	62	0	17
545855_0049_FC61RLR:2:54:18347:8072	AACCCT(18) 	18			1	CN_043269	TTTCGCATCATCAGTGTCCC	CN_053590	CAAAACCTTCCTCCCTCTTCC	AACCCT(18) 	18	1			3476	2818	6	9
545855_0049_FC61RLR:2:69:3721:18117	TGC(12) 	12			1	CN_031558	GCTACTCTTTTGTCTACACCTGGG	CN_054871	CCAGCAGGAAGAAAGAACGG	TGC(12) 	12	1			138	159	26	19
545855_0049_FC61RLR:2:79:15483:13571	TCC(18) 	18			1	CN_002549	TGCACGATTCCTGCCTGC	CN_044337	GTGTTAGCTGCTCGCGTTGC	TCC(18) 	18	1			599	337	57	91
545855_0049_FC61RLR:2:63:17199:6459	AGGG(12) 	12			1	CN_073668	AGGACAGGCTGAAGGACAGG	CN_009157	GATTTTGTGGACGAGATGGC	AGGG(12) 	12	1			3	1	1	1
545855_0049_FC61RLR:2:60:11033:18879	AC(12) AC(12) 	24			1	CN_030070	TACGTTTACACACACACACGTTTCC	CN_074459	CTTTATTTAAGGGCATGCAAAAGG	AC(12) AC(12) 	24	1			2	1	2	1
545855_0049_FC61RLR:2:83:4588:17493	TGC(12) 	12			1	CN_008879	AGGACAGCTCCTGCTCATCC	CN_054618	CAGGTGTCTGCATCCTCTGC	TGC(12) 	12	1			1	1	1	1
545855_0049_FC61RLR:2:66:4635:2682	TGC(12) TGC(12) 	24			1	CN_042265	GCAGCAGCAGCAAAATGG	CN_010636	CTGGAGCACCTGCAAGAGG	TGC(12) 	12	1			5	2	4	2
545855_0049_FC61RLR:2:7:19584:14445	AC(12) AC(12) 	24			1	CN_036720	TTATTCCTGTCCTGACCCCG	CN_071964	CAGGAGAGGATGGATCAGGG	AC(12) 	12	1			2	1	2	1
545855_0049_FC61RLR:2:65:6008:3925	CCGGG(15) 	15			1	CN_095687	CTCCCGTGTTGGAATTGTCG	CN_039815	CGACACACGGAGAACTGAGC	CCGGG(15) 	15	1			56	1	1	1
545855_0049_FC61RLR:2:71:8092:15973	AAAC(12) 	12			1	CN_018606	CATGACGAGGCATTTTAGGC	CN_052776	AGTAAACTGAGTGTCCTTGTAAGCC	AAAC(12) 	12	1			6	3	3	3
545855_0049_FC61RLR:2:68:16136:10653	TGC(12) 	12			1	CN_053492	TCCCTGAACACAACCTGTCG	CN_009133	CAGGAGAAGATAGTATCAGCCTGG	TGC(12) 	12	1			1	1	1	1
545855_0049_FC61RLR:2:59:6978:3190	AAAC(20) 	20			1	CN_051821	AGCCAGGATGTTTCATTGGG	CN_025418	CCTGCCATTTTGACAAAGCC	AAAC(20) 	20	1			2	2	2	2
545855_0049_FC61RLR:2:67:3040:18645	AAAG(12) 	12			1	CN_008245	TTCAGAGTCCTCAGGATCAAGG	CN_056166	TCATCACGTCTGCGTAGTTCG	AAAG(12) 	12	1			3	1	1	1
545855_0049_FC61RLR:2:58:14884:19022	TCC(15) TCC(15) 	30			1	CN_039990	GGTTGCAGAGAGCTGAAGTCC	CN_049912	GTCAACCTTACCAGCCTCCTCC	TCC(15) TCC(15) 	30	1			2	2	1	1
545855_0049_FC61RLR:2:61:2461:2436	TCC(15) 	15			1	CN_071360	CTGCACAATTCCTGCCTGC	CN_063001	TACCCAGTGCTGCGTTTCG	TCC(15) 	15	1			717	3	1	2
545855_0049_FC61RLR:2:69:4185:11106	AAAT(12) 	12			1	CN_023969	AAGGATCTTTGTGATCTGGGC	CN_005277	ACTGTGGTTTTGGGAAAGGG	AAAT(12) 	12	1			2	2	2	2
545855_0049_FC61RLR:2:3:13123:16493	TGC(12) 	12			1	CN_022323	GAAGGATTCTGATACCTTGATGCC	CN_058660	TCTCAGTGCAGATCAGAGAGCC	TGC(12) 	12	1			3	3	3	2
545855_0049_FC61RLR:2:62:3036:16257	AGGG(12) AGGG(12) 	24			1	CN_017678	ATAACCCCACATGGCTTTCG	CN_047232	TGAGCCTGTACCAAAAGAGGC	AGGG(12) AGGG(12) 	24	1			2	2	2	2
545855_0049_FC61RLR:2:3:8967:10079	TTCC(12) TTCC(12) 	24			1	CN_038610	TTTCTGTGGAGTTTGCTGCC	CN_086834	ATTCTCCTCAAACATCCGCC	TTCC(12) TTCC(12) 	24	1			2	1	2	1
545855_0049_FC61RLR:2:54:16421:1478	AAC(15) AAC(15) 	30			1	CN_084864	GTTTCAGCCCATTGTTCTGG	CN_042985	CACTCTAGTTAGAGAGCTACAGATAAAGGC	AAC(15) AAC(15) 	30	1			2	1	1	1
545855_0049_FC61RLR:2:8:12023:13808	AGGG(12) 	12			1	CN_048026	ACCTGAAGCAAGGATCTGCC	CN_094953	AACAGCAATGCACCTTGTAGG	AGGG(12) 	12	1			1	1	1	1
545855_0049_FC61RLR:2:2:4235:13690	TGC(12) 	12			1	CN_050202	ATCAGAGTTGGAGGGTATGTTCC	CN_059634	ACTGGGACTGTGGATAGCCG	TGC(12) 	12	1			1	1	1	1
545855_0049_FC61RLR:2:60:6780:19257	TGC(12) 	12			1	CN_020865	TTACCTCCAGGCTTTCTCCC	CN_060581	AGAAATCTTCGGGCAGATGG	TGC(12) 	12	1			2	1	1	1
545855_0049_FC61RLR:2:4:5917:13126	AACCCT(30) AACCCT(30) 	60			1	CN_075609	GCTTTGTGGTTTTCTCAACCC	CN_055361	GTGCAGCAAAACCTTCCTCC	AACCCT(30) AACCCT(30) 	60	1			4075	20	2	1
545855_0049_FC61RLR:2:5:9779:18172	AT(12) AC(12) AT(12) AC(12) 	48			1	CN_006285	TAAACGCCTCTCTGCCCG	CN_025930	CACCCGAGTGAATTGGTTAGC	AT(12) AC(12) 	24	1			2	3	2	1
545855_0049_FC61RLR:2:8:19794:12716	AAAC(12) 	12			1	CN_032852	GAATCATTCTGCTTTGTATGAGAATACC	CN_048684	TTCTGAAAGCTCGAACATGAGG	AAAC(12) 	12	1			2	2	2	2
545855_0049_FC61RLR:2:5:13763:3156	AT(16) AC(14) 	30			1	CN_048536	TGGTATCAGAGCTCATTAAGTGG	CN_063569	ACTTTCCTGGTGAGAGCTGG	AT(16) AC(14) 	30	1			1	2	1	1
545855_0049_FC61RLR:2:77:2997:13625	TCC(12) 	12			1	CN_090332	CCCAGAAGAACGTGCCAGG	CN_064975	GCTGGATTAACCTTTCGCTGG	TCC(12) 	12	1			4490	2	0	1
545855_0049_FC61RLR:2:57:5691:19857	AAGC(12) AAGC(12) 	24			1	CN_091386	TGAAACTGGTGCTGTAAAATTGG	CN_027509	CCCTTTGGGAAAGGAAACG	AAGC(12) AAGC(12) 	24	1			2	1	1	1
545855_0049_FC61RLR:2:80:19735:5841	AAAG(12) AAAG(12) 	24			1	CN_051502	CTTGGTGTTATGTCTCCAAAGC	CN_051309	TCTATTTCCAACAGATTTTACTATCTTACG	AAAG(12) AAAG(12) 	24	1			1	1	1	1
545855_0049_FC61RLR:2:70:15065:13547	AGGG(12) 	12			1	CN_078614	GTGGAATCCTGGGACAGAGG	CN_082441	TCTTGCACATGGAATCTGGG	AGGG(12) 	12	1			5	4	4	4
545855_0049_FC61RLR:2:59:4639:9186	TCTG(12) 	12			1	CN_030827	AGTGCCAGATTGACCAGTGC	CN_075536	ATTCCTGGGGATAAGACCCG	TCTG(12) 	12	1			2	2	2	2
545855_0049_FC61RLR:2:56:9346:12097	TGC(18) TGC(18) 	36			1	CN_081806	TTCCCTCCAAAATTTCTGCC	CN_040382	CTTGAGCACCCACTGAAAGG	TGC(18) TGC(18) 	36	1			5	1	1	1
545855_0049_FC61RLR:2:2:12687:8852	AAAC(16) AAAC(16) 	32			1	CN_030730	TTTTCCTACAGGACCGTCTGG	CN_057760	TCTCCACACACTTCCTCCCC	AAAC(16) 	16	1			4	1	2	1
545855_0049_FC61RLR:2:62:12397:9031	AAAC(12) 	12			1	CN_017320	CACAGGGATCAGGGAAAAGG	CN_057899	ACATGGGGTGAAATCCAAGG	AAAC(12) 	12	1			2	5	2	2
545855_0049_FC61RLR:2:76:2262:8652	TTGG(16) 	16			1	CN_082520	GATTTTAAATAGAACAAGAGGTATAAAGCC	CN_023518	GAACACCAAATTTAATGGAAGATCC	TTGG(16) 	16	1			2	1	1	1
545855_0049_FC61RLR:2:69:15336:12543	TGC(12) 	12			1	CN_075774	CATTTCCCTCTGTCACTGAGACC	CN_041381	TGCAACGAGGATCTGTGAGC	TGC(12) 	12	1			5	4	4	3
545855_0049_FC61RLR:2:83:10571:13029	TCC(12) 	12			1	CN_034300	AGGGTGGCTGATCCTTGTCC	CN_001115	ATCACCATGTCCTGCAGCC	TCC(12) 	12	1			1	18	1	1
545855_0049_FC61RLR:2:4:10516:10288	AAAT(12) AGGG(12) AAAT(12) AGGG(12) 	48			1	CN_050615	AAATAAATAAGCCAACCCCGC	CN_093679	GGTGTTCCCTCCTCCACC	AGGG(12) AAAT(12) 	24	1			2	2	2	1
545855_0049_FC61RLR:2:79:11831:15836	TCC(18) 	18			1	CN_041505	ATATCACCATGTCCCGCAGC	CN_012515	GCCTGCTGGATCTTCTCTCC	TCC(18) 	18	1			669	1183	28	30
545855_0049_FC61RLR:2:55:1210:15296	ATC(15) 	15			1	CN_010395	GGGCAGAGACACTGAGGAGC	CN_076695	ATTACCAAGACGCCGTGAGG	ATC(15) 	15	1			1	1	1	1
545855_0049_FC61RLR:2:1:10385:10288	TGGG(16) 	16			1	CN_099735	GTTGAGGAGTCACCGCTTCC	CN_029855	TGTATCTCTCGGAAATCAGACTGG	TGGG(16) 	16	1			2	3	2	2
545855_0049_FC61RLR:2:70:13627:1638	AACCCT(18) 	18			1	CN_006180	AAGTCCCCACAGCCTAATGC	CN_010435	GTGTCCCTGAAACCCCTAGC	AACCCT(18) 	18	1			96	1	1	1
545855_0049_FC61RLR:2:62:1658:13381	AAAAC(15) 	15			1	CN_053023	GCTGGAAGCATAGTGTGCTAATACC	CN_095917	CAACAAGAACCAAGCTCCCC	AAAAC(15) 	15	1			1	2	1	1
545855_0049_FC61RLR:2:76:11183:4738	AC(12) 	12			1	CN_002473	CAGCAACAGCTGGACTCCG	CN_046975	TGAAGATTTAAGAGCTGGAAAGCC	AC(12) 	12	1			3	1	1	1
545855_0049_FC61RLR:2:81:7715:6684	ATC(12) 	12			1	CN_034081	GGCATTCAAGTGAACTAGAAACTGG	CN_062699	TTGGTGTGAGATTCATTAGCTCG	ATC(12) 	12	1			1	2	1	1
545855_0049_FC61RLR:2:6:3523:15106	AGCC(12) AGCC(12) 	24			1	CN_013468	CTCCCATGTCACTGTGCTCC	CN_075515	TTGTTATTTCCTCATTCAGATTTCC	AGCC(12) AGCC(12) 	24	1			8	2	2	2
545855_0049_FC61RLR:2:65:12144:19021	TGC(15) 	15			1	CN_077729	CCCTTCCCAGACTCTCCTCC	CN_003566	ATCAGGGCAAGGACTCCG	TGC(15) 	15	1			73	1	0	1
545855_0049_FC61RLR:2:7:9973:8872	TGC(12) TGC(12) 	24			1	CN_074949	TGATTGCCTCCCAGTAACCC	CN_003307	CAGTGTACCATTTCACTGCTTCC	TGC(12) TGC(12) 	24	1			1	1	1	1
545855_0049_FC61RLR:2:56:8870:17747	AACCCT(18) 	18			1	CN_032601	CTGTCAGTGACCCTGGAGCC	CN_041087	TGCAGCCTTCGTGTTTTCC	AACCCT(18) 	18	1			5	9	0	2
545855_0049_FC61RLR:2:63:18014:12987	TCCG(12) TCCG(12) 	24			1	CN_008025	CGCTTCTCCAAAGCTTTTCC	CN_060274	GTGACTCTCCCCGAGGTCC	TCCG(12) TCCG(12) 	24	1			1	1	1	1
545855_0049_FC61RLR:2:73:6794:2275	TTC(12) 	12			1	CN_044356	GGCGATTGATGAGGAGTACG	CN_073136	AAAACATCAAGTTCCCAGAGGC	TTC(12) 	12	1			2	1	1	1
545855_0049_FC61RLR:2:58:15464:2194	TTCC(12) 	12			1	CN_027528	TTGCTTATCAAGCCATTGGG	CN_041467	TGCAAATAGATGTTCTCCCAGC	TTCC(12) 	12	1			1	1	1	1
545855_0049_FC61RLR:2:63:11631:2683	AAAC(12) 	12			1	CN_014724	GAGACCGATATCGTATGCCG	CN_040482	AGAAGATCGGAAGAGCGTCG	AAAC(12) 	12	1			38448	57389	445	1118
545855_0049_FC61RLR:2:7:15536:9659	AACCCT(24) AACCCT(24) AACCCT(42) 	90			1	CN_047072	AGCATTGTCAGTGTCCCTGG	CN_079864	TCTCTCTGCTCGGGTTAGGG	AACCCT(24) AACCCT(24) AACCCT(42) 	90	1			9	41	1	1
545855_0049_FC61RLR:2:77:18792:10948	ACC(12) 	12			1	CN_023107	TTCATACTATGGAAGGGTTTATCAGG	CN_056218	ATTGGTATCAGGCTCTGCCC	ACC(12) 	12	1			6	472	1	1
545855_0049_FC61RLR:2:66:14479:12476	ATATCC(24) 	24			1	CN_047046	TCCCTATCCCGGTGCTATCC	CN_013176	AACACAGGGACATGGAGATGG	ATATCC(24) 	24	1			2	2	2	2
545855_0049_FC61RLR:2:77:3819:15985	TCTG(12) 	12			1	CN_086814	ACCTCACCCAGCTTGTAGCC	CN_052393	AAAGGCTGTGGAATTGACCC	TCTG(12) 	12	1			1	2	1	1
545855_0049_FC61RLR:2:79:10695:15158	ACC(12) 	12			1	CN_055898	CGTCCAGAATTACAATCAATACGC	CN_075825	TTTCCTGGAGTGGATTTCCG	ACC(12) 	12	1			513	560	73	56
545855_0049_FC61RLR:2:60:4681:16917	ATTTTC(18) ATTTTC(18) 	36			1	CN_048594	CCAGCTCAAACTACCCTCGG	CN_033394	GTGAGCAGAGCTTCAGAGCC	ATTTTC(18) ATTTTC(18) 	36	1			1	1	1	1
545855_0049_FC61RLR:2:73:7104:2542	AAGGC(15) AAGGC(15) 	30			1	CN_013252	CAAAGGAAGCAGAGCAAGGG	CN_093860	ATCTGCTCCAGCAACACTGG	AAGGC(15) AAGGC(15) 	30	1			1072	1273	3	105
545855_0049_FC61RLR:2:71:2786:10380	AGCC(12) 	12			1	CN_034431	ACGTGCGTGTCAGCATAGG	CN_054207	AATGCACACACGATCACAGC	AGCC(12) 	12	1			2	2	2	2
545855_0049_FC61RLR:2:77:11181:7618	AGCCC(15) 	15			1	CN_080922	GTGACCTGGGAAATGCTGG	CN_017089	TGAAGTGTAGCTCTGCTCTGCC	AGCCC(15) 	15	1			6	4	2	2
545855_0049_FC61RLR:2:51:7478:11978	AACCCT(24) AACCCT(24) 	48			1	CN_068449	GGTTTCGGTTCATGTTAGGG	CN_086813	AACGCTAAGCCCAATCCG	AACCCT(24) AACCCT(24) 	48	1			5	37	5	3
545855_0049_FC61RLR:2:3:6059:3742	AACCCT(18) AACCCT(24) AACCCT(24) 	66			1	CN_087249	CAGCACATCCAAAACCTTGC	CN_023790	TGGAGCTCCTGTCTTTGTGG	AACCCT(18) AACCCT(24) AACCCT(24) 	66	1			4445	3389	7	192
545855_0049_FC61RLR:2:3:17486:19567	ACTG(16) ACTG(16) 	32			1	CN_050099	AGTGACCTTCAGGGCTCAGG	CN_085101	TGCTTCTTGCTAACTGGGGC	ACTG(16) ACTG(16) 	32	1			3	2	2	2
545855_0049_FC61RLR:2:63:10883:10470	TTGGG(15) 	15			1	CN_005809	GGAGTAGCAGACCAGAATGGC	CN_094066	ATATGGGACAAACACCAGGG	TTGGG(15) 	15	1			1	1	1	1
545855_0049_FC61RLR:2:62:17227:17576	TCC(12) TCC(12) 	24			1	CN_001569	AATCCATTGGCTAAGCGAGG	CN_045190	TCTTCTGTGCAGTGGGTATGC	TCC(12) TCC(12) 	24	1			1	1	1	1
545855_0049_FC61RLR:2:3:5045:17153	AAAC(12) AAAC(12) AAAG(12) 	36			1	CN_081745	CAGAAACTGGTTGTTTGGGG	CN_007596	GCTCCCAGTAATGAAACAGGG	AAAC(12) AAAC(12) AAAG(12) 	36	1			2	2	2	2
545855_0049_FC61RLR:2:52:7024:9678	TGCC(12) 	12			1	CN_021507	GCAATACAACAGAATGCATGAGTGG	CN_094719	GTTTTGTGTCTCAGATCATTCTTCTTCC	TGCC(12) 	12	1			2	3	2	2
545855_0049_FC61RLR:2:62:18195:12453	ACTG(12) ACTG(12) 	24			1	CN_065185	CAGAGGCTCCTTGAACTCGG	CN_020413	GAGCAGATCTTTCCCATGCC	ACTG(12) ACTG(12) 	24	1			5	4	4	4
545855_0049_FC61RLR:2:5:7088:1496	TCTG(12) TCTG(12) 	24			1	CN_099633	TGGCAACTGCTCTGCTATCC	CN_093029	GTGACAGTGTTGGGCTGTGC	TCTG(12) TCTG(12) 	24	1			5	3	0	3
545855_0049_FC61RLR:2:58:12533:10164	ACC(12) 	12			1	CN_036983	CCGGCAGGAGACTTAATATAAACC	CN_080941	TATTGGTATCAGGCTCTGCCC	ACC(12) 	12	1			561	467	7	4
545855_0049_FC61RLR:2:74:19548:14575	TGC(12) 	12			1	CN_067920	TCAAATCTGCTCATTCTCCCC	CN_065306	CATCCTTGTAACTGATACGTGGC	TGC(12) 	12	1			4	1	1	1
545855_0049_FC61RLR:2:72:10319:18604	AGCC(12) 	12			1	CN_048021	TCACAGAGCAAAGCTCCACC	CN_096493	CCTCAAGCACAGTACCAATGAGG	AGCC(12) 	12	1			1	1	1	1
545855_0049_FC61RLR:2:77:12639:11876	ATGG(12) 	12			1	CN_016198	TCTAGCCAGAGGGAAACTTGG	CN_088754	ACAATGAGTGCATTCCAGCC	ATGG(12) 	12	1			3	4	2	2
545855_0049_FC61RLR:2:62:4340:12709	ATCCTC(18) 	18			1	CN_005762	GTGATCCTGGTGCTCCTCG	CN_058965	AAATCCCTGCTCTCAGCACC	ATCCTC(18) 	18	1			2	2	2	2
545855_0049_FC61RLR:2:81:2141:5231	AAAG(12) 	12			1	CN_064357	AACTTTGGGCTATTGCTCAGG	CN_015662	CCAATTAAAACTATCCTTCTACCCC	AAAG(12) 	12	1			1	1	1	1
545855_0049_FC61RLR:2:56:13313:7368	TGTGC(15) TGTGC(15) 	30			1	CN_005964	TCCCTGTAAATCCGTCTCCG	CN_035234	ACCTCTCTCTGGGTGCCAGG	TGTGC(15) TGTGC(15) 	30	1			2	1	1	1
545855_0049_FC61RLR:2:53:4006:7208	AAAC(12) 	12			1	CN_070173	GTCACTGGGGAAAATGAGCC	CN_086816	TGAGGAAAACCTACACATAACAGCC	AAAC(12) 	12	1			1	2	1	1
545855_0049_FC61RLR:2:50:8380:3190	ATT(12) ATT(15) ATT(12) ATT(15) 	54	ATT 		1	CN_084660	CATCTTCCAGCTGTGCTTGC	CN_078785	CAGAAATTCTCCAGGAGCAGC	ATT(12) ATT(15) ATT(12) ATT(15) 	54	1	ATT 		1	5	1	1
545855_0049_FC61RLR:2:62:13743:9782	TTCC(12) 	12			1	CN_005347	CAGAATTGTTTCAACTCTTCAGC	CN_002908	TTCTAACCCATTTTGGAGGG	TTCC(12) 	12	1			1	1	1	1
545855_0049_FC61RLR:2:56:3943:6934	AATG(12) AATG(12) 	24			1	CN_080556	GGATTTCATGTGTCATCTCTTTGC	CN_069682	ACATGTTCTTGAATGCTTCGC	AATG(12) AATG(12) 	24	1			1	1	1	1
545855_0049_FC61RLR:2:74:7073:7060	AGGG(12) AGGG(12) ATGG(52) 	76			1	CN_061742	CAAAACAGAACAAACTAAAGCCCC	CN_034811	TACAGCGGAGGTGTGTGACC	AGGG(12) 	12	1			1	2	1	1
545855_0049_FC61RLR:2:6:11355:16497	TTCC(12) 	12			1	CN_020478	CAAGAGATGTCTCGAACTCCCC	CN_036813	TGAAATGTACAGAAGATCTTGTCAGG	TTCC(12) 	12	1			1	2	1	1
545855_0049_FC61RLR:2:66:7537:13606	AAAG(12) 	12			1	CN_030718	GGATTGCACCACTGTACTTTTAGG	CN_008368	ACAGCCTCCCTCTCCAAGC	AAAG(12) 	12	1			1	2	1	1
545855_0049_FC61RLR:2:75:5562:9681	ATAC(12) ATAC(12) 	24			1	CN_033735	TCAAGTGTTTTGTTTGGGTCC	CN_028138	GAAAGAGGACAGGACCTTTGG	ATAC(12) ATAC(12) 	24	1			3	3	3	3
545855_0049_FC61RLR:2:58:1854:9965	AAAC(16) 	16			1	CN_045761	TCAATAGACTCATAGTGCAACAGCC	CN_057022	CCCACAAACATCATGTAGGGC	AAAC(16) 	16	1			1	5	1	1
545855_0049_FC61RLR:2:1:14839:18910	AGCGC(15) 	15			1	CN_056895	AATCCATTGTGGAAAACCCC	CN_085521	CCTGAGTGCTCTCTCTCCCC	AGCGC(15) 	15	1			5	1	1	1
545855_0049_FC61RLR:2:80:13827:8907	ATAC(12) ATAC(12) 	24			1	CN_074650	TGTTAGGACTGGAGAGCCCG	CN_053370	TGCTGATTGAGAAACTGTTCTGC	ATAC(12) ATAC(12) 	24	1			1	1	1	1
545855_0049_FC61RLR:2:77:19298:10766	AC(16) 	16	AC 		1	CN_048344	TGCCTCTCTTTCACTTTGGC	CN_074421	TCTCATGCTCATTCCCTTGG	AC(16) 	16	1	AC 		2	2	2	2
545855_0049_FC61RLR:2:58:16913:5130	AGCC(12) 	12			1	CN_098713	GATCAAATGCAAATCTGTAATACTGC	CN_030727	TCCTTAGCAGAGCAGGAGGG	AGCC(12) 	12	1			1	1	1	1
545855_0049_FC61RLR:2:67:7106:16964	ATGG(12) ATGG(44) 	56	ATGG 		1	CN_011566	GACCCTTCAGAGCTCCTCTCC	CN_066767	GATTATGTTGCCACGCAAGG	ATGG(12) 	12	1	ATGG 		3	1	1	1
545855_0049_FC61RLR:2:79:10456:15680	TTCC(12) 	12			1	CN_090347	CCTACAGACTTGGGAAACCCC	CN_016208	TGATGGGACAGAGCTGTTGG	TTCC(12) 	12	1			3	1	1	1
545855_0049_FC61RLR:2:82:17326:19862	AAAG(12) 	12			1	CN_065235	GCTTCATTTGAAAACTGTCAGCC	CN_000664	GAGAGCTGTGCTTGACTGGG	AAAG(12) 	12	1			4	3	2	2
545855_0049_FC61RLR:2:2:18672:9606	TTC(12) TTC(12) 	24			1	CN_079548	AGAGCTCCAGGGATACTGTCTATGC	CN_019714	CTGTGCCATGCACAACTTGG	TTC(12) 	12	1			118	118	101	1
545855_0049_FC61RLR:2:81:14352:9102	AAGC(16) AAGC(12) AAGC(12) AAGC(12) 	52			1	CN_082614	CTTGCTTGCTTGCTTTCTGG	CN_045065	TGAACTGGCATTAGGGGACC	AAGC(12) AAGC(12) AAGC(12) 	36	1			2	3	1	1
545855_0049_FC61RLR:2:61:18416:6845	TCC(12) 	12			1	CN_062487	GCCAAGACTTTCCACACAGC	CN_002604	CCCACTTCCAAGTACCACCG	TCC(12) 	12	1			1041	1280	0	89
545855_0049_FC61RLR:2:52:9479:17241	ATC(12) 	12			1	CN_002557	ACATGGGGATTTGGGAAAGG	CN_082608	TCATCCGACAGCTCTTCTGG	ATC(12) 	12	1			3	1	1	1
545855_0049_FC61RLR:2:55:5342:11934	TC(12) 	12			1	CN_061710	CTCCCTTTCCTGGCAAACC	CN_011454	GATCCCTGACTCCCAATCTCC	TC(12) 	12	1			1	3	1	1
545855_0049_FC61RLR:2:84:2208:14353	AATG(20) 	20			1	CN_047089	TGATGCAGAAGTGAAGCAATCC	CN_033856	GCCTGAAATCTCAAGAGCGG	AATG(20) 	20	1			2	2	2	2
545855_0049_FC61RLR:2:51:14345:18296	AGGG(12) 	12			1	CN_017010	AGAATGGTCAGAGAAGGAGAGG	CN_096128	CATTCCTGAGTGTTTAGCCG	AGGG(12) 	12	1			1	1	1	1
545855_0049_FC61RLR:2:58:16065:1194	TTC(24) 	24			1	CN_037449	CTCCAATCGCAAGAGGAAGC	CN_079469	ACAAGAACTGCTCCCCAAGC	TTC(24) 	24	1			1631	1	0	1
545855_0049_FC61RLR:2:5:14946:10351	AAAC(12) AAAC(12) 	24			1	CN_014931	TGTGCTCCATGTCCAAAACC	CN_009581	TGCTCAGCTGAACTCGATGC	AAAC(12) 	12	1			4	3	3	1
545855_0049_FC61RLR:2:79:15112:19419	AAAGGG(24) AAAGGG(24) AAAAGG(66) 	114			1	CN_032274	CATTTCCAGAGAAGGGACGG	CN_055686	CATGGACCATTTTCCTTTTCC	AAAGGG(24) AAAGGG(24) AAAAGG(66) 	114	1			2	2	2	2
545855_0049_FC61RLR:2:56:11203:18749	AGGG(12) AGGG(12) 	24			1	CN_034820	CGGGAGCAGAAGCTATTTTGG	CN_048650	ACTTGATAACTAACTGTGAGCCTGTAGC	AGGG(12) AGGG(12) 	24	1			1	3	1	1
545855_0049_FC61RLR:2:51:4610:18524	ATT(15) 	15			1	CN_016177	CGTGTGAAGATTAGAAGCCCC	CN_047421	TTGCAACATCCTTGCTTTGG	ATT(15) 	15	1			1	1	1	1
545855_0049_FC61RLR:2:54:19518:1883	AACCCT(24) AACCCT(24) 	48			1	CN_018136	CAACTTGGCATGCCTTTCG	CN_014859	CAAAACCTTGCTCCCTCTTCC	AACCCT(24) AACCCT(24) 	48	1			1262	2560	10	35
545855_0049_FC61RLR:2:75:5551:10124	AC(12) AC(12) 	24			1	CN_089039	CACACGAACACACACAGTTGC	CN_054007	TGACATCTTCTTACATCTCCTGAGC	AC(12) AC(12) 	24	1			1	1	1	1
545855_0049_FC61RLR:2:83:6962:16725	TCTG(12) 	12			1	CN_089939	CCTTTGGGAAAGAGGCACC	CN_041065	ACCTGTTTCAGGGTGATGGG	TCTG(12) 	12	1			1	1	1	1
545855_0049_FC61RLR:2:57:1680:3289	TTCC(12) 	12			1	CN_043409	TAGACAGCCTCATCCTCGGC	CN_076875	GACCCATGGAGATAACAGAGCC	TTCC(12) 	12	1			17	1	1	1
545855_0049_FC61RLR:2:3:18267:1693	AAAG(12) 	12			1	CN_053677	CAGCGGGAAAGGAACAGG	CN_072890	AGATGGGGTCACAGCTCCC	AAAG(12) 	12	1			4	2	2	1
545855_0049_FC61RLR:2:51:16284:18470	TTCC(12) TTCC(12) 	24			1	CN_094424	ACAGGTGACCCCAACTGACC	CN_097082	AAGGCAAATGCCATCACTCC	TTCC(12) TTCC(12) 	24	1			119	2	1	1
545855_0049_FC61RLR:2:8:12658:12878	AAAT(12) AAAT(12) 	24			1	CN_002334	TGCTTCCACAGAACACAAAGC	CN_013730	TGAGATTGGTCTCCCCAAGG	AAAT(12) AAAT(12) 	24	1			3	5	3	2
545855_0049_FC61RLR:2:65:12118:7863	AC(12) 	12			1	CN_070498	AACACCACACAACCAACCTCC	CN_040482	AGAAGATCGGAAGAGCGTCG	AC(12) 	12	1			1	57389	1	1
545855_0049_FC61RLR:2:83:18099:12220	AAAAC(15) AAAAC(15) 	30			1	CN_007454	TCAGTGATCTGGTGGAAGGG	CN_034701	TCCCTTATTGACCTTATATTGTCTAAACC	AAAAC(15) AAAAC(15) 	30	1			3	1	2	1
545855_0049_FC61RLR:2:79:12270:9801	AC(24) 	24			1	CN_067712	CTAAGCAGCCTTCGCACTCC	CN_087023	GCATGCAAGCAGGTATCTAAGC	AC(24) 	24	1			1	1	1	1
545855_0049_FC61RLR:2:53:3432:10126	TCGCG(15) 	15			1	CN_017382	CTCATGGGGCTGGAGAAGC	CN_063872	TTCATGCAAAATGAGCCCC	TCGCG(15) 	15	1			2	1	1	1
545855_0049_FC61RLR:2:53:10705:13986	TC(16) TC(16) 	32			1	CN_046486	CAACATGGGAATGTGATAGAGG	CN_070853	TCGTCTCATCCGTTGGTAGC	TC(16) TC(16) 	32	1			553	637	209	70
545855_0049_FC61RLR:2:63:3050:16178	TCC(12) 	12			1	CN_089408	GTCTTCACTCCTCCCAAGGC	CN_079699	GGACTGGGTCTGGAACAAGG	TCC(12) 	12	1			1	1	1	1
545855_0049_FC61RLR:2:61:9717:2673	AACCCT(18) AACCCT(18) 	36			1	CN_089505	GGCATTGTCAGTGTCCTTGG	CN_083233	TGTTTCCAACTTGCCACAGC	AACCCT(18) AACCCT(18) 	36	1			68	24	11	8
545855_0049_FC61RLR:2:69:1711:15541	AGAGC(15) AGAGC(15) 	30			1	CN_056033	GCTCAGAAAGCGAAATGTGC	CN_017953	CTTTCCTGTGCTGAGGACCC	AGAGC(15) AGAGC(15) 	30	1			2	19	2	2
545855_0049_FC61RLR:2:80:5657:16454	ATTTT(15) 	15			1	CN_089026	GGGGTTCAGTCATTTCTCAGC	CN_067855	TTCTTGACAAAATCCAGGGC	ATTTT(15) 	15	1			1	1	1	1
545855_0049_FC61RLR:2:75:3439:4844	CCCCCG(18) 	18			1	CN_011835	TAGCCAGGGTTCCTATTGGC	CN_033897	AGCTCGCCTGTCGAGACC	CCCCCG(18) 	18	1			1	1	1	1
545855_0049_FC61RLR:2:7:1924:19531	AAC(12) AAC(12) 	24			1	CN_068563	GAATGGTTTTGTGGGTTGGC	CN_012829	CCTGGCTAAAACTCTGGGTCC	AAC(12) AAC(12) 	24	1			3	3	3	3
545855_0049_FC61RLR:2:3:9510:9890	ATTCC(15) ATTCC(15) 	30			1	CN_088787	TGTGACTGACAGAGTGTGTTTCC	CN_056415	TCTTGCTGTTTTCACTGGGC	ATTCC(15) ATTCC(15) 	30	1			1	1	1	1
545855_0049_FC61RLR:2:73:19552:7208	AAAC(12) 	12			1	CN_030288	GCAGCGTTCAGCAACTTACC	CN_054630	GCAGTGACTACAGAGTAAACCAAGC	AAAC(12) 	12	1			4	3	2	2
545855_0049_FC61RLR:2:50:12248:3312	TGGG(12) TGGG(12) 	24			1	CN_050014	TGTACCAGGGATGGGAGTGG	CN_048132	CACTACCAGGGCAGAGGAGG	TGGG(12) TGGG(12) 	24	1			2	1	1	1
545855_0049_FC61RLR:2:66:2996:1891	TCC(12) 	12			1	CN_087716	TTGAGAAACGGTAGTCAGTCTGC	CN_023708	GCTATCAAGCCAATTTTCATATAATCC	TCC(12) 	12	1			1	1	1	1
545855_0049_FC61RLR:2:80:3727:2159	TCC(12) 	12			1	CN_034194	AATTGCGCACTGATGTTTGG	CN_021428	GCAAGTTTCTCTCTGCCAGG	TCC(12) 	12	1			1	2	1	1
545855_0049_FC61RLR:2:1:13436:7091	AACCCT(24) AACCCT(24) 	48			1	CN_053590	CAAAACCTTCCTCCCTCTTCC	CN_042686	CATGGTCAGTATCCCTGGAGC	AACCCT(24) AACCCT(24) 	48	1			2818	118	0	1
545855_0049_FC61RLR:2:77:8332:3962	AGCG(12) AGCG(12) 	24			1	CN_008079	GGACACGAGCACCTATTCCG	CN_010187	TGGTGATGTCACTCGTGCG	AGCG(12) AGCG(12) 	24	1			2	1	1	1
545855_0049_FC61RLR:2:9:6757:2397	AACCCT(24) AACCCT(18) AACCCT(24) AACCCT(18) 	84			1	CN_092537	TGCATCATCAGTGTCCCTGG	CN_035288	TCCAAAACCTTGCTCCTTCC	AACCCT(24) AACCCT(18) AACCCT(24) AACCCT(18) 	84	1			124	1846	3	1
545855_0049_FC61RLR:2:6:19773:9645	AAAC(12) 	12			1	CN_093553	CACTTTTCATGCAAACAGACTGC	CN_077311	GCCAGGATCATTAGAGCTTTCC	AAAC(12) 	12	1			2	2	2	2
545855_0049_FC61RLR:2:3:11139:16599	ATGG(12) 	12			1	CN_021174	CCAGGAGTTTGGTCTTAAAATTGG	CN_071056	CTGGCCCTGGATAAAAGAGC	ATGG(12) 	12	1			4	1	1	1
545855_0049_FC61RLR:2:68:16165:11478	AATT(12) AATT(12) 	24			1	CN_070520	GCATCATTTGGAGAGACAATGG	CN_050385	CTTCAGAGGCTGGTTCTGGG	AATT(12) AATT(12) 	24	1			1	1	1	1
545855_0049_FC61RLR:2:72:13817:2607	TTCCCC(36) TTCCC(20) TTCCCC(24) 	80	TTCCCC 		1	CN_022258	AATGGCTGTTCTAGAAAACTTGAGG	CN_041948	TGCTTCTGGAAACCAAACACC	TTCCCC(36) TTCCC(20) TTCCCC(24) 	80	1	TTCCCC 		1	1	1	1
545855_0049_FC61RLR:2:55:4760:17400	AAAG(12) 	12			1	CN_052977	CACTGAGCATACAGGACATTGG	CN_060624	TGGAAATGTTTTCCTTGTTTATGG	AAAG(12) 	12	1			3	2	2	2
545855_0049_FC61RLR:2:74:7421:9971	AC(14) 	14			1	CN_011698	TGGTGTGTCTGTCCAGGGG	CN_097710	TGGTGTGTCTGTGCAGAGGG	AC(14) 	14	1			1	1	1	1
545855_0049_FC61RLR:2:58:12470:7006	TGC(15) 	15			1	CN_091326	GGCAGAAATGTAATGGGAAACC	CN_038154	AGCCTTGTGAGTTTGGCTGG	TGC(15) 	15	1			5	2	2	2
545855_0049_FC61RLR:2:50:11207:9686	AAAC(12) 	12			1	CN_079605	ATTCTGACAGAGTTGGTTTGTTGG	CN_050922	TTAGGAACATGGAAAAGTGCAGC	AAAC(12) 	12	1			1	1	1	1
545855_0049_FC61RLR:2:71:17638:18327	ACAGGG(18) 	18			1	CN_001881	ACACACCTTGAAGGGCCACC	CN_025364	CAGGTGTGTCCCTGTCCCC	ACAGGG(18) 	18	1			1	3	1	1
545855_0049_FC61RLR:2:68:4767:13171	AATG(12) AATG(12) 	24			1	CN_030640	CCTGTGAATGAATGAAGCCC	CN_039655	GGCAGCTGTTTCTTTCAGGG	AATG(12) AATG(12) 	24	1			6	3	4	1
545855_0049_FC61RLR:2:51:19655:11474	AACCCT(18) AACCCT(18) 	36			1	CN_023790	TGGAGCTCCTGTCTTTGTGG	CN_082806	TCATCCTGCCAGGTTTAGGC	AACCCT(18) AACCCT(18) 	36	1			3389	778	70	23
545855_0049_FC61RLR:2:77:7927:14234	AAAG(12) AAAG(12) 	24			1	CN_071323	ACTACAGCCCATCTCCACCC	CN_094898	GGCAAACCAGACACATAATGG	AAAG(12) AAAG(12) 	24	1			2	2	2	2
545855_0049_FC61RLR:2:8:4857:2873	AC(14) AC(14) 	28			1	CN_074759	TTACATCTTTATTGTACACAGTTTATAGCC	CN_039144	GCATGAAACAAAATGTCACTGC	AC(14) AC(14) 	28	1			4	3	3	3
545855_0049_FC61RLR:2:61:18800:3921	TC(12) 	12			1	CN_022196	GTAGAATTTCTGTGTAGAGATAACAGAGG	CN_060201	CTGTGATTTTCCTCTGGGC	TC(12) 	12	1			4	1	1	1
545855_0049_FC61RLR:2:57:14363:15852	AC(12) 	12			1	CN_032928	GCTTTTGTTTGCTTTGCTGC	CN_061941	TGCCAATCACATACCAGTCG	AC(12) 	12	1			1	2	1	1
545855_0049_FC61RLR:2:57:16296:4115	AAC(12) 	12			1	CN_033345	GAGACCGATCTCGTATGCCG	CN_040482	AGAAGATCGGAAGAGCGTCG	AAC(12) 	12	1			16763	57389	15085	534
545855_0049_FC61RLR:2:8:19351:5289	TTCC(12) 	12			1	CN_044951	CACCCAGCTCAGCAAATGG	CN_078683	CAGCCTTGCTGGAGTGTCC	TTCC(12) 	12	1			1	5	1	1
545855_0049_FC61RLR:2:69:14362:2414	TC(12) 	12			1	CN_068063	TCGGAAATTGTCCATACTGGC	CN_016911	TCCTTCAGAAGATGCAGAGTGG	TC(12) 	12	1			2	2	1	1
545855_0049_FC61RLR:2:53:3834:13106	AGTGCC(18) 	18			1	CN_024105	GCTCCTCATGTATTGCCTGC	CN_034481	CGTATCTTAGGAAGCTGCTGG	AGTGCC(18) 	18	1			1	2	1	1
545855_0049_FC61RLR:2:6:13903:10080	AAAC(12) AAAC(12) 	24			1	CN_060911	TTTCTGATGTGGAAGGAAAAGC	CN_040172	TTTTGTCTCACCTTGCAGGC	AAAC(12) AAAC(12) 	24	1			1	2	1	1
545855_0049_FC61RLR:2:85:10540:1526	TGCC(16) 	16			1	CN_021192	AAAGGAGCTGCCTTGGTGG	CN_039530	GCACGCAGCACATGAAGG	TGCC(16) 	16	1			1	4	1	1
545855_0049_FC61RLR:2:59:3244:4407	TCTG(12) 	12			1	CN_093179	TGTTCTGGGCAAAGGAAAGG	CN_040510	GAGTCCAGCATGGGAGGG	TCTG(12) 	12	1			8	1	1	1
545855_0049_FC61RLR:2:84:12339:7510	AAAC(12) 	12			1	CN_007845	TTGATTTTGGTTATCTGGGTTCC	CN_009606	AAAGGTTACTAGGTTAAAGGGAGTCTAGC	AAAC(12) 	12	1			1	1	1	1
545855_0049_FC61RLR:2:79:3052:5301	TC(12) 	12			1	CN_056717	TTGCAAGGCACTGAATGACC	CN_035601	CAGGACTCGTCTTCATCGGC	TC(12) 	12	1			3	2	3	1
545855_0049_FC61RLR:2:54:8051:19980	AAAC(12) 	12			1	CN_045596	GGATACAGAGGTGGATGGAGC	CN_060428	AAAATGCTGCCATCTTAATGC	AAAC(12) 	12	1			1	1	1	1
545855_0049_FC61RLR:2:4:11200:17827	AAAT(16) 	16			1	CN_021133	TTTGCATTTACTAGAGCTGAGGG	CN_002412	ACATTTGCATTTACATGCTCG	AAAT(16) 	16	1			1	1	1	1
545855_0049_FC61RLR:2:81:15397:18101	TC(28) 	28			1	CN_034564	TTCAGTGTTGTTTCTAACTTCTTTTGG	CN_094002	TGGCAACAAGTCTTATGAGATGC	TC(28) 	28	1			1	2	1	1
545855_0049_FC61RLR:2:76:8417:18123	AAAC(16) AAAC(16) 	32			1	CN_006542	AAAATCCCCAAAACAACCC	CN_051673	AGGCAGTTCTTCCCTTTTCC	AAAC(16) AAAC(16) 	32	1			1	1	1	1
545855_0049_FC61RLR:2:74:1741:18300	TGC(12) TGC(12) 	24			1	CN_074078	GAGCTGCTCCACTTGCTGC	CN_076012	GTCAAGCCCCAGGACACG	TGC(12) TGC(12) 	24	1			1	1	1	1
545855_0049_FC61RLR:2:63:4118:11583	TTGG(12) 	12			1	CN_015726	CTGTGAGGCAAACACAACCC	CN_016522	TCACGATCCCATTAACATTCTAGC	TTGG(12) 	12	1			1	1	1	1
545855_0049_FC61RLR:2:71:6296:4442	TGTGG(15) 	15	TGTGG 		1	CN_033345	GAGACCGATCTCGTATGCCG	CN_040482	AGAAGATCGGAAGAGCGTCG	TGTGG(15) 	15	1	TGTGG 		16763	57389	15085	534
545855_0049_FC61RLR:2:77:8324:19829	TCC(15) 	15			1	CN_049958	TGCAGGGTGTATTTCCTTTGC	CN_065634	CCCTATCCCCAGACTTTGGC	TCC(15) 	15	1			1	1	1	1
545855_0049_FC61RLR:2:51:3316:1536	ACC(12) 	12			1	CN_053959	CATGTGCAGGGCTGGTGG	CN_007364	CTGTGGGACGGAGACCTGC	ACC(12) 	12	1			4	1	1	1
545855_0049_FC61RLR:2:82:4835:17901	AAAAC(20) 	20			1	CN_022744	GGACCTCTGTTTCCTTGATGC	CN_040675	TGAGAAGTTCAAGGCCAAAACC	AAAAC(20) 	20	1			3	3	2	2
545855_0049_FC61RLR:2:51:13759:17093	TTCC(12) TTCC(12) 	24			1	CN_082507	CTCTGATGGTGGGAGATGGG	CN_087192	CCTTCTTTCACAGTGTGTTGGG	TTCC(12) 	12	1			1	2	1	1
545855_0049_FC61RLR:2:6:16872:15156	TTGG(12) 	12			1	CN_087898	CTGTAACCACCCCTAACCCG	CN_082379	GCTTTTACCCATGTGCTCCC	TTGG(12) 	12	1			1	1	1	1
545855_0049_FC61RLR:2:72:1310:8102	AAC(15) TGC(12) AAC(12) 	39	AAC 		1	CN_063563	GAATTAACGCCGAGGAGGC	CN_078363	CTGGGAAAAGGGAATTTGGG	AAC(15) TGC(12) AAC(12) 	39	1	AAC 		1	3	1	1
545855_0049_FC61RLR:2:61:5801:16951	TTGG(12) 	12			1	CN_072083	GCTGAGGAGAATTTCAGGGG	CN_077445	TGTAATCAGTGAAGGGCCACC	TTGG(12) 	12	1			1	1	1	1
545855_0049_FC61RLR:2:55:13078:15718	AT(12) 	12			1	CN_023051	CATCAGCAGTATTAAAACTCTAGCCC	CN_096213	CATCTTTCCCTCTCTGTCCAGG	AT(12) 	12	1			2	1	1	1
545855_0049_FC61RLR:2:79:1422:13146	AAC(12) AAC(12) 	24			1	CN_065415	GGTTTCTGTTTTGACTGTTGGG	CN_065415	GGTTTCTGTTTTGACTGTTGGG	AAC(12) AAC(12) 	24	1			4	4	4	3
545855_0049_FC61RLR:2:74:8165:17276	AAAC(12) AAAC(12) TTTGG(15) AAAC(12) 	51	AAAC 		1	CN_034278	CCTCTGAGTTTGGTTTGGGG	CN_089257	TGCAAGGACTTCCTCACATCC	AAAC(12) AAAC(12) TTTGG(15) AAAC(12) 	51	1	AAAC 		2	2	0	1
545855_0049_FC61RLR:2:67:7260:10793	AAAC(12) 	12			1	CN_071299	TCATAACTTGTGAGGTTCTGAGGG	CN_030983	TTTGTGATGTAGCAACCGGC	AAAC(12) 	12	1			4	2	2	1
545855_0049_FC61RLR:2:53:3020:6582	AC(12) 	12			1	CN_064286	GAAGTAGGGAGAAACTGCCCC	CN_088622	GGTTTTCCTTGAGCGGAGG	AC(12) 	12	1			1	1	1	1
545855_0049_FC61RLR:2:8:7228:3742	AACCCT(18) AACCCT(18) 	36			1	CN_023790	TGGAGCTCCTGTCTTTGTGG	CN_012340	TTCCTCTTTCTGCTAGGGTTAGG	AACCCT(18) AACCCT(18) 	36	1			3389	1663	51	7
545855_0049_FC61RLR:2:1:1891:10567	AACTG(15) AACTG(15) 	30			1	CN_028504	CCAGGATCTCATGTCTCGGG	CN_003949	GTGAAGAAGCCTCCTGGTGC	AACTG(15) AACTG(15) 	30	1			5	5	4	2
545855_0049_FC61RLR:2:70:11714:9202	TCTCC(30) TCTCC(30) 	60			1	CN_018943	GAGGATCCCTGCTTTGTTGC	CN_096022	CAAAGCCTAGGTAGAAGATCCTGC	TCTCC(30) 	30	1			2	2	2	1
545855_0049_FC61RLR:2:61:15675:13613	ATGG(44) AAAGG(15) 	59			1	CN_065352	GCTCACAGCACATGCTCCC	CN_035987	CCTTTCCTTTCCTTGTGCCG	ATGG(44) 	44	1			1	2	1	1
545855_0049_FC61RLR:2:84:5112:2898	AC(14) 	14			1	CN_054641	CAAAAGCCTGATCTACATTCTCAGC	CN_078503	GGAGAAGCATTTGCTAGTTAGGC	AC(14) 	14	1			2	2	2	2
545855_0049_FC61RLR:2:52:4054:16099	TCC(12) TCC(12) 	24			1	CN_050005	CCACTGAAGTCCATGTTGCC	CN_045457	GCCATTCCAGTCAAGGTTGC	TCC(12) TCC(12) 	24	1			3	1	1	1
545855_0049_FC61RLR:2:5:7395:2634	ATT(12) 	12			1	CN_016737	TTTCTTACTCGTTTTACCCCAAGG	CN_052981	AGCTGTTTAGCAAACACACACG	ATT(12) 	12	1			2	3	2	2
545855_0049_FC61RLR:2:55:15322:17501	AAGATG(24) 	24			1	CN_059679	GAACTGGACCAGGCATGAGC	CN_093500	AGTCCTGCTGAAACCAAGGG	AAGATG(24) 	24	1			235	296	8	2
545855_0049_FC61RLR:2:5:8828:12812	TCTG(16) TCTG(16) 	32			1	CN_060161	GGCATTATTGTGCTCTCCCC	CN_050584	GAGGCTGTCTGAAAGGGAGC	TCTG(16) TCTG(16) 	32	1			1	1	1	1
545855_0049_FC61RLR:2:2:1905:12490	TGC(12) TGC(12) 	24			1	CN_075444	GACAAGCGCACAGTCTCTGG	CN_061833	CCCACAATCCCCTCTTGG	TGC(12) TGC(12) 	24	1			2	1	2	1
545855_0049_FC61RLR:2:77:15007:6383	AGGG(12) 	12			1	CN_061059	TGGAAACCCAAATTCAACC	CN_078792	AGGCAGGAATGTCCTTGG	AGGG(12) 	12	1			1	2	1	1
545855_0049_FC61RLR:2:53:9370:14060	AAAC(12) AAAC(12) 	24			1	CN_095118	TGCTACGAGCTAAAATTCTGTTTCC	CN_032153	GCTGATGACATTGAGGACCC	AAAC(12) AAAC(12) 	24	1			1	2	1	1
545855_0049_FC61RLR:2:80:18477:18495	TCC(12) 	12			1	CN_089905	GGGCAAGACTTTCAACACAGC	CN_072773	CTTACAGCCTTGCAGGGAGC	TCC(12) 	12	1			657	379	70	1
545855_0049_FC61RLR:2:54:12374:10506	AGCC(12) 	12			1	CN_048593	CTTGGGCATCATTCCTACCC	CN_095030	TACCCTGGCATTCTGATCCC	AGCC(12) 	12	1			1	1	1	1
545855_0049_FC61RLR:2:71:10041:14414	AAAC(20) 	20			1	CN_041691	ACAACCAAAGAAGCCTCCCC	CN_097357	TGGGTATTTCTCCTCTTTCAGCC	AAAC(20) 	20	1			266	282	44	36
545855_0049_FC61RLR:2:83:6267:15124	AACCCT(18) AACCCT(18) 	36			1	CN_010146	TGATTGGCACATGCCTTAGC	CN_001741	AGTGTTGTGCTCCACTTGGC	AACCCT(18) AACCCT(18) 	36	1			96	191	2	3
545855_0049_FC61RLR:2:5:15686:8426	AAAT(12) AAAT(12) 	24			1	CN_046519	AATGCTGTTCCATTTGCAGG	CN_069396	ACAGTTATGAAGGGGTGGGG	AAAT(12) AAAT(12) 	24	1			1	1	1	1
545855_0049_FC61RLR:2:65:10248:8414	AT(12) 	12			1	CN_063242	GCTGGTCATAAAAGACAGTGAGG	CN_003274	TTTCCAGGCTAGGCAAGAGC	AT(12) 	12	1			1	2	1	1
545855_0049_FC61RLR:2:7:5071:16315	AC(12) 	12			1	CN_014724	GAGACCGATATCGTATGCCG	CN_040482	AGAAGATCGGAAGAGCGTCG	AC(12) 	12	1			38448	57389	445	1118
545855_0049_FC61RLR:2:65:4948:19694	TGC(12) 	12			1	CN_076675	TGGGAATGAGCTCCTGGG	CN_051775	TGTGTACTGCTGCCTCCTCC	TGC(12) 	12	1			3	1	1	1
545855_0049_FC61RLR:2:54:8170:18340	AACCCT(24) AACCCT(24) 	48			1	CN_053963	TTTCGCATGATCAGTGTCCC	CN_068177	TCCAAAACTTTGCTCCCTCC	AACCCT(24) AACCCT(24) 	48	1			2223	19	5	10
545855_0049_FC61RLR:2:58:11358:7139	TC(12) 	12			1	CN_036998	AAGAACTTGCAGTGCTGGGC	CN_074962	TAACGACGCAGAGAGGCG	TC(12) 	12	1			41	4	4	4
545855_0049_FC61RLR:2:1:9762:12259	AACCCT(24) AACCCT(24) AACCCT(24) AACCCT(24) 	96			1	CN_035288	TCCAAAACCTTGCTCCTTCC	CN_091546	TCCAAAGACTAGGCGTAACCC	AACCCT(24) AACCCT(24) AACCCT(24) AACCCT(24) 	96	1			1846	2725	451	5
545855_0049_FC61RLR:2:69:4661:4968	TC(12) 	12			1	CN_028551	CCAAGGAAATGAGACACTCAGC	CN_043013	CAACCTTCAAAGCAAAACCG	TC(12) 	12	1			4	1	1	1
545855_0049_FC61RLR:2:66:6055:13691	TGC(12) 	12			1	CN_079249	TCCTGCAAGAAGGATTGTCG	CN_031306	TCAAGAGTTTTGTTCCTGCTGC	TGC(12) 	12	1			1	2	1	1
545855_0049_FC61RLR:2:75:6756:17282	TGC(12) 	12			1	CN_027345	TCCTCTTGGAGCCTCAGTGG	CN_022975	GCCACTTGCCCTGGATAGC	TGC(12) 	12	1			2	1	1	1
545855_0049_FC61RLR:2:80:16081:18956	AACCCT(24) AACCCT(24) 	48			1	CN_088782	GGGTTACGCCTAGTCTTTGG	CN_015040	TGTCTTTGTGGTTTTCTCAATCC	AACCCT(24) 	24	1			3176	2766	1577	1
545855_0049_FC61RLR:2:4:5132:15751	TTC(15) TTC(24) 	39			1	CN_053998	TCTCAAGAAGGGCATCAGGG	CN_026509	ACGCAGAATTCTCAGACCCC	TTC(15) TTC(24) 	39	1			1295	1381	5	277
545855_0049_FC61RLR:2:52:11672:19801	AACCCT(18) AACCCT(24) AACCCT(24) 	66			1	CN_087249	CAGCACATCCAAAACCTTGC	CN_053963	TTTCGCATGATCAGTGTCCC	AACCCT(18) AACCCT(24) AACCCT(24) 	66	1			4445	2223	45	405
545855_0049_FC61RLR:2:50:2915:14081	ACC(12) ACC(12) 	24			1	CN_067304	ACCCTTTGTGAACCACCACC	CN_084245	TTTGGAAATTTGAATTCTGCTCC	ACC(12) ACC(12) 	24	1			3	3	3	2
545855_0049_FC61RLR:2:54:18922:7457	TGC(12) 	12			1	CN_043121	ACTGAGCGATTGTCTTGCCC	CN_002821	CTCTTGTCAGGCTGTTTTCCC	TGC(12) 	12	1			2	2	2	2
545855_0049_FC61RLR:2:69:4908:16479	AAAC(16) 	16			1	CN_044764	GTGCAGATCTTGTGCTTGGC	CN_051646	TCTTCAGGCATTCATCCACC	AAAC(16) 	16	1			1	1	1	1
545855_0049_FC61RLR:2:80:3931:13149	ATTTT(15) ATTTT(15) 	30			1	CN_045825	CATACTATTTTCTCTCTGGCCTTGC	CN_098195	TGCATTCAGCCTTCACCTCC	ATTTT(15) 	15	1			2	1	2	1
545855_0049_FC61RLR:2:84:1454:16754	AC(22) AC(34) 	56			1	CN_039921	CTCCTGCTGCAATCCATACC	CN_055146	TTCAGTGGATTTGAGGCTGG	AC(22) AC(34) 	56	1			1	2	1	1
545855_0049_FC61RLR:2:50:5561:14577	AC(12) 	12			1	CN_029516	CAAGAAGGATGCCAAGGTGG	CN_056222	CCCACATGAGGATGTCAGAGG	AC(12) 	12	1			1	1	1	1
545855_0049_FC61RLR:2:1:9367:18175	ATT(12) 	12			1	CN_090580	GCTGAGTTACACAGATGATTTACCC	CN_095897	CTGTTTATAGTGTGAGTTGTTTTACTAACC	ATT(12) 	12	1			3	4	3	3
545855_0049_FC61RLR:2:60:14001:10881	AAAC(12) 	12			1	CN_070518	GCACAACAGTCTAAGAAGGAGCC	CN_017468	CTCATGTTGATAGAAAAGCAGGC	AAAC(12) 	12	1			1	1	1	1
545855_0049_FC61RLR:2:8:9102:18547	TGC(12) TGC(12) 	24			1	CN_041009	CTCTGCAACAAAAGGCATCG	CN_098782	TGTCCAAACAGACCACTGAGC	TGC(12) TGC(12) 	24	1			1	1	1	1
545855_0049_FC61RLR:2:76:18104:18763	AATT(12) 	12			1	CN_094378	TGAAGGCTGGATACTCTGTTGC	CN_097902	CCCCTTATCAAAGGAAAAGCC	AATT(12) 	12	1			1	1	1	1
545855_0049_FC61RLR:2:77:1469:19639	ACC(12) 	12			1	CN_093481	ATTATCATGGCTGAAATGCTCC	CN_015603	ACCAATCCAGTCATCTGCCC	ACC(12) 	12	1			1	1	1	1
545855_0049_FC61RLR:2:82:15413:6807	AGGG(12) AGGG(12) 	24			1	CN_041221	GGCAAATTAGCCTTGAAATGG	CN_019414	TTCCCCTCTCTCATTGTTACAGC	AGGG(12) AGGG(12) 	24	1			2	2	2	2
545855_0049_FC61RLR:2:69:16204:16711	TC(14) 	14			1	CN_077509	CACAGGATAGGGGAGAGAGGG	CN_076627	CACGTCTCAACAGAGCTGGG	TC(14) 	14	1			4	1	1	1
545855_0049_FC61RLR:2:3:10927:13244	AACCCT(18) AACCCT(30) AACCCT(18) AACCCT(30) 	96			1	CN_010008	CCTTTCTGCAAGGGTTAGGG	CN_044068	TTTCTCAATCCAAAGACTAGGCG	AACCCT(18) AACCCT(30) AACCCT(18) AACCCT(30) 	96	1			3074	3374	1027	4
545855_0049_FC61RLR:2:78:14369:7245	AC(14) 	14			1	CN_033345	GAGACCGATCTCGTATGCCG	CN_040482	AGAAGATCGGAAGAGCGTCG	AC(14) 	14	1			16763	57389	15085	534
545855_0049_FC61RLR:2:73:16588:16144	TC(14) 	14	TC 		1	CN_033284	AGCTCAGTTTTGGGAGCTGG	CN_030869	GCTCAATTATGGGATTCTCAAAGC	TC(14) 	14	1	TC 		1	1	1	1
545855_0049_FC61RLR:2:4:6492:12311	TTC(12) TTC(12) 	24	TTC 		1	CN_021723	GAGTAGTAGAAGTAATTGAAAAGAAGGC	CN_088233	TTTATTGAACGAGGGATGGG	TTC(12) TTC(12) 	24	1	TTC 		19	54	4	3
545855_0049_FC61RLR:2:57:19699:5254	TTCC(12) 	12			1	CN_089519	TGGATCAAAGGAGAGCATGG	CN_019249	TTGCCTTCATGTGCATCACC	TTCC(12) 	12	1			1946	86186	410	5
545855_0049_FC61RLR:2:79:13747:10083	AAAC(12) 	12			1	CN_061905	TCTTTAATCCCCTTAATCCAGACG	CN_074265	TTAGCTGGAGGCTCATAACCG	AAAC(12) 	12	1			3	5	3	3
545855_0049_FC61RLR:2:6:2584:10617	TCC(12) 	12			1	CN_010699	ATGAGGAGGGTCCTTACGGG	CN_035353	ATGAAGAGGATCCCAACCCC	TCC(12) 	12	1			1	1	1	1
545855_0049_FC61RLR:2:77:7781:10016	TCC(12) 	12			1	CN_097055	CTGTGTTGTCTCAGCAGGGC	CN_008330	AGTACATGTTCCGAGCCACG	TCC(12) 	12	1			1	1	1	1
545855_0049_FC61RLR:2:80:9443:6515	AAGC(12) 	12			1	CN_003040	TGTTACTTGGGGTCAGCACC	CN_089246	CAGGACTTTAGGGTCCCAGC	AAGC(12) 	12	1			1	1	1	1
545855_0049_FC61RLR:2:82:1839:14439	ACC(12) 	12			1	CN_035461	CAGCAATGCAAAAGGACAGG	CN_015434	GAAATTCTTGGGAACCACATCC	ACC(12) 	12	1			3	2	2	2
545855_0049_FC61RLR:2:68:8808:12393	AGCC(12) 	12			1	CN_060011	ATTCACACATCGCAAATCGC	CN_011623	TACAGCTCCAGCTTTGGTGG	AGCC(12) 	12	1			2	2	2	2
545855_0049_FC61RLR:2:69:13518:12615	AAAGC(15) 	15			1	CN_071325	GCCTGCTCATGGTGAGTGG	CN_097042	TTGCCCATTCAGTCACTTGC	AAAGC(15) 	15	1			1	1	1	1
545855_0049_FC61RLR:2:6:1675:18005	AAGGC(15) 	15			1	CN_061953	TGAAGCAGAGCAAGGGTAGC	CN_054625	TTGCTGGACTATTCCTCCCC	AAGGC(15) 	15	1			4	595	1	2
545855_0049_FC61RLR:2:2:10843:17343	TCC(12) TCC(12) 	24			1	CN_088374	AGCTCCACCTCTCTGCAAGC	CN_079373	TCCCAGAGACCATGTACGGG	TCC(12) TCC(12) 	24	1			2	3	2	2
545855_0049_FC61RLR:2:61:6132:3945	AGCC(12) 	12			1	CN_068893	GCTTCTGACCTGCTCTTGGG	CN_003158	CACAGGTCACTTGCTCTGCC	AGCC(12) 	12	1			2	3	3	1
545855_0049_FC61RLR:2:85:5231:2707	AAAAC(15) 	15			1	CN_051840	TCTCCCACCATTCCTCTTCC	CN_096412	CCAGCTAGGCAAGCACAGG	AAAAC(15) 	15	1			3	2	1	1
545855_0049_FC61RLR:2:6:8322:15964	TC(16) TC(12) 	28	TC 		1	CN_097226	CACAACATGGGAATGTGATAGAGG	CN_025544	TCTATTGGCAGCAGAGCACG	TC(16) TC(12) 	28	1	TC 		543	1029	3	120
545855_0049_FC61RLR:2:71:15701:18989	AAAT(12) TCC(12) 	24			1	CN_073112	TCAATCTTGCTGCACAATTCC	CN_008831	TGTCTGTCTCCGAAACTGCG	TCC(12) 	12	1			620	23	0	2
545855_0049_FC61RLR:2:51:13301:14154	TTCC(12) 	12			1	CN_079101	TGGTGAAACGATTGAGCACG	CN_014487	AAAGTGGATCCAGCCTTTGC	TTCC(12) 	12	1			4	5	3	3
545855_0049_FC61RLR:2:69:7236:17371	AAAC(12) AAAC(12) 	24			1	CN_018413	TTTCACAAGAGAAAGGCCAGC	CN_093423	TGTGACTGTTGGTCAATTATGTGG	AAAC(12) AAAC(12) 	24	1			2	1	1	1
545855_0049_FC61RLR:2:50:9838:17075	AAAG(12) 	12			1	CN_055504	GTATTGCAGTTGTTTTCTACGTTTTCC	CN_057092	GGTTCAAATAGTGATTTATCAAAGATCTGG	AAAG(12) 	12	1			1	1	1	1
545855_0049_FC61RLR:2:9:11464:8127	TTCC(12) TTCC(12) 	24			1	CN_049184	GACTGTCCATCATGGCCTCC	CN_086217	TGTAGGTGCTCAGACTTCAGGC	TTCC(12) TTCC(12) 	24	1			1	2	1	1
545855_0049_FC61RLR:2:75:4746:10907	AAAAG(15) 	15			1	CN_076600	CATGTTTCTTTGTGGTCTTGCC	CN_058561	CAGCCTGAAAGCTGAACATCC	AAAAG(15) 	15	1			1	1	1	1
545855_0049_FC61RLR:2:80:2652:9865	AGGG(12) AGGG(12) 	24			1	CN_028049	CCAACTTAGCTGAGGGAGGG	CN_003063	TGCCTTTATCTGCTGCTCCC	AGGG(12) AGGG(12) 	24	1			5	3	5	2
545855_0049_FC61RLR:2:75:8225:5740	TTCC(12) 	12			1	CN_078496	GAGGGCCTAGAAATTAGATGTCC	CN_005338	GTTCACAGGCACCAACACC	TTCC(12) 	12	1			2	1	1	1
545855_0049_FC61RLR:2:62:2117:6624	AAC(12) 	12			1	CN_026915	AACACGCAATAACAAGCCCC	CN_041050	TTGCCATGTCTTCCTAAGGC	AAC(12) 	12	1			4	1	1	1
545855_0049_FC61RLR:2:79:5933:15994	AACCCT(18) AACCCT(18) AACCCT(18) AACCCT(18) 	72			1	CN_053590	CAAAACCTTCCTCCCTCTTCC	CN_091546	TCCAAAGACTAGGCGTAACCC	AACCCT(18) AACCCT(18) AACCCT(18) AACCCT(18) 	72	1			2818	2725	12	1
545855_0049_FC61RLR:2:9:14092:10850	AAC(12) 	12			1	CN_033345	GAGACCGATCTCGTATGCCG	CN_040482	AGAAGATCGGAAGAGCGTCG	AAC(12) 	12	1			16763	57389	15085	534
545855_0049_FC61RLR:2:79:5036:4857	AAAC(12) AAAC(12) 	24	AAAC 		1	CN_014715	TAGCTGTGCTAGTGCCAGGG	CN_011952	TCAGGCAGCTTGGGTAAAGC	AAAC(12) AAAC(12) 	24	1	AAAC 		4	2	2	2
545855_0049_FC61RLR:2:2:16812:13747	AGGG(12) 	12			1	CN_021059	GGAAAGTGAGGGACAGATGGC	CN_007612	ACATGCAATGCTGTGGGC	AGGG(12) 	12	1			2	1	1	1
545855_0049_FC61RLR:2:55:3491:10082	AATG(12) 	12			1	CN_070728	AAAATGAATGGGGAAAGGAGG	CN_062364	TCCTCTTACCCAGAGCCACC	AATG(12) 	12	1			1	1	1	1
545855_0049_FC61RLR:2:78:17226:1285	TCC(12) 	12			1	CN_052238	GAAACTGCACAGCCAACAGC	CN_062807	TTGACTGTATTGCACACATGAGG	TCC(12) 	12	1			861	1	1	1
545855_0049_FC61RLR:2:83:4602:11824	AACCCT(18) AACCCT(18) 	36			1	CN_079236	TTCTCGGAAGTCACCACAGC	CN_043021	GTGTCCCTGAAACTCCTGGC	AACCCT(18) AACCCT(18) 	36	1			749	708	12	118
545855_0049_FC61RLR:2:49:18644:16950	TGC(12) 	12			1	CN_049309	AAGGTGCCACAATCAAAGGC	CN_009894	TGGAGAAGCTGTAGCAGGTGG	TGC(12) 	12	1			52	73	0	2
545855_0049_FC61RLR:2:71:17792:12793	AGGG(12) 	12			1	CN_094702	AGAGCCACACGTGTCCTGG	CN_041835	TCCATGTTCTTATGTTGGTGGC	AGGG(12) 	12	1			2	2	2	2
545855_0049_FC61RLR:2:50:17343:10480	TTC(27) TTC(27) 	54			1	CN_059990	GCAGGCAAACAAGAAATGTCG	CN_026509	ACGCAGAATTCTCAGACCCC	TTC(27) TTC(27) 	54	1			1342	1381	448	85
545855_0049_FC61RLR:2:54:9388:12973	TCC(18) TCC(42) TGC(12) 	72			1	CN_084013	GCATCTCTGAATCACCCACG	CN_029402	GAGGGCTCCTGCAACTCC	TCC(18) 	18	1			1	2	1	1
545855_0049_FC61RLR:2:78:13677:19134	TTGG(12) TTGG(12) 	24			1	CN_040262	CCCAAAACTCAAAACCAACC	CN_010572	TGGCACTGTGTAGCATTCC	TTGG(12) TTGG(12) 	24	1			2	1	2	1
545855_0049_FC61RLR:2:61:3364:19827	AACCCT(18) 	18			1	CN_058039	CATGGTGGAGGATGTCAGGG	CN_012728	AGGCTGAGAGGGCACATCC	AACCCT(18) 	18	1			1	2	1	1
545855_0049_FC61RLR:2:76:6440:8652	TCC(15) TCC(15) 	30			1	CN_073646	ACCACATCAATTCCCAACCC	CN_013268	AGGAGCACCACCAAAACCC	TCC(15) TCC(15) 	30	1			1	1	1	1
545855_0049_FC61RLR:2:55:2532:13301	TCC(12) TCC(12) 	24			1	CN_042892	CCTCACCCAAACCACATCG	CN_056876	TGACCCTGGAGATGAGGTCC	TCC(12) TCC(12) 	24	1			1	1	1	1
545855_0049_FC61RLR:2:58:11854:1533	AC(12) AC(12) 	24			1	CN_004170	GAGCTCATGCAAGCTGTTCC	CN_030697	CAATGGCTAGACAGACACAAAGC	AC(12) 	12	1			1	2	1	1
545855_0049_FC61RLR:2:80:12329:7446	TCTG(12) TCTG(12) 	24			1	CN_069538	ACACTCACTGTGGTGCAGGC	CN_019728	ACGAAACCACGAAACAACCC	TCTG(12) TCTG(12) 	24	1			1	1	1	1
545855_0049_FC61RLR:2:85:15740:5001	TGTGG(15) 	15			1	CN_014724	GAGACCGATATCGTATGCCG	CN_040482	AGAAGATCGGAAGAGCGTCG	TGTGG(15) 	15	1			38448	57389	445	1118
545855_0049_FC61RLR:2:84:17286:5987	TGC(12) TGC(12) 	24			1	CN_053984	GAACAGCTCAAGGGTCTCACC	CN_038649	CTGAGATGCCTGCTGACTGG	TGC(12) TGC(12) 	24	1			4	4	5	1
545855_0049_FC61RLR:2:74:6789:16972	AACCCT(18) AACCCT(18) 	36			1	CN_004976	TTGCAGCTTCCCTGTTTTCC	CN_005967	AGTGTCCCTGGAGCTTTGGG	AACCCT(18) AACCCT(18) 	36	1			551	111	7	2
545855_0049_FC61RLR:2:70:8983:13317	AAAG(12) 	12			1	CN_048885	GATTTCCTTGCTTTATGGGG	CN_007221	TGATTTACAGCTTTTACATAGTCTTATTGG	AAAG(12) 	12	1			3	4	3	2
545855_0049_FC61RLR:2:52:12362:15825	TCC(18) TCC(18) 	36			1	CN_016035	TCTTCCCTCAGGCTTCCTCC	CN_012712	GTGACCACCTTGTTCCCTGG	TCC(18) TCC(18) 	36	1			2	1	1	1
545855_0049_FC61RLR:2:59:6713:11202	AACCCT(24) AACCCT(24) 	48			1	CN_070856	CGATTTCTGGCTGTGTCTCG	CN_060903	CAGTGTCCTTGTGGCTCTGG	AACCCT(24) AACCCT(24) 	48	1			30	174	20	5
545855_0049_FC61RLR:2:83:14010:2114	AACCCT(18) 	18			1	CN_087249	CAGCACATCCAAAACCTTGC	CN_043269	TTTCGCATCATCAGTGTCCC	AACCCT(18) 	18	1			4445	3476	8	271
545855_0049_FC61RLR:2:77:9968:1341	TGC(18) TGC(18) 	36			1	CN_077338	TGTATCCATCCCTGCCTTGG	CN_077784	CTCAGGAGGATGCACAGTGG	TGC(18) TGC(18) 	36	1			3	2	1	1
545855_0049_FC61RLR:2:2:13360:17487	TGC(12) 	12			1	CN_032423	GTGACAGCTCCTGGGAATGG	CN_014344	CACACAGGTAGCAAAGCCCC	TGC(12) 	12	1			1	1	1	1
545855_0049_FC61RLR:2:71:17384:5616	TCC(12) 	12			1	CN_078758	GTTCGTACTGCTCGACGCC	CN_059778	GACGCTCAAGGGTACATCCG	TCC(12) 	12	1			1	1	1	1
545855_0049_FC61RLR:2:79:5268:2296	TCC(12) 	12			1	CN_029574	GTGCATGCTGCCTCTTGG	CN_002578	TTGCCTTTTCTTTTGCAGCC	TCC(12) 	12	1			456	1073	80	19
545855_0049_FC61RLR:2:5:9646:8842	AAAAC(15) AAAAC(15) 	30			1	CN_010835	GCCGTATTTCCTTCATCATTAGG	CN_084403	GTCATGCTGTCCATCCATGC	AAAAC(15) AAAAC(15) 	30	1			1	1	1	1
545855_0049_FC61RLR:2:70:15171:3077	AACCCT(24) AACCCT(24) 	48			1	CN_081062	CTCTTCCTGCCAGGGTTAGG	CN_018136	CAACTTGGCATGCCTTTCG	AACCCT(24) AACCCT(24) 	48	1			256	1262	1	27
545855_0049_FC61RLR:2:84:16137:9589	TTC(12) 	12			1	CN_053864	AAAACATGGCGAAAGTGGC	CN_052762	GCGAGTGTGTGTGTTACGGC	TTC(12) 	12	1			1	1	1	1
545855_0049_FC61RLR:2:69:1382:14226	ACC(12) 	12			1	CN_078685	GCGCTACAGTTGTTCATTGTCC	CN_075825	TTTCCTGGAGTGGATTTCCG	ACC(12) 	12	1			483	560	106	55
545855_0049_FC61RLR:2:50:6513:15879	AGGG(12) 	12			1	CN_008692	CATCTTGTTCCTTTAAATGCGG	CN_019157	GCCACACTAAGGACATCCCC	AGGG(12) 	12	1			1	1	1	1
545855_0049_FC61RLR:2:65:7232:16675	TGC(12) 	12			1	CN_031558	GCTACTCTTTTGTCTACACCTGGG	CN_054871	CCAGCAGGAAGAAAGAACGG	TGC(12) 	12	1			138	159	26	19
545855_0049_FC61RLR:2:83:12842:12519	ATCAC(15) 	15			1	CN_016883	ACTGAAGAGAAGAAGATGACAAGGC	CN_025419	GACTCCTGATCTTGCCAGCC	ATCAC(15) 	15	1			1	1	1	1
545855_0049_FC61RLR:2:4:13201:18838	AAAC(20) AAAC(20) 	40			1	CN_049396	GGGTATTTCTCCTCTTTCAGCC	CN_085383	CCATTCCTTAATCATCTCAGGC	AAAC(20) AAAC(20) 	40	1			282	291	215	14
545855_0049_FC61RLR:2:66:10828:16285	AT(24) 	24			1	CN_045143	CTCAGTAAACGTAGGGCGGG	CN_041131	TTTTGGTCCCATCTCCTGC	AT(24) 	24	1			1	1	1	1
545855_0049_FC61RLR:2:80:16267:18132	TGGG(12) 	12			1	CN_015420	CCTTAAGTCCACGGACCAGC	CN_066685	CCAGTCTCTGCATCAGCAGC	TGGG(12) 	12	1			17	24	2	5
545855_0049_FC61RLR:2:67:10611:16196	ATT(15) ATT(15) 	30			1	CN_017488	TGCCCTACACCAAATTTCTGC	CN_076186	TCTTTGTCCAGCGGGTTACG	ATT(15) ATT(15) 	30	1			1	1	1	1
545855_0049_FC61RLR:2:58:16751:2341	TCC(15) 	15			1	CN_042179	AATCCTGTGGGATTTGGAGG	CN_046888	TTCCCTGGAGAGGAGGACG	TCC(15) 	15	1			2	1	1	1
545855_0049_FC61RLR:2:63:11183:2400	AGGG(12) 	12			1	CN_046997	GCAAAATTATGGTCCCCACC	CN_093077	CTGTTTAAAGTTGTAGGAAAGGGG	AGGG(12) 	12	1			3	1	1	1
545855_0049_FC61RLR:2:6:9431:7082	TCC(12) TCC(12) 	24			1	CN_047682	TTGCTGGATTAGCCTTTCGC	CN_001805	CTCTCCCGAATTGTGGTGC	TCC(12) 	12	1			4797	956	281	4
545855_0049_FC61RLR:2:51:5167:15782	TCTG(12) 	12			1	CN_042852	TGTGCTGCACTGAATTTGTAGC	CN_018039	CAGAACTGGCATGCACTGG	TCTG(12) 	12	1			2	4	2	2
545855_0049_FC61RLR:2:79:4844:13741	AAAT(12) 	12			1	CN_005865	CAAGCACAAGTGAGGTAGAAGGC	CN_049983	TCAGACCCTCATTCGTGTGC	AAAT(12) 	12	1			3	3	3	3
545855_0049_FC61RLR:2:52:12393:11660	AC(14) AC(14) 	28			1	CN_071073	AGCAAACCAGGGCAAAGC	CN_039315	ACTCTTTCAGATGGGCTGGG	AC(14) 	14	1			1	2	1	1
545855_0049_FC61RLR:2:54:1878:2061	AGGG(12) AGGG(12) 	24			1	CN_036819	GGGAAGGTAAATAAGTCAACGTGC	CN_018595	CAACCTCTGGCTTTGCTGC	AGGG(12) AGGG(12) 	24	1			1	1	1	1
545855_0049_FC61RLR:2:53:9672:4774	AAAT(12) 	12			1	CN_091635	TCCAATTTATGGTTCCTGTGTCC	CN_019333	CAAACTTTATTTAAGGAGAGTATGGATGC	AAAT(12) 	12	1			1	3	1	1
545855_0049_FC61RLR:2:6:4158:7306	AAAAC(15) 	15			1	CN_099135	TACCCGACCTATGCAAACGC	CN_001903	CCACCGTGACAGGGGTCC	AAAAC(15) 	15	1			1	1	1	1
545855_0049_FC61RLR:2:78:3510:5505	AAAG(12) AAAC(12) 	24			1	CN_020193	AAAGAAAGGAGCAAGGCTGC	CN_011608	AAATAAGACTGGTGGGGTTGG	AAAC(12) 	12	1			1	1	1	1
545855_0049_FC61RLR:2:50:7722:19714	AACCCT(18) AACCCT(18) 	36			1	CN_098549	GGTACATCCAAAGCCTTGCC	CN_076097	CCCTAAGCCGAGTTTGAGGC	AACCCT(18) 	18	1			23	998	13	1
545855_0049_FC61RLR:2:75:4440:18130	TCC(12) 	12			1	CN_073281	TTTAGCCAATCACCCCAAGG	CN_035912	TATCACCATGTCCCGCAGC	TCC(12) 	12	1			372	680	0	1
545855_0049_FC61RLR:2:57:1297:6738	AAGGC(15) AAGGC(15) 	30			1	CN_097221	AAAGCCAAGAGAGACAGCCC	CN_052297	AGCAGCAAGGAGAAGAGTGC	AAGGC(15) AAGGC(15) 	30	1			2	3	1	1
545855_0049_FC61RLR:2:2:16591:11243	TCC(12) TCC(12) 	24			1	CN_016238	TTTGGTTCAACGTCACCAGG	CN_096360	AAATTTCAAGGTCTGGTTGCC	TCC(12) TCC(12) 	24	1			6	2	2	2
545855_0049_FC61RLR:2:50:12553:19997	TCC(12) 	12			1	CN_061235	CATTAACTCAGAAGTCCAATCAGACC	CN_008967	TTTGATTGTTTTCCCCACCG	TCC(12) 	12	1			1	1	1	1
545855_0049_FC61RLR:2:82:6740:18231	AGGG(12) AGGG(12) 	24	AGGG 		1	CN_058026	CTGATAGCCTGGCCTGTCC	CN_017608	GCTCCTACATCTCCCCTTTGC	AGGG(12) AGGG(12) 	24	1	AGGG 		4	2	2	2
545855_0049_FC61RLR:2:65:3748:16018	AAAAC(15) 	15			1	CN_008575	CACTTTGCTTTTGCATGAAGG	CN_055156	CCTTATGAAAAGTGGCTCATGG	AAAAC(15) 	15	1			1	1	1	1
545855_0049_FC61RLR:2:5:8607:19022	TTC(12) TTC(12) 	24			1	CN_049418	CAAACTTCTGATAACCACAAAGCC	CN_049418	CAAACTTCTGATAACCACAAAGCC	TTC(12) TTC(12) 	24	1			2	2	2	1
545855_0049_FC61RLR:2:3:6257:9949	TCC(12) TCC(12) 	24			1	CN_019232	AATGTATTGGTTTTGCATGGC	CN_074016	TGGAAGTTTCCAGGAGGAGG	TCC(12) TCC(12) 	24	1			1	2	1	1
545855_0049_FC61RLR:2:79:8338:2222	ATGG(12) ATGG(12) 	24			1	CN_046500	AAAGGCAGTCAGGACATGGG	CN_017676	TGCATATAACCATGCTGAGGC	ATGG(12) ATGG(12) 	24	1			1	2	1	1
545855_0049_FC61RLR:2:4:9578:9516	TTC(24) 	24			1	CN_053998	TCTCAAGAAGGGCATCAGGG	CN_026509	ACGCAGAATTCTCAGACCCC	TTC(24) 	24	1			1295	1381	5	277
545855_0049_FC61RLR:2:2:16270:15451	AGGG(12) 	12			1	CN_035835	AGGCTGATGCCACCATCG	CN_002140	GGTAGCCTTCGGCAACGG	AGGG(12) 	12	1			10	34	1	1
545855_0049_FC61RLR:2:72:16156:18514	AGTG(12) AGTG(12) 	24			1	CN_085904	CCTGGCAGAACAAAACACTCC	CN_017646	TGGGAATGACCTTGGTTTCC	AGTG(12) AGTG(12) 	24	1			2	2	2	1
545855_0049_FC61RLR:2:70:1567:3383	TGC(12) TGC(12) 	24			1	CN_079513	CTTACAGCCTTGGGAAGGGG	CN_029393	GTGTTCTCTTAAACCCGGCG	TGC(12) TGC(12) 	24	1			12	741	7	8
545855_0049_FC61RLR:2:53:12405:19580	TGC(18) 	18			1	CN_024534	TTGTAAAGCTCGTGGTGCG	CN_028051	AGCTTGGGAGACCAGAGGC	TGC(18) 	18	1			1	1	1	1
545855_0049_FC61RLR:2:65:17233:4418	AAAG(12) 	12			1	CN_087532	GTGAGGTGGCTCTCCTCTGC	CN_054002	CTGCCTGGAACACTTCCTCC	AAAG(12) 	12	1			1	3	1	1
545855_0049_FC61RLR:2:81:1635:19606	AAAG(12) 	12			1	CN_053156	TGGGCAGGAATGGTTTATCC	CN_076262	TTCACTCTCTCCTCACAGTGATCC	AAAG(12) 	12	1			2	1	1	1
545855_0049_FC61RLR:2:1:19545:19684	TTCC(48) TTCC(32) 	80	TTCC 		1	CN_091928	CAGTTCAGGGGAGAGGAAGG	CN_087736	CTTCCTTGCTGCTGTTGTGC	TTCC(48) TTCC(32) 	80	1	TTCC 		2	1	1	1
[truncated: 10,572,357 more chars]
