# Supplementary material for: Rapid Microsatellite Identification from Illumina Paired-End Genomic Sequencing in Two Birds and a Snake
Source: PLoS One. 2012 Feb 14;7(2):e30953. doi: 10.1371/journal.pone.0030953 (PMC3279355; doi:10.1371/journal.pone.0030953)
Supplement: Dataset S4 — Potentially amplifiable loci output - Burmese python, Python molurus bivittatus (119k IPE dataset). This is a tab-delimited text file that can be readily imported into a spreadsheet. (TXT) [file pone.0030953.s004.txt]

readPairID	Motifs(bases)	Bases in all Motifs	Possible Extended	Possible Spanning	"Primers found (1=y,0=n)"	F Primer Name	Forward Primer	R Primer Name	Reverse Primer	Amplicon Motifs	Number motif bases in amplicon	Primers on sep reads	Extend with primers	Spand with primers	Occurances of Forward Primer in Reads	Occurances of Reverse Primer in Reads	Occurances of Amplifiable Primer Pair in Reads	Occurances of Amplifiable Primer Pair in PALs
ILLUMINA-545855_0001:1:7:121:114#0/	AT(12) AT(12) 	24			1	Pm_6019	TGCTCTCCCCATCTTTAAGC	Pm_2063	GATAACGAGAGCACCATTAAACC	AT(12) 	12	1			10	2	1	1
ILLUMINA-545855_0001:1:6:1610:766#0/	ATC(12) ATC(12) 	24	ATC 		1	Pm_6303	AATGTATGTCAGAGCATATGAATTAGC	Pm_2823	TTTTCCACAAAACTCACCACC	ATC(12) ATC(12) 	24	1	ATC 		1	1	1	1
ILLUMINA-545855_0001:1:7:30:1807#0/	AC(16) 	16			1	Pm_5049	GGAGTCAAACTGGACTTGAAGG	Pm_0694	TCTCAATGAAAGTGCAGGAGC	AC(16) 	16	1			1	1	1	1
ILLUMINA-545855_0001:1:6:1366:1709#0/	AGGG(28) 	28			1	Pm_6415	TGCCATCTCTGGGTAATTTGG	Pm_5871	CCTCACTGAAATAGAGGCAGGG	AGGG(28) 	28	1			1	1	1	1
ILLUMINA-545855_0001:1:6:1682:9#0/	AATG(44) AATG(12) AATG(24) AATG(12) 	92	AATG 		1	Pm_4751	TTGATATGGAGACAAGTGATGCC	Pm_3311	TCGAGATTGGGACAAAGTTCC	AATG(44) AATG(12) AATG(24) AATG(12) 	92	1	AATG 		1	1	1	1
ILLUMINA-545855_0001:1:7:117:402#0/	AATG(12) AATG(12) 	24			1	Pm_6007	TTGCTGGTGGAAGAGTTTGG	Pm_1815	AAAGGTGGTCTTCATCATGCC	AATG(12) AATG(12) 	24	1			1	2	1	1
ILLUMINA-545855_0001:1:6:1157:816#0/	AAAG(12) 	12			1	Pm_2437	TCAGCAGATAATTGTCTTTGAGGG	Pm_6386	CCACACTGCTTCCCATTAGC	AAAG(12) 	12	1			1	1	1	1
ILLUMINA-545855_0001:1:6:1680:1269#0/	ATATAC(18) ATATAC(18) 	36	ATATAC 		1	Pm_2622	GACTTGGCCATGTAGTTGCC	Pm_4352	AGGCAGTGATCCATGAAGGG	ATATAC(18) ATATAC(18) 	36	1	ATATAC 		1	56	1	1
ILLUMINA-545855_0001:1:6:1050:738#0/	AC(20) AC(20) 	40			1	Pm_3789	GGGAAGCAGAAATCAGCAGG	Pm_4096	TCCCTTAAGGCCACTTAGCG	AC(20) AC(20) 	40	1			2	2	2	1
ILLUMINA-545855_0001:1:6:1727:1878#0/	AGTG(12) 	12			1	Pm_1334	CCCAGGTAGAAAGCAAGGGG	Pm_6972	GTGTTACACACGCTGCTCCC	AGTG(12) 	12	1			6	2	1	1
ILLUMINA-545855_0001:1:6:905:1077#0/	AT(14) AT(14) 	28			1	Pm_4899	AACAATATAGTTCTTAAGAGTCTCAGTGG	Pm_1914	GAGAAAAGATTCCAAGGGAGG	AT(14) AT(14) 	28	1			1	1	1	1
ILLUMINA-545855_0001:1:6:1508:101#0/	AT(14) 	14			1	Pm_6075	GATGGTTAAAGATGGGGAGAGC	Pm_6487	TCTAGATGGTGGTTTGATGATGC	AT(14) 	14	1			98	4	2	1
ILLUMINA-545855_0001:1:6:1606:1486#0/	AACCCT(18) 	18			1	Pm_5746	AGTTTCCCGTGGTCCTTTGC	Pm_3678	AAACCCTATTCCCAGGCAGC	AACCCT(18) 	18	1			1	657	1	1
ILLUMINA-545855_0001:1:7:118:1850#0/	AGGG(12) 	12			1	Pm_4779	CTATGAACTCCCGAGCCACC	Pm_4386	AGTTGCGATTGCTGCTTGC	AGGG(12) 	12	1			1	1	1	1
ILLUMINA-545855_0001:1:6:1523:1324#0/	AATC(24) AATC(28) 	52	AATC 		1	Pm_0397	GAATTTCGGGTGGAATGTGG	Pm_1096	AAAGAACTGAAGCTGGAGGGG	AATC(24) AATC(28) 	52	1	AATC 		1	1	1	1
ILLUMINA-545855_0001:1:6:815:2016#0/	AACCCT(18) 	18			1	Pm_4764	GTTTTCCCATGCATTGTGCC	Pm_2362	GGAAAACCCTATTCCCAGGC	AACCCT(18) 	18	1			1057	1054	30	16
ILLUMINA-545855_0001:1:6:1443:548#0/	AACCCT(18) AACCCT(18) 	36			1	Pm_5334	ATTTGGGCCCTGACCTCC	Pm_3823	GACGCTTATAATCGCACCCC	AACCCT(18) 	18	1			1	433	1	1
ILLUMINA-545855_0001:1:6:1169:1653#0/	TGGG(12) TGGG(12) 	24			1	Pm_5282	GATCCTGTAGCCCTTGCAGC	Pm_1368	AATTCTCATAGATGGCCCCG	TGGG(12) TGGG(12) 	24	1			1	1	1	1
ILLUMINA-545855_0001:1:6:1207:638#0/	AGCC(12) 	12			1	Pm_4160	GGCCTGACATCAATCTTCCC	Pm_1113	TTATGAAGGCCAGGCTCAGG	AGCC(12) 	12	1			9	39	2	1
ILLUMINA-545855_0001:1:7:90:1982#0/	AC(38) AC(14) 	52	AC 		1	Pm_5941	TGTGTGTCTCTTTCTGGCACC	Pm_4557	TTTGCAGACTGGGAGTGAGG	AC(14) 	14	1	AC 		1	1	1	1
ILLUMINA-545855_0001:1:6:1427:1323#0/	ATGG(40) TTCC(28) 	68			1	Pm_3408	TTTTCAGAAAGTATGCCTGTTTGC	Pm_2603	CTTTCCCTCCCTTCTTTCCC	ATGG(40) 	40	1			1	1	1	1
ILLUMINA-545855_0001:1:6:1179:923#0/	AAAT(12) AAAT(12) 	24			1	Pm_1682	AGACTCCATTGAAGCTGGGC	Pm_4336	TGTCTGCTTATTCCCAAGATGC	AAAT(12) AAAT(12) 	24	1			2	1	2	1
ILLUMINA-545855_0001:1:7:60:516#0/	AACCCT(18) AACCCT(18) 	36			1	Pm_2362	GGAAAACCCTATTCCCAGGC	Pm_6014	GATCCTCTGCACAGAAGGGG	AACCCT(18) AACCCT(18) 	36	1			1054	382	8	29
ILLUMINA-545855_0001:1:6:864:398#0/	AATG(64) AATG(36) 	100	AATG 		1	Pm_5252	CAATAGGGATAGGCAATGGG	Pm_1216	GCATAAAATTTGCTGCTCCC	AATG(36) 	36	1	AATG 		2	1	2	1
ILLUMINA-545855_0001:1:6:1344:408#0/	AC(16) 	16			1	Pm_2290	GCTGAGGTCACTGGCTTGC	Pm_6847	AAACCCTTTCAAAGAAACAACTAGC	AC(16) 	16	1			1	1	1	1
ILLUMINA-545855_0001:1:6:1595:920#0/	TTCC(16) 	16			1	Pm_4200	CCAGGATGCAACCATTAGGG	Pm_2289	TGCTGAAAATCATCAGGGAGG	TTCC(16) 	16	1			1	1	1	1
ILLUMINA-545855_0001:1:7:81:651#0/	AT(14) AT(14) 	28			1	Pm_5020	GGGGAGAGCATCATCAAAGC	Pm_4818	CATCCTCTCCCGATCTTTTAACC	AT(14) AT(14) 	28	1			1519	1	1	1
ILLUMINA-545855_0001:1:6:961:216#0/	AATC(12) AATC(12) 	24			1	Pm_3145	TGGAGAAAATTTGTCTATTTGGTTGC	Pm_3126	TGGCCAAGCTGGAAGTCG	AATC(12) AATC(12) 	24	1			1	1	1	1
ILLUMINA-545855_0001:1:7:102:980#0/	AAC(12) AAC(12) 	24			1	Pm_1651	AACTGAGCAAACTCAGGGAGG	Pm_0607	CATGTCCAACTCTTCATGACCC	AAC(12) 	12	1			234	2	1	1
ILLUMINA-545855_0001:1:6:1535:1077#0/	AACCCT(18) 	18			1	Pm_3971	CCCTTTCTATGCAAAGCCCC	Pm_1315	GCCCTGACTTCAAGGAGGC	AACCCT(18) 	18	1			1	1010	1	1
ILLUMINA-545855_0001:1:6:1536:457#0/	AC(12) AC(18) 	30	AC 		1	Pm_6361	GGTTCCAACTCAATGCAACG	Pm_2240	GAGGGAAGATAAATCACATTACATGC	AC(12) AC(18) 	30	1	AC 		1	1	1	1
ILLUMINA-545855_0001:1:7:182:1822#0/	TTCC(12) TTCC(12) 	24			1	Pm_4223	AAGTTGACCTGGGAAATGGG	Pm_2286	TGATATCTGGGTGCATCTACCG	TTCC(12) TTCC(12) 	24	1			1	1	1	1
ILLUMINA-545855_0001:1:6:1515:273#0/	AT(12) AT(12) 	24			1	Pm_0681	GAGAGCATCATCAAACCACC	Pm_3124	TGCTCTCCCCATCTTTAACC	AT(12) AT(12) 	24	1			1245	509	54	8
ILLUMINA-545855_0001:1:7:101:1910#0/	TTCC(32) TTCC(32) 	64			1	Pm_6166	AGGCAAGGACGTACGGAGG	Pm_5253	TCCTCTCTTCTATCTAGCAACCCC	TTCC(32) 	32	1			1	1	1	1
ILLUMINA-545855_0001:1:6:1575:1915#0/	AGGG(12) 	12			1	Pm_5111	CTCTCTTCAGGCTTTTGCCC	Pm_4766	TTCAGGGACAAAAGTGAGGG	AGGG(12) 	12	1			1	1	1	1
ILLUMINA-545855_0001:1:6:955:602#0/	AC(12) 	12			1	Pm_0246	GACAAGTAGGAGGCTTGGGG	Pm_3048	CAGAGGCAAGAACCCTCTCC	AC(12) 	12	1			1	1	1	1
ILLUMINA-545855_0001:1:6:1687:1720#0/	ATGG(12) 	12			1	Pm_4025	TCATTTGTGCCTCAAGTGGG	Pm_6012	ACATTGCCACTGTAACTGAGTCC	ATGG(12) 	12	1			1	2	1	1
ILLUMINA-545855_0001:1:6:1717:712#0/	AACCCT(18) AACCCT(18) 	36			1	Pm_6830	ACTTATTTTGGAGCGTGGGC	Pm_1315	GCCCTGACTTCAAGGAGGC	AACCCT(18) AACCCT(18) 	36	1			464	1010	22	20
ILLUMINA-545855_0001:1:6:1435:1325#0/	AACCCT(18) AACCCT(18) 	36			1	Pm_1796	GGGTGCGATTATATGCGTCC	Pm_2362	GGAAAACCCTATTCCCAGGC	AACCCT(18) AACCCT(18) 	36	1			1	1054	1	1
ILLUMINA-545855_0001:1:6:1266:1264#0/	TGCC(12) TGCC(12) 	24			1	Pm_5965	TTGAAATGGCTTTCTGTGCG	Pm_0003	AATGACATCCGGGACAGAGC	TGCC(12) TGCC(12) 	24	1			1	1	1	1
ILLUMINA-545855_0001:1:7:135:872#0/	ACC(15) 	15			1	Pm_4660	GTCCTGGAGAAGTTCCTGGG	Pm_0726	CAAATCACAATGCCCACCC	ACC(15) 	15	1			1	1	1	1
ILLUMINA-545855_0001:1:6:1199:1307#0/	TTCC(20) TTCC(28) 	48			1	Pm_6180	CCAGACATGGTGCAGAAAGC	Pm_5240	TGGCTCTTTGTGTGTCCTGG	TTCC(20) TTCC(28) 	48	1			1	1	1	1
ILLUMINA-545855_0001:1:6:1430:141#0/	AACCCT(18) 	18			1	Pm_3823	GACGCTTATAATCGCACCCC	Pm_2855	AAGCGTCCAGTTGGATTTGG	AACCCT(18) 	18	1			433	31	0	1
ILLUMINA-545855_0001:1:6:1747:1960#0/	AAAAAG(18) 	18			1	Pm_3443	CCTTGAACTGGAGGGAAACG	Pm_3560	CAAGGTAATTGCCATCCTGG	AAAAAG(18) 	18	1			1	1	1	1
ILLUMINA-545855_0001:1:6:1571:1806#0/	AAAT(12) 	12			1	Pm_3042	CAGGAAAGACTCTGGGAGGC	Pm_3302	GGTTTCTTCGGTGACCTGC	AAAT(12) 	12	1			1	1	1	1
ILLUMINA-545855_0001:1:7:21:301#0/	AGGG(16) TTCC(12) 	28			1	Pm_6956	GGAAGGTAGGGAAGCACCC	Pm_2930	TCCTAATACCATTCTTAATTCCTTCC	AGGG(16) TTCC(12) 	28	1			1	1	1	1
ILLUMINA-545855_0001:1:6:1431:1905#0/	AT(12) AT(12) 	24			1	Pm_6162	TGGTTAAAGATGGGGAGAGC	Pm_4954	TCTATATGGTGGTTTGATGATGC	AT(12) AT(12) 	24	1			513	59	52	4
ILLUMINA-545855_0001:1:6:1584:15#0/	AAAT(12) AAAT(12) 	24			1	Pm_0679	ATGAAGAGTAATTTGGTCCGGC	Pm_5695	CCATCATTCTCCCACATTGC	AAAT(12) 	12	1			2	1	2	1
ILLUMINA-545855_0001:1:6:880:434#0/	ACC(12) ACC(12) 	24			1	Pm_4579	CTGGGCCTCTACTTCAACCC	Pm_3180	CTTGAACTCCCTCCACCTGC	ACC(12) ACC(12) 	24	1			1	1	1	1
ILLUMINA-545855_0001:1:6:1683:138#0/	AAAT(12) 	12			1	Pm_1377	ACACGGGACAGTCAATCACC	Pm_0423	TATCCTGCTGTGGGCTATGC	AAAT(12) 	12	1			1	1	1	1
ILLUMINA-545855_0001:1:6:1376:914#0/	TGC(42) TGC(33) 	75	TGC 		1	Pm_5651	TCCATAGAAGAGATAAAAGGCTGC	Pm_3877	AACTGAGCTGTTGGCCTGG	TGC(42) TGC(33) 	75	1	TGC 		1	1	1	1
ILLUMINA-545855_0001:1:6:983:1495#0/	AAAT(12) 	12			1	Pm_6466	AATGTGAATCAGGATGCTTAATGG	Pm_2419	GCAGAGTCAGCTTCAATCAGAGC	AAAT(12) 	12	1			1	1	1	1
ILLUMINA-545855_0001:1:6:1593:480#0/	AAAT(16) 	16			1	Pm_1404	GCCTAGGATCATTATGAGAGAGACG	Pm_6127	TTTGGAGCACTAAAATTTGGATACC	AAAT(16) 	16	1			1	1	1	1
ILLUMINA-545855_0001:1:7:163:1047#0/	TGGG(12) 	12			1	Pm_5598	GCAAGTGCAGTGAGACGTGG	Pm_2136	CACTGGCCACCCACATACC	TGGG(12) 	12	1			1	1	1	1
ILLUMINA-545855_0001:1:6:1240:1683#0/	TTCC(36) TTCC(28) 	64	TTCC 		1	Pm_2686	TGCCATTCCATAAAATCCTTCC	Pm_2844	GTGAGGGAAATTCAATGGAGC	TTCC(36) TTCC(28) 	64	1	TTCC 		1	1	1	1
ILLUMINA-545855_0001:1:6:1136:667#0/	AAAT(12) 	12			1	Pm_0910	ATCCACTTTGAGTGCGGTGG	Pm_6155	CTTTTCTATGTGTGTCATGATGTTGC	AAAT(12) 	12	1			1	1	1	1
ILLUMINA-545855_0001:1:6:1093:1803#0/	TTCCC(45) AGGG(12) AAAGG(15) 	72			1	Pm_7021	TGGGAACTAAGCAAGACAATGC	Pm_4421	TCCTTTCCCTCCCTTTCCC	TTCCC(45) AGGG(12) 	57	1			1	1	1	1
ILLUMINA-545855_0001:1:6:846:1491#0/	AT(14) AT(14) 	28			1	Pm_5716	TGGGGAGACCATCAATAAACC	Pm_2277	TGCTCTCCCAATCTTTTAGCC	AT(14) AT(14) 	28	1			71	104	26	3
ILLUMINA-545855_0001:1:7:101:376#0/	TCTG(20) 	20			1	Pm_3630	TCCAGATGTTTTGAGATGGTGG	Pm_2904	GGTGCCAGTAATTTTCACTAATTCC	TCTG(20) 	20	1			1	1	1	1
ILLUMINA-545855_0001:1:6:1397:1939#0/	TTCC(60) TTCC(32) 	92			1	Pm_4354	CTGTTCCATTTTAATTTATGGTTTGG	Pm_2299	TATGCTTTGTCCGTCCTTCC	TTCC(60) TTCC(32) 	92	1			1	1	1	1
ILLUMINA-545855_0001:1:6:1079:288#0/	AACCCT(18) 	18			1	Pm_5157	TCTGTGCAGAGGATCATGGG	Pm_4569	TGTGGGCACTGACTTCAAGG	AACCCT(18) 	18	1			435	9	5	4
ILLUMINA-545855_0001:1:6:1478:1239#0/	AATC(28) ATGG(12) 	40			1	Pm_1515	AGTTAGGGACAGATCATCATGG	Pm_3936	GTGGTGATGTCAGGTTTTGG	AATC(28) ATGG(12) 	40	1			4	1	1	1
ILLUMINA-545855_0001:1:7:16:395#0/	AACCCT(18) 	18			1	Pm_3823	GACGCTTATAATCGCACCCC	Pm_1315	GCCCTGACTTCAAGGAGGC	AACCCT(18) 	18	1			433	1010	25	32
ILLUMINA-545855_0001:1:6:1049:899#0/	TGC(12) TCC(12) TCC(15) TCC(15) 	54			1	Pm_0339	CAGCAGCAGCTGAGGAGG	Pm_4781	GAAATTATCAAACATCCTGAGAATTAGC	TCC(12) TCC(15) TCC(15) 	42	1			1	1	1	1
ILLUMINA-545855_0001:1:7:15:74#0/	AAAT(12) AAAT(12) AAAT(12) 	36			1	Pm_0703	TGTTGTATGCTGCCCAGAGC	Pm_6125	TGAGACCCCTCTCTTCATTGC	AAAT(12) AAAT(12) 	24	1			1	1	1	1
ILLUMINA-545855_0001:1:6:1653:555#0/	TTCC(12) TCC(12) TTCC(12) TTCC(16) 	52			1	Pm_5985	GAGAGGGACAGAGACATGAAGG	Pm_2593	CCTGTCTGCCCTTCTTCC	TCC(12) TTCC(12) 	24	1			2	1	1	1
ILLUMINA-545855_0001:1:6:1098:1973#0/	TCTG(24) TCTG(24) 	48	TCTG 		1	Pm_5152	CAAGAGGACCAGGACCATCC	Pm_2769	CTTGGTGGCTTTTCCAGAGC	TCTG(24) TCTG(24) 	48	1	TCTG 		1	1	1	1
ILLUMINA-545855_0001:1:6:1062:1322#0/	AC(12) 	12			1	Pm_1811	GCATCCCACATCTACTAGACCG	Pm_6457	AAATTAGATAACATTTCCAGGATGAGC	AC(12) 	12	1			1	1	1	1
ILLUMINA-545855_0001:1:6:1554:153#0/	AACCCT(18) 	18			1	Pm_1315	GCCCTGACTTCAAGGAGGC	Pm_4950	GACCGGACGCTTATAATGGC	AACCCT(18) 	18	1			1010	17	0	2
ILLUMINA-545855_0001:1:6:1504:1897#0/	AACCCT(18) 	18			1	Pm_2970	AAAGCCTATTCCCAGGCAGC	Pm_3050	AAGTTTAGCTTCCCGTGGTCC	AACCCT(18) 	18	1			18	419	2	2
ILLUMINA-545855_0001:1:6:1002:1829#0/	AAAG(12) AAC(24) 	36			1	Pm_6721	GAACCTTCATCCCTTTTATATGTGC	Pm_5496	CAATAATATCAACAAATGGAATGGC	AAAG(12) 	12	1			1	1	1	1
ILLUMINA-545855_0001:1:6:1534:297#0/	AGGG(12) 	12			1	Pm_3374	CAAGATTTGCAAGCTTGTCTCC	Pm_6157	TCCATCCACAATCATCACCC	AGGG(12) 	12	1			1	1	1	1
ILLUMINA-545855_0001:1:6:1693:1418#0/	AAAT(12) 	12			1	Pm_2559	CATGGAGTTGCTGTTGTGGG	Pm_3998	ACAAGTGCCTACAATTTTCTCAAGC	AAAT(12) 	12	1			1	1	1	1
ILLUMINA-545855_0001:1:7:146:1220#0/	AAAT(12) 	12			1	Pm_7045	TTGTTGCTTTGTGGAGGGG	Pm_0442	TGTGGGTTCAGTGCTGTTGC	AAAT(12) 	12	1			1	1	1	1
ILLUMINA-545855_0001:1:6:985:510#0/	ATGG(32) 	32			1	Pm_5538	CTCCTTCCTCTTCGGCGG	Pm_5860	CAACACGCTCATCCCGTACC	ATGG(32) 	32	1			1	1	1	1
ILLUMINA-545855_0001:1:6:1634:223#0/	AAAT(12) AAAT(12) 	24	AAAT 		1	Pm_2095	TTTTATATGATTTCCTATGGCTTGG	Pm_3182	GCAGTCTTGTGGTTTTCTAATCC	AAAT(12) 	12	1	AAAT 		2	2	2	1
ILLUMINA-545855_0001:1:6:885:789#0/	AT(12) 	12			1	Pm_3770	AACATCTATATATGGTGAAAAGATTGGG	Pm_6484	TGGTTTATTGATGCTCTCCCC	AT(12) 	12	1			1	249	1	1
ILLUMINA-545855_0001:1:6:1593:1777#0/	AAAAAG(18) AAAAAG(18) TGGG(12) 	48			1	Pm_1308	GCTATCCTGTCAAACCTGAAAACC	Pm_6991	TGTTTTGTACCTGATAGAGGGGC	AAAAAG(18) AAAAAG(18) 	36	1			1	1	1	1
ILLUMINA-545855_0001:1:6:1242:262#0/	AC(26) AC(26) 	52			1	Pm_6957	ACAGGCAGTCTTGCCAAAGG	Pm_0796	CTGGAGGATGGCTCAGTGC	AC(26) AC(26) 	52	1			1	1	1	1
ILLUMINA-545855_0001:1:6:993:1159#0/	AACCCT(18) 	18			1	Pm_3678	AAACCCTATTCCCAGGCAGC	Pm_1080	CTTTGCATAGAAAGGGTGCG	AACCCT(18) 	18	1			657	1	0	1
ILLUMINA-545855_0001:1:6:1350:328#0/	ACC(18) ACC(18) 	36			1	Pm_4130	AAGGTCAGGATGGAAGCAGC	Pm_5274	AGCCTCTTTCTGTGGCATGG	ACC(18) ACC(18) 	36	1			1	1	1	1
ILLUMINA-545855_0001:1:6:1291:989#0/	AGTG(12) 	12			1	Pm_1741	GGGCTGTGTGTCTTGTCTGC	Pm_2975	ATGTTACACACGCTGCTCCC	AGTG(12) 	12	1			1	1	1	1
ILLUMINA-545855_0001:1:6:844:412#0/	AC(12) AC(18) 	30	AC 		1	Pm_2422	GAAAATAAGGCAGACGTGGC	Pm_6182	TCAGATAAGTTCCTTTTCTCATTATTGC	AC(12) AC(18) 	30	1	AC 		2	1	2	1
ILLUMINA-545855_0001:1:6:1589:1433#0/	AGGG(12) 	12			1	Pm_0504	CAAGTCTGAATGCGCTTCCC	Pm_2253	GAGCTGCTACCAAGACAACGG	AGGG(12) 	12	1			3	1	1	1
ILLUMINA-545855_0001:1:6:1280:813#0/	ATAC(28) 	28	ATAC 		1	Pm_4534	TTCTGATGAACCTGCAATAATCC	Pm_2300	GCTTTGTGTGAGATAGGCGG	ATAC(28) 	28	1	ATAC 		1	1	1	1
ILLUMINA-545855_0001:1:6:1528:68#0/	AT(14) 	14			1	Pm_6971	TTGGGAGAGCATCAATAAACC	Pm_5809	TGCTCACCCCATCTTTAACC	AT(14) 	14	1			210	11	4	2
ILLUMINA-545855_0001:1:6:979:1168#0/	ATC(33) 	33			1	Pm_2150	CTGCCTAGCCTCACCATGC	Pm_0902	AAAGGTCAGGTGGTCAACAGC	ATC(33) 	33	1			1	1	1	1
ILLUMINA-545855_0001:1:6:833:318#0/	ATT(12) ATT(12) 	24			1	Pm_6585	TGAGGCAGATTTACCCTTTGC	Pm_7007	AACAGAGCACCACCTCCTCC	ATT(12) ATT(12) 	24	1			1	1	1	1
ILLUMINA-545855_0001:1:6:1306:222#0/	AT(12) AT(12) 	24			1	Pm_4227	TATATATATGGTTAAAAGATGAGGAGAGC	Pm_3289	AGATGGTGGTTTGATGATGC	AT(12) 	12	1			4	107	2	2
ILLUMINA-545855_0001:1:6:1726:1826#0/	AACCCT(18) 	18			1	Pm_2362	GGAAAACCCTATTCCCAGGC	Pm_3050	AAGTTTAGCTTCCCGTGGTCC	AACCCT(18) 	18	1			1054	419	0	33
ILLUMINA-545855_0001:1:7:19:403#0/	AT(12) 	12			1	Pm_1942	TGGTTAAAAGATTGGGAGAGC	Pm_6967	CATCTATATATATCATGGTTTGTTGATGC	AT(12) 	12	1			204	55	38	1
ILLUMINA-545855_0001:1:6:1775:56#0/	AGGT(16) 	16			1	Pm_2510	CGCCCACCTTATAGTGCCC	Pm_3743	CAAAAGGGTTTATGCCAGCC	AGGT(16) 	16	1			1	1	1	1
ILLUMINA-545855_0001:1:6:1710:1881#0/	TTCC(12) AAAGG(15) 	27			1	Pm_4358	AGAAGATTTGTTTGGTCGGC	Pm_5469	GCAATGGTAAGAGGAAATAGAGG	TTCC(12) AAAGG(15) 	27	1			1	1	1	1
ILLUMINA-545855_0001:1:6:1437:330#0/	AC(16) AC(16) 	32			1	Pm_0459	TGAGCTTAAAGCCTACAAATGC	Pm_6752	AAAATCACGGTTTCTAGATCGG	AC(16) 	16	1			2	1	1	1
ILLUMINA-545855_0001:1:7:105:1396#0/	ATC(33) ATC(12) 	45	ATC 		1	Pm_1792	TCAAGTGCTCCAAGGGTAGC	Pm_3903	TGGTGTCCAAGTGGTGTTCC	ATC(33) ATC(12) 	45	1	ATC 		1	1	1	1
ILLUMINA-545855_0001:1:6:853:1055#0/	AAAC(12) 	12			1	Pm_6270	TTAGATGGGAAACCACCAGG	Pm_4736	CACAACCAGGTTTTCTTGGC	AAAC(12) 	12	1			1	1	1	1
ILLUMINA-545855_0001:1:6:958:1265#0/	AACCCT(18) AACCCT(18) 	36			1	Pm_6830	ACTTATTTTGGAGCGTGGGC	Pm_0285	ATTTAGGGAAGCTGCCTGGG	AACCCT(18) 	18	1			464	643	315	2
ILLUMINA-545855_0001:1:7:80:33#0/	AACCCT(18) 	18			1	Pm_1587	GGCCGTGACTTCAAGGAGG	Pm_1972	TCTATGCAAAGGACCACGGG	AACCCT(18) 	18	1			16	409	1	1
ILLUMINA-545855_0001:1:6:1445:1325#0/	TTCC(36) TTCC(20) 	56			1	Pm_4361	TGAACATGTGGAAGGTTGAAGG	Pm_3591	TGCTTGATCACTGTTGGTTCC	TTCC(20) 	20	1			1	1	1	1
ILLUMINA-545855_0001:1:6:1658:1907#0/	AT(14) 	14			1	Pm_5440	CATCTATATATGGCTAAAAGATTGGG	Pm_6198	GTGGTTTAATGATTCTCTCCCC	AT(14) 	14	1			89	32	6	1
ILLUMINA-545855_0001:1:7:186:911#0/	AAAC(12) 	12			1	Pm_1169	ACAAGCCAGCAACCTCTGC	Pm_0899	TTAGGAAATCTGTTCACAGGGC	AAAC(12) 	12	1			1	2	1	1
ILLUMINA-545855_0001:1:6:1089:1200#0/	AATC(12) 	12			1	Pm_5436	GCTATTAAAGAAGGGGAGGCG	Pm_1346	TGCTCTCTTATTGGGACCTGC	AATC(12) 	12	1			1	1	1	1
ILLUMINA-545855_0001:1:6:1322:92#0/	AAAT(12) AAAT(12) 	24			1	Pm_5648	TTCAATGGAAATGCAACTTGG	Pm_0485	TTCTTGCGTCCAAACTGAGG	AAAT(12) AAAT(12) 	24	1			1	1	1	1
ILLUMINA-545855_0001:1:6:1379:1841#0/	AACCCT(18) 	18			1	Pm_1315	GCCCTGACTTCAAGGAGGC	Pm_6318	TTCTATGCAAAGGACCACGG	AACCCT(18) 	18	1			1010	408	4	35
ILLUMINA-545855_0001:1:6:1166:1385#0/	ATAC(12) ATAC(12) 	24			1	Pm_6045	GGCCGAAATGATAAAGGTGG	Pm_1467	TTGCTTACCCCAAAAGACTACG	ATAC(12) ATAC(12) 	24	1			1	1	1	1
ILLUMINA-545855_0001:1:6:1078:1791#0/	TGC(15) TGC(15) ATC(36) 	66			1	Pm_5902	GGAGGAGGAAGAACAGCAGC	Pm_6212	TGATGATGATTTACATACCCAGTACC	TGC(15) TGC(15) 	30	1			2	2	1	1
ILLUMINA-545855_0001:1:6:1440:1979#0/	AATG(16) ATTTT(25) 	41			1	Pm_5374	ACTTGTTTGAAATGGGTGGC	Pm_1375	TTTTATATGTATTTGCTGTCTGACTCC	AATG(16) 	16	1			1	1	1	1
ILLUMINA-545855_0001:1:6:1655:495#0/	AATC(16) 	16			1	Pm_6636	CTGCGTCCCACTTGTACAGC	Pm_2698	TGAGATGACAATGACTTGATGGC	AATC(16) 	16	1			1	1	1	1
ILLUMINA-545855_0001:1:6:1469:356#0/	AACCCT(18) 	18			1	Pm_2970	AAAGCCTATTCCCAGGCAGC	Pm_0108	AGTTTAGCTGCCCGTGTTCC	AACCCT(18) 	18	1			18	17	1	1
ILLUMINA-545855_0001:1:6:1083:175#0/	ATGG(16) ATCT(36) 	52			1	Pm_4019	ATAGGTACATGAATAGAAATGAAGCC	Pm_1847	CCTCTCCATAAACACACCTTCC	ATGG(16) ATCT(36) 	52	1			1	1	1	1
ILLUMINA-545855_0001:1:6:893:1367#0/	AAAG(12) AAAG(12) 	24			1	Pm_5350	GCTCTGTTAGATGCCGATGG	Pm_2179	CTTGTCCAGGCAGTCACAGG	AAAG(12) AAAG(12) 	24	1			1	1	1	1
ILLUMINA-545855_0001:1:6:1572:655#0/	TTCC(12) 	12			1	Pm_5906	GGACAATTCCTGCACCATCC	Pm_5225	CCATATCTTGACGGAACCAGG	TTCC(12) 	12	1			1	1	1	1
ILLUMINA-545855_0001:1:6:988:33#0/	AACCCT(18) 	18			1	Pm_1006	CTTGACTTCAAGGAGGCCG	Pm_5157	TCTGTGCAGAGGATCATGGG	AACCCT(18) 	18	1			39	435	3	3
ILLUMINA-545855_0001:1:6:1036:1918#0/	AAGC(12) AAGC(12) 	24			1	Pm_4021	ACCTTGCCAGGACATGAAGG	Pm_2666	ACCCTAACCAAACTGGGTGG	AAGC(12) AAGC(12) 	24	1			1	1	1	1
ILLUMINA-545855_0001:1:6:1586:1280#0/	TCC(12) TCC(12) 	24			1	Pm_4522	GGAAACCAAGGTCCTCCTCC	Pm_0501	TTTGTAGCTCCTTCTGGCCC	TCC(12) TCC(12) 	24	1			1	1	1	1
ILLUMINA-545855_0001:1:6:952:243#0/	ATGG(20) ATGG(24) 	44	ATGG 		1	Pm_0642	CCAAGGGAAGGACAGAATGG	Pm_4494	GGCCTCAAGAGTTAATCTGTTTCC	ATGG(20) ATGG(24) 	44	1	ATGG 		1	1	1	1
ILLUMINA-545855_0001:1:6:863:723#0/	TGGG(12) 	12			1	Pm_2750	CATGTAACTGAGAATCAAATATGCCC	Pm_0455	TTCCCATAAAATACCCATCTTGC	TGGG(12) 	12	1			1	1	1	1
ILLUMINA-545855_0001:1:6:1763:541#0/	AAAT(12) 	12			1	Pm_4910	AAAACATTAAATCAAGAGCCAGCC	Pm_6282	GGGGTCAGTATGATTTTAAGGGC	AAAT(12) 	12	1			1	1	1	1
ILLUMINA-545855_0001:1:6:884:516#0/	AACCCT(18) 	18			1	Pm_2362	GGAAAACCCTATTCCCAGGC	Pm_6014	GATCCTCTGCACAGAAGGGG	AACCCT(18) 	18	1			1054	382	8	29
ILLUMINA-545855_0001:1:6:1488:1602#0/	AGGGGT(30) ACCTCT(36) ACCTCT(24) 	90	ACCTCT 		1	Pm_3991	TCCATCTGAGAGAGTGACTGCC	Pm_6831	AGGACAGTGATGTTCTAGTCCCC	ACCTCT(24) 	24	1	ACCTCT 		2	1	2	1
ILLUMINA-545855_0001:1:6:1634:468#0/	ATAC(16) ATAC(16) ATAC(16) ATAC(16) 	64			1	Pm_2304	TTATTCTTGTAAGCTGCCCGC	Pm_1521	TTTTCCTATGTCAGGAATCTATATTGG	ATAC(16) ATAC(16) ATAC(16) ATAC(16) 	64	1			1	1	1	1
ILLUMINA-545855_0001:1:6:833:431#0/	AT(14) AT(14) 	28			1	Pm_0681	GAGAGCATCATCAAACCACC	Pm_4020	TGATTCTCTCCCCATATTTAACC	AT(14) AT(14) 	28	1			1245	17	1	1
ILLUMINA-545855_0001:1:7:16:512#0/	ATCT(12) ATCT(60) 	72			1	Pm_0356	TGACTTTAGACCCACCACTTCC	Pm_6256	TAGATAGATTTCTCTCCCTCCTCC	ATCT(12) 	12	1			1	2	1	1
ILLUMINA-545855_0001:1:6:1666:153#0/	AAAT(12) TC(14) 	26			1	Pm_0346	CCAGAGTCACCCTCTGGGG	Pm_5432	AGATCCGGATTCTGATCAACG	AAAT(12) TC(14) 	26	1			5	1	1	1
ILLUMINA-545855_0001:1:6:1137:975#0/	TC(14) TC(14) 	28			1	Pm_0164	CCTCTTCTTCAAGTGTGAACATGC	Pm_6052	GCCTAAGGAAACATGGTGAAAGG	TC(14) TC(14) 	28	1			1	1	1	1
ILLUMINA-545855_0001:1:7:38:1401#0/	AACCCT(18) 	18			1	Pm_3823	GACGCTTATAATCGCACCCC	Pm_3118	GACCCTGACTTCAAGGAGGC	AACCCT(18) 	18	1			433	12	1	1
ILLUMINA-545855_0001:1:7:144:533#0/	AACCCT(18) 	18			1	Pm_4764	GTTTTCCCATGCATTGTGCC	Pm_2362	GGAAAACCCTATTCCCAGGC	AACCCT(18) 	18	1			1057	1054	30	16
ILLUMINA-545855_0001:1:7:180:1988#0/	AAGC(12) 	12			1	Pm_3842	TGCTGAGGTTGAGAAACACTGC	Pm_6549	ATTGATTGTGGTACGCTGCC	AAGC(12) 	12	1			8	1	1	1
ILLUMINA-545855_0001:1:7:141:1197#0/	TTCC(16) TTCC(12) TTCC(36) 	64			1	Pm_4267	TGCTTGTGGGAAGGTGGC	Pm_3517	TTTATGCTCCCCTCCACCC	TTCC(16) TTCC(12) 	28	1			3	1	1	1
ILLUMINA-545855_0001:1:6:1730:151#0/	AAAT(24) AAAT(12) 	36	AAAT 		1	Pm_2115	TGGAAAACCTATTCAGTGACACG	Pm_3143	TTGGAAAGTGTTGGAAAGGC	AAAT(12) 	12	1	AAAT 		2	1	2	1
ILLUMINA-545855_0001:1:6:1669:791#0/	ATGG(12) 	12			1	Pm_3464	TTAGCATTTGGAAGGGAGGG	Pm_6265	AGAGAAAATGTAAGTTGGGAGTGC	ATGG(12) 	12	1			1	1	1	1
ILLUMINA-545855_0001:1:6:1112:115#0/	ACTGT(20) 	20			1	Pm_1940	TTGCCCTGTCTTCATTTACTGC	Pm_0588	CTGGGAAAAGAAAGGCGAGC	ACTGT(20) 	20	1			1	1	1	1
ILLUMINA-545855_0001:1:6:879:417#0/	AGCC(12) 	12			1	Pm_6751	AGGCTCAGGGAGCTAAGCG	Pm_3573	GAATCTCCCCAGACTGAACCC	AGCC(12) 	12	1			1	2	1	1
ILLUMINA-545855_0001:1:6:1240:1449#0/	AACCCT(18) AACCCT(18) 	36			1	Pm_2362	GGAAAACCCTATTCCCAGGC	Pm_6014	GATCCTCTGCACAGAAGGGG	AACCCT(18) AACCCT(18) 	36	1			1054	382	8	29
ILLUMINA-545855_0001:1:6:1758:1988#0/	AACCCT(18) 	18			1	Pm_1315	GCCCTGACTTCAAGGAGGC	Pm_5157	TCTGTGCAGAGGATCATGGG	AACCCT(18) 	18	1			1010	435	16	12
ILLUMINA-545855_0001:1:6:994:943#0/	AAAC(12) 	12			1	Pm_4571	GGCACCCACACTAAACATTGC	Pm_6356	TTCTGCTTCTCTTTGCTTGGC	AAAC(12) 	12	1			1	1	1	1
ILLUMINA-545855_0001:1:6:1338:1156#0/	TC(22) 	22			1	Pm_5855	GTAGTTGTGCTGCCTGGTGC	Pm_3257	GGAATCTGAAGATCCTGAGGG	TC(22) 	22	1			1	1	1	1
ILLUMINA-545855_0001:1:7:111:940#0/	AACCCT(18) 	18			1	Pm_1315	GCCCTGACTTCAAGGAGGC	Pm_3823	GACGCTTATAATCGCACCCC	AACCCT(18) 	18	1			1010	433	25	32
ILLUMINA-545855_0001:1:6:1300:1126#0/	TCTG(12) ACTGT(15) 	27			1	Pm_6851	TGGTAAAATAAAATGTAAACCTCCCC	Pm_3450	CAACCAGAGTCACGGAATGG	TCTG(12) ACTGT(15) 	27	1			1	6	1	1
ILLUMINA-545855_0001:1:6:1609:1421#0/	AC(12) 	12			1	Pm_5892	GCAGAAACTGATGGAAACAAAGC	Pm_3910	CAGCATTTTAAAACAAATTCCACG	AC(12) 	12	1			1	1	1	1
ILLUMINA-545855_0001:1:6:1703:1819#0/	TCC(18) TC(12) TCC(18) TC(12) 	60			1	Pm_6175	ACAGAAATCAGACTGCCTGC	Pm_3784	GGATTTAAAACCTGTTGGGG	TCC(18) TC(12) TCC(18) TC(12) 	60	1			1	1	1	1
ILLUMINA-545855_0001:1:6:1013:1074#0/	TGGG(12) TGGG(12) 	24			1	Pm_3935	GGTTCTGCCTGAAATCCTCG	Pm_5194	GACATTTTGTGAGCGCATCC	TGGG(12) TGGG(12) 	24	1			1	1	1	1
ILLUMINA-545855_0001:1:6:1252:1211#0/	AACCCT(18) AACCCT(18) 	36			1	Pm_2362	GGAAAACCCTATTCCCAGGC	Pm_1315	GCCCTGACTTCAAGGAGGC	AACCCT(18) AACCCT(18) 	36	1			1054	1010	27	10
ILLUMINA-545855_0001:1:6:1593:1532#0/	TTCCC(15) 	15			1	Pm_5669	GCATGCATCGTAACAGGTCC	Pm_3467	AAGCATAATTTCAGCAGCATTCC	TTCCC(15) 	15	1			1	2	1	1
ILLUMINA-545855_0001:1:6:821:1547#0/	ATC(21) ATC(21) 	42			1	Pm_6659	TCCAAGTAACACTGCCTTTTGC	Pm_6695	CAAAATACTTGTGTCTCCCCACC	ATC(21) ATC(21) 	42	1			1	1	1	1
ILLUMINA-545855_0001:1:6:1147:1012#0/	TTCCTC(18) TTCCTC(18) 	36			1	Pm_1726	TGGAAAGTGGATCCTTCACC	Pm_0420	TTCCATTTACAGACACCAACTGC	TTCCTC(18) TTCCTC(18) 	36	1			1	2	1	1
ILLUMINA-545855_0001:1:6:1681:853#0/	AACCCT(18) 	18			1	Pm_5438	ACGCTTAGAATCGCACCCC	Pm_1315	GCCCTGACTTCAAGGAGGC	AACCCT(18) 	18	1			3	1010	1	1
ILLUMINA-545855_0001:1:6:911:1066#0/	TTCC(12) TTCC(12) AGGG(12) 	36			1	Pm_6682	CTAAGAGTGGGGTGGTTGGC	Pm_6489	CTTATAGAAACAATCCTCCCTCCC	TTCC(12) TTCC(12) AGGG(12) 	36	1			1	1	1	1
ILLUMINA-545855_0001:1:6:1429:919#0/	TCC(18) 	18			1	Pm_2331	ATGAGATGCCTGCACAATGC	Pm_3313	TTCTGAAGATCCTGGGGAGG	TCC(18) 	18	1			1	1	1	1
ILLUMINA-545855_0001:1:6:1744:1748#0/	AC(16) AC(16) 	32			1	Pm_2530	TCTGTCTCACATGCACACATCC	Pm_4590	TTTGTATAGCAGTCCAACAGTATCTGC	AC(16) AC(16) 	32	1			1	1	1	1
ILLUMINA-545855_0001:1:6:1129:327#0/	TTCC(12) TTCC(12) 	24			1	Pm_0727	AAGATTTCCTCTAGGCCTCCC	Pm_3666	TGTTTGGAAAGAACCCTGC	TTCC(12) 	12	1			2	1	2	1
ILLUMINA-545855_0001:1:6:1727:910#0/	AC(14) AC(14) 	28			1	Pm_3614	CATTGAGGAGTTGGAGCAGG	Pm_1708	ATGATGCTCTGTCTGCCAGC	AC(14) AC(14) 	28	1			2	1	2	1
ILLUMINA-545855_0001:1:6:1714:332#0/	AACCCT(18) 	18			1	Pm_6014	GATCCTCTGCACAGAAGGGG	Pm_2362	GGAAAACCCTATTCCCAGGC	AACCCT(18) 	18	1			382	1054	8	29
ILLUMINA-545855_0001:1:6:958:850#0/	ATGG(12) 	12			1	Pm_3049	TCAATTTCAGATAGGTGGCCC	Pm_3482	GCATTTGGGCTGTTGATCC	ATGG(12) 	12	1			1	1	1	1
ILLUMINA-545855_0001:1:6:1700:1500#0/	AT(12) AT(12) AT(12) 	36			1	Pm_0681	GAGAGCATCATCAAACCACC	Pm_3124	TGCTCTCCCCATCTTTAACC	AT(12) AT(12) 	24	1			1245	509	54	8
ILLUMINA-545855_0001:1:6:1274:1109#0/	TTCC(40) TTCC(16) 	56			1	Pm_5847	TGGGATTGAAACATTCAGGC	Pm_6795	GCACAATGGCATCTTCTTTCC	TTCC(40) TTCC(16) 	56	1			1	1	1	1
ILLUMINA-545855_0001:1:6:888:859#0/	AATG(12) AATG(56) 	68			1	Pm_3624	GGTGGGTAACAAGTATCCTGTGC	Pm_1026	ATCTGCTCCAAAGCCACACC	AATG(12) 	12	1			1	2	1	1
ILLUMINA-545855_0001:1:6:1296:483#0/	AACCCT(18) 	18			1	Pm_4481	CACCTGCCTGGGAATAGGG	Pm_3812	CACAATGCATGGGAAAACCC	AACCCT(18) 	18	1			351	1032	227	1
ILLUMINA-545855_0001:1:6:978:1005#0/	AAAT(12) 	12			1	Pm_2194	CCCAAATGTTGGTCCTTCCC	Pm_3120	CGGAGTTGCAATGTTTGAGC	AAAT(12) 	12	1			1	1	1	1
ILLUMINA-545855_0001:1:6:1610:834#0/	TTGG(12) TTGG(12) 	24	TTGG 		1	Pm_4350	GCTGCAGACATTTCACTCTGC	Pm_3052	TGTCCAATCACCAACCAACC	TTGG(12) TTGG(12) 	24	1	TTGG 		1	1	1	1
ILLUMINA-545855_0001:1:7:42:1801#0/	AC(16) 	16			1	Pm_2244	ATGAAACGGTATCCCACCCC	Pm_1205	GGCAGGTTTTGTCTGGTGG	AC(16) 	16	1			1	1	1	1
ILLUMINA-545855_0001:1:6:1051:639#0/	AAAC(12) 	12			1	Pm_0523	GGCCAGTTCTGATAAGTCTCACC	Pm_4119	TTTCCCTGTTTTGCTATTTCAGC	AAAC(12) 	12	1			1	1	1	1
ILLUMINA-545855_0001:1:7:116:1082#0/	AACCCT(18) AACCCT(18) 	36			1	Pm_2362	GGAAAACCCTATTCCCAGGC	Pm_1033	TGCATAGAAAGGGGATGCG	AACCCT(18) AACCCT(18) 	36	1			1054	2	0	1
ILLUMINA-545855_0001:1:6:1187:203#0/	AAAC(12) AAAC(12) 	24			1	Pm_1329	TTCATTGTTACCAATAGCTCTGTCC	Pm_2311	TTCTTTTCAGTGTAACCTGTCATGG	AAAC(12) AAAC(12) 	24	1			1	1	1	1
ILLUMINA-545855_0001:1:6:1613:1899#0/	AAAC(12) 	12			1	Pm_3641	CGAAATGATTGCTTCTTTTGGC	Pm_1569	TGGGCTGAACCTGACAGTACC	AAAC(12) 	12	1			1	1	1	1
ILLUMINA-545855_0001:1:6:1377:156#0/	AAAT(12) AAAT(12) 	24			1	Pm_4036	ATTTGGGGTTTACTGCTGCC	Pm_4161	CCCAAGTCTATTGGAGTGTGTGG	AAAT(12) AAAT(12) 	24	1			1	1	1	1
ILLUMINA-545855_0001:1:7:48:394#0/	TTCCC(45) AAAGG(15) TTCCC(15) 	75			1	Pm_5759	TGGCTTATAGAAAATTGTTGCTTGG	Pm_1762	CCTCCTCCATTCTCTACTATTTTCCC	TTCCC(45) 	45	1			1	1	1	1
ILLUMINA-545855_0001:1:6:1382:1422#0/	ATGG(12) 	12			1	Pm_6410	TCCAATATTTCATAGTTGTCATTTACCC	Pm_1721	AATCTGCCCTCAGCAAAAGC	ATGG(12) 	12	1			1	1	1	1
ILLUMINA-545855_0001:1:6:914:186#0/	AC(18) AC(18) 	36			1	Pm_5187	GCCTGTTTCAATCACATTCAGC	Pm_2456	TTGACACAGTTGACCTCCCC	AC(18) AC(18) 	36	1			1	1	1	1
ILLUMINA-545855_0001:1:6:1661:522#0/	AC(12) AC(12) 	24			1	Pm_2647	GCCTGGAGTTATATGTGGTGG	Pm_1361	TTGACTTGATTTATATAGGTGCCC	AC(12) AC(12) 	24	1			1	1	1	1
ILLUMINA-545855_0001:1:6:1153:467#0/	AATC(12) 	12			1	Pm_5593	TGGAGATCATTCAGGTTCTCACC	Pm_3340	TTGGTGGCACATAACCAACC	AATC(12) 	12	1			1	1	1	1
ILLUMINA-545855_0001:1:6:1237:1663#0/	AGCC(12) 	12			1	Pm_6605	ACCTCCCTGAGGAATTCACG	Pm_0209	CAAGGAACTCCAAGAGACAATGC	AGCC(12) 	12	1			7	14	1	1
ILLUMINA-545855_0001:1:6:1469:1214#0/	TCC(24) 	24			1	Pm_2365	AGCCAAGTAACCATTGCAGC	Pm_6867	GCCTCTCCCATCTGTTCTCC	TCC(24) 	24	1			1	1	1	1
ILLUMINA-545855_0001:1:6:1386:1303#0/	AGGG(12) 	12			1	Pm_3081	CTTCTCAAAGTGAGTGAGTTGGC	Pm_5962	AAGAGAACCCCAGACTCCCC	AGGG(12) 	12	1			1	1	1	1
ILLUMINA-545855_0001:1:6:1125:130#0/	AAAAC(15) 	15			1	Pm_6445	AGCCCACAGCTACATACAGAGC	Pm_4303	TCCCTTTTAGGCAATGCTGC	AAAAC(15) 	15	1			1	1	1	1
ILLUMINA-545855_0001:1:6:1553:1167#0/	TCC(15) 	15			1	Pm_4431	TCTGGGTTAAATGCTAATGGG	Pm_6793	TGTTGCTGCTTTCTGTTTTAAGG	TCC(15) 	15	1			1	1	1	1
ILLUMINA-545855_0001:1:6:1285:549#0/	AACCCT(18) AACCCT(18) 	36	AACCCT 		1	Pm_4610	GGTGCGATTATTAGCGTCCG	Pm_2362	GGAAAACCCTATTCCCAGGC	AACCCT(18) AACCCT(18) 	36	1	AACCCT 		52	1054	1	4
ILLUMINA-545855_0001:1:6:1390:1079#0/	AGCT(16) AGCC(12) 	28			1	Pm_4684	CCCTTCTACCAAAGGTTGACTAGC	Pm_5996	GAAATTGTAAATCAATCCACCTGC	AGCT(16) AGCC(12) 	28	1			1	1	1	1
ILLUMINA-545855_0001:1:6:1087:969#0/	AACCCT(18) 	18			1	Pm_2587	TTTCTACGCAAAGGACCACG	Pm_3524	CCTGACTTCAAGGAGGCCC	AACCCT(18) 	18	1			15	4	1	1
ILLUMINA-545855_0001:1:6:826:1803#0/	AACCCT(18) AACCCT(18) 	36			1	Pm_3812	CACAATGCATGGGAAAACCC	Pm_1315	GCCCTGACTTCAAGGAGGC	AACCCT(18) AACCCT(18) 	36	1			1032	1010	209	2
ILLUMINA-545855_0001:1:6:1032:1098#0/	TTCC(16) TTCC(16) 	32			1	Pm_0615	GCCAAGTGTGGTGGTAATGG	Pm_3333	TCCGTTCCAATCAACACAGC	TTCC(16) TTCC(16) 	32	1			1	1	1	1
ILLUMINA-545855_0001:1:6:1137:1078#0/	AATG(48) AATG(28) ATC(15) 	91	AATG 		1	Pm_5708	ATGAATGTCTGGCTGCTCCC	Pm_0429	CTCATGCCCATTTCCAAAGC	AATG(48) AATG(28) 	76	1	AATG 		1	1	1	1
ILLUMINA-545855_0001:1:6:900:609#0/	TCC(12) 	12			1	Pm_0920	GCCTTCCTGAAAGAAGGGTCC	Pm_1273	TGGGAGACAGGAGGAAGAGC	TCC(12) 	12	1			1	28	1	1
ILLUMINA-545855_0001:1:6:855:1036#0/	AAGT(12) 	12			1	Pm_1014	TGCTGTAAGTCGCTTAAATCAGG	Pm_4860	TCAGATCTGCTCACGCTACC	AAGT(12) 	12	1			2	1	2	1
ILLUMINA-545855_0001:1:6:1722:1336#0/	TC(14) AC(28) 	42			1	Pm_2370	GCAACAGGAAGGAGGCTAGG	Pm_6685	GCATGAATATTTCTGGCCCC	TC(14) 	14	1			1	1	1	1
ILLUMINA-545855_0001:1:6:1078:1030#0/	AAATGC(18) 	18			1	Pm_6300	TGTTAGAGCAGCCGTACTTGC	Pm_2851	CCTGGTGGCTCAAAATAAAAGC	AAATGC(18) 	18	1			1	1	1	1
ILLUMINA-545855_0001:1:6:1166:114#0/	AAAT(12) 	12			1	Pm_6688	GCAAATGAAAAGGAAGCCTGG	Pm_3862	CTGTTGGCAGCACACAAAGG	AAAT(12) 	12	1			1	1	1	1
ILLUMINA-545855_0001:1:6:1684:326#0/	AACCCT(18) 	18			1	Pm_6318	TTCTATGCAAAGGACCACGG	Pm_1315	GCCCTGACTTCAAGGAGGC	AACCCT(18) 	18	1			408	1010	4	35
ILLUMINA-545855_0001:1:6:1195:1321#0/	ATC(15) ATC(15) 	30			1	Pm_2512	CCAGTGAGGCACTACTTTGACG	Pm_0359	TTGCACTGAGCCTACAAGCC	ATC(15) 	15	1			2	1	2	1
ILLUMINA-545855_0001:1:6:961:2011#0/	TTC(12) 	12			1	Pm_5873	TCGTGCTCCATCTTTTGTGC	Pm_3861	TTTTGCACACTTGCTCTTTGG	TTC(12) 	12	1			1	2	1	1
ILLUMINA-545855_0001:1:6:1756:610#0/	AC(14) AC(14) 	28			1	Pm_6952	TCTCCGTCATTCAAGAACTAGGC	Pm_2983	TGATTAGGATGTCTGGCTTGC	AC(14) 	14	1			1	2	1	1
ILLUMINA-545855_0001:1:6:926:684#0/	AT(12) AT(14) 	26			1	Pm_2059	GGAGAGCATCAATAAACCACG	Pm_0626	GATTCTCTCCCCATCTTTAACC	AT(12) AT(14) 	26	1			54	12	1	1
ILLUMINA-545855_0001:1:6:1211:1377#0/	AAGT(16) AAGT(16) 	32			1	Pm_5903	GAAGCATCTCACACCAACAGG	Pm_3238	TGTTGTTATTACAATATGGGTGGC	AAGT(16) AAGT(16) 	32	1			2	1	2	1
ILLUMINA-545855_0001:1:6:1442:205#0/	AC(12) 	12			1	Pm_5730	CCTAAACTATATGTTGAAGAGAGAGGGG	Pm_5320	TTCTTCCTCTGGTCCTTGGG	AC(12) 	12	1			1	1	1	1
ILLUMINA-545855_0001:1:6:1491:1188#0/	AAAAG(15) AAAAG(15) 	30			1	Pm_0875	CTGCTTTATATGGGGTCCAGG	Pm_5250	TGACTGAAAGCAATGGGTGG	AAAAG(15) AAAAG(15) 	30	1			1	1	1	1
ILLUMINA-545855_0001:1:6:1356:1910#0/	AACCCT(18) 	18			1	Pm_3050	AAGTTTAGCTTCCCGTGGTCC	Pm_3812	CACAATGCATGGGAAAACCC	AACCCT(18) 	18	1			419	1032	14	1
ILLUMINA-545855_0001:1:6:1309:1682#0/	AAAT(12) 	12			1	Pm_0057	CAGAATAATGGAATATTTGGATACTAGGC	Pm_2874	TCTAACTTTGATCATAAATGGCTTCC	AAAT(12) 	12	1			1	1	1	1
ILLUMINA-545855_0001:1:6:955:1944#0/	AAC(12) 	12			1	Pm_6048	GATGGTCTGTGACCACAATAAGG	Pm_3432	TCATCAGAGCCAACCCTGC	AAC(12) 	12	1			1	1	1	1
ILLUMINA-545855_0001:1:6:1407:122#0/	ATAC(12) 	12			1	Pm_2900	TTTTGGCTTGTTTCTTTGGC	Pm_5827	TTTTGAATTCCACACAGCACC	ATAC(12) 	12	1			1	1	1	1
ILLUMINA-545855_0001:1:7:101:477#0/	AAAC(16) 	16			1	Pm_3975	TTTTCCAAGGTAGGAACAGCG	Pm_2523	CACTGTTCACATTTCTTTGGTGG	AAAC(16) 	16	1			1	1	1	1
ILLUMINA-545855_0001:1:6:817:1203#0/	AAC(12) 	12			1	Pm_0936	GCAGTGAAGGACAGGAAGGC	Pm_6570	TTAATTTGTAGTCCCTTTTCGGC	AAC(12) 	12	1			238	1	1	1
ILLUMINA-545855_0001:1:7:141:1809#0/	ATTCC(15) ATTCC(15) 	30			1	Pm_2170	ATCCAGCAACCCAATAATATCCC	Pm_3751	TCAAAGCATTTGAAACAAGAATGG	ATTCC(15) ATTCC(15) 	30	1			1	1	1	1
ILLUMINA-545855_0001:1:6:1343:1161#0/	TCG(12) 	12			1	Pm_1433	CTTTTACTTAGAACCCTCCGTGG	Pm_4229	CTGCCCAAGCACTTTCCC	TCG(12) 	12	1			1	1	1	1
ILLUMINA-545855_0001:1:7:17:1837#0/	AGT(24) ATT(15) 	39			1	Pm_2880	TTGCAGACTTGAAGTAATCAATGG	Pm_2107	TGAAGTAGTATTTACAATTCAGTCAAAGG	AGT(24) ATT(15) 	39	1			1	1	1	1
ILLUMINA-545855_0001:1:7:154:449#0/	AT(12) 	12			1	Pm_2262	TGGTTAAAAGATGGGGAGAGC	Pm_4954	TCTATATGGTGGTTTGATGATGC	AT(12) 	12	1			208	59	2	1
ILLUMINA-545855_0001:1:6:1517:1166#0/	AAAC(12) 	12			1	Pm_2346	TCCTGAAAATACCATGGACAGC	Pm_6211	CCAGTTTTCCTAGCAGTAGAGCC	AAAC(12) 	12	1			2	1	1	1
ILLUMINA-545855_0001:1:6:1073:856#0/	AACCCT(18) 	18			1	Pm_2362	GGAAAACCCTATTCCCAGGC	Pm_3050	AAGTTTAGCTTCCCGTGGTCC	AACCCT(18) 	18	1			1054	419	0	33
ILLUMINA-545855_0001:1:6:1342:1091#0/	ATCT(44) ATCT(16) 	60	ATCT 		1	Pm_1331	TCTATCTATCTAGGAATTTAATGGTGAGC	Pm_2599	TCTGACCTGACTGTTCTAAATGC	ATCT(16) 	16	1	ATCT 		2	1	2	1
ILLUMINA-545855_0001:1:6:913:798#0/	AAAT(12) AAAT(12) 	24			1	Pm_1365	CTTAGTTTTGTACGCCGCCC	Pm_3105	CGTTTTGCTTAAAGGGGACC	AAAT(12) AAAT(12) 	24	1			1	1	1	1
ILLUMINA-545855_0001:1:7:110:917#0/	ACC(15) ACC(12) 	27			1	Pm_0202	CAGGGAAGGATCCTAATGCC	Pm_0707	TGATGACTCTGCTTTCTCCTTCC	ACC(15) ACC(12) 	27	1			1	1	1	1
ILLUMINA-545855_0001:1:6:1360:1506#0/	AATG(44) 	44			1	Pm_2269	TGCTTAGATTTACTTGACTGAAACAGC	Pm_5329	AAACCCCACTCACTTACACCC	AATG(44) 	44	1			1	1	1	1
ILLUMINA-545855_0001:1:7:35:21#0/	AACCCT(18) 	18			1	Pm_2362	GGAAAACCCTATTCCCAGGC	Pm_3050	AAGTTTAGCTTCCCGTGGTCC	AACCCT(18) 	18	1			1054	419	0	33
ILLUMINA-545855_0001:1:6:1321:501#0/	AAGAG(15) 	15			1	Pm_3390	AAGCGTCCAAGGTCTTCTCC	Pm_3368	GCGCATATCCATCCTGACG	AAGAG(15) 	15	1			1	1	1	1
ILLUMINA-545855_0001:1:6:1750:1560#0/	AAC(30) 	30			1	Pm_2732	CGTGTCATCCAATGTGTTTCC	Pm_6042	CGCAAGTCGCAAGTCTGG	AAC(30) 	30	1			1	1	1	1
ILLUMINA-545855_0001:1:6:1661:857#0/	AGGGGC(18) 	18			1	Pm_5280	CACCAGGCAAATGGTGAGC	Pm_1319	CTGCACTACCAGGAGGACCC	AGGGGC(18) 	18	1			1	1	1	1
ILLUMINA-545855_0001:1:6:1475:1410#0/	AATT(12) 	12			1	Pm_2960	TGAAAAGCTTTAGCAGAGCTGG	Pm_5457	CACGAGACACCTCCAGGC	AATT(12) 	12	1			1	1	1	1
ILLUMINA-545855_0001:1:6:962:1169#0/	AATC(28) 	28			1	Pm_1107	GGCCAGGGCATATTTCGG	Pm_0777	CCTCTGCAGATGTTTGCTGC	AATC(28) 	28	1			1	1	1	1
ILLUMINA-545855_0001:1:7:168:1856#0/	AC(26) AC(26) 	52			1	Pm_6200	CCGGAGTCCATCTGTCAGG	Pm_4688	AAATAGGGCGGAGGGTTAGC	AC(26) AC(26) 	52	1			1	1	1	1
ILLUMINA-545855_0001:1:6:1179:1341#0/	ATC(15) TTC(12) ATC(12) 	39			1	Pm_2417	GATGCTCATCATCATCGCC	Pm_5397	GTGGTGCTCATCATCAACG	ATC(12) 	12	1			1	1	1	1
ILLUMINA-545855_0001:1:6:1066:1885#0/	TTCC(16) 	16			1	Pm_6044	AGGGACAAAAGGAAGGGAGG	Pm_3019	AAAAGCAATGGGAATGTGAGC	TTCC(16) 	16	1			1	1	1	1
ILLUMINA-545855_0001:1:6:1040:1201#0/	AAC(15) 	15			1	Pm_2762	TCTGGATGTGCCAGAAGACC	Pm_3076	GCATGTCCACCTACTTTTGGC	AAC(15) 	15	1			1	1	1	1
ILLUMINA-545855_0001:1:6:1583:1833#0/	AAAT(12) 	12			1	Pm_1247	CTTCAGTAACTGTAAATAGAAAATGTTAGC	Pm_3870	AAAGGCATACCTGTTTCCTCC	AAAT(12) 	12	1			1	1	1	1
ILLUMINA-545855_0001:1:6:1092:1111#0/	TGGG(12) TGGG(12) 	24	TGGG 		1	Pm_4533	AAGAAAGACAGAGGCAGGTGG	Pm_2425	GAGGACTCCAGTGCTTTGGC	TGGG(12) TGGG(12) 	24	1	TGGG 		2	3	2	1
ILLUMINA-545855_0001:1:7:16:1675#0/	AAAG(12) AAAG(12) 	24	AAAG 		1	Pm_0470	CTCACTCCTGCTTGCAGTCC	Pm_4167	TTCTCCCTTGTCTCCCTTGC	AAAG(12) AAAG(12) 	24	1	AAAG 		1	1	1	1
ILLUMINA-545855_0001:1:7:166:872#0/	AAAAC(15) 	15			1	Pm_4745	TTGTAATTTGGAGAGCACTGGG	Pm_1729	TGGGAAGGTATTTTCCAGACC	AAAAC(15) 	15	1			1	1	1	1
ILLUMINA-545855_0001:1:6:1759:716#0/	ACC(12) 	12			1	Pm_3913	TGCATGCATTTCTCTCTGAGG	Pm_1869	GCACTCATTCTCTTACCCAGGC	ACC(12) 	12	1			1	1	1	1
ILLUMINA-545855_0001:1:6:1077:1644#0/	AT(12) AT(12) 	24			1	Pm_1152	CATATATAAATGGTGAAAAGATTGGG	Pm_6362	TGGTTTGATGATGCTCTCCC	AT(12) AT(12) 	24	1			2	1314	2	1
ILLUMINA-545855_0001:1:6:1565:1961#0/	AAC(12) AAC(12) 	24	AAC 		1	Pm_0342	CAGCATTGAAACTGAGACCCC	Pm_0410	GTCACGAAGAGTCGGACACG	AAC(12) AAC(12) 	24	1	AAC 		1	145	1	1
ILLUMINA-545855_0001:1:6:1401:460#0/	ATC(12) ATC(12) 	24	ATC 		1	Pm_3205	TGAGGAAAATGACTTCTGAGGC	Pm_5455	CGCTGAGTAATTAAAAGCCATCC	ATC(12) ATC(12) 	24	1	ATC 		1	1	1	1
ILLUMINA-545855_0001:1:6:1260:1577#0/	AACCCT(18) 	18			1	Pm_2349	AACCGTATTCCCAGGCAGG	Pm_6078	GTTTTCCCATGCATTGTGGC	AACCCT(18) 	18	1			1	7	1	1
ILLUMINA-545855_0001:1:7:178:463#0/	TGCC(12) 	12	TGCC 		1	Pm_3383	CTTCGTGCATGGACCTTCC	Pm_2288	GAGGCTGCTGAAAACAACCC	TGCC(12) 	12	1	TGCC 		1	1	1	1
ILLUMINA-545855_0001:1:6:1034:432#0/	AACCCT(18) AACCCT(18) 	36	AACCCT 		1	Pm_1166	AATTCCCAGGCAGGTGTCC	Pm_6014	GATCCTCTGCACAGAAGGGG	AACCCT(18) AACCCT(18) 	36	1	AACCCT 		9	382	1	1
ILLUMINA-545855_0001:1:6:1154:1022#0/	ATT(24) ATT(24) AGT(21) 	69	ATT 		1	Pm_0010	AATGTTGTTGCCTGACCTGG	Pm_0792	TCAACACACTATAACTTATGAGAAAGGC	ATT(24) 	24	1	ATT 		1	2	1	1
ILLUMINA-545855_0001:1:6:1475:404#0/	AACCCT(18) 	18			1	Pm_1315	GCCCTGACTTCAAGGAGGC	Pm_6037	GACCGGACGCTGGTAAGC	AACCCT(18) 	18	1			1010	1	0	1
ILLUMINA-545855_0001:1:6:1053:1318#0/	AT(12) AT(12) 	24			1	Pm_5528	TGGGTAAAGATGGGGTGAGC	Pm_0678	GATATGGATGTTGGTTTATTGATGC	AT(12) AT(12) 	24	1			15	1	1	1
ILLUMINA-545855_0001:1:6:1352:1941#0/	AATT(12) 	12			1	Pm_0387	TTTCCACCAATGGTCGTTCC	Pm_2127	CTGCCAAGTTGTTGGAGTGC	AATT(12) 	12	1			1	1	1	1
ILLUMINA-545855_0001:1:6:1762:423#0/	AT(12) 	12			1	Pm_0012	CATGATATATACATATGGTTAAAGATGGGG	Pm_6603	TGGTTTGTTGATGCTCTCCC	AT(12) 	12	1			20	430	3	1
ILLUMINA-545855_0001:1:6:867:1275#0/	TC(12) AC(16) AC(16) 	44	AC 		1	Pm_1447	ATAAGGATGGGTGGATGGGG	Pm_0945	ACCCAAGGTGATTTTGCCC	TC(12) AC(16) AC(16) 	44	1	AC 		1	1	1	1
ILLUMINA-545855_0001:1:6:954:1830#0/	ATTTT(15) 	15			1	Pm_4055	GGGGCAAATACAATAGCATCC	Pm_1278	CATACTTGGCCCAAAGACACC	ATTTT(15) 	15	1			1	1	1	1
ILLUMINA-545855_0001:1:6:1325:1471#0/	AAC(12) 	12			1	Pm_0410	GTCACGAAGAGTCGGACACG	Pm_1089	AGGCAAATCTGGACAGTGGG	AAC(12) 	12	1			145	1	1	1
ILLUMINA-545855_0001:1:6:1257:718#0/	TTCCTC(18) 	18			1	Pm_1597	TCCAGAGATCAAAGATGATAGTCTCC	Pm_1666	GCAATACAGTTTTCTGCAAGTGG	TTCCTC(18) 	18	1			1	1	1	1
ILLUMINA-545855_0001:1:6:826:1752#0/	AT(12) 	12			1	Pm_0798	GGAGGGCATCAGTAAATCACC	Pm_4510	ATGCTCTCCCCATCTTTCCC	AT(12) 	12	1			10	1	1	1
ILLUMINA-545855_0001:1:7:145:429#0/	TC(12) 	12			1	Pm_4800	ACTGGCTCGAGATCACATGG	Pm_1189	CTTCTCCGCTTTCACCTTCC	TC(12) 	12	1			1	1	1	1
ILLUMINA-545855_0001:1:7:107:1263#0/	TTCC(36) TTCC(28) 	64	TTCC 		1	Pm_4133	CAGAAGCCCAAATCCATTCC	Pm_6631	CTCCCTTCTTCATCCATCCC	TTCC(36) 	36	1	TTCC 		1	1	1	1
ILLUMINA-545855_0001:1:6:991:1901#0/	TCC(15) TTCC(16) TCC(15) 	46			1	Pm_5116	CCCCAGTAAAGTGGCAAGC	Pm_0787	TTTTGCACTGTTTGCCTTCC	TCC(15) TCC(15) 	30	1			1	1	1	1
ILLUMINA-545855_0001:1:6:1424:1744#0/	TGGG(12) 	12			1	Pm_1007	ACAGGCAGTCCCCTCAACC	Pm_6204	GACAGCTGATGCAGGGAGG	TGGG(12) 	12	1			2	2	2	1
ILLUMINA-545855_0001:1:6:1624:955#0/	ATT(12) 	12			1	Pm_4665	AACTGTCACTCAGGGAGGGG	Pm_0407	TGTTGGAAAGCCTTATTTCAGC	ATT(12) 	12	1			1	1	1	1
ILLUMINA-545855_0001:1:6:855:1362#0/	ATT(12) 	12			1	Pm_3774	CATCTGCCTATCCCAGGTCC	Pm_6467	GAACCCCAAGGGTTGATGG	ATT(12) 	12	1			47	1	1	1
ILLUMINA-545855_0001:1:6:1694:495#0/	ACTG(12) ACTG(12) 	24			1	Pm_1097	AGGGCTCGGTCCTCTCTCC	Pm_3829	CTGGCCAGAGTCACAACTGC	ACTG(12) ACTG(12) 	24	1			1	1	1	1
ILLUMINA-545855_0001:1:6:1283:1006#0/	AACCCT(18) AACCCT(18) 	36			1	Pm_6327	TGCAGAGGATCATGGGAAGC	Pm_2543	GACACCTGCCTGGGAATAGG	AACCCT(18) 	18	1			454	346	203	1
ILLUMINA-545855_0001:1:6:882:1228#0/	ATTTT(15) ATTTT(15) 	30			1	Pm_5199	GGGAATCTGCAAAGAAAGGG	Pm_0728	TGTGCCTGTTACATAACAAAGATGC	ATTTT(15) ATTTT(15) 	30	1			1	1	1	1
ILLUMINA-545855_0001:1:6:929:501#0/	AC(12) TC(12) 	24			1	Pm_3988	GCTAGGAAGCTGGGATGACC	Pm_1945	CCAAATCCTTTTGTGCTGCC	AC(12) 	12	1			1	1	1	1
ILLUMINA-545855_0001:1:6:1696:1693#0/	AACCCT(18) 	18			1	Pm_3014	ATCGCACCCCTTTTCTATGC	Pm_1965	GATTATCAGCGTCCCGTTGG	AACCCT(18) 	18	1			5	2	1	1
ILLUMINA-545855_0001:1:6:1494:261#0/	AATGGT(18) AATGGT(18) 	36			1	Pm_4570	TCATTAGCCTTCCCCAAAGC	Pm_3403	TTCATTTCTGCCCCATCTACC	AATGGT(18) AATGGT(18) 	36	1			1	1	1	1
ILLUMINA-545855_0001:1:6:1651:40#0/	TC(16) 	16			1	Pm_1532	CCTTGGGTGAAACTAAACCAGC	Pm_3772	TGACGAAGTATATCTGTGGAATGACC	TC(16) 	16	1			2	1	2	1
ILLUMINA-545855_0001:1:6:1594:1544#0/	TC(22) TC(24) 	46	TC 		1	Pm_6090	AGCACACTCAACTTCTCCCG	Pm_1393	AAAACACACTAATAGCACTTCTCTGC	TC(22) 	22	1	TC 		1	2	1	1
ILLUMINA-545855_0001:1:6:1014:152#0/	AT(12) 	12			1	Pm_2124	GGGACAGCTTATCCCAATCC	Pm_4777	GAGAATTGCCATTTCCTCCC	AT(12) 	12	1			1	1	1	1
ILLUMINA-545855_0001:1:6:1309:146#0/	TTGG(12) 	12			1	Pm_6046	TTTCTCTCACTCCATCATTCAAGG	Pm_6774	GATCATCACAATGCAAGCCC	TTGG(12) 	12	1			1	1	1	1
ILLUMINA-545855_0001:1:6:1124:1316#0/	AACCCT(18) 	18			1	Pm_0253	CTATTCCCAGGCAGGTGTCC	Pm_4446	AGCTTCCCATGATCCTCTGC	AACCCT(18) 	18	1			333	447	5	3
ILLUMINA-545855_0001:1:7:90:111#0/	ATTTT(15) ATTTT(15) 	30			1	Pm_1412	GATGGATTTGAAACAAGAATTTGG	Pm_4848	TTCTGGCTCCCTCTAGTGCC	ATTTT(15) ATTTT(15) 	30	1			1	1	1	1
ILLUMINA-545855_0001:1:7:190:515#0/	AATAC(15) 	15			1	Pm_4713	TCCCCTGTTAAGATGCTTTCG	Pm_2726	TCATTCAAAAGTGACTCTGGGC	AATAC(15) 	15	1			1	1	1	1
ILLUMINA-545855_0001:1:6:1184:830#0/	TC(28) AAAG(12) TGC(12) TC(32) 	84	TC 		1	Pm_6468	CATTCATTGACCCTGGGAGG	Pm_2298	CCCATCTTCATCCTTCCTGC	TC(28) AAAG(12) TC(32) 	72	1	TC 		2	2	2	2
ILLUMINA-545855_0001:1:6:1778:163#0/	AAAT(12) 	12			1	Pm_5968	TTATTAAATTTGTCCCCGCCC	Pm_3363	TTCAGAAGTGGCTATCCAGGC	AAAT(12) 	12	1			1	1	1	1
ILLUMINA-545855_0001:1:6:970:833#0/	AAGC(12) AAGC(12) 	24			1	Pm_3852	ACACCCACACCAGCTACTGC	Pm_5808	ACTCCGTTGAATGGTACGGG	AAGC(12) AAGC(12) 	24	1			1	1	1	1
ILLUMINA-545855_0001:1:6:1071:637#0/	AAAG(12) 	12			1	Pm_2086	AACATAGAGAAGCCAGTTAAGTTTGC	Pm_6934	GGGTGCAGTGTTGAGAGACC	AAAG(12) 	12	1			1	1	1	1
ILLUMINA-545855_0001:1:7:107:274#0/	AC(20) 	20			1	Pm_4677	GTCCCATTTCCACCACATCC	Pm_2433	TGATTGACCAAACCAATGGC	AC(20) 	20	1			1	1	1	1
ILLUMINA-545855_0001:1:6:1726:1854#0/	TTGG(16) 	16			1	Pm_4194	ATTCTACAGGCATCAGGCCC	Pm_4356	AGCTGGATCAAGTCAGGAGC	TTGG(16) 	16	1			1	1	1	1
ILLUMINA-545855_0001:1:6:1172:1770#0/	ATGG(16) ATGG(36) 	52	ATGG 		1	Pm_3188	TGTTTGGGCAGTGTTTAACTCC	Pm_3381	AGCCACCCAGAATTGACTGG	ATGG(16) ATGG(36) 	52	1	ATGG 		1	1	1	1
ILLUMINA-545855_0001:1:7:56:268#0/	TTCC(12) TGCC(16) TTCC(12) TGCC(16) 	56			1	Pm_1884	CAGGGGTCAAATGTGGTGG	Pm_6480	TTGGGGATTGCACATAGTCC	TTCC(12) TGCC(16) TTCC(12) TGCC(16) 	56	1			1	1	1	1
ILLUMINA-545855_0001:1:6:1265:1645#0/	TGC(12) 	12			1	Pm_0978	AACGTCACATTCTTGGCTCG	Pm_0905	CAAATGGGGAGCCTGTGG	TGC(12) 	12	1			1	1	1	1
ILLUMINA-545855_0001:1:6:1161:233#0/	AT(12) 	12			1	Pm_6939	GCTTAAAGTGGCCAAAGGGG	Pm_2358	ATCTTAAAGTTGCCCACCCG	AT(12) 	12	1			1	1	1	1
ILLUMINA-545855_0001:1:6:1725:264#0/	TC(14) 	14			1	Pm_0545	TGCCTCTCAGTGTGAAAGAGG	Pm_2504	TGTCCAATCATAGCCCTTAGGC	TC(14) 	14	1			1	1	1	1
ILLUMINA-545855_0001:1:6:1332:104#0/	AC(12) 	12			1	Pm_5489	GAGTGGGGCTTGAATTGCC	Pm_2977	TTGAAGATCACCATGTCCTCG	AC(12) 	12	1			1	1	1	1
ILLUMINA-545855_0001:1:6:849:385#0/	ATT(12) 	12			1	Pm_0805	ATACACCGCCCAGAGTCACC	Pm_5388	TGATGTGGGAGGGAACATCC	ATT(12) 	12	1			1	1	1	1
ILLUMINA-545855_0001:1:6:1698:749#0/	AAAT(16) AATG(12) 	28	AATG 		1	Pm_0444	TTTTCAAACTGGTGTGTTAGCC	Pm_5681	TCATTTCTTTATAATTGCCCTTACC	AATG(12) 	12	1	AATG 		2	2	1	1
ILLUMINA-545855_0001:1:6:842:767#0/	AACCCT(18) 	18			1	Pm_1671	AAAACCTATTCCGAGGCAGG	Pm_5801	TTTCCCATGCATTGTGCC	AACCCT(18) 	18	1			2	1106	1	1
ILLUMINA-545855_0001:1:6:843:1410#0/	AAAC(12) AAAC(12) 	24			1	Pm_3956	GTCACATCGTGTGAGTTGGG	Pm_0752	CCTTTCTGTACTGTCTTGCCC	AAAC(12) AAAC(12) 	24	1			1	1	1	1
ILLUMINA-545855_0001:1:6:1101:678#0/	AACCCT(18) 	18			1	Pm_2005	AAAACCTATTCCCAGGCAGC	Pm_3158	GGGTGGGATTATAAGCGTCC	AACCCT(18) 	18	1			2	4	1	1
ILLUMINA-545855_0001:1:6:1772:1373#0/	AAC(12) 	12			1	Pm_4206	ACTCAGGGAGGCAGTGAAGG	Pm_3054	AGCCATCAGCTCATCAGGG	AAC(12) 	12	1			238	1	1	1
ILLUMINA-545855_0001:1:6:1131:1756#0/	AC(34) 	34			1	Pm_3553	CTGGCCCTAATTTTGGTCGC	Pm_4537	TGCATGCCCTTAATGTTTATTCC	AC(34) 	34	1			1	1	1	1
ILLUMINA-545855_0001:1:6:842:409#0/	AACCCT(18) 	18			1	Pm_1315	GCCCTGACTTCAAGGAGGC	Pm_6318	TTCTATGCAAAGGACCACGG	AACCCT(18) 	18	1			1010	408	4	35
ILLUMINA-545855_0001:1:6:885:829#0/	AGCC(12) 	12			1	Pm_5269	GACTTCAACTCCCAGAATTCCC	Pm_3094	TGGCTGGAGAATAAAGACAGAGG	AGCC(12) 	12	1			233	1	1	1
ILLUMINA-545855_0001:1:6:1412:1455#0/	AAC(18) 	18			1	Pm_6423	CCCTGGACCTAAAGAATGGG	Pm_6065	CAGATGTTTAGACTGGATTTGGC	AAC(18) 	18	1			1	44	1	1
ILLUMINA-545855_0001:1:6:1273:12#0/	AGGG(12) 	12			1	Pm_3894	CAAAGAACTTGGACCTCATCCC	Pm_0432	TCTTCTCATAGCCCTTCCCC	AGGG(12) 	12	1			1	1	1	1
ILLUMINA-545855_0001:1:7:56:876#0/	AGCCC(15) 	15			1	Pm_2843	CATGCTCATGTTTGGTCTGC	Pm_3396	TCTCCTTTCTCCAATTTCCCC	AGCCC(15) 	15	1			1	1	1	1
ILLUMINA-545855_0001:1:6:1458:1584#0/	ATC(18) 	18			1	Pm_2665	CAAGGTAGTGCCTCACTGGG	Pm_2451	TCTTTGTCATTAGCATTAAAATACCG	ATC(18) 	18	1			5	1	1	1
ILLUMINA-545855_0001:1:6:816:182#0/	AAAT(12) AAAT(12) 	24			1	Pm_1210	TTTGCAGTAAATAAATAAATGCCCC	Pm_2866	TTCAATTTCTTTAAGCAGTAAAAGGG	AAAT(12) AAAT(12) 	24	1			2	2	2	1
ILLUMINA-545855_0001:1:7:192:1110#0/	ATAC(16) 	16			1	Pm_0845	TGTCATGCTATGTGACAGTCTTGC	Pm_3053	CACACTCTTGCCTTTCTTACAAGG	ATAC(16) 	16	1			1	1	1	1
ILLUMINA-545855_0001:1:6:1757:739#0/	AACCCT(18) AACCCT(18) 	36	AACCCT 		1	Pm_2362	GGAAAACCCTATTCCCAGGC	Pm_3050	AAGTTTAGCTTCCCGTGGTCC	AACCCT(18) AACCCT(18) 	36	1	AACCCT 		1054	419	0	33
ILLUMINA-545855_0001:1:6:1786:186#0/	TCC(12) 	12			1	Pm_0505	CCTTCAGCAGGTCCCTAACG	Pm_3366	GAAAGGAATTAAAATCAGAACTGGG	TCC(12) 	12	1			1	1	1	1
ILLUMINA-545855_0001:1:7:188:591#0/	AC(36) 	36			1	Pm_5089	TGTACCAAATTGCTTGAGGGC	Pm_1973	AATTTGGACACTAATGCACTGTAGG	AC(36) 	36	1			1	1	1	1
ILLUMINA-545855_0001:1:6:1662:747#0/	AAAT(12) AAAC(24) TCTG(16) 	52			1	Pm_0705	TTGTGTTCATTTTGGTGTTTGG	Pm_7038	TTTTGCCATCACACCTCCC	AAAT(12) AAAC(24) TCTG(16) 	52	1			4	3	1	1
ILLUMINA-545855_0001:1:6:901:1219#0/	AAAC(12) 	12			1	Pm_0121	TCCATTTATATTTAGGAGAGGAAAACC	Pm_0689	GAGAAAGCAACCAGAAATTAGGG	AAAC(12) 	12	1			1	1	1	1
ILLUMINA-545855_0001:1:6:1484:840#0/	ATCT(60) ATCT(28) 	88	ATCT 		1	Pm_5909	GCAATCTGTTTAATATGGAATCTTATGC	Pm_4370	TCTATCATGTCAGAATTTAAAGGGG	ATCT(60) ATCT(28) 	88	1	ATCT 		1	1	1	1
ILLUMINA-545855_0001:1:6:1356:1485#0/	TGC(12) TGC(12) 	24			1	Pm_1797	TTGCAGTGTGCTGAAGTAGCC	Pm_0135	TCAATATGGAAGGCAAATGGC	TGC(12) TGC(12) 	24	1			1	1	1	1
ILLUMINA-545855_0001:1:6:1654:1538#0/	TCC(12) TCC(12) 	24			1	Pm_6709	TGCCTATGTTCTTGCCCTGG	Pm_4856	CAGTTTGTTCCTACTGGCCCC	TCC(12) TCC(12) 	24	1			2	1	2	1
ILLUMINA-545855_0001:1:6:1682:560#0/	ATT(15) 	15			1	Pm_0826	GAGCATTTATTTCAAACAAGCCG	Pm_4699	TGTTAGGCAATGGAACTTCAGC	ATT(15) 	15	1			1	1	1	1
ILLUMINA-545855_0001:1:7:80:1994#0/	AACCCT(18) 	18			1	Pm_6318	TTCTATGCAAAGGACCACGG	Pm_1315	GCCCTGACTTCAAGGAGGC	AACCCT(18) 	18	1			408	1010	4	35
ILLUMINA-545855_0001:1:6:1702:812#0/	ATT(18) 	18			1	Pm_3199	TGGGTTGGATTTTAATGCTGC	Pm_3283	CATGATGGGAAATAGCCTTCC	ATT(18) 	18	1			1	1	1	1
ILLUMINA-545855_0001:1:6:1455:397#0/	ATT(24) ATT(24) 	48			1	Pm_4916	CAGAGTCCCCTATTGTGGGG	Pm_3431	CAATGATCTGGGAAGGAGGC	ATT(24) ATT(24) 	48	1			3	1	1	1
ILLUMINA-545855_0001:1:6:1512:320#0/	AT(12) AT(12) 	24			1	Pm_5665	GGGGAGAGCATCATTAAACC	Pm_2585	GCTCTCCCAATCTTTTAGCC	AT(12) AT(12) 	24	1			276	104	33	1
ILLUMINA-545855_0001:1:7:11:777#0/	AT(12) AT(12) 	24			1	Pm_4376	TGTGGTTAAAAGATTGGGAGAGG	Pm_0320	GCATATATAGATGGTGGTTTAATGATGC	AT(12) AT(12) 	24	1			1	39	1	1
ILLUMINA-545855_0001:1:6:1613:1562#0/	AAGTC(15) 	15			1	Pm_0417	AAAGCGATTCCCTCCTCTCC	Pm_2497	TCTTCTGTTTGGTTATTTGCAGG	AAGTC(15) 	15	1			1	1	1	1
ILLUMINA-545855_0001:1:6:1401:483#0/	TTCCC(15) 	15			1	Pm_0959	GACCAGATCAGGAAACAGACTCC	Pm_2695	CCCCATCCTGACTCCTTGG	TTCCC(15) 	15	1			2	1	1	1
ILLUMINA-545855_0001:1:7:148:612#0/	AACCCT(18) AACCCT(18) 	36			1	Pm_0238	TTGCATAGAAAGGGTGTGCG	Pm_3246	GGGAAAACCCTATTCCCAGG	AACCCT(18) AACCCT(18) 	36	1			2	1063	1	1
ILLUMINA-545855_0001:1:6:1763:1675#0/	ACC(12) 	12			1	Pm_1599	GGGTGTACTTTCCCAGGTTCC	Pm_3951	GAAATATAATTACTAAAAGCTTGGTGCC	ACC(12) 	12	1			1	1	1	1
ILLUMINA-545855_0001:1:6:1588:470#0/	AAAC(24) AAAC(20) 	44	AAAC 		1	Pm_0301	CCGTCATCCCACAATGTTCC	Pm_3631	TTTGAAATTTTCCAGAAGGATGC	AAAC(20) 	20	1	AAAC 		2	1	2	1
ILLUMINA-545855_0001:1:6:1751:182#0/	AGCC(12) 	12			1	Pm_0702	CAGAATCTCACCAGACTGAACCC	Pm_1113	TTATGAAGGCCAGGCTCAGG	AGCC(12) 	12	1			7	39	1	1
ILLUMINA-545855_0001:1:6:963:873#0/	AACCCT(18) 	18			1	Pm_1315	GCCCTGACTTCAAGGAGGC	Pm_2344	TCTATGCAAAGGAACACGGG	AACCCT(18) 	18	1			1010	186	20	14
ILLUMINA-545855_0001:1:6:1719:2021#0/	ATCT(12) 	12			1	Pm_2214	GGCAGAAGACTAGCAGAGCG	Pm_4351	TGGTCTAAGATTCTGACAGTTTCCC	ATCT(12) 	12	1			15	1	1	1
ILLUMINA-545855_0001:1:6:1602:405#0/	ATT(12) ATT(12) 	24			1	Pm_4812	TGGACAATTCCTCCAATAATACC	Pm_1591	CCCAGATGTACTAGACTACATTTTCC	ATT(12) 	12	1			1	2	1	1
ILLUMINA-545855_0001:1:6:1483:1483#0/	ACC(15) ACC(15) 	30			1	Pm_1939	CCCTCCTAGAATCCGTCTGC	Pm_6523	GGGGAGAAATCTGATACAAAGCC	ACC(15) ACC(15) 	30	1			1	1	1	1
ILLUMINA-545855_0001:1:6:1301:1456#0/	ATC(12) 	12			1	Pm_5811	TTTTACAGTTTAGAAGACATTCTTGGG	Pm_0151	CATCAGATTTTGTGTTTGATTGC	ATC(12) 	12	1			1	1	1	1
ILLUMINA-545855_0001:1:6:1437:1713#0/	AAAT(12) AAAT(16) 	28			1	Pm_5064	GAGTTGGTTTGGAGTTGGGC	Pm_1271	TTCATGCTACAATCTGTTTCTCTCC	AAAT(12) AAAT(16) 	28	1			2	1	2	1
ILLUMINA-545855_0001:1:6:1433:1857#0/	AC(16) 	16			1	Pm_4222	GGCAAAAGTTACAGCCACCG	Pm_3856	CTGGCTGGGGAATTCTGG	AC(16) 	16	1			1	242	1	1
ILLUMINA-545855_0001:1:6:1034:942#0/	ATCT(52) ATCT(16) AC(12) 	80	ATCT 		1	Pm_5218	TGGAATGATATGTCTGTTTTGTAGG	Pm_4802	TTGCAGAGGATTATGGTGGC	ATCT(52) ATCT(16) AC(12) 	80	1	ATCT 		1	1	1	1
ILLUMINA-545855_0001:1:6:1257:1915#0/	AAAT(12) 	12			1	Pm_0406	TCAGCACTGTTGTAACTTTGAATGG	Pm_3730	CTGCCCAGACACTGGGACC	AAAT(12) 	12	1			3	1	1	1
ILLUMINA-545855_0001:1:6:1142:1828#0/	TCC(15) 	15			1	Pm_4265	TTGAAGGGCTGATATGAAAATCC	Pm_2766	CTCTGCAGGTTCGAGTTTGG	TCC(15) 	15	1			1	1	1	1
ILLUMINA-545855_0001:1:6:1609:954#0/	TCTG(20) 	20			1	Pm_1600	TTGAGATTTAAATGGATTGGAAGG	Pm_0092	AAGTTGAGGGAACAACGTGTAGG	TCTG(20) 	20	1			1	1	1	1
ILLUMINA-545855_0001:1:6:1702:1403#0/	AT(12) AT(12) 	24			1	Pm_6372	GGTTGAAAGATGGGGAGAGC	Pm_1756	ATATGGCCGTTTGATGATGC	AT(12) AT(12) 	24	1			110	10	1	1
ILLUMINA-545855_0001:1:6:954:189#0/	AACT(16) TGC(12) TGC(12) 	40			1	Pm_7022	GTTGCTGCTGCCCTTTTAGC	Pm_5865	AATGCTGCTATCATTAACACCCC	TGC(12) 	12	1			2	1	2	1
ILLUMINA-545855_0001:1:7:1:925#0/	AAAT(12) 	12			1	Pm_4618	AAACCTTGGTTTGCTTTACTATGG	Pm_3616	CAGGGAGTATCTATCGTCTGGG	AAAT(12) 	12	1			1	1	1	1
ILLUMINA-545855_0001:1:7:106:728#0/	AGGG(12) AGGG(12) 	24			1	Pm_6940	TGAAACCAGAGGGTCCTTGC	Pm_1410	TACGACTCATCCTCCCTCCC	AGGG(12) AGGG(12) 	24	1			1	1	1	1
ILLUMINA-545855_0001:1:7:186:840#0/	AAAC(12) AAAC(12) 	24			1	Pm_0531	CCCCACACTTTCATTCTGGC	Pm_5052	TGTTTTGTGAGATGGGTGGC	AAAC(12) AAAC(12) 	24	1			1	4	1	1
ILLUMINA-545855_0001:1:7:46:1865#0/	AT(12) 	12			1	Pm_0631	ACGTTCTCCCCATCTTTAACC	Pm_1077	TGGGGAGAGCATCAATAAACC	AT(12) 	12	1			16	250	9	1
ILLUMINA-545855_0001:1:6:1266:1547#0/	AACCCT(18) 	18			1	Pm_3823	GACGCTTATAATCGCACCCC	Pm_1315	GCCCTGACTTCAAGGAGGC	AACCCT(18) 	18	1			433	1010	25	32
ILLUMINA-545855_0001:1:6:1021:504#0/	TCC(12) 	12			1	Pm_3096	GCTTCCCGAACACTAAACGC	Pm_5291	AGGAATGATGAAGTTGGGGC	TCC(12) 	12	1			1	1	1	1
ILLUMINA-545855_0001:1:7:183:1378#0/	TCTG(16) TCCG(12) TCTG(16) TCCG(12) AGGG(12) TCTG(16) 	84			1	Pm_4170	CTGCAGGGACTTATCCAGGG	Pm_2903	GACTGCAGACTGAGGGGAGG	TCTG(16) TCCG(12) TCTG(16) TCCG(12) AGGG(12) TCTG(16) 	84	1			1	1	1	1
ILLUMINA-545855_0001:1:7:154:960#0/	TCTG(16) TC(12) TC(12) 	40			1	Pm_1814	AACCTGTGATCTTTGCAGCG	Pm_0814	CCCTCTCCTTCTTTAGTGACTGC	TCTG(16) TC(12) TC(12) 	40	1			1	1	1	1
ILLUMINA-545855_0001:1:6:1762:23#0/	AAC(12) 	12			1	Pm_6805	AAGGTAGAAGTGTGAATTTGCCC	Pm_2430	ACTGAGCCAACTCAGGGAGG	AAC(12) 	12	1			1	10	1	1
ILLUMINA-545855_0001:1:6:1731:1796#0/	ATAC(32) ATAC(32) 	64			1	Pm_6202	ACACCCCTGATGAATCTTGC	Pm_1846	TGTGTGAGTGTGCTTTATGAGG	ATAC(32) 	32	1			2	2	1	1
ILLUMINA-545855_0001:1:6:1086:367#0/	AC(12) 	12			1	Pm_0532	TCAAAGCTGCAAGATGACAGG	Pm_5056	GGGCTAGTGATCAAAATCTGCC	AC(12) 	12	1			1	1	1	1
ILLUMINA-545855_0001:1:6:1675:1929#0/	ACC(12) 	12			1	Pm_2919	CCCAAAGTCTGTTTCAAGAAGG	Pm_7035	AGACAATTGTGTGTGTGGGG	ACC(12) 	12	1			1	1	1	1
ILLUMINA-545855_0001:1:6:1129:1770#0/	AAGC(16) 	16			1	Pm_2303	CTTTGGCTTGGCAAAGAAGG	Pm_6013	GAAACCATCTCAGTATCCAAACTCC	AAGC(16) 	16	1			1	1	1	1
ILLUMINA-545855_0001:1:6:1342:1739#0/	AGGG(12) 	12			1	Pm_2028	GGTTGAGTTTTAAATGATGGTATGG	Pm_0375	CACCTTGAGTTGTGAGTTGGC	AGGG(12) 	12	1			1	1	1	1
ILLUMINA-545855_0001:1:6:1363:1740#0/	AATG(12) 	12			1	Pm_4375	CGCCGTCATAACTTTGAATGG	Pm_5454	AAGGAACTCTGTGTCATTGTCCC	AATG(12) 	12	1			1	1	1	1
ILLUMINA-545855_0001:1:6:1478:719#0/	AGCC(16) 	16			1	Pm_2213	CCTTGCTCAAAGAACACCTCC	Pm_4148	CAGTGAGCTGGAACAGAGGG	AGCC(16) 	16	1			1	1	1	1
ILLUMINA-545855_0001:1:7:154:1118#0/	AAAT(16) AAAT(16) 	32			1	Pm_1203	TGACTAGAGTTATAAAGGAGTTGGGC	Pm_3912	CAGTAACAGAAGAAAGGAGTCAGGC	AAAT(16) AAAT(16) 	32	1			1	1	1	1
ILLUMINA-545855_0001:1:7:114:1897#0/	AT(12) 	12			1	Pm_5857	CGGGAAGAGCATCATTAAACC	Pm_6892	TTGATACTCTCCCAATCTTTTAGCC	AT(12) 	12	1			4	4	2	1
ILLUMINA-545855_0001:1:6:920:1877#0/	AT(12) AT(12) 	24			1	Pm_3289	AGATGGTGGTTTGATGATGC	Pm_4227	TATATATATGGTTAAAAGATGAGGAGAGC	AT(12) 	12	1			107	4	2	2
ILLUMINA-545855_0001:1:6:1768:1539#0/	TCC(12) TCC(12) 	24			1	Pm_2268	TGACTGAGGTCAGGGGTGG	Pm_6203	ACGATCCCCAATTTCAATCC	TCC(12) TCC(12) 	24	1			8	20	5	3
ILLUMINA-545855_0001:1:6:1403:1886#0/	AAAT(16) 	16			1	Pm_5599	TCATGGTCCCTGATGGTAGC	Pm_5844	CCAAGCATCTTCCCACTGC	AAAT(16) 	16	1			1	1	1	1
ILLUMINA-545855_0001:1:6:1686:594#0/	AGGG(12) 	12			1	Pm_1915	TGCTAGAACTGAGCAAACTAGAGC	Pm_3705	CTTCTTTCGTTGGGAATCG	AGGG(12) 	12	1			1	1	1	1
ILLUMINA-545855_0001:1:6:1780:517#0/	AACCCT(18) AACCCT(18) 	36			1	Pm_1315	GCCCTGACTTCAAGGAGGC	Pm_3812	CACAATGCATGGGAAAACCC	AACCCT(18) AACCCT(18) 	36	1			1010	1032	209	2
ILLUMINA-545855_0001:1:6:1353:986#0/	AT(12) AT(12) 	24			1	Pm_4937	GGGGAGAGCATCATGAAACC	Pm_5421	GATCCTCTCGCAATCTTTTAACC	AT(12) AT(12) 	24	1			30	2	2	1
ILLUMINA-545855_0001:1:6:1739:1134#0/	AAAT(12) 	12			1	Pm_2003	TTTCAGGGACATAAATCCAGAGG	Pm_5036	TGGTTCACAATAGGTTGGGC	AAAT(12) 	12	1			1	1	1	1
ILLUMINA-545855_0001:1:7:22:1857#0/	ACC(12) 	12			1	Pm_4742	GGTCACTGGGAGTCGGGC	Pm_1061	TGAAGAAGAAAGGGCCACCC	ACC(12) 	12	1			1	1	1	1
ILLUMINA-545855_0001:1:6:1195:136#0/	AAGGAG(18) AAGGAG(18) TCC(12) 	48			1	Pm_4761	TCTGTTCATTTGATCTCTGTGGC	Pm_3067	AAGAAGTCTGGGAGGAGGTGG	AAGGAG(18) AAGGAG(18) TCC(12) 	48	1			1	1	1	1
ILLUMINA-545855_0001:1:6:1025:734#0/	ATCT(64) ATCT(28) 	92	ATCT 		1	Pm_4561	CACTTCTTGTGAGATGGGCG	Pm_0289	TTTACTGTGTGTAAACTCTACGCTGC	ATCT(64) ATCT(28) 	92	1	ATCT 		2	1	1	1
ILLUMINA-545855_0001:1:7:32:1141#0/	AAAAC(15) 	15			1	Pm_5023	GGAGTAGCTGGAACAATGAAGG	Pm_0251	TGCTCTGCTGGATCTAACTACC	AAAAC(15) 	15	1			1	1	1	1
ILLUMINA-545855_0001:1:6:1499:127#0/	AAAC(16) AAAC(16) 	32			1	Pm_2315	ACACAACTTCCTTCTGGGGC	Pm_0067	CCCCTAACAGGTAAGCCTGG	AAAC(16) AAAC(16) 	32	1			1	1	1	1
ILLUMINA-545855_0001:1:6:1783:1257#0/	AAAT(12) 	12			1	Pm_4181	GACTCTGGGTGGTTCACAGC	Pm_2275	CCTTGGGAGTGGTTAGCACC	AAAT(12) 	12	1			1	1	1	1
ILLUMINA-545855_0001:1:6:1709:1792#0/	AT(12) AT(12) 	24			1	Pm_7044	TGATGGTCTCCACATCTTTAACC	Pm_0886	GAGAGCATCATCAAACCACG	AT(12) AT(12) 	24	1			2	68	2	1
ILLUMINA-545855_0001:1:6:828:1054#0/	TGC(12) 	12			1	Pm_4637	CCCACCTGCTTATCTCTCCC	Pm_0166	CTGTCTCAGCTGGGTGTGC	TGC(12) 	12	1			1	1	1	1
ILLUMINA-545855_0001:1:7:153:128#0/	AAC(12) 	12			1	Pm_1952	TTCAGCTAATATTCAAGCCAGC	Pm_1892	GTGTGCCCATATATCCTGCC	AAC(12) 	12	1			1	1	1	1
ILLUMINA-545855_0001:1:6:900:1817#0/	ATC(15) 	15			1	Pm_0262	GACTCCTGCTGATGTCCTGG	Pm_5369	TTGTCTGTCCAGCTTTCTGC	ATC(15) 	15	1			1	1	1	1
ILLUMINA-545855_0001:1:7:146:1584#0/	AACCCT(18) 	18			1	Pm_0951	AAAATCCTATTCCCAGGCAGC	Pm_3050	AAGTTTAGCTTCCCGTGGTCC	AACCCT(18) 	18	1			1	419	1	1
ILLUMINA-545855_0001:1:6:841:1869#0/	ACC(12) 	12			1	Pm_1567	TCTTAAAGCAGATTTCAGGCCC	Pm_0684	AAGCATTTCGCACCTTGAGC	ACC(12) 	12	1			1	1	1	1
ILLUMINA-545855_0001:1:6:1426:1#0/	AACCCT(18) 	18			1	Pm_2212	GGGTGCCATTATAAGCGTCC	Pm_6830	ACTTATTTTGGAGCGTGGGC	AACCCT(18) 	18	1			52	464	4	8
ILLUMINA-545855_0001:1:7:99:100#0/	AT(14) AT(14) 	28			1	Pm_5032	TGATCCTACTGACCAAGATCGG	Pm_0667	CAACACTTTATTTGGAAAAGGGG	AT(14) 	14	1			1	2	1	1
ILLUMINA-545855_0001:1:6:1764:338#0/	AT(16) AT(12) AT(14) 	42	AT 		1	Pm_1971	GATATGTATGGAGGTTTCTTGATGC	Pm_2262	TGGTTAAAAGATGGGGAGAGC	AT(16) AT(12) 	28	1	AT 		1	208	1	1
ILLUMINA-545855_0001:1:6:914:1993#0/	TGCC(12) 	12			1	Pm_2912	AGGCCATGATTTGAACCCC	Pm_2710	TCCAATGTTAATGGGGAGGG	TGCC(12) 	12	1			1	1	1	1
ILLUMINA-545855_0001:1:6:1492:295#0/	AACCCT(18) 	18			1	Pm_1315	GCCCTGACTTCAAGGAGGC	Pm_3823	GACGCTTATAATCGCACCCC	AACCCT(18) 	18	1			1010	433	25	32
ILLUMINA-545855_0001:1:7:127:694#0/	AAAG(12) 	12			1	Pm_3875	GACTTAGCTGAAGGCCTGGG	Pm_5540	GAAAAGCAGGATCACAGAGCG	AAAG(12) 	12	1			1	1	1	1
ILLUMINA-545855_0001:1:6:971:1472#0/	TCTCC(15) 	15			1	Pm_5087	AAAGGGAGTTAACCAGAAGGGG	Pm_1354	TTGAGAGGTGTCTTGGTGGC	TCTCC(15) 	15	1			1	1	1	1
ILLUMINA-545855_0001:1:6:1738:238#0/	ATT(45) ATT(21) 	66	ATT 		1	Pm_4054	CAGTCACTGCAGGGTCAGC	Pm_5676	ACAGACAAATCCCATCTCAGC	ATT(45) ATT(21) 	66	1	ATT 		11	1	1	1
ILLUMINA-545855_0001:1:6:1300:533#0/	ATGG(28) TCTG(20) 	48			1	Pm_1549	AGGGGTGAAGGGGAGATAGG	Pm_1151	CTTAAATCCTGCCTTTGGGC	ATGG(28) TCTG(20) 	48	1			1	1	1	1
ILLUMINA-545855_0001:1:6:1272:1899#0/	AACCCT(18) 	18			1	Pm_2362	GGAAAACCCTATTCCCAGGC	Pm_3050	AAGTTTAGCTTCCCGTGGTCC	AACCCT(18) 	18	1			1054	419	0	33
ILLUMINA-545855_0001:1:6:911:1776#0/	AATG(12) 	12			1	Pm_5090	GCCAGTCTAACTGTCAAGGTGC	Pm_4098	CCCATGCACTCGGAAGTACC	AATG(12) 	12	1			1	1	1	1
ILLUMINA-545855_0001:1:6:1670:320#0/	ATGG(12) ATGG(12) TCTG(12) 	36			1	Pm_5608	GGACAAATAATCTGTTCTGATGTAATGC	Pm_3449	AAAAGGTGGTAAGATAATCCCCG	ATGG(12) ATGG(12) TCTG(12) 	36	1			1	1	1	1
ILLUMINA-545855_0001:1:7:93:1264#0/	AC(20) 	20			1	Pm_4520	TCGGCTTGGAGGTAGTCTGC	Pm_1463	TTATTCCCTGCTCCTTCATGC	AC(20) 	20	1			1	1	1	1
ILLUMINA-545855_0001:1:7:91:1207#0/	AAAC(20) AAAC(20) 	40			1	Pm_3514	AGCTGAATGAACAACTGAGGG	Pm_0670	TCTGTGAAGTAATCATAGGATAGGGG	AAAC(20) AAAC(20) 	40	1			1	1	1	1
ILLUMINA-545855_0001:1:6:1143:742#0/	ATGG(44) ATGG(28) ATGG(12) ATGG(20) 	104	ATGG 		1	Pm_6530	TGGTTTTATGAGATGGGCAGC	Pm_6917	AACCTATAGATTGTTATAGTCCGTCCG	ATGG(44) ATGG(28) ATGG(12) ATGG(20) 	104	1	ATGG 		1	1	1	1
ILLUMINA-545855_0001:1:6:1346:65#0/	AC(12) 	12			1	Pm_4754	AGAGATCAAAACCTACAGCTGGG	Pm_5022	TGTGCGCATGTATTGTATGGC	AC(12) 	12	1			1	1	1	1
ILLUMINA-545855_0001:1:6:998:826#0/	TC(20) 	20			1	Pm_2895	TTCACAGGCAGTGGATGAGG	Pm_3240	GAATCCTGACCCGTAGAAGCC	TC(20) 	20	1			1	1	1	1
ILLUMINA-545855_0001:1:7:54:372#0/	AATAC(15) 	15			1	Pm_0746	TCTCCTAGACCCACACAGCC	Pm_2446	CTAACCCCTTATCTCCCAAGC	AATAC(15) 	15	1			1	1	1	1
ILLUMINA-545855_0001:1:7:51:1005#0/	AAAC(12) AAAC(12) 	24			1	Pm_3208	TGCAGCATAGGAGACAGATGG	Pm_0424	CAATGTGTCACTAGAAAGTTTTCCC	AAAC(12) AAAC(12) 	24	1			1	1	1	1
ILLUMINA-545855_0001:1:6:1364:54#0/	TCC(12) 	12			1	Pm_4597	TGTAGACTGCCTGCCTTCCC	Pm_3556	AAGGTTACAACAGAAGAATTCCAGC	TCC(12) 	12	1			1	1	1	1
ILLUMINA-545855_0001:1:6:1585:1747#0/	ATTTT(15) 	15			1	Pm_4892	GGTGTCATCTTCTGGGAGGG	Pm_4814	ATAGGCTTCCTGACATCCCC	ATTTT(15) 	15	1			1	1	1	1
ILLUMINA-545855_0001:1:6:1622:1379#0/	AGT(18) AAAT(12) 	30			1	Pm_6832	CTACTACTATTATTGTCCCTGCCCC	Pm_6504	TCACTGCCGTTTCAATCAGG	AAAT(12) 	12	1			1	1	1	1
ILLUMINA-545855_0001:1:6:1137:1652#0/	AATG(12) 	12			1	Pm_5017	TGAAAATGCCAGGGTGTGG	Pm_2535	GCAGAAATGCTTCTCACCCC	AATG(12) 	12	1			1	3	1	1
ILLUMINA-545855_0001:1:6:1117:498#0/	ATT(12) 	12			1	Pm_5447	TGTTCTGTTCTTCAAAATCTCTGG	Pm_6791	TTACAAGTCAAAGCACCTGGC	ATT(12) 	12	1			1	1	1	1
ILLUMINA-545855_0001:1:6:1472:1925#0/	TGGG(12) 	12			1	Pm_3915	CATTTTAGTGGTGCCTAGTTATGGG	Pm_6426	TCACCATAAGTAGCTTGATGTCACC	TGGG(12) 	12	1			1	1	1	1
ILLUMINA-545855_0001:1:6:1624:828#0/	AGGG(12) 	12			1	Pm_1423	AACACGATGTGACACCATTGC	Pm_5426	TTCTCTGGGTTGGCTGTTCC	AGGG(12) 	12	1			1	2	1	1
ILLUMINA-545855_0001:1:6:858:1126#0/	AACCCT(18) 	18			1	Pm_1315	GCCCTGACTTCAAGGAGGC	Pm_5687	GACGCTTATAATGGCACCCC	AACCCT(18) 	18	1			1010	52	3	4
ILLUMINA-545855_0001:1:6:1095:383#0/	AAAT(12) 	12			1	Pm_4922	AATACACAACACGTTGGCCG	Pm_0497	GCAGCTCCGGAGAGGAGG	AAAT(12) 	12	1			1	1	1	1
ILLUMINA-545855_0001:1:6:1451:1146#0/	AC(22) 	22			1	Pm_4289	GATGTTATAATATTGAGTCCCATCCC	Pm_5966	TGGCTTGTAAAGGAACAGATGG	AC(22) 	22	1			1	1	1	1
ILLUMINA-545855_0001:1:6:1769:429#0/	TGGG(12) AC(20) 	32			1	Pm_0605	CAGGAAGGCTGACAAGGAGG	Pm_0190	AAACACATGCATCCACCAGC	TGGG(12) 	12	1			1	1	1	1
ILLUMINA-545855_0001:1:7:166:1181#0/	AACCCT(18) AACCCT(18) 	36			1	Pm_2502	CGGTTCATAAGTCGAGGCG	Pm_0333	CGAGATACGACCAGCTCCG	AACCCT(18) AACCCT(18) 	36	1			3	9	2	1
ILLUMINA-545855_0001:1:6:1316:1625#0/	ATC(18) ATC(30) 	48	ATC ATC 	ATC	1	Pm_1773	GCACAATGACAAGAAACCTGG	Pm_4670	GCTGATTCACCTTTTCACTTTCC	ATC(18) ATC(30) 	48	1	ATC ATC 	ATC	1	1	1	1
ILLUMINA-545855_0001:1:6:841:1998#0/	AT(12) AT(12) 	24			1	Pm_4479	TTGGCTAAAAGATTGGGAGAGC	Pm_5849	CCATATATAAATAGTGGTTTGATGATGC	AT(12) 	12	1			2	2	1	1
ILLUMINA-545855_0001:1:6:1275:1685#0/	AAAC(12) 	12			1	Pm_1551	TTACCAGCAAACTCCACACTCC	Pm_2014	ATCCCCTTTCCCAATCTTGC	AAAC(12) 	12	1			1	1	1	1
ILLUMINA-545855_0001:1:6:1720:1274#0/	ATT(15) ATT(12) 	27	ATT 		1	Pm_6338	CCAGATTGGATTGTGTACGGG	Pm_6172	CCCATCTGAAACAAGTCATTAAACC	ATT(12) 	12	1	ATT 		2	1	2	1
ILLUMINA-545855_0001:1:7:65:1599#0/	AAC(12) 	12			1	Pm_4206	ACTCAGGGAGGCAGTGAAGG	Pm_4113	CAGTGTTCTACCAGGAAGATAGGC	AAC(12) 	12	1			238	1	1	1
ILLUMINA-545855_0001:1:6:1121:1973#0/	AAAGG(75) AAAGG(40) 	115	AAAGG 		1	Pm_6004	GAGAGGTTATTAGATAGAAGAATCCAGAGC	Pm_0465	TGCCTGTAGTTCAGCTTTCCC	AAAGG(75) AAAGG(40) 	115	1	AAAGG 		1	1	1	1
ILLUMINA-545855_0001:1:6:1720:1131#0/	ATC(42) ATC(42) 	84			1	Pm_2720	TGGCAACAATCTGGAAATGG	Pm_1045	CAGTCAGGGTGCAGACATCC	ATC(42) ATC(42) 	84	1			1	1	1	1
ILLUMINA-545855_0001:1:6:1398:924#0/	TTCC(72) TCTCC(15) AGGG(12) TTCC(16) 	115			1	Pm_5108	GAGGGGTGGGAAGAAAGGG	Pm_0467	TCCCCTGACTTCCAGTTTGC	TTCC(72) AGGG(12) TTCC(16) 	100	1			1	1	1	1
ILLUMINA-545855_0001:1:6:948:1058#0/	TGGG(12) 	12			1	Pm_5674	CAATTCCAAGACTTGTGCAGG	Pm_2986	CCCCTTCCTCTCTTTCAGGG	TGGG(12) 	12	1			1	1	1	1
ILLUMINA-545855_0001:1:7:6:1030#0/	AAAT(12) AAAT(12) 	24			1	Pm_1112	GATGGACATAAAGCCCTGCC	Pm_2371	AATCCACAAAGAAGATGGATGG	AAAT(12) AAAT(12) 	24	1			2	1	2	1
ILLUMINA-545855_0001:1:6:1476:598#0/	TTGG(12) 	12			1	Pm_1270	CAACCCTTGTTCTCCATCTGC	Pm_6271	GATTGGCTGTAAAGGTGCTGC	TTGG(12) 	12	1			1	1	1	1
ILLUMINA-545855_0001:1:6:1739:1462#0/	AACCCT(18) 	18			1	Pm_1355	GTGACTTCACGGAGGCCG	Pm_1002	CCGCTTATAATCGCACCCC	AACCCT(18) 	18	1			4	2	1	1
ILLUMINA-545855_0001:1:6:923:878#0/	ATAC(12) ATAC(16) 	28			1	Pm_3539	TTTCCAAAGTCAACCAATGCC	Pm_6853	CATAACAAACAGTCACTGAGGTGG	ATAC(12) ATAC(16) 	28	1			2	1	2	1
ILLUMINA-545855_0001:1:6:1138:781#0/	AGTG(16) 	16			1	Pm_4811	GAAAGCAAGGACTAAACACGACC	Pm_0745	TGGGTGATCTTAAACAGGACG	AGTG(16) 	16	1			1	1	1	1
ILLUMINA-545855_0001:1:7:172:660#0/	TTCC(12) TTCC(12) 	24			1	Pm_1765	TAGGGCTTGGACGCGAGG	Pm_1093	ATTCGCAAGCCAGAGCAGG	TTCC(12) TTCC(12) 	24	1			1	1	1	1
ILLUMINA-545855_0001:1:7:48:1291#0/	AC(16) 	16			1	Pm_3113	TCCAATTTGCATGTGTTCAGG	Pm_4218	GATGAGTGGCAGCTTTTCCC	AC(16) 	16	1			1	1	1	1
ILLUMINA-545855_0001:1:6:1764:1072#0/	AAAT(12) 	12			1	Pm_2606	TTCCACCATTCCACAAAGCC	Pm_2630	CCATGCTATAGTTGGGAGTCTGC	AAAT(12) 	12	1			1	1	1	1
ILLUMINA-545855_0001:1:6:1379:1295#0/	AACCCT(18) 	18			1	Pm_5575	GTCAGGGCCCAAATACAACG	Pm_1315	GCCCTGACTTCAAGGAGGC	AACCCT(18) 	18	1			8	1010	1	1
ILLUMINA-545855_0001:1:6:1195:798#0/	AT(12) 	12			1	Pm_1507	CCATGATATATACATATAGGTCAAGATGGG	Pm_0698	TGGTAGTTTCATGATGCTCTCCC	AT(12) 	12	1			1	21	1	1
ILLUMINA-545855_0001:1:6:1110:741#0/	ATCT(44) 	44			1	Pm_2228	AAATAGCTTGAATGGAAAACATAGC	Pm_5514	TCAATGGTTAGCAGCCTGG	ATCT(44) 	44	1			1	1	1	1
ILLUMINA-545855_0001:1:6:1478:712#0/	AT(12) AT(12) 	24			1	Pm_5809	TGCTCACCCCATCTTTAACC	Pm_5716	TGGGGAGACCATCAATAAACC	AT(12) AT(12) 	24	1			11	71	3	2
ILLUMINA-545855_0001:1:6:1430:1288#0/	TGGGGC(18) 	18			1	Pm_6159	AGGTCGGGTGATGTGCTAGG	Pm_3276	TGCTATTTTCTGCCTAAGCTGC	TGGGGC(18) 	18	1			1	1	1	1
ILLUMINA-545855_0001:1:6:1750:1131#0/	ATAC(12) ATAC(12) 	24			1	Pm_0184	TCTGCCAAACTGTTTTATCCTAAGC	Pm_3608	CCCCAAAAGATCCAAATAGCC	ATAC(12) 	12	1			2	1	2	1
ILLUMINA-545855_0001:1:6:1690:1741#0/	ATCT(12) 	12			1	Pm_4461	TGGTTTTCAACCATCCCTGG	Pm_6806	GCTGCTAGCAAAGCAACCG	ATCT(12) 	12	1			1	1	1	1
ILLUMINA-545855_0001:1:6:1251:1836#0/	AAGC(12) AAGC(12) 	24			1	Pm_5243	CCCACAATGCTATTTCAAGGG	Pm_6573	GCCCTGACAGGCTTCTGC	AAGC(12) AAGC(12) 	24	1			1	1	1	1
ILLUMINA-545855_0001:1:6:1077:459#0/	TCC(12) TCC(12) 	24			1	Pm_2744	GAGAGAGAGAAAGATCAGTGGGG	Pm_3736	TAACACTGCAGCCCCTACCC	TCC(12) TCC(12) 	24	1			1	1	1	1
ILLUMINA-545855_0001:1:6:1444:797#0/	ATC(15) 	15			1	Pm_0719	CTGGAGCTCTCTGAGACATGG	Pm_6924	CCAAGGACCTGGGATAGGC	ATC(15) 	15	1			1	49	1	1
ILLUMINA-545855_0001:1:7:107:1311#0/	TTCC(28) 	28			1	Pm_5467	CGAAAGGCACTTTGTGATCG	Pm_3472	CTCACTGGCACTACCACCCC	TTCC(28) 	28	1			1	1	1	1
ILLUMINA-545855_0001:1:7:163:1131#0/	TTCC(12) TTCC(12) 	24			1	Pm_2407	ACCCATGCCAGAATGAAAGG	Pm_2617	AAGTCCATAAGCAGCTCAGGC	TTCC(12) TTCC(12) 	24	1			2	1	1	1
ILLUMINA-545855_0001:1:6:1391:1240#0/	AAAT(12) AAAT(12) 	24	AAAT 		1	Pm_4865	TCTCTTATTGACTTTACTTTTAGTTGGC	Pm_2122	GGGCAAGAGCATGAGATCC	AAAT(12) AAAT(12) 	24	1	AAAT 		1	1	1	1
ILLUMINA-545855_0001:1:6:1703:1046#0/	ATT(18) 	18			1	Pm_6140	TGGTTGTGTTGCACTGTTGC	Pm_2330	TCCAGCTGTTGTGAAGAAATCC	ATT(18) 	18	1			1	1	1	1
ILLUMINA-545855_0001:1:6:820:1374#0/	AGCTG(15) 	15			1	Pm_5815	ACAATCGCGGTGCTTGTAGG	Pm_2389	TGTGTGCCTCTGGCCACC	AGCTG(15) 	15	1			1	1	1	1
ILLUMINA-545855_0001:1:6:1054:569#0/	ATAC(12) 	12			1	Pm_5113	CATTTGTTTGGCCATTGTGG	Pm_3448	AAGCACTGAGTTTAGAAAGATGGG	ATAC(12) 	12	1			1	1	1	1
ILLUMINA-545855_0001:1:6:1725:1720#0/	AT(12) AT(12) 	24			1	Pm_2277	TGCTCTCCCAATCTTTTAGCC	Pm_5518	GGAGAGCATCATCAAACCACC	AT(12) 	12	1			104	1180	4	1
ILLUMINA-545855_0001:1:6:1784:777#0/	AAAT(16) AAAT(16) 	32			1	Pm_0058	GAAATGATTATTTGTGATCTTCTCAAGG	Pm_2791	GTCCACTGGAGTTGGGCG	AAAT(16) AAAT(16) 	32	1			1	2	1	1
ILLUMINA-545855_0001:1:6:1624:1344#0/	TTCC(12) TTCC(12) TTCC(12) TTCC(12) 	48			1	Pm_6001	ACTTCTTTCCCCTTCTTGCC	Pm_2680	AAGAAGCTGTGTTGTCTCAGGC	TTCC(12) TTCC(12) 	24	1			2	2	2	1
ILLUMINA-545855_0001:1:6:1060:508#0/	AAAAC(15) 	15			1	Pm_4906	GGTTCCGCAAGATTTAAGGC	Pm_5200	AACCCCTTCCAAAGTCCCC	AAAAC(15) 	15	1			1	1	1	1
ILLUMINA-545855_0001:1:6:983:484#0/	AACCCT(18) 	18			1	Pm_2637	CCACCGCAAACATAAAGTATTGG	Pm_2764	TCTGCTTATTTCAGCTGTCTTGC	AACCCT(18) 	18	1			1	1	1	1
ILLUMINA-545855_0001:1:6:1165:132#0/	ATC(15) ATC(15) 	30			1	Pm_2073	CACAATGCAGAATGGCATGG	Pm_2794	CACAATGCTCCCTCCTGAGC	ATC(15) ATC(15) 	30	1			1	1	1	1
ILLUMINA-545855_0001:1:6:1141:630#0/	ACC(21) 	21			1	Pm_0699	TCCAGAAATACCTGAAGTTTAGACACC	Pm_5732	CGCCATAATTAACACAAAACTGC	ACC(21) 	21	1			1	1	1	1
ILLUMINA-545855_0001:1:6:1776:2022#0/	TCTG(20) TCTG(20) 	40			1	Pm_4792	TGTCTGTCTGTCTGGGAAGC	Pm_1637	TCCTAATAGTTCAGCAGTGAATGG	TCTG(20) 	20	1			1	1	1	1
ILLUMINA-545855_0001:1:6:1242:1570#0/	TC(32) TC(24) 	56			1	Pm_0220	AAGGAGGCTTTGCTGAGAGC	Pm_0723	TTGCATTTCCTGCTCCTTCC	TC(32) TC(24) 	56	1			1	1	1	1
ILLUMINA-545855_0001:1:6:1115:918#0/	TC(16) 	16			1	Pm_1400	CTTGACTCCTGGTGACTGCC	Pm_1343	AGACCATGAGCGCTAGTCCC	TC(16) 	16	1			4	1	1	1
ILLUMINA-545855_0001:1:6:1494:898#0/	ACCCC(15) ACCCC(15) 	30			1	Pm_6861	GCTTTATTTGAGGGTGGTTGG	Pm_6639	CAACTGCACCATCAGTTGACC	ACCCC(15) ACCCC(15) 	30	1			1	1	1	1
ILLUMINA-545855_0001:1:6:1773:868#0/	TCC(12) 	12			1	Pm_4762	GGTCGGTGTCATGTTTTGTAGC	Pm_5972	GAGGCAATGGGTGAGTTGG	TCC(12) 	12	1			1	1	1	1
ILLUMINA-545855_0001:1:7:60:1207#0/	AAAT(24) 	24			1	Pm_3765	TATACAATTATGGCGGCGGG	Pm_0802	GAGGGCAGATGAATGCTGG	AAAT(24) 	24	1			1	1	1	1
ILLUMINA-545855_0001:1:6:922:1812#0/	ATGG(12) 	12			1	Pm_4725	TCATGTTGAATTGTGGTGTGC	Pm_2771	TCATGACCTGTCCGTCTTGG	ATGG(12) 	12	1			1	61	1	1
ILLUMINA-545855_0001:1:6:1082:98#0/	TGGG(12) TGGG(12) 	24			1	Pm_2206	TAAGTGCAGTCTTCCTGGGG	Pm_4774	CATTTTGGAAAGCTTCAGCC	TGGG(12) TGGG(12) 	24	1			1	1	1	1
ILLUMINA-545855_0001:1:7:58:1106#0/	AT(14) AT(14) 	28			1	Pm_5445	TCCTCTCCCCATCTTTTAAGC	Pm_5716	TGGGGAGACCATCAATAAACC	AT(14) AT(14) 	28	1			10	71	1	1
ILLUMINA-545855_0001:1:6:1738:906#0/	AC(16) ATCT(12) TC(16) 	44			1	Pm_2155	TTTTAAAATGTAAGACTGCCTAACG	Pm_3669	AGAAGCTCATACTGCAATGCC	AC(16) 	16	1			1	1	1	1
ILLUMINA-545855_0001:1:6:1226:279#0/	AAAT(12) AAAT(12) 	24			1	Pm_2772	TGACTCTGGCCTAAAATTTCCC	Pm_1743	GTTTATAGAAGCTTAACACATCTAAACTGC	AAAT(12) AAAT(12) 	24	1			1	1	1	1
ILLUMINA-545855_0001:1:6:916:812#0/	TCTG(24) TCTG(24) 	48			1	Pm_4981	ATGGGAAAATGGGAAGGACC	Pm_0624	TGGATTGTTAAGCAGGCTGG	TCTG(24) TCTG(24) 	48	1			1	1	1	1
ILLUMINA-545855_0001:1:7:155:741#0/	AAAT(12) 	12			1	Pm_5221	TTATACGCACTGGAGGACGC	Pm_4926	TGGGCAGACTTCTTCAAGGC	AAAT(12) 	12	1			1	1	1	1
ILLUMINA-545855_0001:1:6:1286:1069#0/	AAAT(12) 	12			1	Pm_5328	TCTTGAGAAGGCAAATGGAGC	Pm_2057	TCTTGTCCACAGCCACAAGC	AAAT(12) 	12	1			1	3	1	1
ILLUMINA-545855_0001:1:6:883:404#0/	AACCCT(18) 	18			1	Pm_1315	GCCCTGACTTCAAGGAGGC	Pm_2344	TCTATGCAAAGGAACACGGG	AACCCT(18) 	18	1			1010	186	20	14
ILLUMINA-545855_0001:1:6:827:694#0/	AACCCT(18) 	18			1	Pm_3823	GACGCTTATAATCGCACCCC	Pm_1315	GCCCTGACTTCAAGGAGGC	AACCCT(18) 	18	1			433	1010	25	32
ILLUMINA-545855_0001:1:7:101:1333#0/	TTCC(28) TTCC(16) 	44	TTCC 		1	Pm_3914	TCTGTCTTTCTGCCTTATTCTTCC	Pm_4213	AACAAATGAGAGAGATGGAGGG	TTCC(28) TTCC(16) 	44	1	TTCC 		1	1	1	1
ILLUMINA-545855_0001:1:6:1183:1487#0/	AT(14) AT(14) 	28			1	Pm_4080	TCATTTATATATGGTTAAAAGGTGGGG	Pm_6497	TCATGGTTTATTGATGGTCTCCC	AT(14) AT(14) 	28	1			1	7	1	1
ILLUMINA-545855_0001:1:7:86:1983#0/	AACCCT(18) 	18			1	Pm_1022	TTCCTTTGCATAGAACGGGG	Pm_2362	GGAAAACCCTATTCCCAGGC	AACCCT(18) 	18	1			3	1054	1	1
ILLUMINA-545855_0001:1:6:948:1759#0/	AAC(15) AAC(15) 	30			1	Pm_2506	GGCTCTGAGCAGGTTTCAGC	Pm_5894	TGTCACTGGATTTATTGGTGGC	AAC(15) AAC(15) 	30	1			2	1	2	1
ILLUMINA-545855_0001:1:6:1266:977#0/	AC(12) AC(12) 	24			1	Pm_6297	TGTCATGGAAATACTTTTCACTTCC	Pm_3785	TGTCCCTGGTTAGTATTCCCC	AC(12) AC(12) 	24	1			1	2	1	1
ILLUMINA-545855_0001:1:7:77:344#0/	AC(12) AC(14) 	26	AC 		1	Pm_6429	GAAAACTGCAGGGACTTGCC	Pm_1995	TCTTTCAAAGGGTTTGTGTAGCC	AC(12) AC(14) 	26	1	AC 		2	1	1	1
ILLUMINA-545855_0001:1:6:1254:721#0/	AATC(16) 	16			1	Pm_6367	GAAAGTCTCAGGGTGGTGGG	Pm_4500	ACCAACTTGAGGGCACATCG	AATC(16) 	16	1			1	1	1	1
ILLUMINA-545855_0001:1:6:1415:1785#0/	TCCTGC(48) 	48			1	Pm_2200	CCCAGGACAATCCTGAGGC	Pm_1090	ATCCTGCTGTATGTGGCCG	TCCTGC(48) 	48	1			1	1	1	1
ILLUMINA-545855_0001:1:6:1177:1170#0/	AC(14) 	14			1	Pm_6326	GTCCCTGATGCCCTTCCC	Pm_4325	CCTGGTTTCTAGTCTGGTGCC	AC(14) 	14	1			1	1	1	1
ILLUMINA-545855_0001:1:6:844:1984#0/	AAAT(16) AC(12) AAAT(12) 	40	AAAT 		1	Pm_0173	CACACACACACACTTACCTAATGC	Pm_1835	TCACTCCTTCGTGAGATGGG	AAAT(16) AAAT(12) 	28	1	AAAT 		1	1	1	1
ILLUMINA-545855_0001:1:6:1501:1322#0/	ATC(42) ATC(15) ACC(24) 	81			1	Pm_0628	TGTGGTGTCAACCCTTTCCC	Pm_3788	TCTTCCAACTGCTGTGGTGG	ATC(42) ATC(15) ACC(24) 	81	1			1	1	1	1
ILLUMINA-545855_0001:1:6:902:1#0/	AATG(48) AATG(28) ATAC(12) 	88	AATG 		1	Pm_1692	AAAATGTTTGGGTATCTGAGGC	Pm_5485	CAGGGGTTCACAAACTTTTAAGC	AATG(48) AATG(28) ATAC(12) 	88	1	AATG 		1	1	1	1
ILLUMINA-545855_0001:1:6:1330:855#0/	AC(14) 	14			1	Pm_1546	TCACTGAGAGCAGAGAGGGG	Pm_4968	CAACTGCACAGTCCCTCAGC	AC(14) 	14	1			1	1	1	1
ILLUMINA-545855_0001:1:6:1204:1526#0/	CG(12) 	12			1	Pm_5318	CGAAATAAATCTGTCGGAGGC	Pm_5870	AAAAGCGGAGTGAAACGC	CG(12) 	12	1			1	1	1	1
ILLUMINA-545855_0001:1:6:1646:1658#0/	TC(12) 	12			1	Pm_2476	TCTTTTGTTATCTACTGCTGTTGGC	Pm_3260	CTTGGGAATGGAACTCGTCC	TC(12) 	12	1			1	1	1	1
ILLUMINA-545855_0001:1:6:1490:714#0/	TTCC(52) TTCC(20) 	72	TTCC 		1	Pm_6325	TTCAGTCTCCCAACAATTTCTCC	Pm_5428	ATCCAATTCATGAAGGCTGC	TTCC(20) 	20	1	TTCC 		2	1	2	1
ILLUMINA-545855_0001:1:6:951:941#0/	TC(16) 	16			1	Pm_4052	AAACACAGCAATAGCCCACG	Pm_0908	CCCATTGTTGTCAAGTCCTGG	TC(16) 	16	1			1	1	1	1
ILLUMINA-545855_0001:1:6:854:386#0/	AC(24) AC(26) 	50			1	Pm_6823	TTGACCAAGAGGCAAAAGCC	Pm_4204	TTTCTTGTTCTCGCCACTGC	AC(26) 	26	1			1	1	1	1
ILLUMINA-545855_0001:1:6:888:775#0/	TCTG(12) 	12			1	Pm_2625	TGACATTGTTGGACTCTTATTGCC	Pm_2831	TGTCACGTAAGTGCAGCAGG	TCTG(12) 	12	1			1	1	1	1
ILLUMINA-545855_0001:1:6:1226:1976#0/	AC(16) AC(20) 	36			1	Pm_3588	TGGAATCGTTACATAGTAACTCGG	Pm_1813	CCCACCTACCCACACATACC	AC(16) 	16	1			1	2	1	1
ILLUMINA-545855_0001:1:6:1725:1848#0/	ATC(45) 	45			1	Pm_2734	GCAAGCTTCCCTTGTTTTCC	Pm_4828	TTTAGTTTCCAAGTTTGAGCAGC	ATC(45) 	45	1			1	1	1	1
ILLUMINA-545855_0001:1:6:1508:404#0/	AC(18) 	18			1	Pm_3792	AATCCTTGCAAGCTGCCC	Pm_6500	TGCATTGACAAAATACTACTCATGG	AC(18) 	18	1			1	1	1	1
ILLUMINA-545855_0001:1:6:1324:1724#0/	AAAG(12) AAAG(12) 	24			1	Pm_5680	TTTCTTTCTTTCGAACAACTCTGC	Pm_2395	AACCCAACTTGAAGAAGAGGG	AAAG(12) 	12	1			2	1	2	1
ILLUMINA-545855_0001:1:6:881:1359#0/	AACCCT(18) 	18			1	Pm_1315	GCCCTGACTTCAAGGAGGC	Pm_6450	GACGCTAATAATCGCACCCC	AACCCT(18) 	18	1			1010	50	3	2
ILLUMINA-545855_0001:1:6:1018:364#0/	TCC(12) 	12			1	Pm_0491	TGCATTCACTAAACCTCTGTGC	Pm_0155	TGCAATTCAAAAGCACTTATCC	TCC(12) 	12	1			1	1	1	1
ILLUMINA-545855_0001:1:6:1145:860#0/	AAAT(12) 	12			1	Pm_0704	AAAACCGCACTGAAAGCAGC	Pm_3004	CAAGGTTTTAATCTTGTGGGTGC	AAAT(12) 	12	1			1	1	1	1
ILLUMINA-545855_0001:1:6:1508:41#0/	AT(12) AT(12) 	24			1	Pm_1085	CCGTATATATATGTTTAAAAGATGGGG	Pm_0870	CATGGTTTATTGATGCTCTCCC	AT(12) 	12	1			1	390	1	1
ILLUMINA-545855_0001:1:6:1629:1795#0/	AAAC(12) 	12			1	Pm_4728	AATGTCCAATAAAACTCTCCCACC	Pm_5352	CATGGAGGGCTTGACATGG	AAAC(12) 	12	1			1	1	1	1
ILLUMINA-545855_0001:1:6:973:1148#0/	ATT(12) 	12			1	Pm_4476	AAAGAATAATCTGATTGTGTTCATCACC	Pm_6177	AGACTTTGATGGCCACTGGG	ATT(12) 	12	1			1	1	1	1
ILLUMINA-545855_0001:1:6:1146:1917#0/	AC(12) AC(12) 	24			1	Pm_0264	CCCACCCACACCCTTAGC	Pm_1819	ATCTCCAGATGTTGCCTCCC	AC(12) AC(12) 	24	1			1	1	1	1
ILLUMINA-545855_0001:1:6:1033:525#0/	AC(28) AC(18) 	46	AC 		1	Pm_2377	CAACAACTCAGCATTTGTATGGG	Pm_6459	GCAGCTCCAGACTATGTTGACC	AC(28) AC(18) 	46	1	AC 		1	1	1	1
ILLUMINA-545855_0001:1:6:1063:1763#0/	ATCT(60) ATCT(40) 	100	ATCT 		1	Pm_5276	TTCATGCCTCATCTTCACCC	Pm_3078	CAGATGGGCAACCATACAGG	ATCT(60) ATCT(40) 	100	1	ATCT 		1	1	1	1
ILLUMINA-545855_0001:1:6:1552:1706#0/	AAGGC(15) 	15			1	Pm_2570	GCACTGTAAGTCCTATTACGACAAGG	Pm_4947	CAAGTCAGTACCATTTTCTTGGC	AAGGC(15) 	15	1			1	1	1	1
ILLUMINA-545855_0001:1:7:9:52#0/	AC(12) AC(12) 	24			1	Pm_4095	TCCCAGAATACACCATAATACCCC	Pm_0729	CAGGCCTTCTTGACAAATGC	AC(12) AC(12) 	24	1			2	1	2	1
ILLUMINA-545855_0001:1:6:1745:1558#0/	AAC(12) AAC(12) 	24			1	Pm_0663	TCGGTCAGTCACTTGGATGG	Pm_4246	TGGCTACAACACAGAAGTGCC	AAC(12) AAC(12) 	24	1			1	1	1	1
ILLUMINA-545855_0001:1:6:983:833#0/	AGGG(12) 	12			1	Pm_1494	TGGAGCGTATCTATGCAGGG	Pm_5210	TGTGTCTTGTCTCCTTTCCCC	AGGG(12) 	12	1			1	2	1	1
ILLUMINA-545855_0001:1:6:1612:1889#0/	TGTGG(15) 	15			1	Pm_5562	TCCACAAATAGAAATCTCCTCCC	Pm_5007	ACCACTAAGCTGTTTCATGGG	TGTGG(15) 	15	1			1	1	1	1
ILLUMINA-545855_0001:1:6:971:11#0/	AAAT(24) 	24			1	Pm_2921	GGGAGATGAAACTTTAAATGAATTACC	Pm_2956	TCTTCTCCTATTCTGATCAATGTGG	AAAT(24) 	24	1			1	1	1	1
ILLUMINA-545855_0001:1:6:1216:1144#0/	ATAC(20) ATAC(44) 	64			1	Pm_5462	TGGACCTGAATCTTCAAATGG	Pm_4437	CATATATTTCTTTACCATAATCCAGAGC	ATAC(20) 	20	1			1	2	1	1
ILLUMINA-545855_0001:1:6:1239:805#0/	AAC(15) AAC(15) 	30			1	Pm_4704	ATTTGTTGTTGCAGGGTTGC	Pm_1074	CCCAATTCCAGTCCTATGGC	AAC(15) AAC(15) 	30	1			2	1	2	1
ILLUMINA-545855_0001:1:6:1005:1563#0/	AATT(12) 	12			1	Pm_6137	TTCAGGCTTGGTGTTCTTGG	Pm_0045	TTTAAACCTTGGAACAAGGACC	AATT(12) 	12	1			1	1	1	1
ILLUMINA-545855_0001:1:6:1378:365#0/	AAAT(12) AAAT(12) 	24			1	Pm_3684	AAGGCAGTCTGGAAATGTTGC	Pm_2931	TTTGAGAAGTGTTTTATTCCTCTGC	AAAT(12) AAAT(12) 	24	1			2	1	2	1
ILLUMINA-545855_0001:1:7:16:1469#0/	AACCCT(18) 	18			1	Pm_6318	TTCTATGCAAAGGACCACGG	Pm_1315	GCCCTGACTTCAAGGAGGC	AACCCT(18) 	18	1			408	1010	4	35
ILLUMINA-545855_0001:1:6:1468:1857#0/	AACCCT(18) AACCCT(18) 	36			1	Pm_1315	GCCCTGACTTCAAGGAGGC	Pm_2663	GACTTATTGTGGATCGTGGGC	AACCCT(18) AACCCT(18) 	36	1			1010	35	3	1
ILLUMINA-545855_0001:1:7:178:1371#0/	TC(14) 	14			1	Pm_1011	TTCCTATTCTTCTCTGCTTTTGG	Pm_0028	TCTGAAACAATCCTGTGCTCC	TC(14) 	14	1			1	1	1	1
ILLUMINA-545855_0001:1:6:1293:974#0/	ACC(18) 	18			1	Pm_1806	CCTATCAAATCGTTCCCAAGG	Pm_2324	CCCCATCCTGGTCCTACC	ACC(18) 	18	1			1	1	1	1
ILLUMINA-545855_0001:1:6:1021:781#0/	AT(12) 	12			1	Pm_6162	TGGTTAAAGATGGGGAGAGC	Pm_3289	AGATGGTGGTTTGATGATGC	AT(12) 	12	1			513	107	76	3
ILLUMINA-545855_0001:1:6:1535:1536#0/	TCCCC(15) 	15			1	Pm_3165	GAGTACAGGAAAATGCAGCCC	Pm_3620	CCTTCCTCTGCAAGTCTGATCC	TCCCC(15) 	15	1			1	1	1	1
ILLUMINA-545855_0001:1:6:1418:2020#0/	AT(14) 	14			1	Pm_6162	TGGTTAAAGATGGGGAGAGC	Pm_3289	AGATGGTGGTTTGATGATGC	AT(14) 	14	1			513	107	76	3
ILLUMINA-545855_0001:1:6:839:796#0/	AACCCT(18) AACCCT(18) 	36			1	Pm_3050	AAGTTTAGCTTCCCGTGGTCC	Pm_2970	AAAGCCTATTCCCAGGCAGC	AACCCT(18) AACCCT(18) 	36	1			419	18	2	2
ILLUMINA-545855_0001:1:6:870:1204#0/	AC(20) 	20			1	Pm_1870	GATTTGTGTTGGGATGCTGG	Pm_4088	CTGCATTAAATCTGTTAGGACAGC	AC(20) 	20	1			1	1	1	1
ILLUMINA-545855_0001:1:6:1500:773#0/	TTCC(12) TGCC(20) TTCC(12) TGCC(20) 	64			1	Pm_1119	ACAGAAAATTTGTGGTGAAAGG	Pm_2146	GTAATGTTCTAACAATGATACTCAAAATCC	TTCC(12) TGCC(20) 	32	1			1	2	1	1
ILLUMINA-545855_0001:1:7:101:434#0/	TTC(12) 	12			1	Pm_2965	TCTGTTTAAGAAAAGATAACACAATGGG	Pm_0732	TGAGACCAGAAGTTAAAAGAGTGGG	TTC(12) 	12	1			1	1	1	1
ILLUMINA-545855_0001:1:6:1101:2019#0/	AAAT(16) 	16			1	Pm_1176	GTTCAAATCCACCCTCAGCC	Pm_4086	CAAGCCTGTGAGGTAAGCTGG	AAAT(16) 	16	1			1	1	1	1
ILLUMINA-545855_0001:1:6:1660:1915#0/	AAGGAG(18) AAGGAG(18) 	36			1	Pm_0477	GTGGGGAAAACAGGAGGAGG	Pm_3072	TCTCCCCTTGTCAGGTCTGC	AAGGAG(18) AAGGAG(18) 	36	1			2	1	1	1
ILLUMINA-545855_0001:1:6:1004:367#0/	AAAT(12) AAATT(15) 	27	AAATT 		1	Pm_0373	TCAATTTGCAAGGGAGGACC	Pm_4976	GGAGTCGCCCAAGAGTTCC	AAAT(12) AAATT(15) 	27	1	AAATT 		1	1	1	1
ILLUMINA-545855_0001:1:6:864:1610#0/	AACT(12) 	12			1	Pm_0304	TCCCATTCCCAGACATCTTACC	Pm_3162	CTTTCAGCTCCCATAACGCC	AACT(12) 	12	1			1	1	1	1
ILLUMINA-545855_0001:1:6:1124:806#0/	AC(14) 	14			1	Pm_0625	TCTGTATGCCTCTCTCTCTCCG	Pm_0487	TCTTTTATTCCAGTTCTGTATTAAGCC	AC(14) 	14	1			1	1	1	1
ILLUMINA-545855_0001:1:6:1092:264#0/	AACCCT(18) AACCCT(18) 	36			1	Pm_2362	GGAAAACCCTATTCCCAGGC	Pm_2221	AGCTTCCCATGTTCCTTTGC	AACCCT(18) AACCCT(18) 	36	1			1054	19	1	2
ILLUMINA-545855_0001:1:6:970:513#0/	AACCCT(18) 	18			1	Pm_1315	GCCCTGACTTCAAGGAGGC	Pm_6318	TTCTATGCAAAGGACCACGG	AACCCT(18) 	18	1			1010	408	4	35
ILLUMINA-545855_0001:1:6:854:332#0/	AACCCT(18) 	18			1	Pm_4046	AACCCTATTCCCAGGGAGC	Pm_3050	AAGTTTAGCTTCCCGTGGTCC	AACCCT(18) 	18	1			2	419	2	1
ILLUMINA-545855_0001:1:6:1680:1185#0/	TCTG(12) 	12			1	Pm_2229	TTAGCCTATAGGGACAAGCCC	Pm_1616	TGTGTTCCACTGTTAAATGTAGGC	TCTG(12) 	12	1			1	1	1	1
ILLUMINA-545855_0001:1:6:1761:1474#0/	AATC(12) 	12			1	Pm_4953	TTGCCAATGCTGCTACTTCC	Pm_3886	CATCCAGTAGAATTAGGCAAAGGG	AATC(12) 	12	1			1	1	1	1
ILLUMINA-545855_0001:1:6:962:261#0/	AC(18) AC(18) 	36			1	Pm_1327	GGTTATTTAAGGTGTGTGCGTGC	Pm_2657	AGGTTTCAGCATCCCAAAGG	AC(18) AC(18) 	36	1			2	1	2	1
ILLUMINA-545855_0001:1:6:1588:695#0/	AC(12) 	12			1	Pm_1049	GAACTGTCCTTGGGAGTGGG	Pm_0488	GCAGAGTTTCTTTCTGCCCC	AC(12) 	12	1			1	1	1	1
ILLUMINA-545855_0001:1:6:913:146#0/	AAAT(12) 	12			1	Pm_6578	CAGATGTCAGAAAGCCAACTAGG	Pm_5743	GTTGGGTTTTAGAATGGCGG	AAAT(12) 	12	1			1	1	1	1
ILLUMINA-545855_0001:1:6:1477:540#0/	TTCC(12) 	12			1	Pm_4575	CATCTAGTAGCCAGTGTGCCC	Pm_0274	GTATGGCTGAGTCCTTCCCC	TTCC(12) 	12	1			1	1	1	1
ILLUMINA-545855_0001:1:6:1065:1715#0/	AAAC(12) TCC(15) 	27			1	Pm_5233	CAAAAGTGAGTGCTAAGGTTGC	Pm_5533	GCATCTATTCAGTCTGTATGTTATCTTCC	TCC(15) 	15	1			1	1	1	1
ILLUMINA-545855_0001:1:7:119:1397#0/	AACCCT(18) 	18			1	Pm_3823	GACGCTTATAATCGCACCCC	Pm_5950	CCCCTGACTTCAAGGAGGC	AACCCT(18) 	18	1			433	1	1	1
ILLUMINA-545855_0001:1:6:1056:1888#0/	AC(20) 	20			1	Pm_6864	CCATGAGAGAGACAGCAATGG	Pm_1516	CAACATTTCATCTGTGTGGGC	AC(20) 	20	1			1	1	1	1
ILLUMINA-545855_0001:1:6:1043:114#0/	ATT(12) ATC(15) ATC(15) 	42	ATC 		1	Pm_1649	CAACCCATCAATTCACAACCC	Pm_5000	CTCTGTCTACCACAAGTGGATGC	ATT(12) ATC(15) ATC(15) 	42	1	ATC 		1	2	1	1
ILLUMINA-545855_0001:1:7:101:1625#0/	AC(12) AC(14) AT(12) 	38	AC 		1	Pm_0032	CTCCATGCCTTGGAAGACCC	Pm_2691	TGCTATACTACTTCATTTTGGCATGG	AC(12) AC(14) 	26	1	AC 		1	1	1	1
ILLUMINA-545855_0001:1:6:1243:13#0/	AACCCT(18) AACCCT(18) 	36			1	Pm_3270	AGCTTCCCGTGTTCATTTGC	Pm_2362	GGAAAACCCTATTCCCAGGC	AACCCT(18) AACCCT(18) 	36	1			1	1054	1	1
ILLUMINA-545855_0001:1:6:1169:1739#0/	AT(12) 	12			1	Pm_2677	GTGGTTTGATGATGCTCTCC	Pm_3978	CATATAGATATGGTTAAAAGATGGGG	AT(12) 	12	1			1316	1	1	1
ILLUMINA-545855_0001:1:6:1113:920#0/	AC(14) 	14			1	Pm_0758	CTTGCTTGCACGAGTCATCC	Pm_5907	AGGAGGATAGCCAAGGTCCC	AC(14) 	14	1			1	1	1	1
ILLUMINA-545855_0001:1:6:893:177#0/	AACCCT(18) AACCCT(18) 	36			1	Pm_6614	TGACTTATTTTGGAGCGTGGG	Pm_3118	GACCCTGACTTCAAGGAGGC	AACCCT(18) AACCCT(18) 	36	1			461	12	6	1
ILLUMINA-545855_0001:1:6:1593:1378#0/	AC(14) AC(14) 	28			1	Pm_3710	TGCTGCATACAGAGATCCGC	Pm_5704	GGGTTTCCAAATTTTATCTGAACC	AC(14) AC(14) 	28	1			1	1	1	1
ILLUMINA-545855_0001:1:6:1603:1606#0/	AAAT(12) 	12			1	Pm_5825	CCCAGGTCTTCCAGATGGC	Pm_3407	CACTTTGCATCTGATTCTCCCC	AAAT(12) 	12	1			1	1	1	1
ILLUMINA-545855_0001:1:7:87:155#0/	AACCCT(18) 	18			1	Pm_2221	AGCTTCCCATGTTCCTTTGC	Pm_2362	GGAAAACCCTATTCCCAGGC	AACCCT(18) 	18	1			19	1054	1	2
ILLUMINA-545855_0001:1:6:991:880#0/	AC(16) AC(16) 	32			1	Pm_4286	GCTGCAACATCATGAAAATGG	Pm_6813	GTGATCTGGCTGTTTCACCC	AC(16) 	16	1			2	2	2	1
ILLUMINA-545855_0001:1:6:1368:2002#0/	TC(12) 	12			1	Pm_6997	TAGTGGTTAAGGCACCAGGC	Pm_5275	CAATGCCTCCTTTCTAGGGC	TC(12) 	12	1			32	1	1	1
ILLUMINA-545855_0001:1:7:127:1427#0/	AACCCT(18) 	18			1	Pm_6318	TTCTATGCAAAGGACCACGG	Pm_1315	GCCCTGACTTCAAGGAGGC	AACCCT(18) 	18	1			408	1010	4	35
ILLUMINA-545855_0001:1:6:1271:1010#0/	AACCCT(18) 	18			1	Pm_1315	GCCCTGACTTCAAGGAGGC	Pm_6836	TTATATTCGCACCCCACTGC	AACCCT(18) 	18	1			1010	1	0	1
ILLUMINA-545855_0001:1:6:1108:1512#0/	TCC(15) 	15			1	Pm_5686	TGCAGTATTCCTCATGGCCC	Pm_3782	GCTATTTGCCCCTCATGACC	TCC(15) 	15	1			1	1	1	1
ILLUMINA-545855_0001:1:6:1503:981#0/	AT(12) 	12			1	Pm_2262	TGGTTAAAAGATGGGGAGAGC	Pm_6941	CAAATATGTATATCGTGGTTTATTGATGC	AT(12) 	12	1			208	1	1	1
ILLUMINA-545855_0001:1:7:136:436#0/	AACCCT(18) 	18			1	Pm_0253	CTATTCCCAGGCAGGTGTCC	Pm_4446	AGCTTCCCATGATCCTCTGC	AACCCT(18) 	18	1			333	447	5	3
ILLUMINA-545855_0001:1:6:1310:535#0/	AAGAGT(18) AAGAGT(18) 	36			1	Pm_0853	TCCAATTTTCTATACCAGAGTTCTTGC	Pm_0170	TGTCACTTTTGTCTTAACCACTACACC	AAGAGT(18) AAGAGT(18) 	36	1			1	1	1	1
ILLUMINA-545855_0001:1:6:1258:179#0/	TTCC(12) 	12			1	Pm_0273	TTTAGTAGAACAAGAATAGAACAATGGG	Pm_3136	TCAGAGTACTCATTTCTCCTGGC	TTCC(12) 	12	1			1	1	1	1
ILLUMINA-545855_0001:1:6:1069:1176#0/	AAAG(12) 	12			1	Pm_0348	TGCACAGGGTATCCAAAGCC	Pm_2549	GAAGCAAATTAGTGTTTGCAGGG	AAAG(12) 	12	1			1	1	1	1
ILLUMINA-545855_0001:1:7:114:1014#0/	AAAG(12) AAAG(12) 	24			1	Pm_0282	TTTCTTCTTACAGGAGGGCTGC	Pm_1369	ATGCAGCAAACTTCACCACC	AAAG(12) AAAG(12) 	24	1			1	1	1	1
ILLUMINA-545855_0001:1:6:858:1002#0/	AATC(16) 	16			1	Pm_1024	CCGTTAGAAGACCTGAAAGACC	Pm_1653	TCATCTAAGCTCCAGTGCCC	AATC(16) 	16	1			1	1	1	1
ILLUMINA-545855_0001:1:6:1380:164#0/	AACCCT(18) 	18			1	Pm_4764	GTTTTCCCATGCATTGTGCC	Pm_2362	GGAAAACCCTATTCCCAGGC	AACCCT(18) 	18	1			1057	1054	30	16
ILLUMINA-545855_0001:1:6:1724:543#0/	AAC(18) AAC(15) 	33	AAC 		1	Pm_4241	CAATAGCAGAATATACATCACAGGGG	Pm_6472	CTTTGGAGACCTCTGCTGGC	AAC(18) AAC(15) 	33	1	AAC 		1	1	1	1
ILLUMINA-545855_0001:1:6:1135:1878#0/	AC(12) AC(12) 	24			1	Pm_6167	ATCAGCATAGAGGGTTGGGG	Pm_0398	AAAATGATTTGGGGTGCTGC	AC(12) 	12	1			1	2	1	1
ILLUMINA-545855_0001:1:7:164:162#0/	ATAC(12) 	12			1	Pm_3290	TGGGCCATAATATTCAAAAGGG	Pm_4027	CCTGAATATACTCTTCTGTCTGTAAATGC	ATAC(12) 	12	1			1	1	1	1
ILLUMINA-545855_0001:1:6:1396:1097#0/	ATC(18) 	18			1	Pm_0036	TGCACAGTCATTTCTATGATTTGG	Pm_5099	GCAGATATATTCCCCTCTGCC	ATC(18) 	18	1			1	1	1	1
ILLUMINA-545855_0001:1:6:1374:1520#0/	AACT(20) AACT(20) AC(26) 	66	AACT 		1	Pm_1218	TCTTCCTCTTCAGCTTTCTGAGC	Pm_6108	GTTAGTTAGTTAGTTAGTGGTCATAGCTGC	AACT(20) 	20	1	AACT 		1	2	1	1
ILLUMINA-545855_0001:1:6:1140:486#0/	ATT(15) ATT(15) 	30			1	Pm_2293	GGGAGAAAGAGGAGTGTGAGC	Pm_3097	CAAAGTTGAGATGCCTAAACCG	ATT(15) ATT(15) 	30	1			1	1	1	1
ILLUMINA-545855_0001:1:6:1003:1408#0/	AT(12) 	12			1	Pm_1384	ATGGCTAAAAGATAGGGAGAGC	Pm_5733	CATATATAGATGGTGGTTTAATGATGC	AT(12) 	12	1			38	217	7	1
ILLUMINA-545855_0001:1:6:1462:497#0/	ATGG(56) ATGG(16) 	72	ATGG 		1	Pm_0643	CTTTGGGCCAGTCATCATCC	Pm_3128	TTACTTCCTGAGATGGGCAGC	ATGG(56) ATGG(16) 	72	1	ATGG 		1	2	1	1
ILLUMINA-545855_0001:1:7:170:98#0/	AC(34) 	34			1	Pm_5323	GCAGTTGCAAATCCTGTTAAAACC	Pm_0817	CACACGGAGAAATTCCCTGG	AC(34) 	34	1			1	2	1	1
ILLUMINA-545855_0001:1:6:1485:1744#0/	AATG(12) 	12			1	Pm_4043	ACCCAAATGCAAACACATGC	Pm_4260	GCACTTCTCCCATGTCCTCC	AATG(12) 	12	1			1	1	1	1
ILLUMINA-545855_0001:1:6:1428:383#0/	AAC(12) AAAT(12) 	24			1	Pm_4299	GCCCAATTCACTTCACAGGG	Pm_2402	TAAGTGTGTGCTGCTGGTGC	AAC(12) AAAT(12) 	24	1			1	1	1	1
ILLUMINA-545855_0001:1:6:950:185#0/	AACCCT(18) AACCCT(18) 	36			1	Pm_2362	GGAAAACCCTATTCCCAGGC	Pm_4703	GATGCGATTATCAGCGTCCC	AACCCT(18) AACCCT(18) 	36	1			1054	3	0	1
ILLUMINA-545855_0001:1:6:822:898#0/	AACCCT(18) AACCCT(18) 	36			1	Pm_1315	GCCCTGACTTCAAGGAGGC	Pm_6830	ACTTATTTTGGAGCGTGGGC	AACCCT(18) AACCCT(18) 	36	1			1010	464	22	20
ILLUMINA-545855_0001:1:6:1366:443#0/	TC(26) TC(26) 	52			1	Pm_0534	GTAAATCAAAGATAGGGCACGC	Pm_2820	GGAGAGGCAGACCCATAACG	TC(26) TC(26) 	52	1			1	1	1	1
ILLUMINA-545855_0001:1:6:1040:1537#0/	TTCCC(35) TTCCC(15) 	50			1	Pm_3006	GGAAGGGAAGGGAAGGGC	Pm_0555	CTTGCAGGAGGAGAGTGTGC	TTCCC(15) 	15	1			6	1	1	1
ILLUMINA-545855_0001:1:6:1385:819#0/	AC(32) 	32			1	Pm_5072	ACCAAGCTGATGTCCATTGC	Pm_4145	GGAATCTAAGTGACTTTGCCCG	AC(32) 	32	1			1	1	1	1
ILLUMINA-545855_0001:1:6:905:1554#0/	AC(18) AC(18) 	36			1	Pm_4576	GAGATAGAATCTAATTGCAAAACCAGG	Pm_4770	GGAACATTTTGCATGCTCCC	AC(18) 	18	1			2	2	2	1
ILLUMINA-545855_0001:1:6:1428:500#0/	AAC(12) AAC(12) 	24			1	Pm_3745	ATGGGGTCACAAAGAGTCGG	Pm_1328	TGCTTGCAGAGAGAAGTAGATGC	AAC(12) AAC(12) 	24	1			18	1	1	1
ILLUMINA-545855_0001:1:6:1496:1604#0/	TCCCCC(18) 	18			1	Pm_5621	TTAATACTGACAATCCACAAACACG	Pm_2480	TGTCCATAGATCCCAAGCCC	TCCCCC(18) 	18	1			1	1	1	1
ILLUMINA-545855_0001:1:6:1075:1352#0/	AAGC(12) 	12			1	Pm_6397	AGTTAAACCAATGGGCTGGG	Pm_4129	TGGTTTATTTGGTTTGGTCTGG	AAGC(12) 	12	1			1	1	1	1
ILLUMINA-545855_0001:1:6:1352:1245#0/	AAAT(12) 	12			1	Pm_4345	CTTGGCTTTCAGTTAGTGTGCC	Pm_0107	GGGAGGAAATTGGAAGGGG	AAAT(12) 	12	1			1	1	1	1
ILLUMINA-545855_0001:1:6:1545:787#0/	AAAT(12) AAAT(12) 	24			1	Pm_5837	CGCAAAGACTGAGACATGATACC	Pm_3652	ACTGTTCACTATGTTTGCTGGG	AAAT(12) AAAT(12) 	24	1			1	1	1	1
ILLUMINA-545855_0001:1:7:8:1475#0/	AACCCT(18) 	18			1	Pm_2362	GGAAAACCCTATTCCCAGGC	Pm_3050	AAGTTTAGCTTCCCGTGGTCC	AACCCT(18) 	18	1			1054	419	0	33
ILLUMINA-545855_0001:1:6:884:905#0/	TCC(18) TCC(18) 	36			1	Pm_0015	CGAACATCCAGTGGAGGAGG	Pm_3149	CATGCCTGGCTCATCATGG	TCC(18) TCC(18) 	36	1			1	1	1	1
ILLUMINA-545855_0001:1:6:1042:1673#0/	ATAC(40) ATAC(12) 	52	ATAC 		1	Pm_1834	ACTTTGCTGGTCTTTGACCG	Pm_6257	TGCCAGTTACTCTATTGCTTTAGG	ATAC(40) ATAC(12) 	52	1	ATAC 		1	1	1	1
ILLUMINA-545855_0001:1:7:105:155#0/	AAAC(12) 	12			1	Pm_2889	CCCGTTTCTAGCCTGACACC	Pm_4100	GGTGGGCAGATTGTCTCAGC	AAAC(12) 	12	1			1	1	1	1
ILLUMINA-545855_0001:1:7:28:1376#0/	TCTG(36) TCTG(16) 	52	TCTG 		1	Pm_2183	TGAGCGATAGAGAAAATATGAAATGG	Pm_6340	TGAACAAATGGTCGTAACTTGAGG	TCTG(16) 	16	1	TCTG 		2	1	2	1
ILLUMINA-545855_0001:1:6:1514:1818#0/	AC(18) TC(16) AC(14) TC(12) AC(14) 	74	TC 		1	Pm_3358	CAGAGAGCAGAGAGGTGGGG	Pm_2786	CCATCAACAGGTGACTCAAGC	TC(12) AC(14) 	26	1	TC 		1	1	1	1
ILLUMINA-545855_0001:1:7:20:1975#0/	AGCC(12) 	12			1	Pm_6506	GCATATATGAAAGGGATTGAGGG	Pm_4007	AATGAGCGTTATATTTCCTTGACC	AGCC(12) 	12	1			1	1	1	1
ILLUMINA-545855_0001:1:6:1175:1539#0/	AT(12) 	12			1	Pm_6162	TGGTTAAAGATGGGGAGAGC	Pm_4954	TCTATATGGTGGTTTGATGATGC	AT(12) 	12	1			513	59	52	4
ILLUMINA-545855_0001:1:6:1433:781#0/	ATAC(24) ATAC(12) 	36	ATAC 		1	Pm_2515	ACATCGGAAATCCAAATGGC	Pm_4925	TGCAGACATCCAAACAGCTACC	ATAC(12) 	12	1	ATAC 		2	1	2	1
ILLUMINA-545855_0001:1:6:1300:1257#0/	AATC(12) 	12			1	Pm_3763	GAACAACAAGAAGACCAAAGAATACC	Pm_0176	TGCTGATCTTTCTGGCTATGG	AATC(12) 	12	1			1	1	1	1
ILLUMINA-545855_0001:1:6:1307:1073#0/	AAAT(12) 	12			1	Pm_1573	TCCAGGTACTAATGTGTCTGAATGC	Pm_2120	TTCTGTTGGTGCTGGACAGG	AAAT(12) 	12	1			1	2	1	1
ILLUMINA-545855_0001:1:7:60:1#0/	TGCC(12) 	12			1	Pm_0391	GATCTCTACCCTCCTGCCACC	Pm_3952	TGAAGTCGCGAGTTGAGGG	TGCC(12) 	12	1			1	1	1	1
ILLUMINA-545855_0001:1:7:146:1942#0/	TC(12) 	12			1	Pm_5606	ATCTGGTTGCTCTGTGGTCC	Pm_1277	TCTTTTCCTCTTTAGGCCCC	TC(12) 	12	1			1	1	1	1
ILLUMINA-545855_0001:1:6:1579:1136#0/	TC(12) TC(12) 	24			1	Pm_1938	CAGCTCAGGCCAATTTCTGC	Pm_4090	GGAGACACAATCCGAGAGCC	TC(12) TC(12) 	24	1			1	1	1	1
ILLUMINA-545855_0001:1:6:987:163#0/	ATGG(12) AC(12) 	24			1	Pm_1571	TTAGTGCTGTGAGAAGCCCG	Pm_0235	GAAGCCATGAGATGGAAGCC	ATGG(12) AC(12) 	24	1			1	1	1	1
ILLUMINA-545855_0001:1:6:891:2002#0/	ATT(12) ATT(12) 	24			1	Pm_1703	AACATCTGCCTATCCCAGGC	Pm_2054	TTTTATCCACCTATTAAGTCCTTCCC	ATT(12) 	12	1			5	2	2	1
ILLUMINA-545855_0001:1:6:1066:44#0/	AAAT(12) 	12			1	Pm_1576	CTAAGGCAGCTGGCTATCACC	Pm_6404	CCAAAATACTGGTCCCAACTGC	AAAT(12) 	12	1			1	1	1	1
ILLUMINA-545855_0001:1:7:129:688#0/	TTC(15) TTC(15) 	30			1	Pm_3212	TTTAAACCTCTTCAAAGGTGTCTGC	Pm_6645	GCTTTGATCGCATGGTTATGG	TTC(15) TTC(15) 	30	1			1	1	1	1
ILLUMINA-545855_0001:1:6:1448:454#0/	AAAT(12) 	12			1	Pm_0965	CCAGCTCTGCTTACAAGGTGC	Pm_6434	CAATCATACAACTGGAGGGGC	AAAT(12) 	12	1			1	1	1	1
ILLUMINA-545855_0001:1:6:1455:1337#0/	AAGGAG(18) AAGGAG(72) AAGGAG(30) 	120	AAGGAG 		1	Pm_6291	GGAGAAGGAGAGGAGATACTTGG	Pm_5921	GATCAACTCACTTGGACACTGC	AAGGAG(30) 	30	1	AAGGAG 		1	1	1	1
ILLUMINA-545855_0001:1:6:1594:340#0/	AATG(12) 	12			1	Pm_2281	TCATGACATAAACTCCAGCCC	Pm_2219	CTGTATAATCTTTTCTCAAAGTTCCC	AATG(12) 	12	1			1	1	1	1
ILLUMINA-545855_0001:1:6:882:1420#0/	AAAT(12) 	12			1	Pm_3790	TGGAAAGCACATGTTTCTGC	Pm_1063	TTTGTTTGTTCTTAAGTAGTTCTAAGCC	AAAT(12) 	12	1			1	1	1	1
ILLUMINA-545855_0001:1:6:1722:1487#0/	ACTGG(20) 	20			1	Pm_5289	AATCCTGCTTAGCTGTCAGGC	Pm_2420	GCTGAGACTAGCCCTTCCC	ACTGG(20) 	20	1			1	2	1	1
ILLUMINA-545855_0001:1:6:1139:657#0/	AAAG(12) TC(16) AAAG(12) TC(16) 	56			1	Pm_3740	TCCAAGCGAGAAAAGATGGG	Pm_2444	GAATCACCAGAGACGCTACGC	AAAG(12) TC(16) 	28	1			2	2	2	1
ILLUMINA-545855_0001:1:6:845:1815#0/	TGCG(12) 	12			1	Pm_5534	TGGTTTCATGTTCAAAGCCC	Pm_1967	GGGGTGAGTGAGTAGGTGGG	TGCG(12) 	12	1			1	1	1	1
ILLUMINA-545855_0001:1:6:1251:1333#0/	TGC(15) AAC(18) 	33			1	Pm_5900	CTGGATGTTTGGCCTACCG	Pm_6701	TCTCCTGCACTAGTTTGCCG	TGC(15) AAC(18) 	33	1			1	1	1	1
ILLUMINA-545855_0001:1:6:1045:777#0/	TTCCC(15) 	15			1	Pm_4720	GGGAGTGACAAAATGGCAGC	Pm_3125	GTGGTCAGGTTCGGAACAGC	TTCCC(15) 	15	1			1	1	1	1
ILLUMINA-545855_0001:1:6:918:117#0/	AAGC(12) AAGC(12) 	24			1	Pm_6100	TCAGGGTTGAACTGTGGAGC	Pm_2628	AGGCATTGTGGAGTTTTGGG	AAGC(12) AAGC(12) 	24	1			3	1	1	1
ILLUMINA-545855_0001:1:6:1700:1058#0/	AAGGAG(24) AAGGAG(24) 	48	AAGGAG 		1	Pm_3979	TTGACCAGTTGTATCATCTCCTCC	Pm_2279	CATGAACCAGCCTGAAAAGG	AAGGAG(24) AAGGAG(24) 	48	1	AAGGAG 		1	1	1	1
ILLUMINA-545855_0001:1:6:1166:1257#0/	ATT(30) ATT(27) 	57	ATT ATT 	ATT	1	Pm_2979	TTGAATACACTGGCAAATAATAACAGC	Pm_2613	TGGTGATTTTGTCAATGCCG	ATT(30) ATT(27) 	57	1	ATT ATT 	ATT	1	22	1	1
ILLUMINA-545855_0001:1:6:1048:1586#0/	TGGG(12) 	12			1	Pm_2842	ATGCTCACACTCCAGAATGG	Pm_5173	GTTCTATCCAGGCTCAAGGC	TGGG(12) 	12	1			1	1	1	1
ILLUMINA-545855_0001:1:6:1541:1514#0/	AGGG(12) AGGG(12) 	24			1	Pm_1538	CTGGGGAACAACCTCTCACC	Pm_6088	TGTTCAATCTGATTTGCCTAATGG	AGGG(12) AGGG(12) 	24	1			1	1	1	1
ILLUMINA-545855_0001:1:6:1462:421#0/	AATC(20) 	20			1	Pm_5891	TGAACTTCCTGTTACAGTCCTTGG	Pm_4741	CCTCCTGGTTGATATGGTTGC	AATC(20) 	20	1			1	2	1	1
ILLUMINA-545855_0001:1:7:2:153#0/	TCTG(12) TCTG(12) 	24			1	Pm_1099	TGTAAGGACTTAACAAACACTATGTAGG	Pm_0178	TTCTGACTGCTAGCTGGTGC	TCTG(12) TCTG(12) 	24	1			1	3	1	1
ILLUMINA-545855_0001:1:6:1376:1513#0/	AATG(12) AATG(12) 	24			1	Pm_1545	CACAATCATTGGCAAGTGGG	Pm_7015	CGATTAACACCCATGGAAGC	AATG(12) AATG(12) 	24	1			1	1	1	1
ILLUMINA-545855_0001:1:6:993:1661#0/	AT(12) AT(12) 	24			1	Pm_1942	TGGTTAAAAGATTGGGAGAGC	Pm_5001	TCTATATATGGTGGTTTGATGATGC	AT(12) AT(12) 	24	1			204	2	2	1
ILLUMINA-545855_0001:1:6:1309:1618#0/	TC(22) TC(22) 	44			1	Pm_2994	TGCAGCATCTCTCCTCTCTCC	Pm_1713	GGGTCTCAATGAACATCTCCC	TC(22) TC(22) 	44	1			1	1	1	1
ILLUMINA-545855_0001:1:6:1325:1932#0/	ATGGG(15) 	15			1	Pm_4317	TTCCCTCTTTTCTTTGCTGC	Pm_4548	TGAGAGCAGTTGCTTTTACTGC	ATGGG(15) 	15	1			1	1	1	1
ILLUMINA-545855_0001:1:7:74:587#0/	TCC(27) 	27			1	Pm_1699	CTTCAGCCCACTGCTAAGGG	Pm_4326	GGGTTATCATTCACACAATCAGC	TCC(27) 	27	1			1	1	1	1
ILLUMINA-545855_0001:1:6:1438:1792#0/	AT(14) AT(12) 	26			1	Pm_7057	TATATATGGCGAAAAGATTGGG	Pm_2677	GTGGTTTGATGATGCTCTCC	AT(12) 	12	1			2	1316	2	1
ILLUMINA-545855_0001:1:6:1742:1509#0/	AACCCT(18) 	18			1	Pm_4610	GGTGCGATTATTAGCGTCCG	Pm_5088	ACTTATTTTGGACCGTGGGC	AACCCT(18) 	18	1			52	181	1	6
ILLUMINA-545855_0001:1:6:1427:871#0/	AC(14) AC(14) 	28			1	Pm_6398	CTTCTCAGCTGGACACTCCG	Pm_6918	GATGGTGCAACCTCTTGGC	AC(14) AC(14) 	28	1			1	2	1	1
ILLUMINA-545855_0001:1:7:73:1670#0/	AACCCT(18) 	18			1	Pm_4417	TTTCTATGCAAAGGAACATGGG	Pm_4622	AGCGTCCAGTTGGATTTGG	AACCCT(18) 	18	1			17	36	3	1
ILLUMINA-545855_0001:1:7:125:830#0/	AATG(16) 	16			1	Pm_2004	GGCAGCTTGAAGATGTGTGG	Pm_3696	CAGGGATCTCCAGCAAACG	AATG(16) 	16	1			16	1	1	1
ILLUMINA-545855_0001:1:6:1787:80#0/	ACC(12) AAAGG(20) ACC(12) 	44	ACC 		1	Pm_4863	ATCTGGGAAAGGAGCAGAAGG	Pm_6763	GCTGGCTTCCTCCTGTATGG	ACC(12) 	12	1	ACC 		2	1	2	1
ILLUMINA-545855_0001:1:6:1782:1125#0/	AT(12) 	12			1	Pm_5518	GGAGAGCATCATCAAACCACC	Pm_6070	TGGATACTCTCCCAATCTTTTAACC	AT(12) 	12	1			1180	2	2	1
ILLUMINA-545855_0001:1:6:1681:1164#0/	ATC(12) ATC(12) 	24			1	Pm_4243	CAAAGTCACTGGGAGGTGGG	Pm_3664	GGGAAGGAGAGAAACTTAAGCAGG	ATC(12) ATC(12) 	24	1			1	1	1	1
ILLUMINA-545855_0001:1:6:821:48#0/	ATAC(28) ATAC(20) AC(38) AC(46) 	132			1	Pm_4441	CACACACACACAGTAGCCAGG	Pm_0224	TTCAGCTTTCTTCTAAGTCTCTCTCC	AC(46) 	46	1			2	1	2	1
ILLUMINA-545855_0001:1:7:101:1733#0/	AACCCT(18) 	18			1	Pm_6830	ACTTATTTTGGAGCGTGGGC	Pm_4610	GGTGCGATTATTAGCGTCCG	AACCCT(18) 	18	1			464	52	0	1
ILLUMINA-545855_0001:1:6:1490:785#0/	AACCCT(18) 	18			1	Pm_0964	CCTGACTTCAAGGAGGCCG	Pm_3830	TGCACCCCACTTCTGTGC	AACCCT(18) 	18	1			981	4	1	1
ILLUMINA-545855_0001:1:6:1222:1365#0/	TGGG(12) 	12			1	Pm_5191	ACAAGCACACACCATCCACC	Pm_4157	TTAGCCCCTATGTGGCAAGG	TGGG(12) 	12	1			1	1	1	1
ILLUMINA-545855_0001:1:6:1473:1804#0/	AGGG(12) 	12			1	Pm_6815	CCATCTCCTCTTCATTGCTGC	Pm_2790	CCCCTAGACCTGTTGACTTTCC	AGGG(12) 	12	1			1	1	1	1
ILLUMINA-545855_0001:1:6:1620:1759#0/	AACCCT(18) 	18			1	Pm_3812	CACAATGCATGGGAAAACCC	Pm_6014	GATCCTCTGCACAGAAGGGG	AACCCT(18) 	18	1			1032	382	7	4
ILLUMINA-545855_0001:1:6:1685:598#0/	ATAC(16) 	16			1	Pm_2080	GCATTTTCAACTGCACTACAGC	Pm_3116	CCAGAGTCACTTCTTGTGATAGTGG	ATAC(16) 	16	1			1	1	1	1
ILLUMINA-545855_0001:1:6:1112:608#0/	AATG(12) AATG(12) 	24			1	Pm_3773	CTGAAAGCTTCAGCGTCTGC	Pm_4743	TGAGGGAGGCTGAGAAGTGG	AATG(12) AATG(12) 	24	1			1	2	1	1
ILLUMINA-545855_0001:1:6:1050:836#0/	TTCC(12) 	12			1	Pm_0408	CTAACACCGACTGGAACTGGC	Pm_3287	GACTGTCCTGGCTGACCTGG	TTCC(12) 	12	1			1	1	1	1
ILLUMINA-545855_0001:1:6:1466:146#0/	TC(22) TC(12) 	34			1	Pm_5065	TCCACAGGTTCAGTTGGAGC	Pm_3810	GCTATTTACATTCACTATGAACAGGG	TC(22) TC(12) 	34	1			1	1	1	1
ILLUMINA-545855_0001:1:6:1537:1199#0/	AT(12) AT(12) 	24			1	Pm_5078	GGGGAGAGCATCTATAAACCACC	Pm_4604	ATGCCCTCCCAATCATTTCC	AT(12) AT(12) 	24	1			9	1	1	1
ILLUMINA-545855_0001:1:7:96:409#0/	TC(18) 	18			1	Pm_5601	GCATTTGTGTAATGTCATCATGG	Pm_6064	TCGTTTAGCATGTGTGTTAAGGC	TC(18) 	18	1			1	1	1	1
ILLUMINA-545855_0001:1:6:979:1311#0/	AACCCT(18) AACCCT(18) 	36			1	Pm_4492	GACTTCTTTTGGACCGTGGG	Pm_1315	GCCCTGACTTCAAGGAGGC	AACCCT(18) AACCCT(18) 	36	1			1	1010	1	1
ILLUMINA-545855_0001:1:6:1314:586#0/	AGCCC(20) 	20			1	Pm_6810	GCCTTAGGCATGAAAGCTGG	Pm_0688	TCAAGGCAGCAGACATACCC	AGCCC(20) 	20	1			11	1	1	1
ILLUMINA-545855_0001:1:6:1320:902#0/	ATAC(16) ATAC(16) 	32			1	Pm_4676	TGACCAAGTATAAAATATAGCACATTAAGC	Pm_1044	GTTCTCTACATAAAGTTGCTTATGCC	ATAC(16) ATAC(16) 	32	1			2	1	2	1
ILLUMINA-545855_0001:1:6:903:496#0/	AAAC(20) AAAC(20) 	40			1	Pm_4507	TGAGAAATCCTTTGAGAAGACAGC	Pm_1017	TTTGATTTTGATTTGACCATTGC	AAAC(20) AAAC(20) 	40	1			1	1	1	1
ILLUMINA-545855_0001:1:7:105:1018#0/	ATT(21) 	21			1	Pm_2850	TTTGATCGTTGTGAGCTGCC	Pm_4737	TTCTGGAAGATGTGCATGGC	ATT(21) 	21	1			1	1	1	1
ILLUMINA-545855_0001:1:6:1171:42#0/	AATT(12) 	12			1	Pm_5866	TCTAGTTATGATATGAATTCTGCTTCC	Pm_1301	TTAGCTAGTCAGGTCTCAGGAGG	AATT(12) 	12	1			1	1	1	1
ILLUMINA-545855_0001:1:6:1293:463#0/	AAAT(12) AAAT(12) 	24			1	Pm_1828	ACTTTTAGGCACCTCCTGTGC	Pm_2205	CCAACACAAGGAACTCAGAGAGC	AAAT(12) AAAT(12) 	24	1			1	1	1	1
ILLUMINA-545855_0001:1:6:1425:1369#0/	AC(14) 	14			1	Pm_1257	CATGAGACAAACTTCATTTGAGAGC	Pm_3513	TCCTGCTTCTTCAAAGTCATCC	AC(14) 	14	1			1	1	1	1
ILLUMINA-545855_0001:1:7:57:866#0/	AC(14) AC(14) AC(14) 	42	AC 		1	Pm_3336	TTTTGTACAGTTGTTGACCATCC	Pm_6050	GCAGAACTTACTATGGCAAAACC	AC(14) AC(14) 	28	1	AC 		1	1	1	1
ILLUMINA-545855_0001:1:6:1111:1845#0/	ACC(12) 	12			1	Pm_5874	AGGGAGGGAGGTTGCTGC	Pm_2758	ACCCCAGGGTAGGGGTGG	ACC(12) 	12	1			1	1	1	1
ILLUMINA-545855_0001:1:7:46:1314#0/	ACC(15) 	15			1	Pm_6649	CACAAGCTTTCGTGAGCTGC	Pm_3713	CTCTGCATAACCACCTGTCTCC	ACC(15) 	15	1			1	1	1	1
ILLUMINA-545855_0001:1:6:1199:672#0/	AC(18) AC(12) 	30			1	Pm_2596	GAATTGGGATATGGTACTGGGG	Pm_3496	TGTGTCAACCAAATGAACTGC	AC(18) AC(12) 	30	1			1	1	1	1
ILLUMINA-545855_0001:1:6:1256:221#0/	ATC(12) 	12			1	Pm_3928	ACCAGAATGGTTGGGAGCC	Pm_2236	TCCTTGCAACATTCCACACC	ATC(12) 	12	1			1	1	1	1
ILLUMINA-545855_0001:1:6:1108:1624#0/	TGGG(12) 	12			1	Pm_2374	AGTCCCAGCACTTTTGGAGG	Pm_0461	CACCTTACAATTTGGGAAACCC	TGGG(12) 	12	1			1	1	1	1
ILLUMINA-545855_0001:1:7:52:1223#0/	AC(12) AC(12) 	24			1	Pm_1588	ACCGTTCGTTTGCCATTAGC	Pm_4600	TGCAGGATCTGTCTGTTGCC	AC(12) AC(12) 	24	1			1	1	1	1
ILLUMINA-545855_0001:1:6:1563:819#0/	AC(12) 	12			1	Pm_3982	TCTACTTTGGATTGCGTGCG	Pm_6998	TCCTAATGCTCTTTTCGCCG	AC(12) 	12	1			1	1	1	1
ILLUMINA-545855_0001:1:6:1263:187#0/	TTCC(60) TTCC(24) 	84			1	Pm_0930	CAACCTGGAGAGATTCAATACGG	Pm_2494	CCCTTCCTCATTTCTCTTCCC	TTCC(60) 	60	1			1	1	1	1
ILLUMINA-545855_0001:1:6:1372:887#0/	AC(14) 	14			1	Pm_5583	TTTCCTTTGCAATGTGCAGC	Pm_1614	TCCCATCTGAGTTCTGTTGATATAGG	AC(14) 	14	1			1	1	1	1
ILLUMINA-545855_0001:1:6:977:266#0/	AGTGT(15) 	15			1	Pm_5917	CCAAGAGGCTTGAAAGAGGC	Pm_6358	TTGAAGACAGGAACGCTTGC	AGTGT(15) 	15	1			1	1	1	1
ILLUMINA-545855_0001:1:7:138:1998#0/	ATC(15) ATC(15) 	30	ATC ATC 	ATC	1	Pm_6287	CCAGCTCCCCAGATTTTCC	Pm_0367	GTTGGTCGCACAGTCAGCC	ATC(15) ATC(15) 	30	1	ATC ATC 	ATC	1	18	1	1
ILLUMINA-545855_0001:1:6:1336:244#0/	TC(18) 	18			1	Pm_0576	TGAAAAGAGCCACACCATCC	Pm_7036	TTGCTACGACACATAAAACATAGGG	TC(18) 	18	1			1	1	1	1
ILLUMINA-545855_0001:1:7:72:1481#0/	TCC(15) TCC(15) 	30			1	Pm_5205	ATCTTAACAGGGGACCGTCG	Pm_3148	CTGAGAACCCATCCTCTGGG	TCC(15) TCC(15) 	30	1			1	1	1	1
ILLUMINA-545855_0001:1:6:1163:556#0/	TC(16) AC(18) AC(12) 	46	AC 		1	Pm_3185	CACACACCCAAGATTCTGTACC	Pm_2148	TGTTGTTGAGGACAGGGAGG	AC(12) 	12	1	AC 		2	1	2	1
ILLUMINA-545855_0001:1:7:78:926#0/	AT(12) 	12			1	Pm_6038	TGATGTTTTGATGATACTCTCCCC	Pm_3827	CATCTACATATGGTTAAAAGATCGGG	AT(12) 	12	1			1	1	1	1
ILLUMINA-545855_0001:1:7:180:1720#0/	TGC(12) 	12			1	Pm_1337	GAATCCTTGGCTGGAGATGC	Pm_3458	CAGCTCAGAATTGCGTCTGG	TGC(12) 	12	1			1	1	1	1
ILLUMINA-545855_0001:1:6:1064:992#0/	AATG(12) 	12			1	Pm_4938	TGTAGAAAATCCTGGCTCAATCC	Pm_3477	TTCCTCATGTTTCCCATTTGC	AATG(12) 	12	1			1	1	1	1
ILLUMINA-545855_0001:1:6:1121:1400#0/	AGGG(12) 	12			1	Pm_5040	GAAAGCAAGACCCTCTCAGC	Pm_4382	TTTGCAGCTTATCTAGTTTTAATGC	AGGG(12) 	12	1			1	1	1	1
ILLUMINA-545855_0001:1:6:1287:1114#0/	TTGG(16) ATAC(20) 	36			1	Pm_1191	CCAGGCTTTGGCTTTACTGG	Pm_4505	CATGTGTCCAGAGACTGAAGATAGC	TTGG(16) ATAC(20) 	36	1			1	1	1	1
ILLUMINA-545855_0001:1:6:917:297#0/	ATT(12) 	12			1	Pm_2499	TGGCTAACTACGTGACCAGC	Pm_5081	GCATTCAGACACAGTCATAGGG	ATT(12) 	12	1			1	1	1	1
ILLUMINA-545855_0001:1:6:1201:1137#0/	AATGAT(42) AATGAT(36) 	78	AATGAT 		1	Pm_2177	TGATAATGATAATGATAATGTGCCCC	Pm_1536	TGAGACCTGTCCAGAAGCCC	AATGAT(36) 	36	1	AATGAT 		2	1	2	1
ILLUMINA-545855_0001:1:6:1015:214#0/	AATG(16) AATG(20) AAAC(20) 	56			1	Pm_3845	TCACTTGTGAGATGGGCAGC	Pm_4608	AAAATTTGCAGTTCCCACATAGC	AATG(16) AATG(20) AAAC(20) 	56	1			1	1	1	1
ILLUMINA-545855_0001:1:6:1735:1348#0/	CGG(12) 	12			1	Pm_6482	AGACACCCCATTAACAGCGG	Pm_5316	GGTCCACCTCGCTTTCTCC	CGG(12) 	12	1			1	1	1	1
ILLUMINA-545855_0001:1:6:1471:572#0/	AAC(24) 	24			1	Pm_1129	GTTTTCCATTGCCTGATGCC	Pm_3318	AATTGGTTAGGTTTCACTGTTTTCC	AAC(24) 	24	1			1	1	1	1
ILLUMINA-545855_0001:1:6:1718:1486#0/	AC(12) AC(32) 	44	AC 		1	Pm_1402	CAATCCACTTTCCTGTTGTGC	Pm_4122	TGCCACGGATATAAACAGCC	AC(12) AC(32) 	44	1	AC 		1	1	1	1
ILLUMINA-545855_0001:1:6:878:1775#0/	AAAAG(15) AAAAG(15) 	30			1	Pm_0921	GCCCAACACAACCAGAAAGG	Pm_0533	TCTCTTTTCCTCATCATCCATTACC	AAAAG(15) AAAAG(15) 	30	1			1	1	1	1
ILLUMINA-545855_0001:1:6:1437:297#0/	AGCC(12) 	12			1	Pm_4169	CAGGCATTGAAAATGGCTCC	Pm_3900	TCAGTTAAATCAGGGTTGGGC	AGCC(12) 	12	1			1	1	1	1
ILLUMINA-545855_0001:1:6:1319:1342#0/	TGC(12) 	12			1	Pm_4125	GTGATGGAGATGAGGAGGGG	Pm_2848	TTTGTAGTGCCACGGTCAGC	TGC(12) 	12	1			1	1	1	1
ILLUMINA-545855_0001:1:6:1466:1577#0/	AATG(16) AATG(16) 	32			1	Pm_4062	ACAGTGGAAACAGCAGAGCC	Pm_0506	CCACCCAAGAGTCATTTCTGG	AATG(16) AATG(16) 	32	1			1	1	1	1
ILLUMINA-545855_0001:1:6:1268:757#0/	ATC(24) ACC(12) ATC(24) ACC(12) 	72			1	Pm_2538	GAAATTATAGTGGTCTTGTGAGTGCC	Pm_2382	ATTTGATTGGTTGGTGGTGG	ATC(24) ACC(12) ATC(24) ACC(12) 	72	1			1	1	1	1
ILLUMINA-545855_0001:1:6:1590:576#0/	TGGG(12) 	12			1	Pm_4768	GGGAATCTCGTACTCCACAGC	Pm_6199	GTGCAGGTCATTAAGCGAGG	TGGG(12) 	12	1			2	1	1	1
ILLUMINA-545855_0001:1:7:168:1900#0/	AACCCT(18) 	18			1	Pm_4764	GTTTTCCCATGCATTGTGCC	Pm_2362	GGAAAACCCTATTCCCAGGC	AACCCT(18) 	18	1			1057	1054	30	16
ILLUMINA-545855_0001:1:6:1751:2018#0/	AGCC(12) AGCC(12) 	24			1	Pm_5053	TTCAAGAAGGTGAGGCTGGC	Pm_0231	CCAGACTGAACCCAAGTTCCC	AGCC(12) AGCC(12) 	24	1			1	6	1	1
ILLUMINA-545855_0001:1:6:1463:818#0/	ATGCAC(18) AC(18) ATGCAC(18) AC(18) 	72			1	Pm_1356	GCAATTATTATTTTAGTGAACCACTTCC	Pm_0401	GGCTTGCTTAAACTGCAGACC	ATGCAC(18) AC(18) ATGCAC(18) AC(18) 	72	1			1	1	1	1
ILLUMINA-545855_0001:1:6:1092:674#0/	TTGG(16) 	16			1	Pm_2682	TTCTGCCACAAGTAGAAACTGG	Pm_5360	CGTTTCATATATATCAGGCACCC	TTGG(16) 	16	1			1	1	1	1
ILLUMINA-545855_0001:1:6:920:921#0/	TTCC(24) TTCC(16) 	40	TTCC 		1	Pm_3647	TCACCACATTTTCTCTTCCTTCC	Pm_4174	CATGAAGCATGATTAGGAGTCCC	TTCC(24) TTCC(16) 	40	1	TTCC 		1	1	1	1
ILLUMINA-545855_0001:1:6:1290:392#0/	AACCCT(18) 	18			1	Pm_2362	GGAAAACCCTATTCCCAGGC	Pm_4446	AGCTTCCCATGATCCTCTGC	AACCCT(18) 	18	1			1054	447	7	12
ILLUMINA-545855_0001:1:6:1606:113#0/	AAC(18) AAC(18) 	36			1	Pm_3924	TGTGCACTGGAATGTGATCC	Pm_2459	AAGTGCTCACTGTGTTGCTGC	AAC(18) 	18	1			2	1	2	1
ILLUMINA-545855_0001:1:6:1453:1558#0/	AACCCT(18) 	18			1	Pm_3678	AAACCCTATTCCCAGGCAGC	Pm_3050	AAGTTTAGCTTCCCGTGGTCC	AACCCT(18) 	18	1			657	419	9	4
ILLUMINA-545855_0001:1:6:1672:1108#0/	AAATT(15) 	15			1	Pm_4402	CAGGAGAGAGGGTGCTGTCC	Pm_5165	TTCCTATTGGCATTTGGTTGC	AAATT(15) 	15	1			1	1	1	1
ILLUMINA-545855_0001:1:6:911:515#0/	CCGG(12) 	12			1	Pm_6736	GGCCGGTAGAGACTGTCACG	Pm_1979	TGTCAGGGGTTGGTGAACG	CCGG(12) 	12	1			3	3	3	2
ILLUMINA-545855_0001:1:6:1597:1425#0/	AATC(16) AATC(12) 	28			1	Pm_5980	TCATCATACTAAACTGGGAATACTACGC	Pm_4314	CCTTTGAAGTGCCTATCCTGC	AATC(16) AATC(12) 	28	1			1	1	1	1
ILLUMINA-545855_0001:1:6:1199:1147#0/	TTCC(12) TTCC(12) 	24			1	Pm_2528	CAAGCGTATCCAGCCTTTGC	Pm_4168	GGAATCATATTTGTTATTACTCCCAGC	TTCC(12) TTCC(12) 	24	1			1	1	1	1
ILLUMINA-545855_0001:1:6:1249:281#0/	AATC(12) 	12			1	Pm_1902	AAGTTCATCGCTCATCAGTTTCC	Pm_6494	GACTCTTTTGAAATGACATGTGGG	AATC(12) 	12	1			1	1	1	1
ILLUMINA-545855_0001:1:6:1614:446#0/	AAC(12) 	12			1	Pm_2835	TTGAAGTCCACCTGTGCTGG	Pm_0410	GTCACGAAGAGTCGGACACG	AAC(12) 	12	1			1	145	1	1
ILLUMINA-545855_0001:1:6:1348:175#0/	AT(12) 	12			1	Pm_5518	GGAGAGCATCATCAAACCACC	Pm_6691	GCTCTCCCCATCTTTTAACCC	AT(12) 	12	1			1180	8	2	1
ILLUMINA-545855_0001:1:6:1296:1954#0/	TC(22) TC(22) 	44			1	Pm_2325	GGCAGGTCCCAGATTAGCC	Pm_0335	AAGGCTCTGAGCGCATAAGG	TC(22) TC(22) 	44	1			1	1	1	1
ILLUMINA-545855_0001:1:6:870:64#0/	ACC(12) 	12			1	Pm_5472	TCCATGGATCAACATAGCGG	Pm_1121	GTCCAAGAAACTAGGGCGGG	ACC(12) 	12	1			1	2	1	1
ILLUMINA-545855_0001:1:6:1103:2000#0/	AT(12) AT(12) 	24			1	Pm_0681	GAGAGCATCATCAAACCACC	Pm_4344	TGCTCTCCCAATCTTTTAACC	AT(12) AT(12) 	24	1			1245	208	75	4
ILLUMINA-545855_0001:1:6:1237:572#0/	ATT(12) ATT(12) 	24			1	Pm_0232	GCCACAGCATTTCATTGACC	Pm_6320	CAACAGGGTATGTGCAACAGG	ATT(12) ATT(12) 	24	1			1	1	1	1
ILLUMINA-545855_0001:1:6:1480:731#0/	AACCCT(18) 	18			1	Pm_0633	AACCCTATTCCCAGGCAGC	Pm_3590	TTTTCCCATGCATTGTGCC	AACCCT(18) 	18	1			670	1088	95	4
ILLUMINA-545855_0001:1:7:3:1998#0/	TTCCC(15) TTCCC(15) 	30			1	Pm_2475	TAGCAGTGGCCCTATGCTGC	Pm_1234	GGCACCCTTTCTGTTTCTGC	TTCCC(15) TTCCC(15) 	30	1			1	1	1	1
ILLUMINA-545855_0001:1:6:1454:1413#0/	AACCCT(18) 	18			1	Pm_2761	GCTTCCCGTGTTCCTTTGC	Pm_6830	ACTTATTTTGGAGCGTGGGC	AACCCT(18) 	18	1			182	464	2	1
ILLUMINA-545855_0001:1:6:1114:862#0/	TGGG(12) 	12			1	Pm_3084	AGGGTCAGGATCAAGATGGG	Pm_5638	AAGTGAGGCAAAGAGGGAGC	TGGG(12) 	12	1			1	1	1	1
ILLUMINA-545855_0001:1:6:1041:908#0/	TC(12) ATT(12) 	24			1	Pm_1980	TGTCAGGTGGTCTACGCTGC	Pm_0441	AAAGTTTGCGGAGATTTTCCC	TC(12) 	12	1			1	1	1	1
ILLUMINA-545855_0001:1:6:1425:679#0/	ATAC(16) 	16			1	Pm_2863	GTCCGACTCTTTGTGACCCC	Pm_5381	TCCAGCCTCTTTTGAGGAGC	ATAC(16) 	16	1			19	1	1	1
ILLUMINA-545855_0001:1:6:1132:489#0/	TGC(12) TGC(12) 	24			1	Pm_3820	CATGTGGTTTTCCAAGCAAGC	Pm_5786	GGCTTCTCACTCAATGCAGC	TGC(12) TGC(12) 	24	1			1	1	1	1
ILLUMINA-545855_0001:1:6:1074:243#0/	AC(34) 	34			1	Pm_4135	CAAACTGGCCTACAAGAAAGACC	Pm_5725	AATGAAGGTTCTGGCTTGCG	AC(34) 	34	1			12	3	1	1
ILLUMINA-545855_0001:1:6:1308:875#0/	AT(12) AT(12) 	24			1	Pm_1184	TTTACATATGGTTAAAAGGTGGGG	Pm_6244	TGGTTTGATGATGCTCTCTCC	AT(12) AT(12) 	24	1			11	23	2	1
ILLUMINA-545855_0001:1:7:31:426#0/	ATC(12) 	12			1	Pm_6576	CAGTGATAATAACTAAGAATGATGGTATGC	Pm_2002	CAGTCTGAAGGTGACTTTCCCC	ATC(12) 	12	1			1	1	1	1
ILLUMINA-545855_0001:1:6:1664:776#0/	AGTG(12) 	12			1	Pm_1974	TTCTCTTCCCTGTAGCACCTCC	Pm_6511	CTGACAAGATCCGCGTGC	AGTG(12) 	12	1			1	5	1	1
ILLUMINA-545855_0001:1:6:1443:1614#0/	AAAT(12) ATAC(44) ATAC(24) 	80	ATAC 		1	Pm_4627	CAGCATAGTCTCCTCATCTTCCC	Pm_1091	AACTTGATGTAAACCGCCCC	AAAT(12) ATAC(44) ATAC(24) 	80	1	ATAC 		1	1	1	1
ILLUMINA-545855_0001:1:6:1519:1540#0/	AC(26) 	26			1	Pm_1461	CATCTGTGGAAGAAACAAAATGC	Pm_4562	GGATTTCAATTGTCAAAATCCCC	AC(26) 	26	1			1	1	1	1
ILLUMINA-545855_0001:1:6:1137:1497#0/	AAGC(12) AAGC(12) 	24			1	Pm_5223	GACGTTGTTGGTCAGCTTGC	Pm_6217	GAACTTTGAACCGGAGAGCG	AAGC(12) AAGC(12) 	24	1			1	1	1	1
ILLUMINA-545855_0001:1:6:901:691#0/	ATCCTC(24) 	24			1	Pm_4189	CCTTGTCAAACTCCTGAAAGGC	Pm_1134	ATACACTAAGGCCCTCGCCC	ATCCTC(24) 	24	1			1	1	1	1
ILLUMINA-545855_0001:1:6:884:1995#0/	AC(12) TC(16) 	28			1	Pm_3037	CTTGGCAGAGAGTGGCACC	Pm_5182	GAAGTTCTGATTCCCAGGGC	AC(12) TC(16) 	28	1			1	1	1	1
ILLUMINA-545855_0001:1:6:852:125#0/	AC(36) AC(20) AC(12) 	68	AC 		1	Pm_2707	ACATGCCTTGGTTCAGTTGG	Pm_5012	ATTGCCCACCCTGTCTTAGC	AC(36) AC(20) AC(12) 	68	1	AC 		1	1	1	1
ILLUMINA-545855_0001:1:6:820:457#0/	TCC(12) 	12			1	Pm_3321	GGGGTGGGTTAGTGTTTATGC	Pm_4277	TGCGGATTTGATCCACTAGG	TCC(12) 	12	1			10	15	2	1
ILLUMINA-545855_0001:1:7:63:842#0/	AC(28) 	28			1	Pm_4029	CCCAAGATTTGTGTAGCTCCC	Pm_4377	TCTCAGCTCTAGGAAGGAGGC	AC(28) 	28	1			1	5	1	1
ILLUMINA-545855_0001:1:7:167:624#0/	AACCCT(18) 	18			1	Pm_3115	GGGAAAACCCTATCCCCAGG	Pm_6014	GATCCTCTGCACAGAAGGGG	AACCCT(18) 	18	1			5	382	2	1
ILLUMINA-545855_0001:1:6:1399:1753#0/	ACTG(20) ACTG(60) 	80			1	Pm_5018	TTGTATCTTATTGTGGCTGATACCC	Pm_3531	TGACCATATCAAGGCATGGG	ACTG(20) 	20	1			1	2	1	1
ILLUMINA-545855_0001:1:6:1203:688#0/	ATAC(12) AC(16) 	28			1	Pm_1004	TTAAGCTGTGTTGTGGCAACC	Pm_6640	GGAATGCATAAGCAGCAAGC	ATAC(12) AC(16) 	28	1			1	1	1	1
ILLUMINA-545855_0001:1:7:50:1023#0/	TTCC(12) TC(12) TTCC(12) TTCC(20) 	56			1	Pm_2385	TTTTCAGCCCAGCTCAGAGG	Pm_5975	GGTTGTTTCTAATCCAAATATTAACATGG	TTCC(12) TC(12) TTCC(12) TTCC(20) 	56	1			1	1	1	1
ILLUMINA-545855_0001:1:6:1670:1056#0/	AATC(12) AATC(12) 	24			1	Pm_0953	GGAGAAAATCTATCTATGTGGTTGC	Pm_2881	AATTCCTGATTAATATAAGTGATGGC	AATC(12) AATC(12) 	24	1			9	1	1	1
ILLUMINA-545855_0001:1:6:901:1590#0/	ACCTT(15) 	15			1	Pm_6996	GGTTTGTTGGAGGTATGCCC	Pm_0775	AAGGGAAACTGAGGAAGTGGC	ACCTT(15) 	15	1			1	1	1	1
ILLUMINA-545855_0001:1:6:1375:1840#0/	AC(22) 	22			1	Pm_6424	AATTAAAGGGCAAACGCAGC	Pm_2172	GAAAGACTAAGCAGGAGGAGCC	AC(22) 	22	1			1	1	1	1
ILLUMINA-545855_0001:1:6:1175:1760#0/	AATC(16) AATC(16) 	32			1	Pm_1923	GAATCTGTCTTGCTGTGGTTGG	Pm_1937	GGAGTTGAAAATGACTTGATGGC	AATC(16) AATC(16) 	32	1			2	6	2	1
ILLUMINA-545855_0001:1:6:1700:876#0/	ATC(18) ATC(18) 	36			1	Pm_2813	GAGCTGTTTGTTGGCACTCC	Pm_0249	TCAAGGTAGTGCCTCATTGGG	ATC(18) ATC(18) 	36	1			1	1	1	1
ILLUMINA-545855_0001:1:6:1648:558#0/	AAAAC(15) TTCC(12) 	27			1	Pm_3419	CTAAGCTGGCAGACAGCACC	Pm_2010	TGACCAGTTGTGGAACCAGG	AAAAC(15) TTCC(12) 	27	1			1	1	1	1
ILLUMINA-545855_0001:1:6:1711:1672#0/	AACCCT(18) AACCCT(18) 	36	AACCCT 		1	Pm_5088	ACTTATTTTGGACCGTGGGC	Pm_4610	GGTGCGATTATTAGCGTCCG	AACCCT(18) AACCCT(18) 	36	1	AACCCT 		181	52	1	6
ILLUMINA-545855_0001:1:6:1542:1857#0/	AACCCT(18) 	18			1	Pm_6318	TTCTATGCAAAGGACCACGG	Pm_1315	GCCCTGACTTCAAGGAGGC	AACCCT(18) 	18	1			408	1010	4	35
ILLUMINA-545855_0001:1:6:1484:1467#0/	ATAC(12) ATAC(12) 	24			1	Pm_4584	GCTGGGTGCTTTAAGATCGG	Pm_0283	CCAGCTAAGACAAACAGGAATGG	ATAC(12) 	12	1			1	2	1	1
ILLUMINA-545855_0001:1:6:1530:1059#0/	TCC(12) 	12			1	Pm_1459	GAGCAGGGATGCAGTTTTCC	Pm_0673	GAGAACTCCAGTGAAGCTGCC	TCC(12) 	12	1			1	1	1	1
ILLUMINA-545855_0001:1:6:1262:1404#0/	ATT(12) 	12			1	Pm_6724	GGCTGACTATGCAACCAACC	Pm_1881	TTCCAGTGCACCATTCTTGC	ATT(12) 	12	1			1	1	1	1
ILLUMINA-545855_0001:1:6:1276:329#0/	AACCCT(18) 	18			1	Pm_1315	GCCCTGACTTCAAGGAGGC	Pm_6318	TTCTATGCAAAGGACCACGG	AACCCT(18) 	18	1			1010	408	4	35
ILLUMINA-545855_0001:1:6:1673:574#0/	AACCCT(18) 	18			1	Pm_6830	ACTTATTTTGGAGCGTGGGC	Pm_7055	AAGGAGGCCGAACCCTACC	AACCCT(18) 	18	1			464	2	0	1
ILLUMINA-545855_0001:1:6:1275:1277#0/	ACC(12) 	12			1	Pm_3690	CCAAATACTTTATGCTGTAAATCCC	Pm_2319	TGTCTTCATTTTCAGATTTGGC	ACC(12) 	12	1			1	1	1	1
ILLUMINA-545855_0001:1:7:155:581#0/	ATT(21) ATT(21) AAC(18) 	60			1	Pm_2650	TGTCACGGGATATAAACTGTTCC	Pm_0621	CAACAATAATAATTTGTGCGACC	ATT(21) ATT(21) 	42	1			1	1	1	1
ILLUMINA-545855_0001:1:6:1071:1889#0/	AAAG(12) AAAG(12) 	24			1	Pm_2336	CTGTTGAGGCTTCCATGAGC	Pm_0619	TCACCGATCAGGAAAGAAAGC	AAAG(12) 	12	1			1	2	1	1
ILLUMINA-545855_0001:1:7:107:1670#0/	AGCC(12) 	12			1	Pm_3488	AGTTCACCGAAAGAGCGTGG	Pm_1351	TCTTCCCAGACTGAAACCCC	AGCC(12) 	12	1			2	20	1	1
ILLUMINA-545855_0001:1:6:1006:1854#0/	ATGC(12) AC(12) AC(12) 	36			1	Pm_0314	CACACAGACCTATGACAGCGG	Pm_6822	TGGCTGCATTAAGGAGTTGC	AC(12) 	12	1			2	1	2	1
ILLUMINA-545855_0001:1:6:1196:433#0/	AAAGC(15) AAAGC(15) 	30			1	Pm_0598	GGGGAAGAAGAAGAGCAGGG	Pm_1968	CAAAATTATACTAAAAGATCTCCAGTGGG	AAAGC(15) AAAGC(15) 	30	1			1	1	1	1
ILLUMINA-545855_0001:1:7:130:100#0/	AT(12) 	12			1	Pm_3124	TGCTCTCCCCATCTTTAACC	Pm_1890	GGAGAGCATCATTAAACCACC	AT(12) 	12	1			509	270	59	3
ILLUMINA-545855_0001:1:6:944:920#0/	ATT(12) ATT(12) 	24			1	Pm_2252	TGGGAAGGACTCAATAGGTGG	Pm_0367	GTTGGTCGCACAGTCAGCC	ATT(12) 	12	1			20	18	1	1
ILLUMINA-545855_0001:1:6:1128:130#0/	AAC(12) 	12			1	Pm_6379	CCAGCATTGCAAAGAAAAGC	Pm_5117	CACTATTGGCAAGTTCAGGGC	AAC(12) 	12	1			1	1	1	1
ILLUMINA-545855_0001:1:6:1621:1099#0/	ACC(12) 	12			1	Pm_6872	CATTGTTGGTCAAGACTCACCG	Pm_6347	TGTGCAATCACCATCTTCCC	ACC(12) 	12	1			1	1	1	1
ILLUMINA-545855_0001:1:6:1408:1138#0/	TGC(12) TCC(15) 	27			1	Pm_6844	AAAGAAGGACCGTGCTGACC	Pm_1059	TTTCTGGAACCCACTCCTCC	TGC(12) TCC(15) 	27	1			1	1	1	1
ILLUMINA-545855_0001:1:6:1449:711#0/	AGGG(28) TTCC(16) 	44			1	Pm_6518	CACTGTTTGAAAAGATTCTGTCTACC	Pm_5971	TCCCAGTTCTACTCTTCCTTCC	AGGG(28) TTCC(16) 	44	1			1	1	1	1
ILLUMINA-545855_0001:1:6:1331:807#0/	AACCCT(18) 	18			1	Pm_1664	AGCTTAGCTTCCCGAGGTCC	Pm_1428	GGGAAAACCCTATTCCCACG	AACCCT(18) 	18	1			1	1	1	1
ILLUMINA-545855_0001:1:6:1511:1394#0/	AAAC(12) 	12			1	Pm_6473	TCCCAGGCTTTGGGATGG	Pm_6622	CAATTTATAGGCTGCCTGACTCCC	AAAC(12) 	12	1			1	1	1	1
ILLUMINA-545855_0001:1:6:1147:1087#0/	ATC(24) TCC(12) TCC(12) 	48			1	Pm_1520	TGACGATGATGATAGAAGGAGG	Pm_2024	GTGACTATCACAGCCCATGC	TCC(12) TCC(12) 	24	1			2	1	2	1
ILLUMINA-545855_0001:1:6:1040:1035#0/	AACCCT(18) AACCCT(18) 	36			1	Pm_6014	GATCCTCTGCACAGAAGGGG	Pm_2362	GGAAAACCCTATTCCCAGGC	AACCCT(18) AACCCT(18) 	36	1			382	1054	8	29
ILLUMINA-545855_0001:1:6:1122:865#0/	AACCCT(18) 	18			1	Pm_1315	GCCCTGACTTCAAGGAGGC	Pm_4118	GGTTTGATGATGCTCTCCCC	AACCCT(18) 	18	1			1010	1259	0	1
ILLUMINA-545855_0001:1:6:1691:1977#0/	ATT(12) 	12			1	Pm_6207	TCTGTTAGCAGGAAAACACAGAGC	Pm_6797	CCAAAACACAGTGCCTCTGC	ATT(12) 	12	1			1	1	1	1
ILLUMINA-545855_0001:1:6:1443:486#0/	AACCCT(18) 	18			1	Pm_1315	GCCCTGACTTCAAGGAGGC	Pm_4625	CTGGATGCTTATATTCTCACCCC	AACCCT(18) 	18	1			1010	1	0	1
ILLUMINA-545855_0001:1:6:1581:1364#0/	AAAT(40) AAAT(48) 	88			1	Pm_3548	CATCAGTTACCACAAACATAAAAGG	Pm_7027	TTTATTTCAGACTCTACCATGTATTCC	AAAT(40) 	40	1			1	2	1	1
ILLUMINA-545855_0001:1:7:84:374#0/	AAC(12) AAC(12) 	24			1	Pm_6351	TTGCTCTTGGGATTAATTGGG	Pm_3742	ATATGGTTCATGGGGTCACG	AAC(12) AAC(12) 	24	1			2	200	2	1
ILLUMINA-545855_0001:1:6:1038:1365#0/	ATAC(24) ATAC(20) 	44	ATAC 		1	Pm_5444	CATATTCATATACTTTGGGATCTTCTGG	Pm_2257	ATGAGTGGATCAGGCAGTGG	ATAC(20) 	20	1	ATAC 		2	1	2	1
ILLUMINA-545855_0001:1:6:1449:440#0/	AACCCT(18) 	18			1	Pm_6014	GATCCTCTGCACAGAAGGGG	Pm_2362	GGAAAACCCTATTCCCAGGC	AACCCT(18) 	18	1			382	1054	8	29
ILLUMINA-545855_0001:1:6:1211:974#0/	TCCCC(15) AAAG(20) TC(20) 	55			1	Pm_2227	TGGCAAATAGCTGAGCATGG	Pm_0022	CTGTGGTGGTTTAGGGGAGG	TCCCC(15) 	15	1			1	1	1	1
ILLUMINA-545855_0001:1:6:1433:1723#0/	AACCCT(18) AACCCT(18) 	36	AACCCT 		1	Pm_2212	GGGTGCCATTATAAGCGTCC	Pm_6830	ACTTATTTTGGAGCGTGGGC	AACCCT(18) AACCCT(18) 	36	1	AACCCT 		52	464	4	8
ILLUMINA-545855_0001:1:6:1058:1459#0/	AACCCT(18) AACCCT(18) 	36			1	Pm_1315	GCCCTGACTTCAAGGAGGC	Pm_5088	ACTTATTTTGGACCGTGGGC	AACCCT(18) AACCCT(18) 	36	1			1010	181	10	3
ILLUMINA-545855_0001:1:6:1022:828#0/	AT(12) 	12			1	Pm_0681	GAGAGCATCATCAAACCACC	Pm_3124	TGCTCTCCCCATCTTTAACC	AT(12) 	12	1			1245	509	54	8
ILLUMINA-545855_0001:1:7:108:1117#0/	AAAT(12) AAAT(12) 	24			1	Pm_2775	ATTTGGCATCTGTCACAACC	Pm_6536	AACTAATGTTTTGGCACGGG	AAAT(12) 	12	1			2	1	2	1
ILLUMINA-545855_0001:1:6:1251:1842#0/	ATT(12) ATT(12) ATT(12) 	36			1	Pm_4153	CTGCTCTGTACTGGATGGCG	Pm_4871	ATTCGTGTCTGGGGTTCAGG	ATT(12) ATT(12) ATT(12) 	36	1			1	1	1	1
ILLUMINA-545855_0001:1:6:1511:380#0/	AAC(12) AAC(12) 	24			1	Pm_0664	GATCCAGGTCCAAACTACCCC	Pm_4929	CAACTGGGTTGTCAGCAAGC	AAC(12) AAC(12) 	24	1			1	1	1	1
ILLUMINA-545855_0001:1:6:1126:25#0/	AACCCT(18) 	18			1	Pm_6189	GGTGCGATTATCAGCGTCC	Pm_6830	ACTTATTTTGGAGCGTGGGC	AACCCT(18) 	18	1			40	464	0	1
ILLUMINA-545855_0001:1:6:1134:1161#0/	TTC(12) TTC(12) 	24			1	Pm_5896	GGGGATAGGAAAGCTCCAGG	Pm_0939	AATCCATCCCAGTGTTGTGC	TTC(12) TTC(12) 	24	1			1	1	1	1
ILLUMINA-545855_0001:1:6:887:959#0/	AAAT(16) 	16			1	Pm_4400	AAAGTCCATTAAGGGTTGCC	Pm_6712	GATTATCATGAATGACCCTTGC	AAAT(16) 	16	1			2	1	1	1
ILLUMINA-545855_0001:1:7:64:1388#0/	AATT(12) AATT(12) 	24			1	Pm_2852	GCATCTTGTCTCCTTTGCCC	Pm_4152	CCAAGGTTGAGAAACATGGC	AATT(12) AATT(12) 	24	1			1	1	1	1
ILLUMINA-545855_0001:1:6:1688:564#0/	ATT(15) 	15			1	Pm_0412	CAAGTATCCAGATATACAGCATGTAGGG	Pm_2141	GAAGAGCTGAACTGGGTGCC	ATT(15) 	15	1			1	1	1	1
ILLUMINA-545855_0001:1:6:914:867#0/	AAAC(16) 	16			1	Pm_2259	TGCTGCCTAGAGTGTTCTGG	Pm_6232	GCTGAAGACTCCTTTAAGTCAAGC	AAAC(16) 	16	1			1	1	1	1
ILLUMINA-545855_0001:1:6:1174:2019#0/	TC(22) TC(24) TC(14) TC(18) TC(12) 	90	TC TC 	TC	1	Pm_6769	ATCTGTGCCAGATGTTTCGC	Pm_5387	GCTGGGCTTATTTCCCTGG	TC(22) TC(24) TC(14) TC(18) TC(12) 	90	1	TC TC 	TC	1	1	1	1
ILLUMINA-545855_0001:1:6:1652:1040#0/	AC(12) 	12			1	Pm_1686	TGCGTGTCTAAATACGGAATGC	Pm_1632	CAGCCTGTTTCCCATTATGC	AC(12) 	12	1			1	1	1	1
ILLUMINA-545855_0001:1:7:183:1167#0/	TTC(12) 	12			1	Pm_6786	GAACTTGACCATAAAACTGATCAACC	Pm_2774	GGAAGGATAAAGCCAAGACGG	TTC(12) 	12	1			1	1	1	1
ILLUMINA-545855_0001:1:6:1603:605#0/	AAAT(12) 	12			1	Pm_5783	TCCCACTGAATTAGTCTTCTTTGG	Pm_0522	TTGCACTGCACTAATAGAGTTACAGC	AAAT(12) 	12	1			1	1	1	1
ILLUMINA-545855_0001:1:7:72:1892#0/	AC(24) AC(28) 	52	AC 		1	Pm_6642	TGCCAAGAAAACTGCAGGG	Pm_4305	CTTGCTGCTCTATATATTAAGGTCCG	AC(24) AC(28) 	52	1	AC 		107	1	1	1
ILLUMINA-545855_0001:1:6:1081:1955#0/	AACCCT(18) AACCCT(18) 	36			1	Pm_2225	AGCTTCCCGTGTTCCTTTGC	Pm_2362	GGAAAACCCTATTCCCAGGC	AACCCT(18) AACCCT(18) 	36	1			180	1054	2	14
ILLUMINA-545855_0001:1:6:1115:1157#0/	AACT(12) 	12			1	Pm_2711	TGGAGTATTCCCACCTCCC	Pm_4367	AACTCCATAATGGTGAAAGAACC	AACT(12) 	12	1			1	1	1	1
ILLUMINA-545855_0001:1:6:1265:1958#0/	AAGC(12) AAGC(12) 	24			1	Pm_3532	CACTGTGAAACATGAAACAGAGC	Pm_5744	CTGGGCTATTTCTACAAGCAAGC	AAGC(12) AAGC(12) 	24	1			1	2	1	1
ILLUMINA-545855_0001:1:6:831:1461#0/	TTCC(12) 	12			1	Pm_6432	AAAGACTCAGACTGGCTCCCC	Pm_1229	ACCCATTAGTATCAGCCCCG	TTCC(12) 	12	1			1	1	1	1
ILLUMINA-545855_0001:1:6:1205:872#0/	AACCCT(18) 	18			1	Pm_2941	GGAAAGGAACACGGGAAGC	Pm_1315	GCCCTGACTTCAAGGAGGC	AACCCT(18) 	18	1			1	1010	1	1
ILLUMINA-545855_0001:1:6:1060:1065#0/	ATT(12) ATT(12) 	24			1	Pm_5186	GAATCAGTGTAAGAACAAATGTGCC	Pm_1805	TGTCTCCAAGTATTGCAATGTCC	ATT(12) ATT(12) 	24	1			1	3	1	1
ILLUMINA-545855_0001:1:7:12:1824#0/	TC(22) TC(16) 	38	TC 		1	Pm_1094	TCCCATGTTGGCACCTATCC	Pm_1139	CCTTCTGGAGGAGTAGTATTTTGGG	TC(22) TC(16) 	38	1	TC 		1	1	1	1
ILLUMINA-545855_0001:1:6:1572:798#0/	TTCC(44) TTCC(28) TTCC(20) 	92			1	Pm_1514	GGAAGGAGGGAGTTTGTGAGC	Pm_6169	AATGACAGTCTCTCAGCTTGGC	TTCC(20) 	20	1			1	1	1	1
ILLUMINA-545855_0001:1:6:1338:186#0/	AAAC(16) AAAC(16) 	32			1	Pm_5530	GGTTTGCAGGCATTTAGAGAGG	Pm_5845	CCCTTTATCCACACCATTCCC	AAAC(16) AAAC(16) 	32	1			1	1	1	1
ILLUMINA-545855_0001:1:6:880:934#0/	AT(12) 	12			1	Pm_2886	CATCATCTATATATGGTTAAAAGATTGGG	Pm_6603	TGGTTTGTTGATGCTCTCCC	AT(12) 	12	1			10	430	9	2
ILLUMINA-545855_0001:1:6:1284:1635#0/	AT(12) AT(12) 	24			1	Pm_0681	GAGAGCATCATCAAACCACC	Pm_4344	TGCTCTCCCAATCTTTTAACC	AT(12) 	12	1			1245	208	75	4
ILLUMINA-545855_0001:1:7:30:148#0/	ATGGAG(24) ATGGAG(24) ATGGAG(18) 	66	ATGGAG 		1	Pm_6364	TGTTATTCTGGGTCCTGCCC	Pm_6101	CCTGCCTTTGCCTCTACTCC	ATGGAG(24) ATGGAG(24) ATGGAG(18) 	66	1	ATGGAG 		1	1	1	1
ILLUMINA-545855_0001:1:6:904:61#0/	AACCCT(18) 	18			1	Pm_2212	GGGTGCCATTATAAGCGTCC	Pm_6830	ACTTATTTTGGAGCGTGGGC	AACCCT(18) 	18	1			52	464	4	8
ILLUMINA-545855_0001:1:6:965:1707#0/	TCC(27) 	27			1	Pm_6988	GATCCTGAAGGGGCTGGG	Pm_1392	GATACGGGTCCAGTGAAGGC	TCC(27) 	27	1			1	1	1	1
ILLUMINA-545855_0001:1:6:1136:1185#0/	AT(12) AT(14) 	26			1	Pm_1555	CTCTCCCCATCTTTCACCG	Pm_2646	TTTGGGAGAGCATCAATAAACC	AT(12) AT(14) 	26	1			4	4	0	1
ILLUMINA-545855_0001:1:6:1132:133#0/	AAAC(12) 	12			1	Pm_6602	TGAATTCGAACCATTGTGTATTTAGC	Pm_5582	CAGGAGCCGGAAACTAAGGC	AAAC(12) 	12	1			1	2	1	1
ILLUMINA-545855_0001:1:6:1291:530#0/	AACCCT(18) 	18			1	Pm_4017	TTCTATCCAAAGGAACACGGG	Pm_1315	GCCCTGACTTCAAGGAGGC	AACCCT(18) 	18	1			2	1010	1	1
ILLUMINA-545855_0001:1:6:1372:880#0/	AAAT(12) 	12			1	Pm_3404	CAGACGCGTTTGTGACCC	Pm_1286	GCCAACTATTTTATAGGTGCCCG	AAAT(12) 	12	1			1	1	1	1
ILLUMINA-545855_0001:1:7:31:857#0/	AT(12) AT(12) 	24			1	Pm_3214	GAGCATCATTAAACCACCATCG	Pm_0357	GATGGTCTCCCCATCTTTAACC	AT(12) AT(12) 	24	1			5	68	5	2
ILLUMINA-545855_0001:1:6:986:554#0/	TTCC(12) AAAAG(25) AAAGG(15) TTCC(20) AAGC(12) 	84	TTCC 		1	Pm_3497	AGGGCAGACAAAAGGACTGC	Pm_3249	TGGAATAGCTGCTTGCTTGC	TTCC(12) AAAAG(25) AAAGG(15) TTCC(20) AAGC(12) 	84	1	TTCC 		1	1	1	1
ILLUMINA-545855_0001:1:6:1542:1243#0/	TCTG(12) TCTG(12) 	24			1	Pm_6633	AACCAAAAGACCCAGTAGCCC	Pm_3329	TCTTCTGACTGCTAGTTGGTGC	TCTG(12) TCTG(12) 	24	1			21	17	1	1
ILLUMINA-545855_0001:1:7:129:1002#0/	AGGG(16) AGGG(16) 	32			1	Pm_3733	GAAGGGCCAGCAATATTAGACG	Pm_5545	AAGGTTGCCTGACTCCCTCC	AGGG(16) AGGG(16) 	32	1			1	1	1	1
ILLUMINA-545855_0001:1:6:1005:242#0/	ATT(12) 	12			1	Pm_5610	TTTTAGGTTGTTGTAAGCCACCC	Pm_2858	TTTTGTGGTTCCGTTGTTGG	ATT(12) 	12	1			1	1	1	1
ILLUMINA-545855_0001:1:7:172:123#0/	AT(12) 	12			1	Pm_2696	CACGATATATATTAGTTTCAAAGATCGGG	Pm_6887	GGTGGTTTGATGATGGTCTCC	AT(12) 	12	1			2	115	2	1
ILLUMINA-545855_0001:1:6:1771:369#0/	ATGG(40) ATGG(12) 	52	ATGG 		1	Pm_3667	GACTGATTGATAGAAATATTCACTGGG	Pm_4249	AAAGCATTGGGGTAGGTTGG	ATGG(12) 	12	1	ATGG 		2	1	2	1
ILLUMINA-545855_0001:1:6:1741:1285#0/	AACCCT(18) 	18			1	Pm_1315	GCCCTGACTTCAAGGAGGC	Pm_2344	TCTATGCAAAGGAACACGGG	AACCCT(18) 	18	1			1010	186	20	14
ILLUMINA-545855_0001:1:6:1566:857#0/	TTCC(28) 	28			1	Pm_3549	TGGAAGGGTGAGCAAAATCC	Pm_3655	GGTTCAGTCCAAGGTGCTGG	TTCC(28) 	28	1			1	1	1	1
ILLUMINA-545855_0001:1:6:1497:1181#0/	AACCCT(18) AACCCT(18) 	36			1	Pm_1315	GCCCTGACTTCAAGGAGGC	Pm_6375	ATTCCCAGGCAGGTGTCC	AACCCT(18) AACCCT(18) 	36	1			1010	353	129	1
ILLUMINA-545855_0001:1:7:42:690#0/	AC(18) AC(18) 	36	AC 		1	Pm_4242	GTGTGTGTATGCCAATGAAATATGG	Pm_5446	CAAGGAATATGCAATTCAGGTGG	AC(18) 	18	1	AC 		2	1	2	1
ILLUMINA-545855_0001:1:6:1200:1391#0/	TC(22) TC(18) 	40	TC 		1	Pm_4362	CAAAAGATAGTTCAGTTATTGTGCC	Pm_4883	AGCTCATTGATCTTCTGTTTGC	TC(22) TC(18) 	40	1	TC 		1	1	1	1
ILLUMINA-545855_0001:1:6:1495:1266#0/	ATC(12) 	12			1	Pm_6994	TTCATGTATTAAGTGGTGTTGGGG	Pm_1162	CCAGTGCTCTTGCCTTTGC	ATC(12) 	12	1			1	1	1	1
ILLUMINA-545855_0001:1:6:1342:137#0/	AAAGGG(18) TC(14) AAAGGG(18) TC(14) 	64			1	Pm_4293	GGGGAGAAACTCCTCAGATCG	Pm_0891	TTCTCCCCTTCTTCATCCCC	AAAGGG(18) TC(14) 	32	1			1	2	1	1
ILLUMINA-545855_0001:1:7:177:710#0/	AAAT(12) AAAT(12) 	24			1	Pm_2922	GCTGAGCAGGAAGAACTGAAGC	Pm_4982	GGAAGTTCATTTAAAAGCACAGGG	AAAT(12) AAAT(12) 	24	1			1	1	1	1
ILLUMINA-545855_0001:1:6:1496:1199#0/	AC(32) 	32			1	Pm_6399	AACACAATTGCGCAAACAGC	Pm_2611	CAATTTCCGTGAATGTTCTGC	AC(32) 	32	1			1	1	1	1
ILLUMINA-545855_0001:1:6:945:224#0/	AACCCT(18) AACCCT(18) 	36			1	Pm_4610	GGTGCGATTATTAGCGTCCG	Pm_6286	GAAGTCAGGGCCCAAATCC	AACCCT(18) 	18	1			52	778	36	1
ILLUMINA-545855_0001:1:6:1449:399#0/	ATT(18) 	18			1	Pm_4702	TAACAACGACCACGTCTGGC	Pm_4831	ACTGCGTTCACATCAAAGCC	ATT(18) 	18	1			1	1	1	1
ILLUMINA-545855_0001:1:6:1227:1087#0/	AC(16) 	16			1	Pm_5707	AATACAAGAATTTTGTTACTGCAACC	Pm_5817	GAGTCAACACTGTCTCAAAGGC	AC(16) 	16	1			1	1	1	1
ILLUMINA-545855_0001:1:6:1106:706#0/	TCC(12) TCC(12) 	24			1	Pm_6111	GCAAATGCACAGAGAGATACAAGC	Pm_0396	TGCTTGGTCAGATTGAGTTTAGG	TCC(12) TCC(12) 	24	1			2	2	2	1
ILLUMINA-545855_0001:1:6:911:1332#0/	AACCCT(18) 	18			1	Pm_4446	AGCTTCCCATGATCCTCTGC	Pm_1997	GAAAACCCTTTTCCCAGGC	AACCCT(18) 	18	1			447	8	2	1
ILLUMINA-545855_0001:1:6:1176:879#0/	AATC(12) 	12			1	Pm_0500	TTTGGAATTATACAGAAAACCAGC	Pm_6537	TGTTGGAAGACCTGAAAGACC	AATC(12) 	12	1			1	4	1	1
ILLUMINA-545855_0001:1:6:910:821#0/	AC(16) TC(12) 	28			1	Pm_2927	TTTCAATCCTCACACAGCCC	Pm_3298	TGCACAACATACTCAACAGTTAGCC	AC(16) TC(12) 	28	1			1	1	1	1
ILLUMINA-545855_0001:1:6:1189:607#0/	ATC(48) 	48			1	Pm_3840	ATCATTGTGAGGTCCCCAGG	Pm_0329	CCCCACAGCACATCGTCC	ATC(48) 	48	1			1	1	1	1
ILLUMINA-545855_0001:1:6:1712:497#0/	AGTG(16) AC(14) AC(20) TC(14) AGTG(16) AC(20) TC(26) 	126	TC 		1	Pm_4799	CCCAGGAAGTCATAAAATCCCC	Pm_0596	GTTTCTAGACTGCAATGGCTGG	AGTG(16) AC(14) AC(20) TC(14) AGTG(16) AC(20) TC(26) 	126	1	TC 		1	1	1	1
ILLUMINA-545855_0001:1:6:1163:1758#0/	AAAT(12) AAAT(12) 	24			1	Pm_2249	TGAGTGATAGAAACTTGTCCTGGG	Pm_0147	TACACGCTCCTAAATCCGGG	AAAT(12) AAAT(12) 	24	1			1	1	1	1
ILLUMINA-545855_0001:1:6:1711:1252#0/	AAAC(20) AAAC(20) 	40	AAAC 		1	Pm_2616	CTTTGCAGTCAGAAGCAGCC	Pm_1450	TCAACCATGTTATGTCTACAAGGC	AAAC(20) AAAC(20) 	40	1	AAAC 		1	1	1	1
ILLUMINA-545855_0001:1:6:965:19#0/	AAAC(16) 	16			1	Pm_5217	CACTTGTTTTGCGAGATGGG	Pm_6208	TGCAAAATTGAAGAAGGGGC	AAAC(16) 	16	1			1	1	1	1
ILLUMINA-545855_0001:1:6:942:948#0/	ATTTT(20) 	20			1	Pm_3347	GATCCGGCAGAGGAAGAAGG	Pm_0183	GCAGCCCTTGCCTCTTGG	ATTTT(20) 	20	1			1	1	1	1
ILLUMINA-545855_0001:1:7:162:857#0/	AC(14) 	14			1	Pm_6510	GTTTTGATCACGTGGTTGGG	Pm_0561	GAATGTCGTCTTGCTTCCCC	AC(14) 	14	1			1	1	1	1
ILLUMINA-545855_0001:1:6:1035:1683#0/	ATT(12) ATT(15) 	27			1	Pm_0713	CAAGTTCAAAGAATGGGCGG	Pm_3973	GACTGTGAATCTAACTCTGGATTACCC	ATT(12) ATT(15) 	27	1			1	1	1	1
ILLUMINA-545855_0001:1:6:1309:1302#0/	AAC(12) 	12			1	Pm_4498	GCAGCAAAATGAACAGAACCC	Pm_5106	AATTCTGTTGAGAGTCAGGCGG	AAC(12) 	12	1			1	2	1	1
ILLUMINA-545855_0001:1:6:1620:1118#0/	AAAAC(15) 	15			1	Pm_1771	AAAATCTGAAGAACCCTCCGC	Pm_3824	AAGCTTGGACTGCTTGCTGC	AAAAC(15) 	15	1			1	1	1	1
ILLUMINA-545855_0001:1:6:1297:1779#0/	AACT(16) AACT(16) 	32			1	Pm_4772	CATGACAACAAAATAGCTGGAACC	Pm_3603	TGGAGAAAAGAGGTAATGATACAGC	AACT(16) AACT(16) 	32	1			2	1	2	1
ILLUMINA-545855_0001:1:6:1093:322#0/	AAAT(12) AAAT(12) 	24			1	Pm_2745	TTTAATTTAGATCCCGCCTGG	Pm_4383	AGCCCAGAATCAACTGGAGC	AAAT(12) 	12	1			2	2	2	1
ILLUMINA-545855_0001:1:6:815:860#0/	AAAC(20) 	20			1	Pm_0165	TTAAAACTGATAGCAAAGCAGTGG	Pm_4808	TCATGAGCTTGTCAGTTTGCC	AAAC(20) 	20	1			1	1	1	1
ILLUMINA-545855_0001:1:6:1148:2022#0/	AT(12) AT(12) 	24			1	Pm_4419	CATTTACACATGGTTAAAAGGTGAGG	Pm_1754	TCATAGTTTATTGATGCTCTCCCC	AT(12) 	12	1			5	2	1	1
ILLUMINA-545855_0001:1:6:1032:1001#0/	TCTG(12) TCTG(12) 	24			1	Pm_0722	CTGGGAAGAAAGGCAAAAGG	Pm_6644	CATCTCATGTATTCCCACCCG	TCTG(12) TCTG(12) 	24	1			1	1	1	1
ILLUMINA-545855_0001:1:6:1203:447#0/	TC(12) 	12			1	Pm_5002	GTTTTGAGTGGCCAGTTTGC	Pm_5091	TCTGATTTCCCCTCATTTCC	TC(12) 	12	1			1	1	1	1
ILLUMINA-545855_0001:1:6:844:1592#0/	TTCC(12) 	12			1	Pm_1209	GGCACCTCCTGGAAGATAGG	Pm_4331	GGCAGGGCTGAATCACTAGG	TTCC(12) 	12	1			1	1	1	1
ILLUMINA-545855_0001:1:6:1369:283#0/	AATG(16) 	16			1	Pm_0200	CACACCATCCTCCTGTATCTGC	Pm_3492	TTCAAATGTCTCTTCCTGTGGC	AATG(16) 	16	1			1	1	1	1
ILLUMINA-545855_0001:1:6:1213:1050#0/	AAAC(12) AAAC(12) 	24			1	Pm_0736	TGAAAACTGCCAGTACTATGACCC	Pm_5721	TGTGAAAGAACAGAATTGGCG	AAAC(12) AAAC(12) 	24	1			1	1	1	1
ILLUMINA-545855_0001:1:6:1570:1934#0/	AGGG(12) 	12			1	Pm_0935	TTACCTTCCAAAGCATGGGG	Pm_6628	ACAACATTGGTGGGAAGCG	AGGG(12) 	12	1			1	1	1	1
ILLUMINA-545855_0001:1:6:1223:1417#0/	AT(12) AT(12) 	24			1	Pm_4503	AGAGCATCATTGAACCGCC	Pm_2277	TGCTCTCCCAATCTTTTAGCC	AT(12) AT(12) 	24	1			2	104	1	1
ILLUMINA-545855_0001:1:6:1566:408#0/	ATAC(12) 	12			1	Pm_1617	CTGGAGCAGACATGCAAGC	Pm_2096	TGCACAATACATCTCCCTGC	ATAC(12) 	12	1			1	1	1	1
ILLUMINA-545855_0001:1:6:1090:1901#0/	AT(12) AT(12) 	24			1	Pm_1069	TGGGGAGACCATCATTAAACC	Pm_2277	TGCTCTCCCAATCTTTTAGCC	AT(12) 	12	1			6	104	4	1
ILLUMINA-545855_0001:1:6:851:1566#0/	ATC(12) 	12			1	Pm_3995	GCTAGCTAGGGAATTCTGGG	Pm_5433	TGCTTCATATGGCAAACAGG	ATC(12) 	12	1			1	1	1	1
ILLUMINA-545855_0001:1:6:1514:1731#0/	ACTG(12) 	12			1	Pm_1299	CTTCGTGGCAGTGTTGATGC	Pm_1524	TTCCGTTCTTCTCCTGTTTTCC	ACTG(12) 	12	1			1	1	1	1
ILLUMINA-545855_0001:1:6:1483:878#0/	AT(12) AT(12) 	24			1	Pm_1942	TGGTTAAAAGATTGGGAGAGC	Pm_3289	AGATGGTGGTTTGATGATGC	AT(12) AT(12) 	24	1			204	107	24	4
ILLUMINA-545855_0001:1:7:184:39#0/	AAC(12) 	12			1	Pm_6715	AAAACACAAAATTGTGGTCCTAGC	Pm_4525	TTGTCAATATTTGTACAACACTGGG	AAC(12) 	12	1			1	1	1	1
ILLUMINA-545855_0001:1:6:1655:1426#0/	AATC(12) AATC(12) 	24			1	Pm_2090	TGGAATTGCAAGCAGTAAGTGG	Pm_1363	ATTTGTGTGAGATGGGTGGC	AATC(12) AATC(12) 	24	1			1	1	1	1
ILLUMINA-545855_0001:1:6:1521:1629#0/	TTCC(40) TTCC(24) TTCC(20) 	84	TTCC 		1	Pm_6333	GTAGGAAGGACGGAGGGG	Pm_3425	ATGGCTGCTTTGTTTTCAGG	TTCC(20) 	20	1	TTCC 		1	1	1	1
ILLUMINA-545855_0001:1:6:1502:168#0/	AAAC(12) 	12			1	Pm_3473	TGAGAGCATGTGGCAAAAGG	Pm_5375	GTTAGAAGGATGAAGTTATTGAACGC	AAAC(12) 	12	1			1	1	1	1
ILLUMINA-545855_0001:1:6:1610:1202#0/	TTCC(48) AC(12) TTCC(32) TTCC(12) 	104	TTCC 		1	Pm_1558	TGTGTGGTGTGAATAAAATGACC	Pm_3728	AACCCTGGAATGATAAATTTGG	TTCC(48) TTCC(32) TTCC(12) 	92	1	TTCC 		1	1	1	1
ILLUMINA-545855_0001:1:6:1623:1745#0/	AACCCT(18) 	18			1	Pm_2362	GGAAAACCCTATTCCCAGGC	Pm_2225	AGCTTCCCGTGTTCCTTTGC	AACCCT(18) 	18	1			1054	180	2	14
ILLUMINA-545855_0001:1:7:108:424#0/	ATGG(12) ATGG(12) 	24			1	Pm_2937	ACCATACTCGGAGGACACCC	Pm_6901	TCAGGACGAACTGCAAGTGG	ATGG(12) ATGG(12) 	24	1			2	1	2	1
ILLUMINA-545855_0001:1:7:190:1326#0/	AT(12) AT(12) AT(12) 	36			1	Pm_6162	TGGTTAAAGATGGGGAGAGC	Pm_0195	AAATGGTGGTTTGATGATGC	AT(12) AT(12) 	24	1			513	46	20	1
ILLUMINA-545855_0001:1:6:864:239#0/	AACCCT(18) 	18			1	Pm_1315	GCCCTGACTTCAAGGAGGC	Pm_2344	TCTATGCAAAGGAACACGGG	AACCCT(18) 	18	1			1010	186	20	14
ILLUMINA-545855_0001:1:6:1205:1967#0/	AAAT(12) AAAT(16) AAAC(12) 	40			1	Pm_6627	GACTTTTCTATGTGTCTGGCAGC	Pm_5839	TCAGTGAAATCTGTAGAAGCGG	AAAT(12) AAAT(16) AAAC(12) 	40	1			2	1	2	1
ILLUMINA-545855_0001:1:6:1631:755#0/	AACCCT(18) 	18			1	Pm_1078	GCTTCCCGTGTTCCTCTGC	Pm_2362	GGAAAACCCTATTCCCAGGC	AACCCT(18) 	18	1			1	1054	1	1
ILLUMINA-545855_0001:1:6:1082:1717#0/	AT(14) AT(12) 	26			1	Pm_6971	TTGGGAGAGCATCAATAAACC	Pm_1389	TGGTCTCCCCATCTTTAACC	AT(14) 	14	1			210	75	24	2
ILLUMINA-545855_0001:1:6:1141:1963#0/	TTCC(16) 	16			1	Pm_0909	GAAGCCCTGGCTCCCTCC	Pm_5754	CCTTCTCTCCAGCAAAGGGG	TTCC(16) 	16	1			1	1	1	1
ILLUMINA-545855_0001:1:6:1236:214#0/	TCTG(12) 	12			1	Pm_3963	ATTATCACCGCAATGAGGGC	Pm_5671	AGTGCTGGACCTCTTTTGGC	TCTG(12) 	12	1			1	1	1	1
ILLUMINA-545855_0001:1:6:905:1514#0/	TGGG(12) 	12			1	Pm_6059	GCCTGCCCTCACTTATGACC	Pm_1041	ACAGTGAAGGTCAGCTGGGG	TGGG(12) 	12	1			1	4	1	1
ILLUMINA-545855_0001:1:6:840:753#0/	ATGG(12) 	12			1	Pm_0510	GCAGCATGTAGAAGGAGAAGACC	Pm_0495	TCCTGCTGAGAGAATCTTGCC	ATGG(12) 	12	1			1	1	1	1
ILLUMINA-545855_0001:1:6:1555:1380#0/	AT(12) AT(12) 	24			1	Pm_3005	TCTATATGCTGGTTTGATGATGC	Pm_6162	TGGTTAAAGATGGGGAGAGC	AT(12) 	12	1			1	513	1	1
ILLUMINA-545855_0001:1:6:1546:757#0/	AAC(12) 	12			1	Pm_3169	CGCAATATGGTTCATGGGG	Pm_1180	TGTGCCAAGGAGATTGCTACC	AAC(12) 	12	1			171	1	1	1
ILLUMINA-545855_0001:1:6:1518:1582#0/	ATC(12) ATC(12) 	24			1	Pm_2380	GGAAAGCCACTTCTTGTATCTATGC	Pm_3300	GCCAGATGGGAAGAGATTCG	ATC(12) ATC(12) 	24	1			1	1	1	1
ILLUMINA-545855_0001:1:6:1786:1171#0/	TC(12) TC(12) 	24	TC 		1	Pm_6572	TCATGCCTATACATACAAACACATGC	Pm_6453	TCTAGTTTCACTGATGTGGCAGC	TC(12) TC(12) 	24	1	TC 		1	1	1	1
ILLUMINA-545855_0001:1:6:1059:242#0/	AT(12) 	12			1	Pm_4859	CATTAAAGATGGGGAGAGCACC	Pm_1756	ATATGGCCGTTTGATGATGC	AT(12) 	12	1			1	10	1	1
ILLUMINA-545855_0001:1:7:34:1625#0/	AGGG(12) TC(14) 	26			1	Pm_4583	AAGTAGGCAACCACTGCAAGG	Pm_2243	TTCTCTCCGTCTGCCTACCG	AGGG(12) 	12	1			1	1	1	1
ILLUMINA-545855_0001:1:6:1687:1568#0/	TTCC(72) TTCC(12) 	84	TTCC 		1	Pm_4752	GGTCTAGAAGGGGAAAGTGGC	Pm_1480	AGCTAACAGTGATGGACCTGC	TTCC(12) 	12	1	TTCC 		2	1	2	1
ILLUMINA-545855_0001:1:6:1438:1415#0/	TCC(12) 	12			1	Pm_2182	ACCATGGCTGAAACTCCAGG	Pm_6583	ATCTGGATTGCTCCTGCTCC	TCC(12) 	12	1			1	1	1	1
ILLUMINA-545855_0001:1:6:1207:474#0/	TC(12) TC(12) 	24			1	Pm_5393	TTATGGTGGGTGAGTGAGTTGG	Pm_4756	CATCACTTTCTTCCTCGCCC	TC(12) TC(12) 	24	1			1	1	1	1
ILLUMINA-545855_0001:1:6:897:1592#0/	AAAT(12) AAAT(12) 	24			1	Pm_7024	GCTGTAAACTGCCCAGAGTCG	Pm_1057	GGGCAATGAGATGTTCTGGG	AAAT(12) AAAT(12) 	24	1			1	1	1	1
ILLUMINA-545855_0001:1:6:1157:409#0/	AATC(12) 	12			1	Pm_3992	GACAATGATGATTGGCCACC	Pm_0593	CATTAACCAGGTGGAAAGGAGC	AATC(12) 	12	1			1	1	1	1
ILLUMINA-545855_0001:1:7:93:568#0/	AAAT(12) 	12			1	Pm_4532	GCAACAATGTATTTAGCTGAGGG	Pm_4946	AACTTTGCAACTTTGAACTTTCC	AAAT(12) 	12	1			1	1	1	1
ILLUMINA-545855_0001:1:6:1670:1773#0/	AACCCT(18) 	18			1	Pm_2362	GGAAAACCCTATTCCCAGGC	Pm_4764	GTTTTCCCATGCATTGTGCC	AACCCT(18) 	18	1			1054	1057	30	16
ILLUMINA-545855_0001:1:6:1186:737#0/	AGTG(12) 	12			1	Pm_3985	TGGCTCAATTCAGAAACAGTGG	Pm_6191	CAAGGATGCAGCAACAAAGG	AGTG(12) 	12	1			1	1	1	1
ILLUMINA-545855_0001:1:6:1350:383#0/	AACCCT(18) 	18			1	Pm_3590	TTTTCCCATGCATTGTGCC	Pm_0633	AACCCTATTCCCAGGCAGC	AACCCT(18) 	18	1			1088	670	95	4
ILLUMINA-545855_0001:1:6:877:1021#0/	ATC(12) 	12			1	Pm_2251	GCCTTCTTCAACAGAACTTCGC	Pm_2220	AAGCCAATCTTCACATGGGG	ATC(12) 	12	1			1	1	1	1
ILLUMINA-545855_0001:1:6:1023:689#0/	AGGG(12) AGGG(12) 	24			1	Pm_1961	TTGCAGAATGCAAATAAAATTGG	Pm_2988	TTTCAGCAGAATGCCTGTGG	AGGG(12) AGGG(12) 	24	1			1	1	1	1
ILLUMINA-545855_0001:1:6:1259:1333#0/	AGCC(12) 	12			1	Pm_6634	TTATGAAGACCAGGCTCAGGG	Pm_5761	CAGACTGAAACCCCAGCTCC	AGCC(12) 	12	1			2	14	1	1
ILLUMINA-545855_0001:1:7:15:1656#0/	AAAT(16) 	16			1	Pm_2832	GCTTTGATCAATTTCATGGGG	Pm_0980	TGCATTAAGATTGGAATTGGC	AAAT(16) 	16	1			1	1	1	1
ILLUMINA-545855_0001:1:6:1160:1573#0/	ATCT(56) TGCC(36) TGCC(16) 	108	TGCC 		1	Pm_5066	GATAGATAGATGGCAGGCAGG	Pm_3075	AAATTTGTGCCTAGACTCAACCC	TGCC(36) TGCC(16) 	52	1	TGCC 		1	1	1	1
ILLUMINA-545855_0001:1:6:1664:1746#0/	AACCCT(18) 	18			1	Pm_6014	GATCCTCTGCACAGAAGGGG	Pm_2362	GGAAAACCCTATTCCCAGGC	AACCCT(18) 	18	1			382	1054	8	29
ILLUMINA-545855_0001:1:7:77:200#0/	AATC(20) 	20			1	Pm_0503	GTTGTGTTGAAGCATTGCGG	Pm_1936	TGCGCTCTAAATGTTGCTGG	AATC(20) 	20	1			1	1	1	1
ILLUMINA-545855_0001:1:6:913:130#0/	TGGG(16) 	16			1	Pm_4053	TGGAGATGACGGAAATAGGG	Pm_2917	CCTCATTGTATTCAGTGTCGC	TGGG(16) 	16	1			1	1	1	1
ILLUMINA-545855_0001:1:6:1292:1723#0/	AC(24) AC(24) 	48			1	Pm_6373	ACCACTAATATTCCCTCTCATGC	Pm_5096	TTCTGAAACAGTTGGAGGGC	AC(24) AC(24) 	48	1			1	1	1	1
ILLUMINA-545855_0001:1:7:52:898#0/	ACC(12) 	12			1	Pm_6133	AGGCCTGGATAAATGGAGGG	Pm_0992	GTTGATCATAAAAGGCAGACGC	ACC(12) 	12	1			1	1	1	1
ILLUMINA-545855_0001:1:7:176:176#0/	AC(20) TC(18) 	38			1	Pm_5724	GTCATGCCCAGACCTATACCC	Pm_2119	GGGAAGTATATGAGGTCATCCTGC	AC(20) TC(18) 	38	1			1	1	1	1
ILLUMINA-545855_0001:1:6:1070:1584#0/	TC(18) AC(20) AC(12) 	50	AC 		1	Pm_1505	AAAGCCTGGGTCAACAGAGC	Pm_0462	CTTCTGTTTGTGGGTGTGGG	TC(18) AC(20) AC(12) 	50	1	AC 		1	1	1	1
ILLUMINA-545855_0001:1:6:1247:1336#0/	ATGGG(15) 	15			1	Pm_3003	TGGGAGTTGAAGTCCACACG	Pm_0085	CCTGAAGGAGACTCTGGAACG	ATGGG(15) 	15	1			8	1	1	1
ILLUMINA-545855_0001:1:6:1612:888#0/	ATGG(12) 	12			1	Pm_4747	CAGGGAAGCAATTTATGGAGG	Pm_2495	GCTTGATGTTTAATATGCACAAAAGG	ATGG(12) 	12	1			1	1	1	1
ILLUMINA-545855_0001:1:6:1133:1253#0/	AACCCT(18) 	18			1	Pm_5305	GAAAACCCTGTTCCCAGGC	Pm_2221	AGCTTCCCATGTTCCTTTGC	AACCCT(18) 	18	1			2	19	1	1
ILLUMINA-545855_0001:1:6:1631:1868#0/	TGCC(12) 	12			1	Pm_0656	TTTTCCTCTCTCATTCAAATTAAGG	Pm_3015	GCTTTGGCAATTATGTTGACC	TGCC(12) 	12	1			1	1	1	1
ILLUMINA-545855_0001:1:6:1355:1952#0/	TGCC(12) 	12			1	Pm_4447	CAGCTGAAGCAGGTAACTCCG	Pm_0493	TTTCTCCCCAGTCCCTTGG	TGCC(12) 	12	1			1	1	1	1
ILLUMINA-545855_0001:1:7:52:1336#0/	ATGG(12) ATGG(12) ATCG(16) ATCT(28) 	68			1	Pm_1560	TCTCACACTACTTGCACAGCC	Pm_4854	TGCAGTTTATTTATGGAATGGC	ATGG(12) 	12	1			1	2	1	1
ILLUMINA-545855_0001:1:6:1003:873#0/	AT(12) AT(12) 	24			1	Pm_0681	GAGAGCATCATCAAACCACC	Pm_1224	TGCTCTCTCAATCCTTTCACC	AT(12) 	12	1			1245	6	5	1
ILLUMINA-545855_0001:1:6:905:1964#0/	ACC(12) 	12			1	Pm_6520	TCATTGCCCTGATTACTCCC	Pm_1338	TACATTGGGGAAAGGGATGG	ACC(12) 	12	1			1	1	1	1
ILLUMINA-545855_0001:1:6:1104:310#0/	AAGC(12) AAGC(12) 	24			1	Pm_0378	AAGCAATAGATAGCAAGCAAGC	Pm_4840	GATCAATTCTTAGCTATTTTGAATGG	AAGC(12) AAGC(12) 	24	1			1	1	1	1
ILLUMINA-545855_0001:1:7:27:357#0/	AGT(12) AGT(12) 	24	AGT 		1	Pm_4066	TTGAATTTGATACCATGCCCC	Pm_6096	CTAGTCACTGGGGAGGCTGC	AGT(12) AGT(12) 	24	1	AGT 		1	1	1	1
ILLUMINA-545855_0001:1:6:1367:1914#0/	AAAC(12) 	12			1	Pm_0778	CCAGGAAGATGTAATGCAGCC	Pm_5296	AGCACAATTAATAGCACTACAAATGC	AAAC(12) 	12	1			1	1	1	1
ILLUMINA-545855_0001:1:6:1271:618#0/	ATGG(12) AGGT(12) 	24			1	Pm_6072	CAGTCAACAGGACCCCTGG	Pm_4673	GGTCTATGATCATGCAGTTGTGG	ATGG(12) 	12	1			1	1	1	1
ILLUMINA-545855_0001:1:6:955:2012#0/	AAAAG(20) 	20			1	Pm_1047	TCATGTGCAAGTTCTAAGTCAAGC	Pm_2102	CCAACAGTTCTTCCAGTTCCC	AAAAG(20) 	20	1			1	1	1	1
ILLUMINA-545855_0001:1:6:1723:1820#0/	TGC(15) 	15			1	Pm_4205	CTCTGATTTACTGCCAAGCCC	Pm_2478	CCAACTGCCTTTCCTTTCCC	TGC(15) 	15	1			1	1	1	1
ILLUMINA-545855_0001:1:6:1438:1560#0/	AT(14) AT(14) 	28			1	Pm_5821	TCAAACCATCATCAAACCACC	Pm_6691	GCTCTCCCCATCTTTTAACCC	AT(14) AT(14) 	28	1			1	8	1	1
ILLUMINA-545855_0001:1:7:49:1015#0/	AT(12) AT(12) 	24			1	Pm_0583	GAGAGAGCATCATCAAACCACC	Pm_6313	TGATGCTATCCCCATCTTTTAACC	AT(12) AT(12) 	24	1			12	3	1	1
ILLUMINA-545855_0001:1:6:1466:814#0/	TC(12) 	12			1	Pm_5015	TTAATGGCTGAACGCAGGG	Pm_3697	AGCACATGTCTGGCTCATCC	TC(12) 	12	1			1	1	1	1
ILLUMINA-545855_0001:1:6:1418:1510#0/	AC(16) AC(16) 	32			1	Pm_4253	TCCTTCTGCCAGAGTGATGC	Pm_0941	CCCATGAATATACCTGGCTATGC	AC(16) AC(16) 	32	1			1	1	1	1
ILLUMINA-545855_0001:1:6:1622:657#0/	TGCC(12) TGCC(12) 	24			1	Pm_0213	ATAGGTGGGCAGATGTTGCG	Pm_5122	GCCTACCCACAGCACTCACC	TGCC(12) TGCC(12) 	24	1			1	1	1	1
ILLUMINA-545855_0001:1:6:1512:588#0/	TGCC(12) 	12			1	Pm_2833	TCGCAGAGATTGTCATTGGG	Pm_3117	CAGAGGCATCCAGAGTGGC	TGCC(12) 	12	1			1	1	1	1
ILLUMINA-545855_0001:1:7:2:1934#0/	AATC(12) 	12			1	Pm_4646	TGGAGAACACAACAAAGACATGG	Pm_3878	TGTATTTGGCTTTCCTGGGG	AATC(12) 	12	1			1	1	1	1
ILLUMINA-545855_0001:1:7:13:225#0/	AAAT(12) 	12			1	Pm_0647	CATAACCAGACAAGGAAACTCTGC	Pm_2785	CCATTAGGCTGTTCCAACTTGC	AAAT(12) 	12	1			1	1	1	1
ILLUMINA-545855_0001:1:6:1714:809#0/	TCC(12) TCC(21) 	33	TCC 		1	Pm_2486	GGAATAATAAGAAGGAATGCTGCC	Pm_1046	TTTCATTCCCACTACTTTCTGCC	TCC(12) 	12	1	TCC 		1	1	1	1
ILLUMINA-545855_0001:1:6:1592:1224#0/	TCC(21) 	21			1	Pm_6163	TGATCAAGATAGGTCCCAGTTGC	Pm_3615	AATCCATTTCCCAGGTGTCG	TCC(21) 	21	1			1	1	1	1
ILLUMINA-545855_0001:1:6:1694:838#0/	AT(14) 	14			1	Pm_4535	AGCTCCTTTGCCTTGAGACC	Pm_1475	GGCACTCACTGTTTAGACACAACC	AT(14) 	14	1			1	1	1	1
ILLUMINA-545855_0001:1:6:1738:1828#0/	ATC(12) ATC(12) 	24	ATC 		1	Pm_2414	CAATCAGTCTCACAGAATAGTTGCC	Pm_2533	GGATTTGGAGAAGAGGGTTCC	ATC(12) ATC(12) 	24	1	ATC 		1	1	1	1
ILLUMINA-545855_0001:1:6:1279:1237#0/	ACTG(12) 	12			1	Pm_1665	TGAGACATGTGACTGCAATGG	Pm_2765	TTGTGTGCTTCACAACCAGC	ACTG(12) 	12	1			1	1	1	1
ILLUMINA-545855_0001:1:6:1083:340#0/	AAAC(12) AAAC(12) 	24			1	Pm_5439	GGATGCTATTTGCTTCACTGTCC	Pm_1248	TCTGCAAGGTAGGTGAGAGGG	AAAC(12) AAAC(12) 	24	1			1	1	1	1
ILLUMINA-545855_0001:1:6:878:1721#0/	AT(12) 	12			1	Pm_3771	GAGAGCATCATCAAGCCACC	Pm_0145	TGCTCTCCCCACCTTTTAACC	AT(12) 	12	1			4	23	1	1
ILLUMINA-545855_0001:1:6:1086:5#0/	ATCT(48) ATCT(48) 	96	ATCT 		1	Pm_1082	AACATAATACCTCCTGGTGCTGG	Pm_0982	GGATGCAACAAGATGAGCCC	ATCT(48) ATCT(48) 	96	1	ATCT 		1	1	1	1
ILLUMINA-545855_0001:1:6:1452:702#0/	AACCCT(18) 	18			1	Pm_2212	GGGTGCCATTATAAGCGTCC	Pm_6830	ACTTATTTTGGAGCGTGGGC	AACCCT(18) 	18	1			52	464	4	8
ILLUMINA-545855_0001:1:6:1735:1515#0/	AATG(44) AATG(20) 	64	AATG 		1	Pm_1744	CCTAGAGTTGTTGTGAGGCTCG	Pm_3538	CCTCCATATGCATAAGCCTGC	AATG(20) 	20	1	AATG 		2	1	2	1
ILLUMINA-545855_0001:1:6:1542:1600#0/	TCC(24) TCC(15) 	39	TCC 		1	Pm_6184	AACGAATGTCAAATGGCTGC	Pm_6607	TGTTGGTGACAATCACAAGGG	TCC(24) TCC(15) 	39	1	TCC 		1	1	1	1
ILLUMINA-545855_0001:1:6:1240:477#0/	AAAT(12) AAAT(12) 	24			1	Pm_3071	TCCCAAGGTCATTCCTACATACC	Pm_0388	AAAACCTGGGGAAATAACATGG	AAAT(12) AAAT(12) 	24	1			4	1	1	1
ILLUMINA-545855_0001:1:7:51:1853#0/	ATCT(24) 	24			1	Pm_5251	TGACCAAGGACCCCTACTGG	Pm_4707	TTTCCACATGACACTCATTCTCC	ATCT(24) 	24	1			1	1	1	1
ILLUMINA-545855_0001:1:6:1009:1680#0/	AACCCT(18) 	18			1	Pm_2362	GGAAAACCCTATTCCCAGGC	Pm_3750	AGATAAGCTTCCCGCGTTCC	AACCCT(18) 	18	1			1054	1	0	1
ILLUMINA-545855_0001:1:7:190:1585#0/	TC(18) 	18			1	Pm_6374	AGCCAAGAAGGGGCTAATGG	Pm_4292	ACACACTTGCGCTGCATGG	TC(18) 	18	1			1	1	1	1
ILLUMINA-545855_0001:1:6:948:1851#0/	AAAT(12) 	12			1	Pm_2865	TGGTGGCAGTAAGACAGTGG	Pm_6704	CTAGAAACTGAAAACCTTCCAGG	AAAT(12) 	12	1			1	1	1	1
ILLUMINA-545855_0001:1:6:985:898#0/	ATCT(60) ATCT(60) 	120			1	Pm_4262	AAGGAAATGCGCTTAGACTGC	Pm_3103	CAGTCTCCGAGAATCAGACACG	ATCT(60) ATCT(60) 	120	1			1	1	1	1
ILLUMINA-545855_0001:1:6:1191:86#0/	AACCCT(18) 	18			1	Pm_0227	GGCCGGACTTCAAGGAGG	Pm_2131	TTCTATGCAAAGGAACACGGG	AACCCT(18) 	18	1			1	181	1	1
ILLUMINA-545855_0001:1:6:902:613#0/	TTCC(28) TTCC(12) AGGG(12) TTCCC(15) 	67			1	Pm_4874	AGGAGAAAGGATTAACAAAAGGAGG	Pm_2553	TTTCTTCCCTTCCCTTCCC	TTCC(28) TTCC(12) 	40	1			1	1	1	1
ILLUMINA-545855_0001:1:6:860:244#0/	ATAC(12) AAAT(24) AAAT(24) 	60			1	Pm_2987	CCCTCCCTCTTAAACTGTTGC	Pm_5720	AAGGCTTAAACCATAGGGAGC	AAAT(24) 	24	1			2	1	2	1
ILLUMINA-545855_0001:1:7:172:1877#0/	CGG(12) 	12			1	Pm_4832	GACAGAGTGGGATGGGGC	Pm_2391	AGTTGACCATCCTGCCTTGC	CGG(12) 	12	1			1	1	1	1
ILLUMINA-545855_0001:1:6:1062:1265#0/	AAC(12) 	12			1	Pm_6694	GGGAAGCAGTGAAGGACAGG	Pm_2217	CCAAGTTTGGACAACACTGAGC	AAC(12) 	12	1			1	1	1	1
ILLUMINA-545855_0001:1:6:1299:394#0/	TGC(12) TGC(12) 	24			1	Pm_1934	TGGCCTTACTGCAAACTGACC	Pm_0172	TAGCCCCTCAAGCTCATTCC	TGC(12) TGC(12) 	24	1			1	1	1	1
ILLUMINA-545855_0001:1:6:1679:1097#0/	AC(12) 	12			1	Pm_2077	GGGAAGAAGTCAGGGAAATGC	Pm_4359	AGATGGTGTTTAAGTAAGACTTCCTCC	AC(12) 	12	1			1	1	1	1
ILLUMINA-545855_0001:1:6:1124:649#0/	AAAT(12) AAAT(16) 	28			1	Pm_6978	CTTCTGAAAGGCCAACAGGG	Pm_3671	CCTTCTCTGCCATAGTGCCC	AAAT(12) AAAT(16) 	28	1			1	1	1	1
ILLUMINA-545855_0001:1:6:975:1808#0/	AACCCT(18) 	18			1	Pm_2910	TCTGTGCAAAGGATCATGGG	Pm_1315	GCCCTGACTTCAAGGAGGC	AACCCT(18) 	18	1			12	1010	1	1
ILLUMINA-545855_0001:1:6:1084:1194#0/	AATT(12) 	12			1	Pm_6969	GAACTAAGTCAAGCATAATTCTATTGTAGC	Pm_2569	AGGTTTCATGTCCAAATGAGG	AATT(12) 	12	1			1	1	1	1
ILLUMINA-545855_0001:1:7:122:1577#0/	TGCCGC(18) 	18			1	Pm_6540	CTGTTCGTGCACCTCTTGC	Pm_3659	CAAGTACATCTAGTCGCCCCG	TGCCGC(18) 	18	1			1	1	1	1
ILLUMINA-545855_0001:1:7:142:39#0/	ATT(12) 	12			1	Pm_5649	CAGAGTCATTGGGAGTGGGG	Pm_1976	TGGAGCCAGATTTTACCTTGC	ATT(12) 	12	1			1	1	1	1
ILLUMINA-545855_0001:1:6:1617:1132#0/	AAAC(12) AAAC(12) 	24	AAAC 		1	Pm_4624	TTGAAAAGTTGAAACAACATCCC	Pm_4259	AGTCCATTGGAGTTGGGTGG	AAAC(12) AAAC(12) 	24	1	AAAC 		1	1	1	1
ILLUMINA-545855_0001:1:6:1370:66#0/	TTCC(20) TTCC(24) 	44			1	Pm_3957	AAAGGAAATGAGTTCAGCCC	Pm_3306	TTTTCTCTTCCTTCTCTCCACG	TTCC(20) 	20	1			1	1	1	1
ILLUMINA-545855_0001:1:6:1485:2#0/	AAAT(12) AAAC(16) AAAC(16) 	44	AAAC 		1	Pm_3440	TTACCCGTTGGGAGAGATGG	Pm_6350	TGAAATAAAGCAGTTTGCTCTGC	AAAT(12) AAAC(16) AAAC(16) 	44	1	AAAC 		1	1	1	1
ILLUMINA-545855_0001:1:6:1635:1800#0/	ATGG(16) ATGG(16) 	32			1	Pm_4427	TGGAGTTGCATGGTGAGTGG	Pm_2285	GTCTGTTTCCTGACCTGCCC	ATGG(16) ATGG(16) 	32	1			1	1	1	1
ILLUMINA-545855_0001:1:6:1536:763#0/	TTCC(24) TTCC(24) TTCC(16) TTCC(20) 	84			1	Pm_3281	TGGTGGACCATCTCAACACG	Pm_1652	GGGGACAATATGGGGATGC	TTCC(24) TTCC(24) TTCC(16) TTCC(20) 	84	1			1	1	1	1
ILLUMINA-545855_0001:1:6:943:646#0/	AC(30) AC(14) 	44	AC 		1	Pm_4639	TAGTCCAGTGGTGGGCAGC	Pm_0055	TGCTGGATTTTGGAGAAGGC	AC(30) AC(14) 	44	1	AC 		1	1	1	1
ILLUMINA-545855_0001:1:6:1008:130#0/	AC(12) 	12			1	Pm_2216	AGAGGGCGTGGAGTATGTGC	Pm_1462	CTTTCCCTGGCTTCCTTGC	AC(12) 	12	1			1	1	1	1
ILLUMINA-545855_0001:1:6:1616:1983#0/	AAC(18) 	18			1	Pm_5317	CAAATGAACTAGACCTTTGTGGG	Pm_6879	TTCAGTGGCATTCTGTAGTTGC	AAC(18) 	18	1			1	1	1	1
ILLUMINA-545855_0001:1:6:980:280#0/	AAC(12) 	12			1	Pm_4631	TTGGATCAGTGAGAGAAGGACC	Pm_2787	TGTTAAGATACAGGCTTGTCCTGG	AAC(12) 	12	1			1	1	1	1
ILLUMINA-545855_0001:1:6:1745:37#0/	AAC(12) 	12			1	Pm_2039	CTGATTTTCTGAAGAGTCAAGAGG	Pm_6527	ACTTTTCTGCTCAGAATCCCC	AAC(12) 	12	1			1	1	1	1
ILLUMINA-545855_0001:1:7:160:444#0/	AGTG(12) AGTG(12) 	24			1	Pm_5641	GGAAAACCCAGGGAGAAAGC	Pm_5119	GGGCTAATCCCAGTTGTTGG	AGTG(12) AGTG(12) 	24	1			1	1	1	1
ILLUMINA-545855_0001:1:6:1724:1243#0/	AACCCT(18) 	18			1	Pm_1315	GCCCTGACTTCAAGGAGGC	Pm_6318	TTCTATGCAAAGGACCACGG	AACCCT(18) 	18	1			1010	408	4	35
ILLUMINA-545855_0001:1:6:1679:1455#0/	AC(22) AC(22) 	44			1	Pm_4404	GGCCCCATGCTAGTAATCTGG	Pm_3033	AAAACCTGAGCAAGGTTGGC	AC(22) AC(22) 	44	1			1	1	1	1
ILLUMINA-545855_0001:1:6:1622:1201#0/	AAAT(12) 	12			1	Pm_6654	GGGGAGGTGTGTTGGTTAGG	Pm_3352	TCACAAGTGTGAGATAGGCAGC	AAAT(12) 	12	1			1	1	1	1
ILLUMINA-545855_0001:1:6:900:346#0/	AAAAG(15) 	15			1	Pm_4509	AGCCTTACTCAGCAATGGGG	Pm_4887	CTGCGCTATTCCTTTCAACG	AAAAG(15) 	15	1			1	1	1	1
ILLUMINA-545855_0001:1:7:186:761#0/	AAC(12) AAC(12) 	24			1	Pm_4392	ACATATGGCTGTGTCCTGCC	Pm_4414	TGTGTCAGATAGTTTATGTTTGATTTCC	AAC(12) 	12	1			1	2	1	1
ILLUMINA-545855_0001:1:7:18:1000#0/	AAAAC(15) AAAAC(15) 	30			1	Pm_0399	AGCCAGTGAATGCAGAGGG	Pm_5943	TTTGCTCTTTGCAAGTTCTCC	AAAAC(15) 	15	1			1	2	1	1
ILLUMINA-545855_0001:1:6:1739:1455#0/	AC(28) TGGG(12) 	40			1	Pm_3167	TGGGTGGGTGTAATATTTGGC	Pm_3698	TGGATAGAATTCATTATGGGTGC	TGGG(12) 	12	1			2	1	2	1
ILLUMINA-545855_0001:1:6:1629:183#0/	AAGC(12) 	12			1	Pm_5392	GGGAAAATAAATCTGAAGACGGC	Pm_0034	TCCTCCTCTCCCATCAAAGC	AAGC(12) 	12	1			1	1	1	1
ILLUMINA-545855_0001:1:6:1445:282#0/	TTCC(16) TTCC(12) 	28			1	Pm_5942	TGGATGAAATTTCCGCATCC	Pm_3470	GTGGCTGGCTCAAACCTCG	TTCC(16) TTCC(12) 	28	1			1	1	1	1
ILLUMINA-545855_0001:1:6:1268:883#0/	AGAGC(20) 	20			1	Pm_3850	TGGTTTGGAAGCCTGAAAGC	Pm_3672	ATCAGAGCAGGTGATGCTGC	AGAGC(20) 	20	1			1	1	1	1
ILLUMINA-545855_0001:1:6:1542:1663#0/	CG(12) CGG(15) 	27			1	Pm_5285	CCTCGCGTGCGTATAGAGC	Pm_0530	TCTGACATGAGTTCGCTCCC	CGG(15) 	15	1			1	1	1	1
ILLUMINA-545855_0001:1:6:1475:979#0/	TGC(12) 	12			1	Pm_2097	CCTCTGTGGCCTCTCTCTGG	Pm_0480	TCTGAAGGCTTTGTCTGGAGC	TGC(12) 	12	1			1	1	1	1
ILLUMINA-545855_0001:1:6:1453:727#0/	AT(12) AT(12) 	24			1	Pm_3124	TGCTCTCCCCATCTTTAACC	Pm_6796	ATTGGGAGAGGATCAATAAACC	AT(12) AT(12) 	24	1			509	21	14	2
ILLUMINA-545855_0001:1:6:1432:1116#0/	AC(28) TC(32) 	60			1	Pm_4902	CACCTGCGCTACAGAAGGG	Pm_6876	ACCTCCAGACTTCGGCTACC	AC(28) TC(32) 	60	1			1	1	1	1
ILLUMINA-545855_0001:1:6:1009:1813#0/	AAC(12) AAC(12) 	24			1	Pm_0233	GGCGTTAAAGGTATCGTCGC	Pm_5658	TCTTAGAGAAGTCAATATCCAGGAAGC	AAC(12) AAC(12) 	24	1			1	1	1	1
ILLUMINA-545855_0001:1:6:1679:1250#0/	AAAT(12) 	12			1	Pm_6023	CGGTTTAGTGCACTGATAGTTTCC	Pm_6226	TGCTATATTCCTATTGCTATTAACACCC	AAAT(12) 	12	1			1	1	1	1
ILLUMINA-545855_0001:1:7:149:1082#0/	TGC(12) 	12			1	Pm_6891	TAGTCAGCATGGATGGGGC	Pm_6369	GCTGCTGTATCTTGCATCGG	TGC(12) 	12	1			1	1	1	1
ILLUMINA-545855_0001:1:6:1722:557#0/	AAAAG(15) 	15			1	Pm_6588	TTGTGTCTTCATTGCTGAGCC	Pm_2653	TCCTCTTTTAAGTGAACAAATGAATACC	AAAAG(15) 	15	1			1	1	1	1
ILLUMINA-545855_0001:1:6:1168:1114#0/	AT(12) AT(12) 	24			1	Pm_1432	GGGAGACCATCAATAAACCACC	Pm_6181	TGCTCTCCCCATCTTTTAAGC	AT(12) AT(12) 	24	1			59	36	1	1
ILLUMINA-545855_0001:1:6:1151:1493#0/	AC(12) 	12			1	Pm_6154	TGTTTAGGTCTGCTTTTAATAGTGCC	Pm_4841	TGTCTTAAATTGGAAGATAACCCC	AC(12) 	12	1			1	1	1	1
ILLUMINA-545855_0001:1:6:1639:1346#0/	AT(12) 	12			1	Pm_1911	TCCTCTCCCCATCTTTTAACC	Pm_1262	GGGGAGAGCATCAATAAACC	AT(12) 	12	1			31	255	6	2
ILLUMINA-545855_0001:1:7:56:1931#0/	ATT(12) 	12			1	Pm_2746	CCTCTGCAGAAAATTAGGGGC	Pm_5551	GAGCTGAACTGAACCCCAGG	ATT(12) 	12	1			1	1	1	1
ILLUMINA-545855_0001:1:6:931:1396#0/	AAAAC(15) 	15			1	Pm_1518	TGTGAAACTGTTTGGTGACAGC	Pm_4485	ACATCAGAAATGTTCAAGCTGC	AAAAC(15) 	15	1			1	1	1	1
ILLUMINA-545855_0001:1:6:1551:599#0/	AAAT(12) AAAT(12) 	24			1	Pm_4087	TAGCTGGAAGCCTCTGTCCC	Pm_0123	TCCATGTTGTCCACCTCTCC	AAAT(12) 	12	1			2	1	2	1
ILLUMINA-545855_0001:1:7:100:1134#0/	AC(12) 	12			1	Pm_3843	CCGTGCGTCCTCATACGC	Pm_6174	CAGGCGAAACTCATAAAGTCCC	AC(12) 	12	1			1	1	1	1
ILLUMINA-545855_0001:1:6:1650:67#0/	AAC(15) 	15			1	Pm_0683	TTGCATATTATGAGAGCAAGAGCC	Pm_1342	GCATCAGCGCTTAGTACAGTTTAGC	AAC(15) 	15	1			2	1	2	1
ILLUMINA-545855_0001:1:7:165:2020#0/	AAAT(16) AATG(12) AAGC(12) AATG(12) AAGC(16) 	68			1	Pm_2619	CCAGTTACAGAACCAACCTTCC	Pm_5647	GACAATCCTGATGGCAAAGC	AAAT(16) AATG(12) AAGC(12) AATG(12) AAGC(16) 	68	1			1	1	1	1
ILLUMINA-545855_0001:1:7:75:1915#0/	AACCCT(18) 	18			1	Pm_1587	GGCCGTGACTTCAAGGAGG	Pm_0047	TTCTTTGCCAAGGACCACG	AACCCT(18) 	18	1			16	1	1	1
ILLUMINA-545855_0001:1:6:1638:1053#0/	AACCCT(18) AACCCT(18) 	36			1	Pm_4446	AGCTTCCCATGATCCTCTGC	Pm_2362	GGAAAACCCTATTCCCAGGC	AACCCT(18) AACCCT(18) 	36	1			447	1054	7	12
ILLUMINA-545855_0001:1:7:103:144#0/	TTCC(12) 	12			1	Pm_4640	GGTCTGCATAGCAAAGGAAAGC	Pm_6595	CTTGCATGTAGTCTACGTTAGAGATCC	TTCC(12) 	12	1			1	1	1	1
ILLUMINA-545855_0001:1:6:1000:617#0/	AACCCT(18) 	18			1	Pm_6830	ACTTATTTTGGAGCGTGGGC	Pm_4941	GGTGCCATGATAAGCGTCC	AACCCT(18) 	18	1			464	1	0	1
ILLUMINA-545855_0001:1:7:37:1530#0/	AT(12) AT(12) 	24			1	Pm_5632	GATGCTCTCCCCATCTTTAACC	Pm_4943	GGGGATAGCGTCATCAAACC	AT(12) AT(12) 	24	1			487	5	2	1
ILLUMINA-545855_0001:1:6:1260:972#0/	TCCCC(15) 	15			1	Pm_2410	CACCAGCTTGAAAGGGAAGC	Pm_0989	AGGAGCGCAATACAATGCC	TCCCC(15) 	15	1			1	1	1	1
ILLUMINA-545855_0001:1:6:1095:259#0/	AACCCT(18) 	18			1	Pm_2587	TTTCTACGCAAAGGACCACG	Pm_1315	GCCCTGACTTCAAGGAGGC	AACCCT(18) 	18	1			15	1010	2	1
ILLUMINA-545855_0001:1:6:975:1843#0/	AGGG(12) AGGG(12) 	24	AGGG 		1	Pm_2509	ATCCTTTCGGTCTTCCCAGC	Pm_2545	AAAGCGACTCTTGCGTTTGG	AGGG(12) AGGG(12) 	24	1	AGGG 		1	1	1	1
ILLUMINA-545855_0001:1:6:1278:866#0/	AACCCT(18) 	18			1	Pm_4569	TGTGGGCACTGACTTCAAGG	Pm_5157	TCTGTGCAGAGGATCATGGG	AACCCT(18) 	18	1			9	435	5	4
ILLUMINA-545855_0001:1:6:1203:86#0/	ATC(12) 	12			1	Pm_1131	TTCACTGAATGATTCCCTATCCC	Pm_5124	GGTCTAAACCTTTGTTATAAGTCTGTAACC	ATC(12) 	12	1			1	1	1	1
ILLUMINA-545855_0001:1:6:1249:833#0/	ATGG(12) 	12			1	Pm_1125	TTTGGAGTTTGATGTAGCTGGG	Pm_5443	AGGCACCTCAGTGGAAAAGG	ATGG(12) 	12	1			1	1	1	1
ILLUMINA-545855_0001:1:6:1376:546#0/	TTC(12) 	12			1	Pm_4709	TGGTGCAGAGAGTGGACAGC	Pm_4613	AATGCTCAGGGCCTCTTCC	TTC(12) 	12	1			2	1	2	1
ILLUMINA-545855_0001:1:7:140:806#0/	AAAGG(15) 	15			1	Pm_1421	AGAGCTGGAAGGGACTTTGG	Pm_1823	TCAGCATATGGAACAGTTTGCC	AAAGG(15) 	15	1			1	1	1	1
ILLUMINA-545855_0001:1:6:1652:141#0/	TTTGG(15) TTTGG(20) 	35			1	Pm_3675	GGTGACATTGTGAATCATGGC	Pm_5086	CCTACACAGTACTAACAAAACCTTGGC	TTTGG(15) TTTGG(20) 	35	1			1	1	1	1
ILLUMINA-545855_0001:1:6:1262:723#0/	ATC(12) ATC(12) 	24	ATC 		1	Pm_0730	CAATGGTTTGTCTGTCTAGTTTATAATGC	Pm_3817	AGGCAGCAAGTTGCAGAAGG	ATC(12) ATC(12) 	24	1	ATC 		1	1	1	1
ILLUMINA-545855_0001:1:7:57:1602#0/	TC(20) 	20			1	Pm_4438	TGGGAGATGGTTATCCCACG	Pm_0975	TTGGCTCTTGCCATAACGG	TC(20) 	20	1			1	1	1	1
ILLUMINA-545855_0001:1:6:1642:117#0/	TTCC(72) TTCC(24) 	96	TTCC 		1	Pm_4769	AAAAGATGCATGAAAAGGAAGG	Pm_0394	AAAATCCATTTCCTGATTTGC	TTCC(72) TTCC(24) 	96	1	TTCC 		1	1	1	1
ILLUMINA-545855_0001:1:6:865:1813#0/	AGGG(12) 	12			1	Pm_2270	AGACCTTCTCAACAACATGGG	Pm_4960	TTTAAGTCTCAGTTATAGATACAGAAGTGG	AGGG(12) 	12	1			1	1	1	1
ILLUMINA-545855_0001:1:6:1736:1704#0/	AACTC(55) AACTC(45) TCTCC(15) 	115	AACTC 		1	Pm_5883	CACATTTCTCTGGATGAGGGG	Pm_1122	TGTTTGAAACCAAGTTAGAACTCTCC	AACTC(55) AACTC(45) TCTCC(15) 	115	1	AACTC 		1	1	1	1
ILLUMINA-545855_0001:1:6:1015:383#0/	AACCCT(18) AACCCT(18) 	36			1	Pm_5088	ACTTATTTTGGACCGTGGGC	Pm_1315	GCCCTGACTTCAAGGAGGC	AACCCT(18) AACCCT(18) 	36	1			181	1010	10	3
ILLUMINA-545855_0001:1:6:1201:1415#0/	TGC(12) 	12			1	Pm_6022	GAAATGCAAAGGTCACCACG	Pm_0666	CCCTGAGGATAGATCTGCCG	TGC(12) 	12	1			1	1	1	1
ILLUMINA-545855_0001:1:6:1663:1821#0/	AACCCT(18) 	18			1	Pm_1623	GACGCTTATATTCGCACCCC	Pm_1315	GCCCTGACTTCAAGGAGGC	AACCCT(18) 	18	1			43	1010	3	3
ILLUMINA-545855_0001:1:6:1039:558#0/	AGGG(12) 	12			1	Pm_1583	TCTTGGTACCACACCTGGGC	Pm_6120	TTCCTGTGGTATGTGGTGGC	AGGG(12) 	12	1			1	1	1	1
ILLUMINA-545855_0001:1:7:129:1562#0/	AT(12) AT(12) 	24			1	Pm_6855	GATTGGGAGAGGATCAATAAACC	Pm_4721	GCTCCCTCAATCCTTTCACC	AT(12) AT(12) 	24	1			19	5	1	1
ILLUMINA-545855_0001:1:6:829:1282#0/	AAC(12) AAC(12) 	24			1	Pm_6011	GACATGCAGTCACAATTGGTAGG	Pm_6954	CAATTTATGCAAACATTCTAGTGATCC	AAC(12) AAC(12) 	24	1			1	1	1	1
ILLUMINA-545855_0001:1:6:1433:2023#0/	AAGGAG(18) 	18			1	Pm_1003	GGGTATGCTTGGAGTTGACG	Pm_1866	GCAGAGGAAGGCTTTATGGG	AAGGAG(18) 	18	1			1	1	1	1
ILLUMINA-545855_0001:1:6:1493:1833#0/	AAAT(12) 	12			1	Pm_3307	TTCAGAGACAGAATTGGTGGG	Pm_3217	TTCCTTGGGTAGATGGGTGG	AAAT(12) 	12	1			1	1	1	1
ILLUMINA-545855_0001:1:6:1463:1109#0/	AAAC(16) 	16			1	Pm_1706	GAATCATTTGGGAGTTGGGC	Pm_3406	TTAGGGCTGCCTGATCTTGG	AAAC(16) 	16	1			1	1	1	1
ILLUMINA-545855_0001:1:6:911:97#0/	AC(16) 	16			1	Pm_6683	CCAGTACTTTCTTCCAGCAGC	Pm_0839	GATTGTCTGGAAGCCTGACC	AC(16) 	16	1			1	1	1	1
ILLUMINA-545855_0001:1:6:834:90#0/	AC(12) 	12			1	Pm_3456	TCTAACAGACAGTTAATCATATCTTACCC	Pm_4620	TTCCCAACAAGCTAACAGCC	AC(12) 	12	1			1	1	1	1
ILLUMINA-545855_0001:1:6:1259:1784#0/	TC(12) TC(12) 	24			1	Pm_2018	CAATTGAAGCAAAGGGGAGG	Pm_0243	CAGACGACCTCTTGGTTTTGC	TC(12) TC(12) 	24	1			1	1	1	1
ILLUMINA-545855_0001:1:6:895:340#0/	AC(12) 	12			1	Pm_1704	TCGAGTGGCTGGAGTAGTGG	Pm_4220	AATTTCAGTAATGAGTAGTTCCTCCC	AC(12) 	12	1			1	1	1	1
ILLUMINA-545855_0001:1:6:1774:1684#0/	TGGG(12) 	12			1	Pm_2287	GTTCAACCCTAGCACCTGGC	Pm_1642	AAACTATGAAGGAGGAAGGTGGC	TGGG(12) 	12	1			1	1	1	1
ILLUMINA-545855_0001:1:6:1499:1810#0/	AGGG(12) 	12			1	Pm_4641	GGTAGGCACAGCAGTTGGC	Pm_4178	AAAAGAATCTCGAAAGCCTGG	AGGG(12) 	12	1			1	1	1	1
ILLUMINA-545855_0001:1:6:1023:1611#0/	TTCC(16) 	16			1	Pm_3665	GAGGAGGTGGTGGTGTCAGC	Pm_0917	TGATCTAGAGAGCAAAACTGAAGCC	TTCC(16) 	16	1			1	1	1	1
ILLUMINA-545855_0001:1:6:1201:902#0/	AC(14) AC(14) 	28			1	Pm_1148	AAAGGGATTTATTGGATGCCC	Pm_0185	CAGTCTAGGTCCAGGGGTGC	AC(14) AC(14) 	28	1			1	1	1	1
ILLUMINA-545855_0001:1:6:856:1914#0/	TTCC(12) 	12			1	Pm_6726	CACAGGTATCTGGCAGCCG	Pm_1564	GCCCCAGTTCACTGTCTTCC	TTCC(12) 	12	1			1	1	1	1
ILLUMINA-545855_0001:1:6:1427:412#0/	AGGG(12) 	12			1	Pm_2873	CCTGTCCAGAGAGAGCACCC	Pm_6741	TGCTCCCAGCCACTTTGG	AGGG(12) 	12	1			1	1	1	1
ILLUMINA-545855_0001:1:6:1705:1315#0/	ATC(39) ATC(36) 	75	ATC 		1	Pm_4214	GCATGCTCTTCACATCATAAGG	Pm_6981	CCCCTAGGATTGTCTCTCCC	ATC(39) ATC(36) 	75	1	ATC 		1	1	1	1
ILLUMINA-545855_0001:1:6:1244:1521#0/	AACCCT(18) AACCCT(18) 	36			1	Pm_3947	ACTTCATGGAGGCCGAACC	Pm_6830	ACTTATTTTGGAGCGTGGGC	AACCCT(18) AACCCT(18) 	36	1			4	464	1	1
ILLUMINA-545855_0001:1:7:80:93#0/	AAAT(16) 	16			1	Pm_0884	AATTTGGATCACCTTGAATGC	Pm_4823	AAAATTCCAATCAAGAGGGC	AAAT(16) 	16	1			1	1	1	1
ILLUMINA-545855_0001:1:6:836:1561#0/	ATCT(28) ATCT(56) 	84	ATCT 		1	Pm_3601	TTCTTAAGCAAACCAAAAGACCC	Pm_4695	GATAGATAGTGGTTGTTGCATTCC	ATCT(28) 	28	1	ATCT 		1	2	1	1
ILLUMINA-545855_0001:1:6:1635:1945#0/	TCC(12) 	12			1	Pm_6213	TCCGACATGACAGAGGATGC	Pm_4882	TTGATACAGATGATTCTCTTGGGG	TCC(12) 	12	1			1	1	1	1
ILLUMINA-545855_0001:1:7:0:1520#0/	AAAT(12) AAAT(12) 	24			1	Pm_4773	TGCCAGGAGAGAGATTATTTAGG	Pm_1831	GGCATGTCATCTTTGGAACC	AAAT(12) AAAT(12) 	24	1			1	1	1	1
ILLUMINA-545855_0001:1:6:1018:1305#0/	AAAT(12) TC(12) 	24			1	Pm_4290	GCAAGCAATTCCAATGGGG	Pm_2284	CCTCATCTTTCCGACATCAGG	TC(12) 	12	1			2	1	2	1
ILLUMINA-545855_0001:1:6:1320:485#0/	AATG(16) AATG(56) 	72			1	Pm_7005	GAACAGCTATGTTGCAAGTAGGG	Pm_5977	CATTCATTCTTGTGGCTGTTCC	AATG(16) 	16	1			1	2	1	1
ILLUMINA-545855_0001:1:7:114:774#0/	AACCCT(18) 	18			1	Pm_3590	TTTTCCCATGCATTGTGCC	Pm_2924	TAACCCTATTCCCAGGCAGC	AACCCT(18) 	18	1			1088	2	0	1
ILLUMINA-545855_0001:1:6:1029:1821#0/	AAAG(12) AAAG(12) 	24			1	Pm_5460	CACCAGACTTTTCTTTCTTTCCG	Pm_6314	AAACTTAAGGGGTTTGTTTGGG	AAAG(12) AAAG(12) 	24	1			1	1	1	1
ILLUMINA-545855_0001:1:6:1168:1187#0/	AATT(12) AATT(12) 	24			1	Pm_4478	CCTTATGTGAGATGGGCAGC	Pm_1803	TCCAGACAGGAAACCAAACC	AATT(12) AATT(12) 	24	1			1	3	1	1
ILLUMINA-545855_0001:1:6:821:547#0/	AACCCT(18) 	18			1	Pm_6995	GGCCCTGAGTTCAAGGAGG	Pm_3823	GACGCTTATAATCGCACCCC	AACCCT(18) 	18	1			2	433	1	1
ILLUMINA-545855_0001:1:6:1422:191#0/	ATGC(12) ATGC(12) 	24			1	Pm_2056	GGTTAAAGTGATCCTCTCTACAGCC	Pm_4234	GCAGAGTTTAACATAGGATTTGCC	ATGC(12) ATGC(12) 	24	1			2	2	2	1
ILLUMINA-545855_0001:1:6:835:548#0/	TC(14) 	14			1	Pm_1526	CGATGAGCAGATCTAATTGCAGC	Pm_0380	GATGAAGGACATTTTGCAGCC	TC(14) 	14	1			1	1	1	1
ILLUMINA-545855_0001:1:6:1122:806#0/	AACCCT(18) 	18			1	Pm_3678	AAACCCTATTCCCAGGCAGC	Pm_4764	GTTTTCCCATGCATTGTGCC	AACCCT(18) 	18	1			657	1057	79	3
ILLUMINA-545855_0001:1:6:1075:237#0/	AATT(20) AATT(16) 	36	AATT 		1	Pm_5912	TGAGAGCTATCAGCCAATAAGTAGG	Pm_4603	CAAAAGAATCTCCCATCCTGG	AATT(20) AATT(16) 	36	1	AATT 		1	2	1	1
ILLUMINA-545855_0001:1:6:1266:1567#0/	TCC(12) 	12			1	Pm_0950	GTGTTTATGCTTCAAGGGATTGG	Pm_4277	TGCGGATTTGATCCACTAGG	TCC(12) 	12	1			14	15	4	1
ILLUMINA-545855_0001:1:6:1318:1129#0/	TGC(18) 	18			1	Pm_4782	TCTCCAGGTATTGCTCTTGGG	Pm_6816	ACAGCAGCAAAAGTGAGGGG	TGC(18) 	18	1			2	1	1	1
ILLUMINA-545855_0001:1:6:1131:1981#0/	AC(18) AC(18) 	36			1	Pm_0117	AAAGATGGTGAAATGATGACTAGGG	Pm_6384	TCCATTAATGAGTTACTGTCTTCCC	AC(18) 	18	1			1	2	1	1
ILLUMINA-545855_0001:1:6:1044:555#0/	AATC(24) TTC(24) 	48			1	Pm_2375	AAAATCCCTGGAGCGAAAGG	Pm_0874	AAAGAATGCCATCGACAGGG	TTC(24) 	24	1			1	1	1	1
ILLUMINA-545855_0001:1:7:110:945#0/	AAAG(12) 	12			1	Pm_1001	TCCCGTTACCATTTCTTTACCC	Pm_6310	CATTATTACCTCCCACACTCTTTCC	AAAG(12) 	12	1			1	1	1	1
ILLUMINA-545855_0001:1:6:1699:1985#0/	AGGG(12) 	12			1	Pm_0634	TTATGGTCTTTTGGGCTTTGC	Pm_6925	TCTGGTGTTTCCTTGATGGC	AGGG(12) 	12	1			1	1	1	1
ILLUMINA-545855_0001:1:6:1100:1744#0/	AGGG(12) AGGG(12) TTCC(16) 	40	AGGG 		1	Pm_4310	GATGGGTTTTACTACCGGGG	Pm_0350	ACTTTCCTCTTTTATGTGTTTACGG	AGGG(12) AGGG(12) 	24	1	AGGG 		1	1	1	1
ILLUMINA-545855_0001:1:7:21:634#0/	AAAT(12) 	12			1	Pm_3080	CTCAAACAGCCATTCAGAGC	Pm_4480	TTTGTCTTTATCTCTATATTAGAAGTGGC	AAAT(12) 	12	1			1	1	1	1
ILLUMINA-545855_0001:1:7:134:362#0/	AAC(15) AAC(15) 	30			1	Pm_0054	GGTAACATCGTCACATTCTGGC	Pm_5154	GATTGAACAGTTTGTGAGAAGCC	AAC(15) 	15	1			2	1	2	1
ILLUMINA-545855_0001:1:6:1381:1817#0/	AACCCT(18) 	18			1	Pm_2362	GGAAAACCCTATTCCCAGGC	Pm_3050	AAGTTTAGCTTCCCGTGGTCC	AACCCT(18) 	18	1			1054	419	0	33
ILLUMINA-545855_0001:1:6:1453:1628#0/	ATGG(12) 	12			1	Pm_1106	AACAGGGAAGAAGGGGAAGG	Pm_5121	TGCAGAGACTAGCGCTCACC	ATGG(12) 	12	1			1	1	1	1
ILLUMINA-545855_0001:1:6:880:777#0/	TTCC(12) TTCC(12) 	24			1	Pm_6930	GCAGGTATTGCTGCTTGGC	Pm_5109	GCAGCGAGAAATGGTAAGCC	TTCC(12) TTCC(12) 	24	1			1	1	1	1
ILLUMINA-545855_0001:1:6:950:1940#0/	AATT(12) 	12			1	Pm_4403	TTTTCCATTGTTGTATGCCCC	Pm_1959	TCCCAGAATTCCCTTCAAGC	AATT(12) 	12	1			1	1	1	1
ILLUMINA-545855_0001:1:6:885:411#0/	TTCC(32) TTCC(64) 	96			1	Pm_1684	GCAAGCCACATTAAGGAACCC	Pm_5211	TTCTAGATGGTTTTGGAAGGAAGG	TTCC(32) TTCC(64) 	96	1			1	1	1	1
ILLUMINA-545855_0001:1:6:1220:555#0/	ATC(15) 	15			1	Pm_4060	GCATATACATTTAAATCATCCTCCTCC	Pm_0932	GATGAGATCTGTCCAACATGGC	ATC(15) 	15	1			1	1	1	1
ILLUMINA-545855_0001:1:6:1280:1022#0/	TGC(12) 	12			1	Pm_0808	AAGCCAGGCTGGGTGTGC	Pm_5265	CTTGCACTCCACCATCTCTGC	TGC(12) 	12	1			1	1	1	1
ILLUMINA-545855_0001:1:7:175:172#0/	AT(12) 	12			1	Pm_0776	CATCTATATATGGTTAAAAGATGGGG	Pm_3289	AGATGGTGGTTTGATGATGC	AT(12) 	12	1			50	107	7	1
ILLUMINA-545855_0001:1:6:1596:2019#0/	AAGT(12) 	12			1	Pm_5569	AAGCTTCTGAAAGTGTAAGCCTCC	Pm_1889	GCAACTTCCAGCAATACAGGC	AAGT(12) 	12	1			1	1	1	1
ILLUMINA-545855_0001:1:6:1535:1970#0/	ACCCC(15) 	15			1	Pm_0638	AGATCTCATTGCCCTAGCCC	Pm_3206	TAGGGCAGTATTGTGCCACC	ACCCC(15) 	15	1			1	1	1	1
ILLUMINA-545855_0001:1:6:1585:253#0/	TCC(12) 	12			1	Pm_3189	GTGACTGAGGTCAGGGGTGG	Pm_6755	CACTAGGTGACGCACGATCC	TCC(12) 	12	1			7	16	1	1
ILLUMINA-545855_0001:1:6:1593:1673#0/	AGCC(12) 	12			1	Pm_3291	GCATCCCGTTCTTCATGTCC	Pm_3060	CTCCTCTGGTGCTTGTGTGC	AGCC(12) 	12	1			1	1	1	1
ILLUMINA-545855_0001:1:6:1228:926#0/	AAAC(12) AAAC(12) 	24			1	Pm_1317	TGAGGAGTGTTCAGTGATGGC	Pm_6554	TTTACATTTCTCCCTTTTCCCC	AAAC(12) 	12	1			2	3	2	1
ILLUMINA-545855_0001:1:6:1349:2028#0/	AATG(12) 	12			1	Pm_1668	AGGGACGTACACATGATCCG	Pm_4320	CTGCTCCTTTCCATTACGCC	AATG(12) 	12	1			1	1	1	1
ILLUMINA-545855_0001:1:6:1304:1841#0/	ATAC(16) 	16			1	Pm_3822	AGTGTCCTGGAAAATGGAGG	Pm_2936	TCTGAAGAACTGCATGGTGC	ATAC(16) 	16	1			1	1	1	1
ILLUMINA-545855_0001:1:6:832:1892#0/	AACCCT(18) 	18			1	Pm_0964	CCTGACTTCAAGGAGGCCG	Pm_5298	AGTCAGGGCCCAAATCCG	AACCCT(18) 	18	1			981	394	48	1
ILLUMINA-545855_0001:1:6:1135:1532#0/	AGCC(12) AGCC(12) 	24			1	Pm_6106	CAAGCTCTGCCTTCTCCTCC	Pm_0037	AGTGGATGCAATCATGTGCC	AGCC(12) AGCC(12) 	24	1			1	1	1	1
ILLUMINA-545855_0001:1:6:1161:1231#0/	AC(14) 	14			1	Pm_3452	CCTCACTATCTGAACAGGCAGC	Pm_3460	GGAAGAGTCAAATGGGAGCC	AC(14) 	14	1			1	1	1	1
ILLUMINA-545855_0001:1:7:57:542#0/	ATGG(12) 	12			1	Pm_4470	TCAAAGTTAACACTGACTTGATGGC	Pm_2135	GTTTCATTTTGAAATATACAAACCCTCC	ATGG(12) 	12	1			1	1	1	1
ILLUMINA-545855_0001:1:6:1484:1274#0/	AAAG(20) AAAG(64) AAAG(72) 	156	AAAG 		1	Pm_2812	AGTCCACTGGAATTGGGCG	Pm_0128	CATGGAAATCTGGAACCAAACC	AAAG(20) AAAG(64) AAAG(72) 	156	1	AAAG 		1	1	1	1
ILLUMINA-545855_0001:1:6:1501:2038#0/	AAAT(12) AC(20) AC(14) 	46			1	Pm_2888	CAAATAAATGACTCTGGGTGGC	Pm_1851	CTCCTCGTTGTGTTGATGGC	AAAT(12) AC(20) AC(14) 	46	1			1	1	1	1
ILLUMINA-545855_0001:1:6:1254:1289#0/	AATC(12) AATC(12) AAGC(12) 	36			1	Pm_0617	AACCAAAGGAGGCAGTCAGG	Pm_4103	ATTGCGAGGCTTCTGACACC	AATC(12) 	12	1			1	2	1	1
ILLUMINA-545855_0001:1:7:117:965#0/	ATT(12) AAC(12) AAC(12) 	36			1	Pm_3687	TGCAAGAGATCCATCTGAATAAGG	Pm_1826	AATGATAATGATGGAACCACGC	ATT(12) AAC(12) AAC(12) 	36	1			2	1	1	1
ILLUMINA-545855_0001:1:6:1499:1473#0/	AACCCT(18) 	18			1	Pm_3604	TTCTATGCAAGGGAACACGG	Pm_1315	GCCCTGACTTCAAGGAGGC	AACCCT(18) 	18	1			12	1010	1	2
ILLUMINA-545855_0001:1:6:1558:1930#0/	AACCCT(18) 	18			1	Pm_6830	ACTTATTTTGGAGCGTGGGC	Pm_1537	GTGCGATTATCAGCGTCAGG	AACCCT(18) 	18	1			464	1	1	1
ILLUMINA-545855_0001:1:6:1448:707#0/	AAAT(12) AAAT(12) 	24			1	Pm_1437	AAGTCCATGGGTGACTTTGG	Pm_4040	CCCACCTAACCTCTTGGTCC	AAAT(12) 	12	1			2	2	2	1
ILLUMINA-545855_0001:1:7:98:1082#0/	TTCC(48) TTCC(20) 	68			1	Pm_2218	TTCCAAACTATACACAGGTCTGAAGG	Pm_6043	AAGCTCAGAGAACCCCAAGG	TTCC(48) TTCC(20) 	68	1			1	67	1	1
ILLUMINA-545855_0001:1:7:100:133#0/	CCGG(12) 	12			1	Pm_1979	TGTCAGGGGTTGGTGAACG	Pm_6736	GGCCGGTAGAGACTGTCACG	CCGG(12) 	12	1			3	3	3	2
ILLUMINA-545855_0001:1:7:125:196#0/	ACC(12) 	12			1	Pm_6268	AGGAGGGCCTGTTGAAAGC	Pm_5038	AATGCAAGAAAGGTTAGGGGC	ACC(12) 	12	1			1	1	1	1
ILLUMINA-545855_0001:1:6:1317:1032#0/	AACCCT(18) 	18			1	Pm_1315	GCCCTGACTTCAAGGAGGC	Pm_3823	GACGCTTATAATCGCACCCC	AACCCT(18) 	18	1			1010	433	25	32
ILLUMINA-545855_0001:1:6:1537:854#0/	TC(12) TC(12) 	24			1	Pm_2826	TCACATGGAGAAGGCCTGG	Pm_5515	GGTGGTGCCTAAATTCTGCC	TC(12) TC(12) 	24	1			1	1	1	1
ILLUMINA-545855_0001:1:7:10:1873#0/	AAC(24) ATT(12) AAC(24) 	60			1	Pm_1981	ATGACCATTTCCTTCCTGGG	Pm_2461	AACCATTGTCCATAGCATCCC	AAC(24) ATT(12) AAC(24) 	60	1			1	1	1	1
ILLUMINA-545855_0001:1:6:1079:1599#0/	AT(12) 	12			1	Pm_6743	CATGATATATGTATATGGTTAAAGATGGGG	Pm_0474	TGGTTTAACGATGCTCTCCC	AT(12) 	12	1			57	3	1	1
ILLUMINA-545855_0001:1:6:1542:869#0/	AATC(16) AATC(16) AATC(16) 	48			1	Pm_5604	AATGCATCCTGATTGAACGG	Pm_4876	CATTGTGACTTTCTAAGTTAAGAACACG	AATC(16) 	16	1			2	2	1	1
ILLUMINA-545855_0001:1:6:1715:1200#0/	AAC(12) 	12			1	Pm_6958	AAAGTTTCCATGGACCTACAGAGG	Pm_3123	GAAGACCTTTCCTCCCCACC	AAC(12) 	12	1			1	1	1	1
ILLUMINA-545855_0001:1:6:1574:864#0/	AT(12) AT(12) 	24			1	Pm_6833	CGATATACATATATGGTTAAAGAGGGG	Pm_6362	TGGTTTGATGATGCTCTCCC	AT(12) AT(12) 	24	1			1	1314	1	1
ILLUMINA-545855_0001:1:6:918:1323#0/	AC(14) AC(14) 	28			1	Pm_3151	GGCAAGTGAATCATAGCTCCC	Pm_1943	TGCACCTTCTTCATTAATAGCG	AC(14) AC(14) 	28	1			1	1	1	1
ILLUMINA-545855_0001:1:6:1203:1263#0/	AAAT(12) AAAT(12) 	24			1	Pm_1137	TTCTCCATTGCTGCAAATCC	Pm_4647	TGAAGATTCAAGTAGAAAACGCC	AAAT(12) AAAT(12) 	24	1			1	1	1	1
ILLUMINA-545855_0001:1:6:1753:191#0/	ATGG(48) ATGG(48) 	96			1	Pm_5655	TTGTCATTGTTGCTGTCTGGG	Pm_2094	TCAATTTAGGGAAGATTAAGAGACCC	ATGG(48) ATGG(48) 	96	1			1	1	1	1
ILLUMINA-545855_0001:1:6:1632:991#0/	TC(12) TC(12) 	24			1	Pm_3200	GATTCAGCAGCTGGTCTCTCC	Pm_4969	GTGGTCCTCATGATGCAAGG	TC(12) TC(12) 	24	1			1	1	1	1
ILLUMINA-545855_0001:1:7:168:356#0/	AACCCT(18) 	18			1	Pm_0579	GGAATAGGGTTTTCCCATGC	Pm_6375	ATTCCCAGGCAGGTGTCC	AACCCT(18) 	18	1			1099	353	31	1
ILLUMINA-545855_0001:1:6:1041:2#0/	AC(16) 	16			1	Pm_2169	AGGACTAATGCACTGTTTGCC	Pm_1861	CGAGTATATAACTGAGATTTTCTTAACTGG	AC(16) 	16	1			1	1	1	1
ILLUMINA-545855_0001:1:6:1483:1665#0/	AAAC(12) 	12			1	Pm_3860	CAATGATTGTAATAGCACCATAAATGC	Pm_6261	TGTGTAATTTTAACATTTCCCTTTCC	AAAC(12) 	12	1			1	1	1	1
ILLUMINA-545855_0001:1:6:1421:340#0/	TGC(12) 	12			1	Pm_3070	ATGGTGCACTTCAACTCCCC	Pm_6368	TGGCCCTTTGTGATACCTCC	TGC(12) 	12	1			1	1	1	1
ILLUMINA-545855_0001:1:7:158:1326#0/	TTTGG(15) 	15			1	Pm_3989	CACTACCCACATTGGAACCC	Pm_5324	TTTAAGCAGGACTCTGGCCC	TTTGG(15) 	15	1			1	1	1	1
ILLUMINA-545855_0001:1:7:158:1767#0/	AAAT(12) 	12			1	Pm_2318	CAGTCACCAGGAGTCAAAAGC	Pm_0947	TGAAGGACGTGTCATCAGC	AAAT(12) 	12	1			1	1	1	1
ILLUMINA-545855_0001:1:7:47:1849#0/	TTC(18) TTC(18) 	36			1	Pm_4339	CATCACAATTACGAGCCATAAGC	Pm_6349	CAAAGATTTGACACAGCACGC	TTC(18) 	18	1			1	1	1	1
ILLUMINA-545855_0001:1:7:130:1327#0/	ATC(12) ATC(12) 	24			1	Pm_6699	TTGGGAAAGCACAAGGAAGC	Pm_1506	CCAAATGCTAGGTCCTCCTCC	ATC(12) ATC(12) 	24	1			1	3	1	1
ILLUMINA-545855_0001:1:6:1470:376#0/	AAAT(12) AAAT(12) 	24			1	Pm_6513	GGCTACGATGTTCAGAGAGTCC	Pm_0106	GGGCATAATTGTCAGGAGGC	AAAT(12) 	12	1			1	2	1	1
ILLUMINA-545855_0001:1:7:137:261#0/	AAAG(12) 	12			1	Pm_3605	ACATTTGCAACCTTCGAGGC	Pm_4501	CCTTCCTCTCCAAACTCTCTGG	AAAG(12) 	12	1			1	1	1	1
ILLUMINA-545855_0001:1:7:106:56#0/	AGCC(12) AGCC(12) 	24			1	Pm_1316	GTGCAAGGTTTGCAAAGGG	Pm_3389	TTTCATCTTGTCATGTATGCTGTAGG	AGCC(12) AGCC(12) 	24	1			1	1	1	1
ILLUMINA-545855_0001:1:6:1706:1466#0/	AT(12) AT(12) 	24			1	Pm_5227	TGCTCTCCCAATCATTTCACC	Pm_2149	GGGTAGAGCATCATTAAACCACC	AT(12) 	12	1			26	20	3	2
ILLUMINA-545855_0001:1:7:129:1342#0/	TCC(21) AGGG(16) 	37			1	Pm_6713	TGTGGCTCCCTTTGTTCTACC	Pm_0552	ATAGGCTTGCACCATTTGCC	TCC(21) 	21	1			1	2	1	1
ILLUMINA-545855_0001:1:6:1378:387#0/	ACC(12) ACC(12) 	24			1	Pm_0780	CCACTTAAAGGTGCCCCAGG	Pm_5010	CACATCAGATGATGAGCGTGG	ACC(12) ACC(12) 	24	1			2	1	2	1
ILLUMINA-545855_0001:1:6:815:770#0/	TGC(21) TGC(21) 	42			1	Pm_4038	CCTCACACCAGCTCTCCAGG	Pm_0113	CTCCTAGGTTGGTTGGCAGC	TGC(21) TGC(21) 	42	1			1	1	1	1
ILLUMINA-545855_0001:1:6:1535:498#0/	AAC(15) AAAG(12) 	27			1	Pm_6817	GGTCACGAAGAGTCAGACACG	Pm_3711	AACAATTCCAAAGGAGGGGC	AAC(15) 	15	1			16	1	1	1
ILLUMINA-545855_0001:1:6:1782:1814#0/	AAGC(12) 	12			1	Pm_2350	CCAAGGCAAACAATTGATCC	Pm_5848	GTATTGATCAGCCTGCGCC	AAGC(12) 	12	1			1	1	1	1
ILLUMINA-545855_0001:1:6:1180:804#0/	AATT(20) AATG(20) AGGT(36) AGGT(32) 	108	AGGT 		1	Pm_6522	CCTACCTACCTTTGCACAACACC	Pm_0308	GATAGGGTACTTTCTGGAATGTGG	AGGT(32) 	32	1	AGGT 		2	1	2	1
ILLUMINA-545855_0001:1:6:1030:1488#0/	AACCCT(18) AACCCT(18) 	36			1	Pm_2362	GGAAAACCCTATTCCCAGGC	Pm_3285	AGCGTCCGGTAGGATTTGG	AACCCT(18) AACCCT(18) 	36	1			1054	4	1	1
ILLUMINA-545855_0001:1:6:1471:1187#0/	AACCCT(18) 	18			1	Pm_6183	GATTTGGGCCCTGACTTCC	Pm_3604	TTCTATGCAAGGGAACACGG	AACCCT(18) 	18	1			3	12	1	1
ILLUMINA-545855_0001:1:6:1207:293#0/	AACCCT(18) 	18			1	Pm_2225	AGCTTCCCGTGTTCCTTTGC	Pm_2362	GGAAAACCCTATTCCCAGGC	AACCCT(18) 	18	1			180	1054	2	14
ILLUMINA-545855_0001:1:6:1322:1198#0/	TCCG(12) TCTG(16) TCTG(12) 	40			1	Pm_6247	GACCGACAGACACATGGACG	Pm_3063	CTGTCTATCCGTCCGCCC	TCTG(16) 	16	1			1	1	1	1
ILLUMINA-545855_0001:1:6:998:1181#0/	TC(14) 	14			1	Pm_6650	ATTGATGGGAGCCAGTTTGG	Pm_5739	GTTTCCAGAAGTGGGTTGTCC	TC(14) 	14	1			1	1	1	1
ILLUMINA-545855_0001:1:6:1507:1594#0/	TGGG(12) TGGG(12) 	24			1	Pm_3509	TTGAAGGAAGACCCACAGAGC	Pm_5351	AAATAGAACACCCACCCACCC	TGGG(12) 	12	1			1	1	1	1
ILLUMINA-545855_0001:1:6:873:1428#0/	AACCCT(18) 	18			1	Pm_2855	AAGCGTCCAGTTGGATTTGG	Pm_5850	TTCAATGCAAAGGAACACGG	AACCCT(18) 	18	1			31	1	0	1
ILLUMINA-545855_0001:1:6:1708:542#0/	TCCCC(15) 	15			1	Pm_2861	CGGTGTGGTAATGAAAAGCG	Pm_5982	TGCAGTATTTTGGGAGGAGTAGC	TCCCC(15) 	15	1			1	1	1	1
ILLUMINA-545855_0001:1:6:1110:368#0/	AC(20) AC(16) 	36			1	Pm_2047	GCAGAAGAGAGAAAGCTGCC	Pm_1525	TGTCAGCTGAACTTCTGAGTATGC	AC(20) AC(16) 	36	1			1	1	1	1
ILLUMINA-545855_0001:1:6:925:719#0/	AACCCT(18) 	18			1	Pm_4884	AGCTTCCCATGGTCCTTTGC	Pm_2362	GGAAAACCCTATTCCCAGGC	AACCCT(18) 	18	1			12	1054	0	3
ILLUMINA-545855_0001:1:6:1274:421#0/	AACCCT(18) 	18			1	Pm_6327	TGCAGAGGATCATGGGAAGC	Pm_6139	AGCATCCAGTTGGATTTGGG	AACCCT(18) 	18	1			454	181	4	1
ILLUMINA-545855_0001:1:6:1134:1445#0/	AAC(12) 	12			1	Pm_5054	AATAGCTAAGTCTGTATATTGGACTAAACC	Pm_2296	CAACTGTTTTGTTGAATTAGTCATCC	AAC(12) 	12	1			1	1	1	1
ILLUMINA-545855_0001:1:6:1242:1425#0/	AAAT(12) AAAT(12) 	24			1	Pm_6638	TTCTGGGCAAGAAACAGAGC	Pm_0657	GGATTGCTTTATTCAGGTCCTCC	AAAT(12) AAAT(12) 	24	1			1	1	1	1
ILLUMINA-545855_0001:1:6:1071:939#0/	TC(12) TC(12) 	24			1	Pm_6446	TCTCTCTCTGTTTCTAAAGTGGAAAGG	Pm_2536	ACGGCAAAGGATTTGTTTCC	TC(12) 	12	1			2	2	2	1
ILLUMINA-545855_0001:1:6:1717:1149#0/	AACCCT(18) 	18			1	Pm_2362	GGAAAACCCTATTCCCAGGC	Pm_3050	AAGTTTAGCTTCCCGTGGTCC	AACCCT(18) 	18	1			1054	419	0	33
ILLUMINA-545855_0001:1:7:193:1993#0/	AAAT(12) 	12			1	Pm_2161	ACATTTATCCCAACAATTCTGTGC	Pm_6597	AATATATAAAACTGATTTTCTGTGACCTGG	AAAT(12) 	12	1			1	1	1	1
ILLUMINA-545855_0001:1:6:1140:2003#0/	ATC(15) ACC(12) ATC(15) ACC(12) 	54			1	Pm_0693	TCCCCAAACTGATTCCTACC	Pm_0277	TGTAAAGGCATATTAGCACACTGC	ATC(15) ACC(12) ATC(15) ACC(12) 	54	1			1	1	1	1
ILLUMINA-545855_0001:1:6:1412:335#0/	AAC(12) 	12			1	Pm_4206	ACTCAGGGAGGCAGTGAAGG	Pm_5379	GCCACCAGTATTTAGGAAGTTGG	AAC(12) 	12	1			238	1	0	1
ILLUMINA-545855_0001:1:6:1085:957#0/	AACCCT(18) AACCCT(18) 	36			1	Pm_1315	GCCCTGACTTCAAGGAGGC	Pm_6830	ACTTATTTTGGAGCGTGGGC	AACCCT(18) AACCCT(18) 	36	1			1010	464	22	20
ILLUMINA-545855_0001:1:6:1204:145#0/	TCC(12) 	12			1	Pm_2867	GGGACTTTGGGAACCTGTGG	Pm_6478	CAAGGAGGGGTCAGAATTGC	TCC(12) 	12	1			1	1	1	1
ILLUMINA-545855_0001:1:6:1595:116#0/	AAC(12) 	12			1	Pm_0836	TGAGGTTGAGAATTAATCAAGGG	Pm_3359	CCTTATTATCTTTTCTCCTTCCCC	AAC(12) 	12	1			1	1	1	1
ILLUMINA-545855_0001:1:6:1321:591#0/	TTGG(20) TTGG(12) 	32	TTGG 		1	Pm_6098	TGTGGCAGGAAAACTATGAGG	Pm_4409	TCTGTCCAGATTAAGGCAGGC	TTGG(20) TTGG(12) 	32	1	TTGG 		1	2	1	1
ILLUMINA-545855_0001:1:6:1392:1537#0/	ATAC(12) AC(12) AC(16) ATAC(12) AC(16) 	68			1	Pm_5004	GTGTATCAAATTTGTCACCACCC	Pm_1960	CCTCTATAAACCACCCAGATTTGC	ATAC(12) AC(16) 	28	1			2	1	2	1
ILLUMINA-545855_0001:1:6:980:1469#0/	AACCCT(18) AACCCT(18) 	36			1	Pm_2362	GGAAAACCCTATTCCCAGGC	Pm_2955	ACTTCCCGTGGTCCTTTGC	AACCCT(18) AACCCT(18) 	36	1			1054	3	1	1
ILLUMINA-545855_0001:1:6:922:979#0/	ACC(15) ACC(15) 	30			1	Pm_1970	GCCTGCACAACATAAATGCC	Pm_5931	TTTCAGATTTGCAGACCTCCC	ACC(15) ACC(15) 	30	1			1	1	1	1
ILLUMINA-545855_0001:1:6:1410:190#0/	AC(28) 	28			1	Pm_5068	TTCTGGTCCTGACTGCTTCC	Pm_6345	ATGATGTGAATCTCAAAGATAGGG	AC(28) 	28	1			1	1	1	1
ILLUMINA-545855_0001:1:7:39:1694#0/	CGG(12) 	12			1	Pm_4852	AGCCCCGGTAACCAAATGC	Pm_0049	CTCTCTCGTGCGCTTGCC	CGG(12) 	12	1			1	4	1	1
ILLUMINA-545855_0001:1:6:1299:318#0/	AC(28) AC(26) CG(12) 	66			1	Pm_0544	TGGCATACAGGACTGATCTTGC	Pm_5239	AACTAGTCAGGCAGTCACCAGG	AC(28) AC(26) CG(12) 	66	1			1	1	1	1
ILLUMINA-545855_0001:1:6:1338:1203#0/	AAAAC(15) AAAAC(15) 	30			1	Pm_0393	ACTTGGTGATTTTACCAGCCC	Pm_3621	TTTACACCCTGGCCACTGC	AAAAC(15) 	15	1			1	2	1	1
ILLUMINA-545855_0001:1:7:99:1779#0/	AAGC(12) 	12			1	Pm_2876	GATCTTTAAGACTCTTCCCTAATGGC	Pm_3322	CGCTCAGTGCTAAGACAATGG	AAGC(12) 	12	1			1	1	1	1
ILLUMINA-545855_0001:1:6:878:1372#0/	TCTG(12) ATGG(12) 	24			1	Pm_3954	CAGGCGGATGAGACAGTCG	Pm_4075	ATCTCATTGCATGCCTGTCC	TCTG(12) 	12	1			1	1	1	1
ILLUMINA-545855_0001:1:6:827:907#0/	AC(14) AC(20) 	34			1	Pm_0239	TCGAAGCACTTGTCTGTGGG	Pm_7043	CCACGTGTAGTGGCGAGAGG	AC(14) AC(20) 	34	1			1	1	1	1
ILLUMINA-545855_0001:1:6:1392:1768#0/	AC(12) AC(14) TGCG(12) AAAT(16) AC(14) 	68			1	Pm_6660	TGGATGTGTATATCTGTGGGTGC	Pm_4413	CATTTTGCTGCCATTAGGGG	AC(12) AC(14) TGCG(12) AC(14) 	52	1			1	1	1	1
ILLUMINA-545855_0001:1:6:987:1963#0/	TGC(12) 	12			1	Pm_1188	TAGGGCTCTGAAAAGCCAGC	Pm_4493	AGGTGCAACTACGCAAAGGC	TGC(12) 	12	1			1	1	1	1
ILLUMINA-545855_0001:1:6:1612:388#0/	AC(14) 	14			1	Pm_4765	ATCGGACACGACTGAACAGG	Pm_1948	ACATTGCAGCTGGTGTAGCG	AC(14) 	14	1			1	1	1	1
ILLUMINA-545855_0001:1:6:1254:59#0/	AAAT(12) AAAT(12) 	24			1	Pm_2721	AGGAAAGCAAAAGAGGAGATGG	Pm_3350	CACTTGTGTGAGACGGGTGG	AAAT(12) AAAT(12) 	24	1			1	1	1	1
ILLUMINA-545855_0001:1:6:1586:1954#0/	AT(12) 	12			1	Pm_2187	GCGGAGAGCATCATTAAACC	Pm_3124	TGCTCTCCCCATCTTTAACC	AT(12) 	12	1			6	509	1	1
ILLUMINA-545855_0001:1:7:32:2038#0/	AAAT(12) 	12			1	Pm_0344	CACCTAGTCTGGTACTCGGGC	Pm_1314	TTTCGATTTTAATCCTTGTTCACC	AAAT(12) 	12	1			1	1	1	1
ILLUMINA-545855_0001:1:6:1600:1452#0/	TCC(12) 	12			1	Pm_4956	GGGAGAAATCCCATCAGAACG	Pm_3305	CTGGTCCGCCACTTAAGGC	TCC(12) 	12	1			1	1	1	1
ILLUMINA-545855_0001:1:7:147:1922#0/	AAAAC(15) AAAAC(15) 	30			1	Pm_1378	TTAACACCAGACGTACAATCAAGC	Pm_0819	TAGAATGGGATGGGGTTTGC	AAAAC(15) AAAAC(15) 	30	1			1	14	1	1
ILLUMINA-545855_0001:1:6:1747:123#0/	CGG(12) 	12			1	Pm_0016	ACCCTCTTCGCCATCTCTGG	Pm_4231	CCCCTGAGCAGGTCTGGC	CGG(12) 	12	1			1	1	1	1
ILLUMINA-545855_0001:1:6:1170:672#0/	TTC(12) 	12			1	Pm_4149	TCTGCATTGACTCTACAGCAGG	Pm_3170	GAGATCTACCATGTACTAGTTTGGGG	TTC(12) 	12	1			1	1	1	1
ILLUMINA-545855_0001:1:7:111:1388#0/	AAC(12) AAC(12) 	24			1	Pm_4206	ACTCAGGGAGGCAGTGAAGG	Pm_5576	AAGTCGTGTCCGACTCTCCG	AAC(12) 	12	1			238	8	5	1
ILLUMINA-545855_0001:1:6:1000:1068#0/	AT(12) AT(12) 	24			1	Pm_1160	TGGGGTGAGCATCAATAAACC	Pm_2838	TTGATCCTCTCCAAATCTTTTAACC	AT(12) AT(12) 	24	1			3	1	1	1
ILLUMINA-545855_0001:1:6:1372:401#0/	TC(18) TC(22) 	40			1	Pm_1603	GAGAGCTGTTGTTGCCTTTGG	Pm_1821	GCTTCTTACATCCAAGACCAGC	TC(18) TC(22) 	40	1			1	1	1	1
ILLUMINA-545855_0001:1:6:1728:480#0/	ATCT(12) ATCT(48) 	60			1	Pm_1079	TGCTGCTAGTGATGTTGTGGC	Pm_4790	CTGCCACTGTCTCCTCTGGG	ATCT(12) 	12	1			1	1	1	1
ILLUMINA-545855_0001:1:6:1544:931#0/	AAAG(12) 	12			1	Pm_6229	CAACACCAACACCTCCTTTGG	Pm_4237	GCCACCATGCATGATAAAGG	AAAG(12) 	12	1			1	1	1	1
ILLUMINA-545855_0001:1:7:169:170#0/	ATT(18) 	18			1	Pm_0914	GCAAGGAACTTAACCACCAGC	Pm_0140	TGAGAAGGGTCATAATGTGGG	ATT(18) 	18	1			1	1	1	1
ILLUMINA-545855_0001:1:6:938:1821#0/	AT(12) AT(12) AT(12) 	36			1	Pm_1095	GGTGAAATGATTGGGAGAGC	Pm_0195	AAATGGTGGTTTGATGATGC	AT(12) AT(12) 	24	1			33	46	7	2
ILLUMINA-545855_0001:1:6:1227:2004#0/	AACCCT(18) AACCCT(18) 	36			1	Pm_2362	GGAAAACCCTATTCCCAGGC	Pm_6014	GATCCTCTGCACAGAAGGGG	AACCCT(18) AACCCT(18) 	36	1			1054	382	8	29
ILLUMINA-545855_0001:1:6:1320:143#0/	ATC(15) ATC(15) 	30			1	Pm_1444	CCATGTGACACCCAGAAGCC	Pm_2748	GTCATTACATCATAAGGCTGAGCG	ATC(15) ATC(15) 	30	1			1	1	1	1
ILLUMINA-545855_0001:1:6:1017:1753#0/	AAGC(16) AAGC(16) 	32			1	Pm_0026	GCACAATCAGCTTTGTGCG	Pm_1020	CATTTGGATGGGAGACCACC	AAGC(16) AAGC(16) 	32	1			1	3	1	1
ILLUMINA-545855_0001:1:6:1548:1546#0/	AAGT(12) AAAT(12) 	24			1	Pm_0472	CGCTGGCTGGATGTTATTAGC	Pm_4454	CAATCCAAAGTGTTAGCTTTGCC	AAGT(12) AAAT(12) 	24	1			1	1	1	1
ILLUMINA-545855_0001:1:7:157:1350#0/	ATAC(16) ATAC(16) 	32			1	Pm_2608	CTGATTTTATGGTATTTTGACATTGC	Pm_0620	TTTCTTCAGGCAGCTTGTTCC	ATAC(16) ATAC(16) 	32	1			1	1	1	1
ILLUMINA-545855_0001:1:6:1226:1679#0/	AAC(12) 	12			1	Pm_6804	GCAATGAGCATGAAACTGAGC	Pm_6562	TTGCTGGTAAGAAACCTGGC	AAC(12) 	12	1			225	1	1	1
ILLUMINA-545855_0001:1:6:1309:49#0/	ACTCC(15) ACTCC(15) 	30			1	Pm_6874	CTTATTTCAGTGCACACAACTGC	Pm_3104	GGGACCCTCTGCATAATACTCC	ACTCC(15) ACTCC(15) 	30	1			1	1	1	1
ILLUMINA-545855_0001:1:6:1617:1150#0/	AGT(12) AGT(12) AGT(12) AGT(21) 	57	AGT 		1	Pm_3192	CAAGATTAGATAAATTCACTGAAGGG	Pm_1492	TGCCATTAAGTGTTAGCGACC	AGT(12) AGT(12) AGT(12) AGT(21) 	57	1	AGT 		1	1	1	1
ILLUMINA-545855_0001:1:7:33:1470#0/	AC(14) AC(12) 	26	AC 		1	Pm_3288	GAAGATTGGATGTTTGCCCC	Pm_1676	CCTTCACACGCTATCCATCG	AC(14) AC(12) 	26	1	AC 		1	1	1	1
ILLUMINA-545855_0001:1:6:1324:407#0/	ATCT(52) ATCT(20) 	72	ATCT 		1	Pm_4694	TCCATCTATATTTAAATCAACACATACAGC	Pm_4030	TGAGAACAAATCCACTGCTTGG	ATCT(20) 	20	1	ATCT 		2	1	2	1
ILLUMINA-545855_0001:1:6:1300:1109#0/	AT(12) AT(12) AT(12) 	36			1	Pm_2059	GGAGAGCATCAATAAACCACG	Pm_4469	TGCTCTCCCCATCTTTTAACG	AT(12) AT(12) 	24	1			54	26	4	1
ILLUMINA-545855_0001:1:6:1649:688#0/	ACCCC(15) 	15			1	Pm_6383	CCCCAGCTAAGATGAACCCC	Pm_0832	GGGAGGACAAGATGGGTACG	ACCCC(15) 	15	1			1	1	1	1
ILLUMINA-545855_0001:1:7:42:1839#0/	AC(44) ATT(12) 	56			1	Pm_6846	TGTGTGCTTTTGTGTAGGGG	Pm_6888	TTCACTCACATAATTTCACCTGG	ATT(12) 	12	1			1	1	1	1
ILLUMINA-545855_0001:1:6:1534:1057#0/	AAAC(12) 	12			1	Pm_0118	GCTAAACCACCGCTCACAGC	Pm_2737	TCACCTTGTGTGAGATGGGC	AAAC(12) 	12	1			1	5	1	1
ILLUMINA-545855_0001:1:6:1073:1019#0/	TCTG(12) 	12			1	Pm_2052	ACTTTGGGTCCCCAGGAGC	Pm_0311	TGGTTTCCTGGGCTAAGTGC	TCTG(12) 	12	1			1	1	1	1
ILLUMINA-545855_0001:1:6:1465:1931#0/	AATC(12) 	12			1	Pm_2918	GTCGAAAATGACTTGGTGGC	Pm_6758	GCAATGCCGTGACATTATCC	AATC(12) 	12	1			1	1	1	1
ILLUMINA-545855_0001:1:6:1066:1498#0/	TGC(12) TGC(12) 	24			1	Pm_1309	AGGAGCTGGAGGACATGGG	Pm_0292	AATGCCACCGTCAGGTCG	TGC(12) 	12	1			2	1	2	1
ILLUMINA-545855_0001:1:6:1189:94#0/	AAAT(12) AC(18) 	30			1	Pm_5572	TGATAGTGTTGGGAAAGAATAGCTAGG	Pm_5991	TACATATACACACTATGATTGGGAGGG	AAAT(12) 	12	1			1	1	1	1
ILLUMINA-545855_0001:1:6:829:1439#0/	AT(12) AT(12) 	24			1	Pm_0366	CGTCTATATATGGTTAAAAGATGGGG	Pm_2712	TGGTTTGATGATGCTGTCCC	AT(12) AT(12) 	24	1			7	31	2	1
ILLUMINA-545855_0001:1:6:1041:349#0/	AGGT(12) 	12			1	Pm_0823	AAAGTGTGCATCATTGCAGC	Pm_5516	TGCCATTGCTTTCTTCAAGG	AGGT(12) 	12	1			1	1	1	1
ILLUMINA-545855_0001:1:6:1177:188#0/	AACCCT(18) 	18			1	Pm_1315	GCCCTGACTTCAAGGAGGC	Pm_5157	TCTGTGCAGAGGATCATGGG	AACCCT(18) 	18	1			1010	435	16	12
ILLUMINA-545855_0001:1:6:918:844#0/	AC(12) 	12			1	Pm_6716	TCAGTGCTAGAAGGGAGTGGG	Pm_5757	CAATCAAGCAGTAAACAACACCC	AC(12) 	12	1			12	1	1	1
ILLUMINA-545855_0001:1:6:893:960#0/	ATAC(12) 	12			1	Pm_0372	TGCTTAATCTGGAAGGGAATTAGC	Pm_3201	GGTATTATTCTACCATGCAGCCC	ATAC(12) 	12	1			1	1	1	1
ILLUMINA-545855_0001:1:6:1221:833#0/	AACCCT(18) 	18			1	Pm_3678	AAACCCTATTCCCAGGCAGC	Pm_6246	GGTTTCCTTCCCTGATACCCC	AACCCT(18) 	18	1			657	1	0	1
ILLUMINA-545855_0001:1:6:1749:147#0/	AATG(56) AATG(32) 	88	AATG 		1	Pm_0571	GAATGATCAAAAGGACCACTGC	Pm_0395	TTCACCTCTTCCATACCCTGC	AATG(32) 	32	1	AATG 		2	1	2	1
ILLUMINA-545855_0001:1:6:1068:726#0/	AGGG(20) 	20			1	Pm_2897	GGTCCTCATGTCCCAACTTCC	Pm_2579	AAGGTCCTTGTTCTTGAATCGG	AGGG(20) 	20	1			1	1	1	1
ILLUMINA-545855_0001:1:6:1773:231#0/	TTC(12) 	12			1	Pm_1358	CCCAAACAATCATGTCCATCG	Pm_1190	CATACACAATGCCGTAGCCG	TTC(12) 	12	1			1	1	1	1
ILLUMINA-545855_0001:1:7:183:1579#0/	AACCCT(18) 	18			1	Pm_0101	CGTTCTATACAAAGGAACACGGG	Pm_5465	CTGACGTCAAGGAGGCCG	AACCCT(18) 	18	1			1	35	1	1
ILLUMINA-545855_0001:1:6:1532:1202#0/	AACCCT(18) 	18			1	Pm_6904	CTGACTTCAAGCAGGCCG	Pm_6318	TTCTATGCAAAGGACCACGG	AACCCT(18) 	18	1			4	408	1	1
ILLUMINA-545855_0001:1:6:1476:1529#0/	AC(14) AC(14) 	28			1	Pm_3996	AAACCAAGATCGGAAGAGCG	Pm_3437	GGTTTGAACTACAGGACACTGGG	AC(14) 	14	1			7	1	1	1
ILLUMINA-545855_0001:1:6:824:425#0/	ATGG(12) ATGG(12) 	24	ATGG 		1	Pm_5148	ATGGGATGCCCAATGAAGC	Pm_0125	GAATACGATTTTCTTGCCAATGC	ATGG(12) ATGG(12) 	24	1	ATGG 		1	1	1	1
ILLUMINA-545855_0001:1:6:875:181#0/	AAC(12) TC(14) 	26			1	Pm_1458	GCTGACTCATCCATTCATAATCC	Pm_1226	TTTCTAGTGGCAAATTGAATGC	AAC(12) 	12	1			1	1	1	1
ILLUMINA-545855_0001:1:6:1718:819#0/	TCC(15) 	15			1	Pm_0004	CCAGCTTAGACAGACACCTCCC	Pm_6115	GCACAAAATCAACTCTAGAGGACG	TCC(15) 	15	1			1	1	1	1
ILLUMINA-545855_0001:1:6:1041:992#0/	AACCCT(18) AACCCT(18) 	36			1	Pm_2362	GGAAAACCCTATTCCCAGGC	Pm_4617	TCCTTTGCATAGAAAGGGCG	AACCCT(18) AACCCT(18) 	36	1			1054	13	0	1
ILLUMINA-545855_0001:1:6:902:1274#0/	AT(12) AT(12) 	24			1	Pm_0681	GAGAGCATCATCAAACCACC	Pm_4344	TGCTCTCCCAATCTTTTAACC	AT(12) 	12	1			1245	208	75	4
ILLUMINA-545855_0001:1:6:1429:1090#0/	AT(12) AT(12) 	24			1	Pm_0681	GAGAGCATCATCAAACCACC	Pm_3124	TGCTCTCCCCATCTTTAACC	AT(12) AT(12) 	24	1			1245	509	54	8
ILLUMINA-545855_0001:1:6:1665:1469#0/	AT(12) AT(12) AT(12) 	36			1	Pm_3724	GGGGAGAACATCATGAAACC	Pm_5567	TGCTCTCCCAATCTTTTAACG	AT(12) AT(12) 	24	1			1	2	1	1
ILLUMINA-545855_0001:1:6:1242:1382#0/	AATC(12) 	12			1	Pm_3965	TTCCCTGAGATCGGAAGAGC	Pm_0044	GGGAATGTGTCTTTGCAACC	AATC(12) 	12	1			2	2	1	1
ILLUMINA-545855_0001:1:7:160:1211#0/	AATG(16) AATG(48) 	64	AATG 		1	Pm_3278	ACTGGTCTGAGATGGGCAGC	Pm_3863	GACCAGTGACTCTGGGCAGC	AATG(16) 	16	1	AATG 		3	2	1	1
ILLUMINA-545855_0001:1:6:1551:751#0/	AAAT(12) 	12			1	Pm_5588	TCACAGGGTTGTTGCTGTGG	Pm_5628	GCTGATTTTGGGAGAAACGG	AAAT(12) 	12	1			3	1	1	1
ILLUMINA-545855_0001:1:7:54:118#0/	TTGG(12) TTGG(12) 	24			1	Pm_2291	TGAACTTGTAAGCTCAAGTGGG	Pm_4654	CAGTGACTACACACAGCCACG	TTGG(12) TTGG(12) 	24	1			1	1	1	1
ILLUMINA-545855_0001:1:6:1221:798#0/	AC(12) AC(12) 	24			1	Pm_4147	AAAAGTGAGTTGCTTGCTGC	Pm_0029	CCTAATTTGCTACCACCTCCC	AC(12) AC(12) 	24	1			1	1	1	1
ILLUMINA-545855_0001:1:6:1159:1540#0/	AAAC(12) 	12			1	Pm_5944	CTTCCTCCAAGCTGCTACCC	Pm_6965	CACACAATGTCCCATGAAGC	AAAC(12) 	12	1			1	1	1	1
ILLUMINA-545855_0001:1:6:1203:514#0/	TTCC(12) 	12			1	Pm_1862	CTGGGCTGATGAAAGTGGC	Pm_1381	ATGAGTCACAGGGACCAGGC	TTCC(12) 	12	1			1	1	1	1
ILLUMINA-545855_0001:1:6:941:399#0/	TC(24) 	24			1	Pm_1901	CAACCCTTTACAAGGACAAACC	Pm_3916	AAAAGCCTGGTATCAGTTTGG	TC(24) 	24	1			1	1	1	1
ILLUMINA-545855_0001:1:6:1613:1263#0/	AC(12) AC(14) 	26	AC 		1	Pm_2673	TGACTGCCAATAGCATCAGC	Pm_5573	CTTCCTGGGAGCTTTCTTGG	AC(12) AC(14) 	26	1	AC 		1	1	1	1
ILLUMINA-545855_0001:1:6:1214:1539#0/	TTCC(12) TTCC(12) 	24			1	Pm_2642	GATGGAAGAAGGAACCAGCG	Pm_4212	CGAATCGCCTTCTATGGAGC	TTCC(12) TTCC(12) 	24	1			1	1	1	1
ILLUMINA-545855_0001:1:6:1100:720#0/	AT(12) AT(12) AT(12) 	36			1	Pm_2539	CATCTACATATCGTTAAAAGATGGGG	Pm_6376	CGGTTTGATGATGCTCTCCC	AT(12) 	12	1			17	10	2	1
ILLUMINA-545855_0001:1:6:843:2006#0/	TTCC(12) 	12			1	Pm_3317	CAAACGTTGCCTTTTGTTGG	Pm_2326	TTTGCAATGATTCCCAACCC	TTCC(12) 	12	1			5	1	1	1
ILLUMINA-545855_0001:1:6:1606:512#0/	AACCCT(18) 	18			1	Pm_4764	GTTTTCCCATGCATTGTGCC	Pm_3678	AAACCCTATTCCCAGGCAGC	AACCCT(18) 	18	1			1057	657	79	3
ILLUMINA-545855_0001:1:6:1405:709#0/	ATAC(16) ATAC(16) 	32	ATAC 		1	Pm_6031	AAAATGACTTTCTGGTGTACAATGC	Pm_3000	TGTATGTGAGTTCTTACATGTTCTTTAGG	ATAC(16) 	16	1	ATAC 		2	1	2	1
ILLUMINA-545855_0001:1:7:170:188#0/	ATCT(12) 	12			1	Pm_5230	GGCCTAATGGCTAATCAATAACG	Pm_1076	AGAACTTTGAAGAAGCAGGATAGG	ATCT(12) 	12	1			1	1	1	1
ILLUMINA-545855_0001:1:6:1235:750#0/	AC(12) 	12			1	Pm_0661	CCTGTGAGCTGATCTCTGGC	Pm_2763	ACCGCTGACAAGCATAGTGG	AC(12) 	12	1			1	1	1	1
ILLUMINA-545855_0001:1:6:1779:1202#0/	AC(22) 	22			1	Pm_2796	TTTGGACAAAATGATTGATTGC	Pm_4445	CATGTGCATGCAAGAAGAAGG	AC(22) 	22	1			1	1	1	1
ILLUMINA-545855_0001:1:6:1271:464#0/	AAAC(12) 	12			1	Pm_0857	CTGATCTTGCCTGTCCAACG	Pm_6437	TCTTTCTCCTGTTCCTCAAGGC	AAAC(12) 	12	1			1	1	1	1
ILLUMINA-545855_0001:1:6:1419:763#0/	TC(12) TC(18) 	30			1	Pm_5812	GAATGCAGGAGGTAGAATAATGG	Pm_3846	TCTCTCCCTCTAACATTCTGGC	TC(12) 	12	1			2	1	2	1
ILLUMINA-545855_0001:1:6:1620:41#0/	ATCT(36) ATCT(60) 	96			1	Pm_4411	AACAGTAAGGGAGCGAAACTGC	Pm_5037	TCTATCTATCAAAGCTGCAGACATTCC	ATCT(36) 	36	1			1	2	1	1
ILLUMINA-545855_0001:1:7:158:1130#0/	AAGT(16) 	16			1	Pm_6219	AATAATTTGGAGGTAGCATATTGCC	Pm_3384	TGATCAGTGTTTTGGGTGGC	AAGT(16) 	16	1			1	1	1	1
ILLUMINA-545855_0001:1:6:1001:433#0/	AACCCT(18) 	18			1	Pm_1315	GCCCTGACTTCAAGGAGGC	Pm_6318	TTCTATGCAAAGGACCACGG	AACCCT(18) 	18	1			1010	408	4	35
ILLUMINA-545855_0001:1:6:1468:1416#0/	AATG(44) AATG(52) 	96			1	Pm_5905	CACCGCTCAGAGTCACATACG	Pm_3901	TTCCTCCCCTCAATGATTCG	AATG(44) AATG(52) 	96	1			1	1	1	1
ILLUMINA-545855_0001:1:6:1624:1929#0/	AACCCT(18) 	18			1	Pm_2362	GGAAAACCCTATTCCCAGGC	Pm_5133	GTCCTTTGCGTAGAAAGGGG	AACCCT(18) 	18	1			1054	20	0	1
ILLUMINA-545855_0001:1:6:1381:1440#0/	AATT(12) 	12			1	Pm_4801	TCACAAAAGCCAAGAGTGGG	Pm_0781	AATTCAACACACCTGAAGGGC	AATT(12) 	12	1			1	1	1	1
ILLUMINA-545855_0001:1:6:1223:1425#0/	AGCC(12) AGCC(12) 	24			1	Pm_5802	AAATCTCCCCAGATTGAACCC	Pm_4373	AAGAAGATGAGGCTGGCACC	AGCC(12) AGCC(12) 	24	1			1	10	1	1
ILLUMINA-545855_0001:1:6:1490:736#0/	AACCCT(18) AACCCT(18) 	36			1	Pm_2362	GGAAAACCCTATTCCCAGGC	Pm_4610	GGTGCGATTATTAGCGTCCG	AACCCT(18) AACCCT(18) 	36	1			1054	52	1	4
ILLUMINA-545855_0001:1:6:1588:991#0/	AACCCT(18) 	18			1	Pm_6318	TTCTATGCAAAGGACCACGG	Pm_1315	GCCCTGACTTCAAGGAGGC	AACCCT(18) 	18	1			408	1010	4	35
ILLUMINA-545855_0001:1:6:1476:201#0/	AAAT(12) ATAC(12) 	24			1	Pm_0104	CAGTAACATCTTAATGTTGGCAGG	Pm_3292	GGGGCAGGAATACAACAACC	AAAT(12) ATAC(12) 	24	1			1	1	1	1
ILLUMINA-545855_0001:1:6:1784:257#0/	AAGT(12) 	12			1	Pm_2067	TTTGGGTTGGTTTTCTGACC	Pm_0153	TTTTACATCTAACGGGTCTTCTATTACC	AAGT(12) 	12	1			1	1	1	1
ILLUMINA-545855_0001:1:6:946:345#0/	AACCCT(18) 	18			1	Pm_0579	GGAATAGGGTTTTCCCATGC	Pm_0253	CTATTCCCAGGCAGGTGTCC	AACCCT(18) 	18	1			1099	333	12	6
ILLUMINA-545855_0001:1:6:1714:506#0/	AC(12) 	12			1	Pm_6412	TCACCCCTACACCAAACTGG	Pm_1415	TGGTAGAAGATTATTTGAAAGACTGC	AC(12) 	12	1			1	1	1	1
ILLUMINA-545855_0001:1:6:1648:734#0/	TTCC(12) 	12			1	Pm_3327	TCCTACAAAGGAGGGCTGTAGG	Pm_5672	CCATGGTATCCCTCTGGACC	TTCC(12) 	12	1			1	1	1	1
ILLUMINA-545855_0001:1:6:1626:1035#0/	ACC(12) 	12			1	Pm_5824	CCTGAACTTTTCCAAAACAGCC	Pm_6596	TGGATTGTGCCTGGTAAAGC	ACC(12) 	12	1			1	1	1	1
ILLUMINA-545855_0001:1:6:1125:1934#0/	TGC(12) 	12			1	Pm_1245	TCCTTCGTGTGTAACGCAGC	Pm_4948	GAGAACGGAGAGAGATTTTGTGG	TGC(12) 	12	1			1	1	1	1
ILLUMINA-545855_0001:1:6:1167:52#0/	AACCCT(18) 	18			1	Pm_1187	GGTGCGAATATAAGCGTCCG	Pm_6830	ACTTATTTTGGAGCGTGGGC	AACCCT(18) 	18	1			17	464	0	2
ILLUMINA-545855_0001:1:6:1117:793#0/	AC(14) 	14			1	Pm_1926	TCACCCTTCTATCGTGGTGC	Pm_0212	CAGGGAGGAGAATTTTAACTGGG	AC(14) 	14	1			1	1	1	1
ILLUMINA-545855_0001:1:6:1218:1183#0/	TGC(15) 	15			1	Pm_1774	GGATCAGCCCTCAAAATCCG	Pm_6251	TTGTTTTCTGGCTTCATGCG	TGC(15) 	15	1			1	1	1	1
ILLUMINA-545855_0001:1:6:1352:1750#0/	AT(12) AT(12) 	24			1	Pm_4531	GGGAGAGCATCATTAAACCACC	Pm_7003	GCTCTCCCCATCTTTTCACC	AT(12) AT(12) 	24	1			248	17	1	1
ILLUMINA-545855_0001:1:6:1634:1159#0/	ACTGT(15) ACTGT(15) 	30	ACTGT 		1	Pm_3353	ACACCATTCAACGGGGTAGC	Pm_2273	GCCAAAGTACTCAGCCTGCC	ACTGT(15) ACTGT(15) 	30	1	ACTGT 		1	1	1	1
ILLUMINA-545855_0001:1:6:1582:1508#0/	AAAT(12) AAAT(12) AATG(44) ATCT(32) 	100			1	Pm_3980	CACTGCATAGAACGTGGAGG	Pm_2390	CATTCAATGACTTGGTCTTGG	AAAT(12) AAAT(12) 	24	1			1	1	1	1
ILLUMINA-545855_0001:1:7:5:1351#0/	AT(12) 	12			1	Pm_2332	CGAGATATATTTATGGTTAAAGATGGGG	Pm_1207	TGGTTTATTGATGCTCTCCCG	AT(12) 	12	1			1	7	1	1
ILLUMINA-545855_0001:1:6:1560:94#0/	AACCCT(18) 	18			1	Pm_1315	GCCCTGACTTCAAGGAGGC	Pm_2344	TCTATGCAAAGGAACACGGG	AACCCT(18) 	18	1			1010	186	20	14
ILLUMINA-545855_0001:1:6:1442:1861#0/	TGC(12) AAC(12) 	24			1	Pm_2307	AAAGGAATAGCAATTATCGCTGC	Pm_0427	TGCCTATCCCAGTTCCTTGG	TGC(12) AAC(12) 	24	1			3	1	1	1
ILLUMINA-545855_0001:1:6:1063:1813#0/	ATCAG(45) ATCAG(20) 	65	ATCAG 		1	Pm_3795	TGATCTGATCGCCAAACACC	Pm_3749	CACCGATGAGACATTCTGGG	ATCAG(20) 	20	1	ATCAG 		2	1	2	1
ILLUMINA-545855_0001:1:6:911:1308#0/	AC(18) 	18			1	Pm_6670	CCCCAAATCATACTGGTGCC	Pm_6464	CTGAGCCTTGTCCAACATGC	AC(18) 	18	1			1	1	1	1
ILLUMINA-545855_0001:1:7:90:962#0/	AC(30) AC(14) 	44	AC 		1	Pm_2767	GAAGGGGCAATCTTGTGAGC	Pm_3855	CAGAGGCAGATGTGGATTGG	AC(30) AC(14) 	44	1	AC 		1	1	1	1
ILLUMINA-545855_0001:1:6:1702:567#0/	AACCCT(18) 	18			1	Pm_2212	GGGTGCCATTATAAGCGTCC	Pm_6830	ACTTATTTTGGAGCGTGGGC	AACCCT(18) 	18	1			52	464	4	8
ILLUMINA-545855_0001:1:6:1733:224#0/	AAATT(15) AAATT(15) 	30			1	Pm_2343	ACTTGAGGGTAGAAGAAAACGC	Pm_5215	ATGCCCAAACAGGTATTCCC	AAATT(15) AAATT(15) 	30	1			1	1	1	1
ILLUMINA-545855_0001:1:7:142:116#0/	ATGG(12) ATCT(40) ATCT(28) 	80	ATCT 		1	Pm_4821	TGTCCTTGTAGCATGGATGG	Pm_3503	CCCACCACATCATGTCAGC	ATGG(12) ATCT(40) ATCT(28) 	80	1	ATCT 		1	1	1	1
ILLUMINA-545855_0001:1:7:63:257#0/	TTCC(12) 	12			1	Pm_5679	GTTCCGCCAATCAGCTAAGG	Pm_1407	GAGGTGGGAATGAGGTCAGG	TTCC(12) 	12	1			1	1	1	1
ILLUMINA-545855_0001:1:6:1267:1303#0/	AAAGC(15) 	15			1	Pm_0216	AGTGACCACAATTGGAACCG	Pm_3486	CCTCACATTTACAACCTTCACAGG	AAAGC(15) 	15	1			1	5	1	1
ILLUMINA-545855_0001:1:6:1364:1113#0/	ATC(12) 	12			1	Pm_2892	CGTAAATAAAGGTGGGGTGACG	Pm_2235	CAGTCCCTCTCTCCCAGTCC	ATC(12) 	12	1			1	1	1	1
ILLUMINA-545855_0001:1:6:1716:1603#0/	AATG(16) AATG(16) 	32			1	Pm_4566	TGGTGAAAGATGTCTGGAGAGC	Pm_1440	TTCAGATTTGTCCCCGCC	AATG(16) AATG(16) 	32	1			1	1	1	1
ILLUMINA-545855_0001:1:6:1446:128#0/	CCCG(12) 	12			1	Pm_0141	AATGCAAGCACACCACCG	Pm_6937	TATTATGATACGGCGGCCC	CCCG(12) 	12	1			1	1	1	1
ILLUMINA-545855_0001:1:6:1590:1174#0/	ATAC(12) ATAC(12) 	24			1	Pm_1441	GATGTACACTGTCAATGATAATGCC	Pm_4458	TTCTGCAACACCAAATGGC	ATAC(12) 	12	1			1	2	1	1
ILLUMINA-545855_0001:1:6:1069:1837#0/	TC(24) TC(34) 	58	TC 		1	Pm_0801	TGTGAGACTGTAACTACGGAAAGC	Pm_3572	ACTATAGTGAAAATAAAAGGCAGGC	TC(24) TC(34) 	58	1	TC 		1	1	1	1
ILLUMINA-545855_0001:1:6:1166:101#0/	AAC(12) AAC(12) 	24			1	Pm_4789	AGGTGCGAAGAGAGCATTCC	Pm_1282	CTACCTCTTCTCCTAGACCAGGC	AAC(12) AAC(12) 	24	1			1	1	1	1
ILLUMINA-545855_0001:1:7:184:97#0/	AAAAG(15) 	15			1	Pm_5497	GGTTGAGTCATGGCAACTGG	Pm_5762	ATGTCAGTGAGGAACGCAGC	AAAAG(15) 	15	1			8	1	1	1
ILLUMINA-545855_0001:1:6:1614:2037#0/	AACCCT(18) AACCCT(18) 	36			1	Pm_2362	GGAAAACCCTATTCCCAGGC	Pm_6014	GATCCTCTGCACAGAAGGGG	AACCCT(18) AACCCT(18) 	36	1			1054	382	8	29
ILLUMINA-545855_0001:1:6:963:441#0/	AAC(15) AAC(18) 	33	AAC 		1	Pm_1989	TGAAACCAAATATATGTTAATGAGTGTCC	Pm_0850	CCAGTGTTATAGAGGGGCAGG	AAC(15) AAC(18) 	33	1	AAC 		1	1	1	1
ILLUMINA-545855_0001:1:6:1418:1491#0/	ATC(15) ATC(18) TCC(18) 	51	ATC 		1	Pm_6923	AGGATGGAATGTGAGTTATAATGGG	Pm_6420	CCAGCAGGGTAGTTACATTCACC	ATC(15) ATC(18) TCC(18) 	51	1	ATC 		1	1	1	1
ILLUMINA-545855_0001:1:6:962:1518#0/	AATAG(70) AATAG(50) 	120	AATAG 		1	Pm_6928	GAATAGAATAGGTTCTGTGAGAATGTCC	Pm_5523	TGCCTAGTCTGCAGCTCTTCC	AATAG(50) 	50	1	AATAG 		2	3	2	1
ILLUMINA-545855_0001:1:6:1750:1871#0/	AAAC(12) 	12			1	Pm_0538	GCTTACTTTAAGACTTATTGACCACTCC	Pm_3491	ACATTGTTCCTTCTGCAGGG	AAAC(12) 	12	1			1	1	1	1
ILLUMINA-545855_0001:1:6:1414:1749#0/	AACCCT(18) AACCCT(18) 	36			1	Pm_3246	GGGAAAACCCTATTCCCAGG	Pm_1315	GCCCTGACTTCAAGGAGGC	AACCCT(18) AACCCT(18) 	36	1			1063	1010	264	1
ILLUMINA-545855_0001:1:6:900:1592#0/	TCTGG(15) TCTGG(15) 	30			1	Pm_2978	TCCACCTTTAAGGAATGGGC	Pm_4692	TGGATATGCAAGTTGCTCCC	TCTGG(15) TCTGG(15) 	30	1			1	1	1	1
ILLUMINA-545855_0001:1:6:1129:1284#0/	AT(12) 	12			1	Pm_0379	TGGCTAAAAGATTGGCAGAGC	Pm_0904	TGGTTTATTGATGGTCTCCCC	AT(12) 	12	1			8	67	5	1
ILLUMINA-545855_0001:1:6:1498:694#0/	AAAC(20) AAAC(20) 	40			1	Pm_3334	TGATGCAACAGTTCAGATGTTACC	Pm_6949	TTGTGCTTGTGTTCAAATCCC	AAAC(20) AAAC(20) 	40	1			1	1	1	1
ILLUMINA-545855_0001:1:6:1381:1105#0/	AAAT(12) AAAT(12) 	24			1	Pm_6526	AGAGGTTGAGTTTGGGAGCC	Pm_5347	TACCTTTCCATCTGCCTGCC	AAAT(12) 	12	1			2	1	2	1
ILLUMINA-545855_0001:1:6:1598:1271#0/	AAAG(12) AAAG(12) 	24			1	Pm_1818	GACATTCTGGAAAGAACTCATAAGC	Pm_2066	TCCTCCTGTTTCTTCAGGGC	AAAG(12) AAAG(12) 	24	1			1	1	1	1
ILLUMINA-545855_0001:1:7:11:7#0/	AATG(12) 	12			1	Pm_3160	CATTCCTAGCCAGAAGTGGG	Pm_3435	ATTCTCCCATGTGAACCTGC	AATG(12) 	12	1			1	2	1	1
ILLUMINA-545855_0001:1:6:951:1347#0/	AT(12) AT(12) AT(12) 	36			1	Pm_5518	GGAGAGCATCATCAAACCACC	Pm_4964	GATGGTCTCCCCATCTTATAACC	AT(12) AT(12) 	24	1			1180	2	2	1
ILLUMINA-545855_0001:1:6:1010:347#0/	AGCC(12) 	12			1	Pm_1638	CTTCGACTCCCAGAATTCCC	Pm_3502	AGAATTCCCCAGCCAGCC	AGCC(12) 	12	1			5	59	2	1
ILLUMINA-545855_0001:1:6:1112:1271#0/	AAAT(12) AAAT(12) 	24			1	Pm_0302	TTTTCCAGTTTTGTATGCCACC	Pm_6936	TTTGAAAATCAACAGGCCCC	AAAT(12) AAAT(12) 	24	1			1	1	1	1
ILLUMINA-545855_0001:1:7:105:1142#0/	AAAC(12) 	12			1	Pm_0912	TCTGGTTAATGCTTGGATGGG	Pm_5083	GGTGCCTACACCAAGACATCG	AAAC(12) 	12	1			1	1	1	1
ILLUMINA-545855_0001:1:7:128:679#0/	AC(16) AC(12) 	28	AC 		1	Pm_7004	GTGTGTGTGTGTGGAGAATTGG	Pm_3027	CCTAAGGGAGGTGGGTGTCC	AC(12) 	12	1	AC 		1	2	1	1
ILLUMINA-545855_0001:1:6:1046:231#0/	ATAC(12) ATAC(12) AC(12) 	36			1	Pm_4555	CATGTTTAATTCAATCCAATAGGC	Pm_6227	GTGTGTCTTGACTTGGTGCC	ATAC(12) ATAC(12) 	24	1			1	1	1	1
ILLUMINA-545855_0001:1:6:1509:884#0/	TTCCC(15) TTCCC(35) 	50			1	Pm_1737	GCTTTAAGCCCAGGAAACAGG	Pm_2951	CTTCTTTCTGGTTGAGCCCG	TTCCC(15) 	15	1			2	1	2	1
ILLUMINA-545855_0001:1:7:174:42#0/	AACCCT(18) 	18			1	Pm_2344	TCTATGCAAAGGAACACGGG	Pm_1315	GCCCTGACTTCAAGGAGGC	AACCCT(18) 	18	1			186	1010	20	14
ILLUMINA-545855_0001:1:7:84:1043#0/	AACCCT(18) AACCCT(18) 	36	AACCCT 		1	Pm_3823	GACGCTTATAATCGCACCCC	Pm_2761	GCTTCCCGTGTTCCTTTGC	AACCCT(18) 	18	1	AACCCT 		433	182	65	1
ILLUMINA-545855_0001:1:6:1245:151#0/	AC(20) AC(20) 	40			1	Pm_0483	GCATGGAAAGTTGTTAATCTCAGG	Pm_1023	CACGCATTTGTGTCTTTTCCC	AC(20) 	20	1			1	1	1	1
ILLUMINA-545855_0001:1:6:1652:1088#0/	ATC(30) ATC(21) ATC(21) 	72			1	Pm_0715	TTCGCCATCTTGAGTTGACC	Pm_6206	CAGTTAAATCTGGTATGTTATGTGCC	ATC(30) ATC(21) ATC(21) 	72	1			1	1	1	1
ILLUMINA-545855_0001:1:6:1422:1987#0/	AT(12) 	12			1	Pm_5440	CATCTATATATGGCTAAAAGATTGGG	Pm_1949	CGGTGGTTTATAGATGCTCTCC	AT(12) 	12	1			89	8	2	1
ILLUMINA-545855_0001:1:7:150:69#0/	AACCCT(18) 	18			1	Pm_6014	GATCCTCTGCACAGAAGGGG	Pm_2362	GGAAAACCCTATTCCCAGGC	AACCCT(18) 	18	1			382	1054	8	29
ILLUMINA-545855_0001:1:7:64:946#0/	TC(12) 	12			1	Pm_1709	CCAGCAACATAAGGCCTGG	Pm_0650	GAACAATTTACACTGAATGGGTTCC	TC(12) 	12	1			1	1	1	1
ILLUMINA-545855_0001:1:6:1083:1961#0/	ATT(12) ATT(12) 	24			1	Pm_2252	TGGGAAGGACTCAATAGGTGG	Pm_5615	TTGTTCACTGATGTAGAATATTACCTGC	ATT(12) ATT(12) 	24	1			20	1	1	1
ILLUMINA-545855_0001:1:6:1147:953#0/	AACCCT(18) 	18			1	Pm_1315	GCCCTGACTTCAAGGAGGC	Pm_3823	GACGCTTATAATCGCACCCC	AACCCT(18) 	18	1			1010	433	25	32
ILLUMINA-545855_0001:1:7:158:1538#0/	AT(12) AT(12) 	24			1	Pm_5147	TTCTATATATGGCTAAAAGATCGGG	Pm_2500	TGGTTTACTGCTGCTCTCCC	AT(12) AT(12) 	24	1			3	1	1	1
ILLUMINA-545855_0001:1:6:1172:19#0/	TCC(12) TCC(12) 	24			1	Pm_6735	GCTTCAAGGGATTGGGAGG	Pm_6755	CACTAGGTGACGCACGATCC	TCC(12) TCC(12) 	24	1			13	16	6	1
ILLUMINA-545855_0001:1:7:191:1257#0/	AACCCT(18) AACCCT(18) 	36			1	Pm_2362	GGAAAACCCTATTCCCAGGC	Pm_1187	GGTGCGAATATAAGCGTCCG	AACCCT(18) AACCCT(18) 	36	1			1054	17	3	2
ILLUMINA-545855_0001:1:6:1562:1851#0/	AAAT(12) 	12			1	Pm_3168	GAATGGTCACTGTCCAAGGC	Pm_3570	TTTCATCTGGATTCCTCCCC	AAAT(12) 	12	1			1	1	1	1
ILLUMINA-545855_0001:1:6:1365:327#0/	AAGC(12) 	12			1	Pm_2316	GACACTACAGGCACTTCTGCG	Pm_3818	GGGTGATATACTCATTCCCTGGC	AAGC(12) 	12	1			1	1	1	1
ILLUMINA-545855_0001:1:6:1165:945#0/	AT(12) 	12			1	Pm_6855	GATTGGGAGAGGATCAATAAACC	Pm_1389	TGGTCTCCCCATCTTTAACC	AT(12) 	12	1			19	75	1	1
ILLUMINA-545855_0001:1:6:1268:4#0/	AAC(12) 	12			1	Pm_0410	GTCACGAAGAGTCGGACACG	Pm_1618	TGGACCCTGTGTGTAAAGATATGC	AAC(12) 	12	1			145	1	1	1
ILLUMINA-545855_0001:1:6:1562:2001#0/	TC(16) 	16			1	Pm_2204	CCTCCATCACAACAAGTGGC	Pm_3796	CAGTTCAGCCTACAACCTGTGG	TC(16) 	16	1			1	1	1	1
ILLUMINA-545855_0001:1:7:144:874#0/	TC(14) 	14			1	Pm_3986	ATTGTGGGACAGATGGAGGC	Pm_2565	TGATACCTCAAAGCAGCACAGG	TC(14) 	14	1			1	1	1	1
ILLUMINA-545855_0001:1:6:1659:1362#0/	AT(12) AT(12) 	24			1	Pm_0218	GGGGAGAGAAACATTAAACCACC	Pm_6696	TGGTCTGCCAATCTTTTAGCC	AT(12) AT(12) 	24	1			1	2	1	1
ILLUMINA-545855_0001:1:6:868:312#0/	ATC(24) 	24			1	Pm_1930	TGGAGTTAATGCACCTTCCC	Pm_6028	TGCTTCTTAGACAGAAATAAGCTAGGC	ATC(24) 	24	1			1	1	1	1
ILLUMINA-545855_0001:1:6:1468:1082#0/	AGGG(12) 	12			1	Pm_2676	CTTGTACTTGGTTGAGCCGC	Pm_2264	CGACGTCTCCGTAGTGCG	AGGG(12) 	12	1			1	1	1	1
ILLUMINA-545855_0001:1:6:967:1895#0/	TGC(12) TGC(12) 	24	TGC 		1	Pm_2091	CCCAAAAGAGCTCAGAAGCG	Pm_3398	TCCTAGTCATCTCTGGCCACC	TGC(12) TGC(12) 	24	1	TGC 		1	1	1	1
ILLUMINA-545855_0001:1:6:1717:941#0/	TGC(12) 	12			1	Pm_2427	CCTATAGTGTTTGAAGGCATATATTGG	Pm_2271	GACATTTGGCAAGGTTTCCC	TGC(12) 	12	1			1	1	1	1
ILLUMINA-545855_0001:1:6:954:1757#0/	AC(12) AC(12) 	24			1	Pm_5951	TGTTACCCACTGCTGCACG	Pm_5005	GCATTCACAAAAGCCAAATGC	AC(12) AC(12) 	24	1			2	1	2	1
ILLUMINA-545855_0001:1:7:113:1402#0/	TCC(15) TCC(15) 	30			1	Pm_3919	GAAATGAAATGCTTCAAAATGG	Pm_1253	TCAGATTTTCCCTTCCACTCC	TCC(15) TCC(15) 	30	1			1	1	1	1
ILLUMINA-545855_0001:1:6:1631:616#0/	ATTCC(15) 	15			1	Pm_4410	CAAACACAGATGTGGCTGGG	Pm_2668	TCCATCATTTCCTCTCATGCC	ATTCC(15) 	15	1			1	1	1	1
ILLUMINA-545855_0001:1:6:1202:658#0/	ATAGG(15) 	15			1	Pm_1563	GGGTATGGTGTTCCACAGGG	Pm_0996	TGAGGGTATCTGCCCACTCC	ATAGG(15) 	15	1			1	1	1	1
ILLUMINA-545855_0001:1:6:877:828#0/	ATT(12) ATT(12) 	24	ATT 		1	Pm_3958	CAGTCAGTTAAAATGTCCACCG	Pm_4014	TTGCTGAATTTCTTCTCCAAGG	ATT(12) ATT(12) 	24	1	ATT 		1	1	1	1
ILLUMINA-545855_0001:1:6:1456:1610#0/	AAGC(12) 	12			1	Pm_1767	GCAGCTTGACTGATTTGAGTAGG	Pm_4094	CCAACTAGGTAACATCATCAAAACG	AAGC(12) 	12	1			1	1	1	1
ILLUMINA-545855_0001:1:7:117:1649#0/	TGCC(12) 	12			1	Pm_5795	ACGATGTCTGGTTGATTGGC	Pm_1895	CATCTGCATAGCGTATGGGC	TGCC(12) 	12	1			18	1	1	1
ILLUMINA-545855_0001:1:6:1751:861#0/	AT(12) AT(12) 	24			1	Pm_2059	GGAGAGCATCAATAAACCACG	Pm_3124	TGCTCTCCCCATCTTTAACC	AT(12) AT(12) 	24	1			54	509	14	2
ILLUMINA-545855_0001:1:7:31:39#0/	AAAAC(15) AAAAC(15) 	30			1	Pm_0862	AAGGTTTCTTGAACGTCACAGC	Pm_4683	CACCTTCATTTCCATCACAGTAGC	AAAAC(15) AAAAC(15) 	30	1			1	1	1	1
ILLUMINA-545855_0001:1:6:1499:763#0/	TC(32) TC(14) 	46	TC 		1	Pm_4829	GCAACAAACAATAATAGCAGGG	Pm_1887	AGGCCTATCATAAAGGCTGG	TC(32) TC(14) 	46	1	TC 		1	1	1	1
ILLUMINA-545855_0001:1:6:1029:608#0/	TC(16) 	16			1	Pm_5511	AAAATGTTACTTTGTCTTCATTTGGG	Pm_1040	CCTTGCTTTTACCTAAACTACAAGTGG	TC(16) 	16	1			1	1	1	1
ILLUMINA-545855_0001:1:6:1753:1141#0/	AACCCT(18) 	18			1	Pm_2362	GGAAAACCCTATTCCCAGGC	Pm_3050	AAGTTTAGCTTCCCGTGGTCC	AACCCT(18) 	18	1			1054	419	0	33
ILLUMINA-545855_0001:1:7:27:782#0/	TGCC(12) 	12			1	Pm_5335	AGGGATTAAAGCATCAGCCC	Pm_2662	AAAGGATTTCAGGCACTGGG	TGCC(12) 	12	1			1	1	1	1
ILLUMINA-545855_0001:1:6:1559:773#0/	TCCTCG(18) 	18			1	Pm_5336	GTTCAGTTGCAAGGTGCTCG	Pm_1832	GGAGTGACTCAGAGGGCAGC	TCCTCG(18) 	18	1			1	1	1	1
ILLUMINA-545855_0001:1:6:1079:67#0/	TCTCC(15) TCTCC(15) 	30			1	Pm_5238	GAGTAGGGAAAGGTTGAGCCC	Pm_0599	GCAAGTGACCTCACCCAGC	TCTCC(15) TCTCC(15) 	30	1			1	1	1	1
ILLUMINA-545855_0001:1:6:1746:1268#0/	AAATT(20) 	20			1	Pm_5330	TGCAAGAGATTTGTAGTTTCAGGC	Pm_0895	CCAATTTCGGGTATTATAATTTAAGATGG	AAATT(20) 	20	1			1	1	1	1
ILLUMINA-545855_0001:1:6:1600:337#0/	AAAT(20) AAAT(20) 	40			1	Pm_0878	TAGACAGTGATGCGATTGCG	Pm_2962	TGTGTTCTACAAGATGGGCAGC	AAAT(20) AAAT(20) 	40	1			1	1	1	1
ILLUMINA-545855_0001:1:7:169:236#0/	AAAC(12) 	12			1	Pm_6507	CAATAGGCTCTGTTCTTAACTATGGG	Pm_0554	CCCTCTGAAGCTACCTTGTGC	AAAC(12) 	12	1			13	1	1	1
ILLUMINA-545855_0001:1:6:1538:1997#0/	TGCC(28) TCTG(40) TCTG(16) 	84	TCTG 		1	Pm_1488	GACAGACATTTCTTAAGATCGCC	Pm_0592	ATGTCGGAATCTGCTGCC	TCTG(16) 	16	1	TCTG 		1	1	1	1
ILLUMINA-545855_0001:1:6:1184:1530#0/	AACCCT(18) 	18			1	Pm_1315	GCCCTGACTTCAAGGAGGC	Pm_1201	CCCCTTTCTATGCAAAGGACC	AACCCT(18) 	18	1			1010	386	38	1
ILLUMINA-545855_0001:1:6:1348:1219#0/	AAAG(12) 	12			1	Pm_5201	GGGGCTGCACACATATCC	Pm_3769	GCCATTCTTACTATACTTATCCAGGC	AAAG(12) 	12	1			1	1	1	1
ILLUMINA-545855_0001:1:6:1445:191#0/	AT(12) 	12			1	Pm_1942	TGGTTAAAAGATTGGGAGAGC	Pm_3289	AGATGGTGGTTTGATGATGC	AT(12) 	12	1			204	107	24	4
ILLUMINA-545855_0001:1:6:1158:1290#0/	AAC(12) 	12			1	Pm_4263	TGGAGCACCACTTGATCACC	Pm_5431	CAAGAGGACTGCCTGGGG	AAC(12) 	12	1			1	1	1	1
ILLUMINA-545855_0001:1:6:1780:727#0/	AAAT(12) AAAT(12) 	24			1	Pm_3660	TGGCATCAAACGATACACCC	Pm_3423	CAAGCCTCATACGATCCAGC	AAAT(12) AAAT(12) 	24	1			1	1	1	1
ILLUMINA-545855_0001:1:7:92:1752#0/	AAAT(12) AAAT(16) 	28			1	Pm_0559	GATGCCTCTGAAGGCCACC	Pm_0590	ACCTTTGTTGTCACAGGTCTGG	AAAT(12) AAAT(16) 	28	1			1	1	1	1
ILLUMINA-545855_0001:1:7:66:812#0/	TTCC(12) 	12			1	Pm_0864	ATCTCCAATTTGCCTCCAGC	Pm_5981	ATGAATGTCCCGTGTCCTCC	TTCC(12) 	12	1			1	1	1	1
ILLUMINA-545855_0001:1:6:1040:1331#0/	TC(14) 	14			1	Pm_4490	AAAGTTGCATCACAGAAATGTGG	Pm_7031	TGGAATTTGTGAATTAGACATTGG	TC(14) 	14	1			1	1	1	1
ILLUMINA-545855_0001:1:6:1658:1920#0/	AGT(12) 	12			1	Pm_0414	GGAATGGCCATGATCCTCC	Pm_5818	TCAGGCCCTGGTACTTCTCC	AGT(12) 	12	1			1	21	1	1
ILLUMINA-545855_0001:1:6:1565:1910#0/	TGGG(12) 	12			1	Pm_0654	GTCTTTCAGAGGTGGTGCCC	Pm_4142	CTGGATGGGAGAGAACAGGG	TGGG(12) 	12	1			1	1	1	1
ILLUMINA-545855_0001:1:7:23:455#0/	AT(12) 	12			1	Pm_3832	AAATGGTGGTTTAATGATGCTCC	Pm_2262	TGGTTAAAAGATGGGGAGAGC	AT(12) 	12	1			5	208	1	1
ILLUMINA-545855_0001:1:6:1214:1396#0/	TTGGG(30) 	30			1	Pm_1996	TGGTCTATTGGAGTTCCTTGGG	Pm_6825	TCTGGACCATGGATTCCACC	TTGGG(30) 	30	1			1	1	1	1
ILLUMINA-545855_0001:1:6:1570:1843#0/	TTC(12) TTC(12) 	24			1	Pm_4114	CAGTCAGATGAGCCTGCACC	Pm_4106	TCCCGGTTAAGAATTGCAGC	TTC(12) TTC(12) 	24	1			1	1	1	1
ILLUMINA-545855_0001:1:6:1145:1715#0/	AT(12) AT(12) 	24			1	Pm_3420	GGTGGAGCATCATTAAACCACC	Pm_5632	GATGCTCTCCCCATCTTTAACC	AT(12) AT(12) 	24	1			5	487	2	1
ILLUMINA-545855_0001:1:6:1318:1767#0/	AT(12) 	12			1	Pm_1604	GATTGGGACAGAATCAATAGACC	Pm_3124	TGCTCTCCCCATCTTTAACC	AT(12) 	12	1			1	509	1	1
ILLUMINA-545855_0001:1:6:1531:1892#0/	AT(14) 	14			1	Pm_1374	AAGAAATTTATAACCAATCTGACAGC	Pm_4952	CATAAATTCTTCCATAGTTTTGTTCC	AT(14) 	14	1			1	1	1	1
ILLUMINA-545855_0001:1:6:1669:1832#0/	AATC(24) AATC(16) AAAC(16) 	56			1	Pm_6269	TGGCTGCCAATTCACATAGG	Pm_6128	GTGAGCCACCCAGAGTCACC	AAAC(16) 	16	1			1	4	1	1
ILLUMINA-545855_0001:1:6:1147:1501#0/	AAAT(12) 	12			1	Pm_5258	GACAAGTGGAACCATTTCTAGCC	Pm_6828	GCATTCCTGCTTGAATGGTAGG	AAAT(12) 	12	1			1	1	1	1
ILLUMINA-545855_0001:1:6:1615:1695#0/	AACCCT(18) 	18			1	Pm_4880	GGAAAACCCTATTCCGAGGC	Pm_4446	AGCTTCCCATGATCCTCTGC	AACCCT(18) 	18	1			4	447	2	2
ILLUMINA-545855_0001:1:6:1363:681#0/	AAAC(12) 	12			1	Pm_6977	GCAGCATGTCAGCTTCTCACC	Pm_5635	TCTCAGTGCTCTGCCTGTGC	AAAC(12) 	12	1			1	1	1	1
ILLUMINA-545855_0001:1:6:924:210#0/	AGT(12) 	12			1	Pm_4281	CCTAACTGAAGACCTGGAACCC	Pm_3074	TTGCTGACCTCTTGTGCTGG	AGT(12) 	12	1			1	1	1	1
ILLUMINA-545855_0001:1:6:1154:1780#0/	AAAT(12) 	12			1	Pm_5987	TCAAGGACCAAGATCTGCCC	Pm_6187	TTTTATTATTGTTGTGAGCTGCCC	AAAT(12) 	12	1			1	2	1	1
ILLUMINA-545855_0001:1:7:35:1886#0/	ATGG(12) ATGG(12) 	24			1	Pm_1103	AGCTTATGTTGGCAGCCTCC	Pm_3355	CAGCACTACAGTAGACAACTATGCCC	ATGG(12) ATGG(12) 	24	1			1	1	1	1
ILLUMINA-545855_0001:1:6:969:772#0/	AAAT(12) AAAT(12) 	24			1	Pm_2797	ACTACAACCGTTAATAGCAGAGTCC	Pm_6353	TTAATATTTCTGGACGGCAACC	AAAT(12) AAAT(12) 	24	1			1	1	1	1
ILLUMINA-545855_0001:1:6:1427:2033#0/	AAGGAG(18) AAAT(12) 	30			1	Pm_4424	GTGAGCCAAAGAAATTAAGACAGG	Pm_4235	AGGTCTCGTGAATGGTTGGC	AAGGAG(18) AAAT(12) 	30	1			1	1	1	1
ILLUMINA-545855_0001:1:6:1056:1444#0/	TTCCC(20) TTCCC(20) 	40			1	Pm_6237	CAGAATTCCCCAGCCAGC	Pm_2151	CTTTCCTCCCATTTCTCCCC	TTCCC(20) 	20	1			222	1	1	1
ILLUMINA-545855_0001:1:6:826:1618#0/	ATGGG(15) ATGGG(15) 	30			1	Pm_3794	CTGTTTAAACCAGGGCAGGG	Pm_6144	TGCATAGCCTTTCCCAATCC	ATGGG(15) ATGGG(15) 	30	1			1	1	1	1
ILLUMINA-545855_0001:1:6:879:943#0/	AC(18) 	18			1	Pm_6658	CACTAAGTTCACTGCAACTCTGCC	Pm_4819	GCATTCTATGTTACAGTGATTAAATCGG	AC(18) 	18	1			1	1	1	1
ILLUMINA-545855_0001:1:6:958:1343#0/	AATT(12) 	12			1	Pm_4250	GACTGAATAAATAGGAAAACCAATCC	Pm_4209	GGGGTGGTATATCATAGCCG	AATT(12) 	12	1			1	1	1	1
ILLUMINA-545855_0001:1:6:1544:199#0/	TCTG(12) TCTG(12) 	24			1	Pm_2189	ATGCATTGTGGCTGACATGG	Pm_6525	GCCAAAGTCTCATGAAGTGGG	TCTG(12) TCTG(12) 	24	1			1	1	1	1
ILLUMINA-545855_0001:1:6:1349:8#0/	AAAG(12) 	12			1	Pm_1933	TGGGTATGTACGTATACCAGATAATCTCC	Pm_2703	TTCTCCACTTGGGGAAAAGG	AAAG(12) 	12	1			1	1	1	1
ILLUMINA-545855_0001:1:7:81:1436#0/	CCCG(12) 	12			1	Pm_0655	TAGAGCCGGCCAGTTCTTCG	Pm_6418	CTGAGAGATCTGCAAAGGAGAAGG	CCCG(12) 	12	1			1	1	1	1
ILLUMINA-545855_0001:1:6:815:428#0/	AAAG(12) 	12			1	Pm_4989	CAATAAGGATGATCAGGAGTCTGG	Pm_3297	TACCAAGGCTTTGACCTTCG	AAAG(12) 	12	1			1	1	1	1
ILLUMINA-545855_0001:1:7:146:1460#0/	AC(16) AC(16) 	32			1	Pm_3273	CAAGGCCAGGGTTCATTGG	Pm_6589	TGGCCTTGTGTGAGATCGG	AC(16) 	16	1			2	1	1	1
ILLUMINA-545855_0001:1:6:1485:1881#0/	AAAT(12) AAAT(12) 	24			1	Pm_6116	TGTGTGGTGCAAAGCAAGC	Pm_6776	CATGTATATGAGATGGGCGGC	AAAT(12) AAAT(12) 	24	1			1	1	1	1
ILLUMINA-545855_0001:1:6:1350:923#0/	AACCCT(18) 	18			1	Pm_1315	GCCCTGACTTCAAGGAGGC	Pm_6318	TTCTATGCAAAGGACCACGG	AACCCT(18) 	18	1			1010	408	4	35
ILLUMINA-545855_0001:1:7:177:1141#0/	TGCC(16) 	16			1	Pm_4671	TGCATTAGATGACAACGGGG	Pm_2685	ACCTAAGAAAAGGAGGGAGGG	TGCC(16) 	16	1			1	1	1	1
ILLUMINA-545855_0001:1:6:1154:339#0/	AGGG(16) TC(12) AGGG(16) TC(12) 	56			1	Pm_5262	TTTTAAAATGAATACAGAGAGAAGGTAGC	Pm_1988	TCCGAAGCACAGAAGTTATGG	AGGG(16) TC(12) 	28	1			2	2	2	1
ILLUMINA-545855_0001:1:6:1462:1649#0/	AGCC(12) AGCC(12) 	24			1	Pm_4275	TCCCTAAGGAATTCATGGCG	Pm_3111	TCTCGTGGAGTTCTTTGGGC	AGCC(12) AGCC(12) 	24	1			2	14	2	1
ILLUMINA-545855_0001:1:7:47:762#0/	ACTG(12) 	12			1	Pm_1290	GAAGCAACAGCCTGCTTCG	Pm_4512	AGGTTGACCAGGCGTCTCC	ACTG(12) 	12	1			1	1	1	1
ILLUMINA-545855_0001:1:6:1655:793#0/	AAAAAC(18) AAAAAC(18) 	36			1	Pm_2822	TGTGTTGAGCTTCTGTGGGG	Pm_5043	TTTTGCCTTGTGAAATTGGG	AAAAAC(18) 	18	1			1	2	1	1
ILLUMINA-545855_0001:1:6:1385:111#0/	AATC(16) AAAT(12) 	28			1	Pm_5512	ATTTATGTGAGATGGGCGGC	Pm_4515	GGGTATTCTTGGGACCCTGG	AATC(16) AAAT(12) 	28	1			1	1	1	1
ILLUMINA-545855_0001:1:6:1515:840#0/	AC(24) 	24			1	Pm_0316	AAATACCAAGGCCAGAAACAGC	Pm_3356	TCACCACCTCAAAGTCCAGG	AC(24) 	24	1			1	1	1	1
ILLUMINA-545855_0001:1:6:1321:1006#0/	AACCCT(18) AACCCT(18) 	36			1	Pm_2225	AGCTTCCCGTGTTCCTTTGC	Pm_2362	GGAAAACCCTATTCCCAGGC	AACCCT(18) AACCCT(18) 	36	1			180	1054	2	14
ILLUMINA-545855_0001:1:6:975:919#0/	ATCT(12) 	12			1	Pm_3781	TGAGTGCTGAATACTCCAAAGTTAGC	Pm_4385	GAATACACAATAGAGCAGCAGCC	ATCT(12) 	12	1			1	1	1	1
ILLUMINA-545855_0001:1:6:896:1237#0/	AT(12) AT(12) 	24			1	Pm_3124	TGCTCTCCCCATCTTTAACC	Pm_0821	GAGAGCATCATGAAACCACC	AT(12) AT(12) 	24	1			509	32	8	1
ILLUMINA-545855_0001:1:6:1462:111#0/	AGCC(12) AGCC(12) 	24			1	Pm_1398	TGTTTTCAGCTTCTTCCTATGTCC	Pm_6778	CATGTATGTAGTGCTGCTTTGGG	AGCC(12) AGCC(12) 	24	1			1	2	1	1
ILLUMINA-545855_0001:1:6:1570:1299#0/	AACCCT(18) 	18			1	Pm_6014	GATCCTCTGCACAGAAGGGG	Pm_0253	CTATTCCCAGGCAGGTGTCC	AACCCT(18) 	18	1			382	333	44	2
ILLUMINA-545855_0001:1:6:1086:625#0/	TTCC(16) TTCC(16) 	32			1	Pm_6919	CTGTAACTTTTGCGCCTGGG	Pm_3002	CTGATCAGGCAGCCTTCCC	TTCC(16) TTCC(16) 	32	1			1	1	1	1
ILLUMINA-545855_0001:1:6:967:402#0/	AAAC(12) 	12			1	Pm_3232	TTATTTGGCACATTCAGCCC	Pm_1456	ATTTGGCACAACTACTCCCG	AAAC(12) 	12	1			1	1	1	1
ILLUMINA-545855_0001:1:6:1026:1016#0/	AATG(44) AATG(52) 	96	AATG 		1	Pm_5376	CTTTGTGTGAGATGGGCAGC	Pm_0810	AAAAGTTGACATCAATGGCTGG	AATG(44) AATG(52) 	96	1	AATG 		4	1	1	1
ILLUMINA-545855_0001:1:6:1110:998#0/	AACCCT(18) 	18			1	Pm_6014	GATCCTCTGCACAGAAGGGG	Pm_2362	GGAAAACCCTATTCCCAGGC	AACCCT(18) 	18	1			382	1054	8	29
ILLUMINA-545855_0001:1:6:906:784#0/	ATTTT(15) 	15			1	Pm_1722	GCCCAAGGGCATTGTAGC	Pm_2098	TGATGCTTACTAGGGTTCTTGCC	ATTTT(15) 	15	1			1	1	1	1
ILLUMINA-545855_0001:1:6:1474:366#0/	CG(14) 	14	CG 		1	Pm_4920	AAAGGTTCGTTTGTCGAGGC	Pm_3191	AGACAAGGGACTGAGGGTCG	CG(14) 	14	1	CG 		1	1	1	1
ILLUMINA-545855_0001:1:6:1509:1982#0/	AATC(12) AATC(12) 	24			1	Pm_4003	TGACTTACTCTAACACAGTGTACTGGC	Pm_2789	TCGGGGATAGATCATCATGG	AATC(12) AATC(12) 	24	1			1	1	1	1
ILLUMINA-545855_0001:1:6:1422:1366#0/	AGGT(16) AGGT(36) ATCT(32) 	84			1	Pm_5927	TTTGTTATTACTTGTGAGCCACCC	Pm_2542	CTAATCTATATAGCCACCCATCTTATGC	AGGT(16) 	16	1			1	2	1	1
ILLUMINA-545855_0001:1:6:959:22#0/	AAAAC(15) AAAAC(15) 	30			1	Pm_6673	CAGTTGGCATTCAGAACAAGC	Pm_1867	GCTTACTAATTGGTAGGTAACTGAGTAGC	AAAAC(15) AAAAC(15) 	30	1			2	1	2	1
ILLUMINA-545855_0001:1:6:1594:1042#0/	AC(12) 	12			1	Pm_1117	TTTGGGGATAAAAGGGGTCC	Pm_1140	GCAAAACTTTACTGGTTGCAAGG	AC(12) 	12	1			11	10	1	1
ILLUMINA-545855_0001:1:6:1593:267#0/	ATT(12) 	12			1	Pm_2869	TGGGAAGGACTTGATAGGTGG	Pm_1485	AGCACTGTCTTCATGCAGGG	ATT(12) 	12	1			18	1	1	1
ILLUMINA-545855_0001:1:6:1515:996#0/	TGGG(12) TGGG(12) 	24			1	Pm_5418	TGCCACTCTCTGTATCTGTGTGC	Pm_2192	AGAGAGGAGGGACAACCAGC	TGGG(12) TGGG(12) 	24	1			1	1	1	1
ILLUMINA-545855_0001:1:6:1744:755#0/	AAC(12) 	12			1	Pm_2062	TCTTCCTCAGAACAATGCCG	Pm_5149	ACCTTGTGCCAACTAAATAATGC	AAC(12) 	12	1			1	1	1	1
ILLUMINA-545855_0001:1:7:18:1911#0/	AATC(12) AATC(12) 	24			1	Pm_5556	GACCAGAGCAGAGCAGTTGG	Pm_3107	GTCTTGCAGACAGGACTGGG	AATC(12) AATC(12) 	24	1			1	1	1	1
ILLUMINA-545855_0001:1:6:1421:1786#0/	ATT(12) 	12			1	Pm_2108	GAGCAGACACAACCCAAAAGG	Pm_0919	GGCTGCTTGAGATTCTTCTCC	ATT(12) 	12	1			1	1	1	1
ILLUMINA-545855_0001:1:6:1771:1531#0/	AACCCT(18) 	18			1	Pm_1315	GCCCTGACTTCAAGGAGGC	Pm_6327	TGCAGAGGATCATGGGAAGC	AACCCT(18) 	18	1			1010	454	6	1
ILLUMINA-545855_0001:1:6:1236:726#0/	AAC(12) 	12			1	Pm_1994	TGTGACTGGATGAAAGCTGC	Pm_1572	AAATGGGTGGTTATATAAATTGATGC	AAC(12) 	12	1			1	1	1	1
ILLUMINA-545855_0001:1:6:1003:933#0/	ATAC(12) 	12			1	Pm_4614	CATGTATGTGAGGTGAACGGC	Pm_0018	TTCTCATTTTGTCTCTCATAGTTGAGG	ATAC(12) 	12	1			1	9	1	1
ILLUMINA-545855_0001:1:6:1113:511#0/	AGGG(12) 	12			1	Pm_5057	TTCGTGAAATTTGGAGGATGG	Pm_2337	TGAGGAACTGCGTGAAGCC	AGGG(12) 	12	1			1	1	1	1
ILLUMINA-545855_0001:1:6:1048:490#0/	AATTG(20) AATTG(25) 	45			1	Pm_4463	CCAGGCTCAGGGAGATAAGC	Pm_5877	TGAATTCCTCAGGGAGGTGC	AATTG(20) 	20	1			16	52	4	1
ILLUMINA-545855_0001:1:6:1336:148#0/	AACCCT(18) 	18			1	Pm_1315	GCCCTGACTTCAAGGAGGC	Pm_1623	GACGCTTATATTCGCACCCC	AACCCT(18) 	18	1			1010	43	3	3
ILLUMINA-545855_0001:1:6:1341:1872#0/	TCC(12) 	12			1	Pm_3814	ATTCAGATCCTTCCTCTTCCCC	Pm_0269	CAGTCTGTCTTTACCAGTGTGAGG	TCC(12) 	12	1			1	1	1	1
ILLUMINA-545855_0001:1:6:971:1229#0/	AAAC(12) 	12			1	Pm_4486	ATTCGGGTTGCCACAGTGC	Pm_4672	CAGTTCTGGCGAAGGAGGC	AAAC(12) 	12	1			1	1	1	1
ILLUMINA-545855_0001:1:6:833:1886#0/	AGGG(12) 	12			1	Pm_0240	AATCCAAGAGGCCGATAGAGG	Pm_2716	TTTGAAGACTTGGCTCTGCC	AGGG(12) 	12	1			2	1	1	1
ILLUMINA-545855_0001:1:6:888:666#0/	AATG(12) 	12			1	Pm_6069	TTGTTATTGGAATTTGGAGGGG	Pm_4418	TTCTGAGTTCCTGAAATGTTTTGC	AATG(12) 	12	1			1	1	1	1
ILLUMINA-545855_0001:1:6:1314:1893#0/	TGC(12) 	12			1	Pm_6406	GCATTGGTACTGAGGGCTAGG	Pm_3565	CAACTTCTGAAGGCCTAGTTGC	TGC(12) 	12	1			1	1	1	1
ILLUMINA-545855_0001:1:6:1400:939#0/	AT(12) AT(12) 	24			1	Pm_0324	GGGAGAGCATCAACAAACC	Pm_1931	GCTCTCCCAATCTTTTCACC	AT(12) 	12	1			447	22	1	1
ILLUMINA-545855_0001:1:6:1472:317#0/	ATAC(12) 	12			1	Pm_3585	ACTGGCCAAGACCTCTCCG	Pm_6616	CAGATGGATATCATTTCTGGAACC	ATAC(12) 	12	1			1	1	1	1
ILLUMINA-545855_0001:1:7:63:1674#0/	ATCT(40) ATCT(28) AAAC(12) 	80	AAAC 		1	Pm_3907	TGACCAATCCTCACATTTACAATAGG	Pm_4763	AAGATCTTACTTCACCTTTCCTTTGC	AAAC(12) 	12	1	AAAC 		2	1	2	1
ILLUMINA-545855_0001:1:6:1207:1042#0/	TCC(30) TCC(12) 	42	TCC 		1	Pm_4945	GTGTCACCCACCACCTACCC	Pm_6462	CTCTTGCTGTGGTCATTGGC	TCC(30) TCC(12) 	42	1	TCC 		1	1	1	1
ILLUMINA-545855_0001:1:6:837:635#0/	AC(18) 	18			1	Pm_5778	TGGGATATGGTATGGCAGTGG	Pm_5589	ATAAACCACCCTGTGCTCGG	AC(18) 	18	1			2	1	1	1
ILLUMINA-545855_0001:1:6:1270:1525#0/	TTCCC(15) 	15			1	Pm_4565	GGAAGAAGAACATCAGCTGCC	Pm_4389	TAGGACCCCTCCATACAGCC	TTCCC(15) 	15	1			1	1	1	1
ILLUMINA-545855_0001:1:6:1266:134#0/	ATT(12) 	12			1	Pm_3326	TGTTGTCGTCTGATGGTGTTATAGG	Pm_1552	TCTATGAAATGTTCGACAGTGGC	ATT(12) 	12	1			1	1	1	1
ILLUMINA-545855_0001:1:6:1440:57#0/	AGT(39) 	39			1	Pm_0426	TCTTGCAGATATTCCAATGTACC	Pm_4329	GGATTTTGAGATGGTCTCCC	AGT(39) 	39	1			3	1	1	1
ILLUMINA-545855_0001:1:6:1040:210#0/	TCC(12) TCC(21) 	33	TCC 		1	Pm_5126	CCTTGGTGTGCTTGAGAACG	Pm_6218	AAGGGGAGTCAAGGAGGAGG	TCC(12) TCC(21) 	33	1	TCC 		1	1	1	1
ILLUMINA-545855_0001:1:6:1717:1813#0/	AGGG(12) TTCC(12) AGGG(12) AGGG(12) TTCC(12) AGGG(12) 	72			1	Pm_1012	CAGCTTAAAATGGAGGGAGGG	Pm_4911	TTCTCTCTGTTCCTTCATCCCC	AGGG(12) TTCC(12) AGGG(12) AGGG(12) 	48	1			1	1	1	1
ILLUMINA-545855_0001:1:6:1533:1908#0/	TC(14) 	14			1	Pm_3561	CAAGAATGCTAAAGATCAGAATGAGG	Pm_4642	TTAGGACGAAGAAGGGCACC	TC(14) 	14	1			1	1	1	1
ILLUMINA-545855_0001:1:6:1014:321#0/	TTC(12) TTC(12) 	24			1	Pm_4523	AAAGACACCTGAAACATGGGC	Pm_1263	TACAAGGTGCATCATTTGCG	TTC(12) TTC(12) 	24	1			1	1	1	1
ILLUMINA-545855_0001:1:6:987:1905#0/	AAC(12) 	12			1	Pm_5084	CAGATTTACTGGACCTACTTTTGGG	Pm_4974	AATTTCCTCCATGTAGAATGTGC	AAC(12) 	12	1			1	1	1	1
ILLUMINA-545855_0001:1:6:1226:7#0/	ACCCC(15) 	15			1	Pm_2383	TCGTCTTTCGAAGCTCTTTGC	Pm_0364	TCACATCATTCAACTCCTTCAGC	ACCCC(15) 	15	1			1	1	1	1
ILLUMINA-545855_0001:1:6:1744:1274#0/	CGG(15) 	15			1	Pm_0739	CATCGACCGAAGCTTGAAGG	Pm_1977	GAGTGAGTCGCTCGCATCG	CGG(15) 	15	1			1	1	1	1
ILLUMINA-545855_0001:1:6:1329:336#0/	AACCCT(18) 	18			1	Pm_2362	GGAAAACCCTATTCCCAGGC	Pm_6014	GATCCTCTGCACAGAAGGGG	AACCCT(18) 	18	1			1054	382	8	29
ILLUMINA-545855_0001:1:6:1645:230#0/	AACCCT(18) 	18			1	Pm_3001	AGCGTCCAGTTGGATGTGG	Pm_5157	TCTGTGCAGAGGATCATGGG	AACCCT(18) 	18	1			32	435	5	2
ILLUMINA-545855_0001:1:6:960:568#0/	AAAG(12) AAAG(12) 	24			1	Pm_6541	GCCAAATTGCTACGTCATGG	Pm_5579	ATGGTTTAGATGCCCTTGGC	AAAG(12) AAAG(12) 	24	1			1	1	1	1
ILLUMINA-545855_0001:1:6:930:145#0/	AACCCT(18) AACCCT(18) 	36			1	Pm_2362	GGAAAACCCTATTCCCAGGC	Pm_5101	CTTGACATCAAGGAGGCCG	AACCCT(18) AACCCT(18) 	36	1			1054	3	3	1
ILLUMINA-545855_0001:1:6:1651:941#0/	TTGG(12) 	12			1	Pm_1579	TCAAATATTGCCATGCCCC	Pm_3525	CAGTTTAAAGTGCTCCTGTATTTTGC	TTGG(12) 	12	1			1	1	1	1
ILLUMINA-545855_0001:1:6:1019:614#0/	AC(12) 	12			1	Pm_3600	TGTTTTGGACTACAGCTTGCC	Pm_0668	TGCCTATCTCAAAGTCCTGGC	AC(12) 	12	1			1	1	1	1
ILLUMINA-545855_0001:1:6:975:732#0/	AC(12) 	12			1	Pm_2581	TCATATGAATAAAGGGATCTGTCTATGG	Pm_3599	TCTTTGGCACACTTTCTGGC	AC(12) 	12	1			1	1	1	1
ILLUMINA-545855_0001:1:6:1377:1392#0/	AATG(12) AATG(12) 	24	AATG 		1	Pm_4719	CACAGTTCAGTGTGGAAATGGG	Pm_3918	TGCATAATCCCAGACAAAGAGG	AATG(12) AATG(12) 	24	1	AATG 		1	2	1	1
ILLUMINA-545855_0001:1:6:1704:1921#0/	AAAAAG(18) AAAT(12) 	30			1	Pm_4193	AAGATATATATAGATGAAGAAGTGGCTTCC	Pm_1745	GCACACAAAACAGGAGGGG	AAAT(12) 	12	1			1	4	1	1
ILLUMINA-545855_0001:1:6:819:1797#0/	AACCCT(18) 	18			1	Pm_4950	GACCGGACGCTTATAATGGC	Pm_1315	GCCCTGACTTCAAGGAGGC	AACCCT(18) 	18	1			17	1010	0	2
ILLUMINA-545855_0001:1:7:107:1314#0/	AAAG(12) 	12			1	Pm_5532	AAAATGGTAAAACTGGGGTTTCC	Pm_1067	TCCAGATTTCAACCCCTTCC	AAAG(12) 	12	1			1	1	1	1
ILLUMINA-545855_0001:1:6:1050:1547#0/	TCTG(24) 	24			1	Pm_6071	TGACATTGTCTATAGATTGGTGGG	Pm_4221	TTCCATCTATTTTCTCAGCCTGC	TCTG(24) 	24	1			1	1	1	1
ILLUMINA-545855_0001:1:6:1375:646#0/	AACCCT(18) 	18			1	Pm_2362	GGAAAACCCTATTCCCAGGC	Pm_2225	AGCTTCCCGTGTTCCTTTGC	AACCCT(18) 	18	1			1054	180	2	14
ILLUMINA-545855_0001:1:6:1254:668#0/	AGCC(12) AGCC(12) 	24			1	Pm_4595	CTAGATATCGCCAGCCAGC	Pm_1790	GCTGCCATGACTACAACTCC	AGCC(12) AGCC(12) 	24	1			2	2	2	1
ILLUMINA-545855_0001:1:6:1226:31#0/	AGCC(12) AGCC(12) AGCC(20) 	44			1	Pm_3683	GAGATATTGGGGTGCTTGGC	Pm_6145	TTTCCAACAACTTCCCACCC	AGCC(12) AGCC(12) AGCC(20) 	44	1			1	1	1	1
ILLUMINA-545855_0001:1:6:915:1682#0/	AATG(20) 	20			1	Pm_6908	AAAAGGCAAACACATCCTTCC	Pm_0075	AATTCTCTTAATCTTCTTGTGAGCC	AATG(20) 	20	1			1	1	1	1
ILLUMINA-545855_0001:1:7:33:966#0/	AATATT(18) 	18			1	Pm_2974	GCCTCTGTGGTCTTGGTAGG	Pm_1259	CTACCCACCTCTCCATTCCC	AATATT(18) 	18	1			1	1	1	1
ILLUMINA-545855_0001:1:7:26:453#0/	AATC(12) 	12			1	Pm_3223	TTGTTGGAAGAACACTCTCTACACC	Pm_4521	TGGCCTTCATAAATTCATCGC	AATC(12) 	12	1			1	1	1	1
ILLUMINA-545855_0001:1:6:991:200#0/	AT(12) 	12			1	Pm_3025	GGGGAGACCATCATGAAACC	Pm_1639	TGCTCTCCCCATCTTCTAACC	AT(12) 	12	1			9	2	1	1
ILLUMINA-545855_0001:1:6:1511:1586#0/	AGCC(20) 	20			1	Pm_3142	TAGAGCTTCCAGCCTGGTCC	Pm_0418	CACTGGGCAAGGAACATCC	AGCC(20) 	20	1			1	1	1	1
ILLUMINA-545855_0001:1:6:1106:303#0/	ATGG(36) 	36			1	Pm_7000	TTCTACCCTGGTGCCTTTAACC	Pm_6235	GCTTTGTTTCTAATGTCCTTCCC	ATGG(36) 	36	1			1	1	1	1
ILLUMINA-545855_0001:1:6:1519:97#0/	AAAAG(15) 	15			1	Pm_6553	GTGGGTAGCAGGGATGTTGC	Pm_3619	CCTTAAAATCCGTGTTTGCTCC	AAAAG(15) 	15	1			1	1	1	1
ILLUMINA-545855_0001:1:7:167:1537#0/	AAAAC(15) AAAAC(15) 	30			1	Pm_3171	CAACCACCATCACTTTCCTATGG	Pm_2442	AACCTGCTCATCCAACTAAATGC	AAAAC(15) 	15	1			2	1	2	1
ILLUMINA-545855_0001:1:6:1688:871#0/	AACCCT(18) AACCCT(18) 	36			1	Pm_2362	GGAAAACCCTATTCCCAGGC	Pm_4610	GGTGCGATTATTAGCGTCCG	AACCCT(18) AACCCT(18) 	36	1			1054	52	1	4
ILLUMINA-545855_0001:1:6:1155:145#0/	AAAC(12) 	12			1	Pm_0204	TGGAGTTCAACCTGTCAGTGC	Pm_4634	TTCCCTTTTGCCTTCTATTCC	AAAC(12) 	12	1			1	1	1	1
ILLUMINA-545855_0001:1:7:40:554#0/	TTCC(36) TTCC(24) AGGG(12) TTCC(20) 	92			1	Pm_0738	ATCAATAATGTTTGATCTGTGGC	Pm_4662	CCCTCCTTTCCCTCTTCC	TTCC(36) TTCC(24) AGGG(12) 	72	1			1	1	1	1
ILLUMINA-545855_0001:1:7:14:560#0/	TTTGG(15) 	15			1	Pm_6632	GAATATAGTTAAAGAATGAAATACACGACC	Pm_3704	TGAAGGAAGTCAGTATGTGAAGC	TTTGG(15) 	15	1			1	1	1	1
ILLUMINA-545855_0001:1:7:180:1876#0/	AATC(24) AATC(32) 	56			1	Pm_0937	TCCTTGATCATCTTTAATTTGAGGC	Pm_3397	AAGAATCAACACTGACTTGATGGC	AATC(24) AATC(32) 	56	1			1	1	1	1
ILLUMINA-545855_0001:1:6:1339:1586#0/	AAAG(12) 	12			1	Pm_2403	GGCAATAAAATCAGCGGTACG	Pm_2241	TCTCTGAGCCAGGCATAGTCC	AAAG(12) 	12	1			1	1	1	1
ILLUMINA-545855_0001:1:6:1279:309#0/	TCC(12) 	12			1	Pm_1050	TTTGGATAAGAAATTGCCTGG	Pm_3813	TTAGGCAAGACTCCTCCTCC	TCC(12) 	12	1			1	1	1	1
ILLUMINA-545855_0001:1:6:1733:1727#0/	AAAT(20) ATT(30) TTC(12) TTC(12) 	74			1	Pm_5557	GTTATACTAAAACTATGCAGTGAGAAGAGG	Pm_6289	TGAATATATGTTAGTCAATAGCCGC	TTC(12) TTC(12) 	24	1			2	1	2	1
ILLUMINA-545855_0001:1:6:818:1577#0/	AC(12) 	12			1	Pm_1527	TCATATGTGCGATTGCTGGG	Pm_0362	ACACATCCCATGCCTTTTCC	AC(12) 	12	1			1	1	1	1
ILLUMINA-545855_0001:1:6:1437:257#0/	TCC(18) ACC(12) 	30			1	Pm_0556	TGGAGATTGGCAGTGTCAGC	Pm_6110	ATGGTCCAGTTATGCCCAGC	TCC(18) ACC(12) 	30	1			1	1	1	1
ILLUMINA-545855_0001:1:6:1625:1293#0/	AAAT(12) 	12			1	Pm_4064	GGGACAGTCCTGCACTGGG	Pm_0498	TGGATTTTAATTATGAGCCGCC	AAAT(12) 	12	1			1	2	1	1
ILLUMINA-545855_0001:1:7:69:464#0/	TC(12) TC(12) CG(12) 	36			1	Pm_4041	GATTGAGTGAGGCAACTCGC	Pm_5028	AAGAGCGGGAAGCTTGAGG	TC(12) TC(12) CG(12) 	36	1			1	1	1	1
ILLUMINA-545855_0001:1:6:898:1448#0/	AATG(12) 	12			1	Pm_0070	TGAACCATAAACTAACTACACTGGC	Pm_3426	AACATGGGATGCTATGGTGG	AATG(12) 	12	1			1	1	1	1
ILLUMINA-545855_0001:1:6:1343:201#0/	TGC(36) 	36			1	Pm_1530	GCAAAAGGGTCAGAATATACACCG	Pm_5490	TTTGCTGCTGTTCTCTTGCG	TGC(36) 	36	1			1	1	1	1
ILLUMINA-545855_0001:1:7:70:543#0/	AC(12) ATGG(12) 	24			1	Pm_0081	TGTGCATGTCAATGTATGTGC	Pm_6357	GGCTGTCAGGATCAAAGGC	AC(12) ATGG(12) 	24	1			1	1	1	1
ILLUMINA-545855_0001:1:6:1327:968#0/	AAAT(12) 	12			1	Pm_6342	TCAGGTGGTAAATAGGGATGGC	Pm_4788	CCTCATGGCTGAGGTGGC	AAAT(12) 	12	1			1	1	1	1
ILLUMINA-545855_0001:1:6:1661:1389#0/	AC(22) AC(14) AC(18) AC(14) 	68	AC 		1	Pm_1732	GACGGAATGTCGGATAAGCG	Pm_2618	TTGTGGAGAGAACTCTCAGTCCC	AC(22) AC(14) AC(18) AC(14) 	68	1	AC 		1	1	1	1
ILLUMINA-545855_0001:1:6:1606:249#0/	AACAG(15) 	15			1	Pm_2160	AAGACAGAGATCAGAGTGAAACCG	Pm_3753	TGGCTTTCAAATTTCACTTTTCC	AACAG(15) 	15	1			1	1	1	1
ILLUMINA-545855_0001:1:7:40:1455#0/	AC(28) AC(28) 	56			1	Pm_3889	CCTTTCACTAGCTAAGTGCAGCC	Pm_1679	GCTTTTAACCATTACAGGATGCC	AC(28) AC(28) 	56	1			1	1	1	1
ILLUMINA-545855_0001:1:6:1430:732#0/	AC(18) 	18			1	Pm_6661	GGATCTGGCCAGCAGTTAGC	Pm_2531	AGGATCTGCCCCTTCATGC	AC(18) 	18	1			1	1	1	1
ILLUMINA-545855_0001:1:6:1344:1708#0/	ATAC(28) ATAC(16) 	44	ATAC 		1	Pm_5019	GTGTACAGTGAGATGGGCGG	Pm_0837	TTCCTTTTGCTCTCTCCCTCC	ATAC(28) ATAC(16) 	44	1	ATAC 		1	1	1	1
ILLUMINA-545855_0001:1:6:1347:255#0/	TTCCC(50) TTCCC(15) 	65			1	Pm_6648	AAGGGATGGGAACAGAAGGG	Pm_4368	AAGTGAATGGCCCTAGCAGC	TTCCC(15) 	15	1			1	1	1	1
ILLUMINA-545855_0001:1:6:1399:1763#0/	TCTG(20) ATCT(12) 	32			1	Pm_4335	CATAATGCCAGTCCTGTTGGG	Pm_5255	TGTTTGTTTTAAACTGTGAGCTACCC	TCTG(20) ATCT(12) 	32	1			1	1	1	1
ILLUMINA-545855_0001:1:6:887:211#0/	AT(12) AT(12) 	24			1	Pm_6902	GGAGAGCATCAATAAACCACC	Pm_0578	TGCTCTCCCCATCTTTTAACC	AT(12) AT(12) 	24	1			36	226	5	2
ILLUMINA-545855_0001:1:6:1245:844#0/	AAAT(24) AC(28) AC(14) 	66	AC 		1	Pm_0189	CACACACACAAAACTAGCAGGC	Pm_6021	TTGTGCAGCCAGAATTAGCC	AC(14) 	14	1	AC 		3	18	2	1
ILLUMINA-545855_0001:1:6:883:1747#0/	AC(30) 	30			1	Pm_6516	TGCTCAGAAACAAGAAGACACTGG	Pm_3468	CACTGTATCATTGGCTTCCAGG	AC(30) 	30	1			1	1	1	1
ILLUMINA-545855_0001:1:6:1026:304#0/	ACC(18) ACC(18) 	36			1	Pm_4337	GAAACTTGAGAGGAGCTGGAGG	Pm_4284	GCTGAGCCCAACATATTCCC	ACC(18) ACC(18) 	36	1			1	1	1	1
ILLUMINA-545855_0001:1:6:1779:89#0/	AAAT(16) AAAT(16) 	32			1	Pm_2440	CATCGCTGTCGTAACTTGGG	Pm_0747	CAGTATGGTGATGAATTGTGGC	AAAT(16) AAAT(16) 	32	1			1	1	1	1
ILLUMINA-545855_0001:1:6:1350:1568#0/	AAC(15) 	15			1	Pm_5640	CTGAGCAAACTCAGGGAGGC	Pm_4280	TCAAAATGATTTGAAAGGTGTGG	AAC(15) 	15	1			240	1	0	1
ILLUMINA-545855_0001:1:6:1217:1075#0/	AATG(48) AATT(16) AATG(12) AATG(20) AATT(16) AATG(12) 	124	AATG 		1	Pm_3064	CTGCCTGTCCCATTGTGG	Pm_2123	AGCTCAGCTTCTCATGGGG	AATG(48) AATT(16) AATG(12) AATG(20) AATT(16) AATG(12) 	124	1	AATG 		1	1	1	1
ILLUMINA-545855_0001:1:6:1515:1707#0/	TGCC(12) TGCC(12) 	24			1	Pm_1710	TATCCTGCAGGTGCAGAGGG	Pm_7019	TCTGCTCCTGTTAGCCTGCC	TGCC(12) TGCC(12) 	24	1			1	1	1	1
ILLUMINA-545855_0001:1:6:1258:1242#0/	TGCG(12) 	12			1	Pm_4042	GTGGATTTCGGACTGAACGC	Pm_5341	ATATGCCACCCATCTCCCC	TGCG(12) 	12	1			1	1	1	1
ILLUMINA-545855_0001:1:6:1635:444#0/	AT(14) 	14			1	Pm_5764	TGGTTAAAAGATTGGGAGAGG	Pm_5733	CATATATAGATGGTGGTTTAATGATGC	AT(14) 	14	1			17	217	3	2
ILLUMINA-545855_0001:1:6:1232:1568#0/	TCG(21) 	21			1	Pm_1326	GTGTGGGACGAAAGGGACC	Pm_4123	GACGTCGGTTTCCTAGTCCG	TCG(21) 	21	1			1	1	1	1
ILLUMINA-545855_0001:1:6:1442:251#0/	AAAAC(20) AAAAC(20) 	40			1	Pm_0563	TTTAACTTCCTCATCTGAAGGAGTAGC	Pm_6723	AGCTGCCATAATAGTCCTTGTGG	AAAAC(20) AAAAC(20) 	40	1			1	1	1	1
ILLUMINA-545855_0001:1:6:1301:1321#0/	AACCCT(18) 	18			1	Pm_2362	GGAAAACCCTATTCCCAGGC	Pm_2225	AGCTTCCCGTGTTCCTTTGC	AACCCT(18) 	18	1			1054	180	2	14
ILLUMINA-545855_0001:1:6:893:573#0/	AACTC(15) 	15			1	Pm_1101	GCCCATTTCCATCCTGTAGC	Pm_4722	CCTAGGGCCATGAAATTGTAACC	AACTC(15) 	15	1			1	1	1	1
ILLUMINA-545855_0001:1:7:34:1533#0/	AC(14) 	14			1	Pm_5713	CAGGCCTAGGAAGGAGGAGG	Pm_1142	GTGCTGCCAGTGTTCTAGGC	AC(14) 	14	1			1	1	1	1
ILLUMINA-545855_0001:1:6:1390:1798#0/	AGCT(12) AGCT(12) 	24			1	Pm_0193	ACAGCAGGAGTGAGGGAGC	Pm_0566	ACAATTCCCATAATTCCTCACC	AGCT(12) AGCT(12) 	24	1			1	2	1	1
ILLUMINA-545855_0001:1:6:1105:308#0/	TTC(12) 	12			1	Pm_3138	ATCTGTCATGTGGCAAACAACC	Pm_4632	CTGGTGGGAGTCCTCTTTGG	TTC(12) 	12	1			1	1	1	1
ILLUMINA-545855_0001:1:6:1609:923#0/	AACCCT(18) 	18			1	Pm_1315	GCCCTGACTTCAAGGAGGC	Pm_4256	GATGCTTCTAATCGCACCCC	AACCCT(18) 	18	1			1010	1	0	1
ILLUMINA-545855_0001:1:6:1363:430#0/	AAAT(20) AAAT(20) 	40	AAAT 		1	Pm_2055	TTTCGATCCAGCAGTTCAGG	Pm_3515	CTCAGCTCCGTGTTGTGAGC	AAAT(20) AAAT(20) 	40	1	AAAT 		1	1	1	1
ILLUMINA-545855_0001:1:6:1565:1038#0/	AACCCT(18) AACCCT(18) 	36			1	Pm_1315	GCCCTGACTTCAAGGAGGC	Pm_6830	ACTTATTTTGGAGCGTGGGC	AACCCT(18) AACCCT(18) 	36	1			1010	464	22	20
ILLUMINA-545855_0001:1:6:1776:1877#0/	AACCCT(18) 	18			1	Pm_2362	GGAAAACCCTATTCCCAGGC	Pm_4446	AGCTTCCCATGATCCTCTGC	AACCCT(18) 	18	1			1054	447	7	12
ILLUMINA-545855_0001:1:7:131:1179#0/	AC(16) AC(16) 	32			1	Pm_6302	TCATTTTCCCACATAAACCCC	Pm_2387	GTCTAAATATCTGACTGTGCGACC	AC(16) AC(16) 	32	1			1	1	1	1
ILLUMINA-545855_0001:1:6:1079:777#0/	TCC(18) 	18			1	Pm_5131	TGATCCTAGTCCTGGAGTTGAGG	Pm_2718	GGCCTGAAAAGAAACTCAAAGG	TCC(18) 	18	1			1	1	1	1
ILLUMINA-545855_0001:1:6:1234:802#0/	AACAG(30) AACAG(15) 	45	AACAG 		1	Pm_1879	TCTCTCAGCATTTGATTCCTGG	Pm_0284	GATTGTAATTGTGAGCCAACTGC	AACAG(30) AACAG(15) 	45	1	AACAG 		1	1	1	1
ILLUMINA-545855_0001:1:6:1168:1902#0/	TGCCGC(18) 	18			1	Pm_5700	CTCCTCTGCCGGTCTCCC	Pm_3803	TGGGTGGCACTGTATTGAGC	TGCCGC(18) 	18	1			2	1	1	1
ILLUMINA-545855_0001:1:7:156:505#0/	AACCCT(18) 	18			1	Pm_1315	GCCCTGACTTCAAGGAGGC	Pm_2351	TTCTATGCGAAGGAACACGG	AACCCT(18) 	18	1			1010	7	1	1
ILLUMINA-545855_0001:1:7:181:111#0/	AAAG(12) AATT(12) 	24			1	Pm_1780	TTTAAAGGTCATGAATACAAGCAAGC	Pm_2798	CACAAGCATCTGCTTCACAGG	AATT(12) 	12	1			1	1	1	1
ILLUMINA-545855_0001:1:7:86:1712#0/	AAAT(16) 	16			1	Pm_3598	TCACTGATCACCTGGTTGCC	Pm_6503	TCTCAGAGCCAGCAGGAAGG	AAAT(16) 	16	1			1	1	1	1
ILLUMINA-545855_0001:1:6:1663:1192#0/	TCC(15) ATC(18) AGT(18) AGT(18) 	69			1	Pm_2638	CAAAATAACTTTTGAAGATGAGGAGG	Pm_6209	TGTTGCCAAGAATGCAACG	TCC(15) ATC(18) AGT(18) AGT(18) 	69	1			1	1	1	1
ILLUMINA-545855_0001:1:6:829:1530#0/	AAAG(12) TTC(60) AAAG(12) TTC(30) 	114	TTC 		1	Pm_6903	GAAAGAACTGGTGGGACAGC	Pm_4594	TTTGAATTCTAAAGTCCCAGAGC	AAAG(12) TTC(30) 	42	1	TTC 		2	19	2	1
ILLUMINA-545855_0001:1:6:1403:1051#0/	AACCCT(18) 	18			1	Pm_1315	GCCCTGACTTCAAGGAGGC	Pm_5884	TTTCTATGCGAAGGACCACG	AACCCT(18) 	18	1			1010	5	1	2
ILLUMINA-545855_0001:1:6:1782:207#0/	AAAAC(15) AAAAC(15) 	30	AAAAC 		1	Pm_3266	ACCAAAGGCAAAACCAAACC	Pm_1016	CACTTCATATTGTGACTGGAATTGG	AAAAC(15) AAAAC(15) 	30	1	AAAAC 		1	1	1	1
ILLUMINA-545855_0001:1:6:1571:1235#0/	AAC(12) AAC(12) 	24			1	Pm_0410	GTCACGAAGAGTCGGACACG	Pm_0345	TTCGTCCATCTTCCACTTGC	AAC(12) AAC(12) 	24	1			145	1	1	1
ILLUMINA-545855_0001:1:6:896:1012#0/	TTCC(12) TTCC(12) 	24			1	Pm_5657	CAACAGTTCTCCAGCTGCCC	Pm_5189	TCGTCATCCCTTTTCCTTCC	TTCC(12) TTCC(12) 	24	1			1	1	1	1
ILLUMINA-545855_0001:1:6:1127:1915#0/	AGCCC(20) AGCCC(15) 	35			1	Pm_6419	CAAAGCAGGGAAGAAGTGCC	Pm_1474	CTCTCATCCAGAGTTGGCCC	AGCCC(20) AGCCC(15) 	35	1			1	1	1	1
ILLUMINA-545855_0001:1:7:26:574#0/	TC(14) 	14			1	Pm_3943	TTTAAAGCACCAGGCACAGC	Pm_4248	AGTCAATGGGGCAAGGTAGG	TC(14) 	14	1			1	1	1	1
ILLUMINA-545855_0001:1:6:925:1080#0/	TGCC(12) 	12			1	Pm_0073	GCCCAAACTCTGTCTCTCCG	Pm_0986	AGTCTTCAGTAACATCACCCGC	TGCC(12) 	12	1			1	1	1	1
ILLUMINA-545855_0001:1:6:1138:1926#0/	TCC(15) TCC(15) 	30			1	Pm_6454	GAGCAGGGGACTATGAAATAGAGC	Pm_0129	GGCAATTCACTGGACTGATGG	TCC(15) TCC(15) 	30	1			1	1	1	1
ILLUMINA-545855_0001:1:6:1067:1902#0/	ATC(12) ATC(12) 	24			1	Pm_2418	TGTAGAGCATCATCAAAGCACC	Pm_4110	GCTCTACATACACCTTGGCCC	ATC(12) ATC(12) 	24	1			924	805	403	1
ILLUMINA-545855_0001:1:7:46:410#0/	AAAAG(15) AAAAG(70) 	85			1	Pm_5612	CCTGTCTCCCAAGATCATACCC	Pm_6663	CAGAGCAAGCAGAAATTAGAGAAGG	AAAAG(15) 	15	1			1	2	1	1
ILLUMINA-545855_0001:1:6:1124:1687#0/	AT(12) AT(12) 	24			1	Pm_1262	GGGGAGAGCATCAATAAACC	Pm_2585	GCTCTCCCAATCTTTTAGCC	AT(12) AT(12) 	24	1			255	104	12	1
ILLUMINA-545855_0001:1:6:1683:1627#0/	AAAC(12) 	12			1	Pm_3051	GCTAAGCAGAGTTGGACCCG	Pm_1174	GCTCAGTTCCTGATGATGCC	AAAC(12) 	12	1			1	1	1	1
ILLUMINA-545855_0001:1:6:1603:300#0/	TGCC(12) TGCC(12) 	24			1	Pm_0103	TCACCTTACACATCTGCTTTTGC	Pm_0148	CAGATATTAGGACAGCAGGCAGG	TGCC(12) TGCC(12) 	24	1			1	2	1	1
ILLUMINA-545855_0001:1:6:1412:1170#0/	AACCCT(18) 	18			1	Pm_3050	AAGTTTAGCTTCCCGTGGTCC	Pm_3678	AAACCCTATTCCCAGGCAGC	AACCCT(18) 	18	1			419	657	9	4
ILLUMINA-545855_0001:1:6:1217:1100#0/	AT(12) AT(12) 	24			1	Pm_4573	GGGAGAGAATCATTAAACCACC	Pm_3124	TGCTCTCCCCATCTTTAACC	AT(12) AT(12) 	24	1			32	509	5	2
ILLUMINA-545855_0001:1:6:1336:1408#0/	AT(12) AT(12) 	24			1	Pm_6162	TGGTTAAAGATGGGGAGAGC	Pm_3289	AGATGGTGGTTTGATGATGC	AT(12) 	12	1			513	107	76	3
ILLUMINA-545855_0001:1:6:840:674#0/	AAGT(12) AAGT(12) 	24			1	Pm_6152	AACAACTCCTTTGCGTAGGG	Pm_5616	CCTGTGGTCACAACAATAAACC	AAGT(12) AAGT(12) 	24	1			1	2	1	1
ILLUMINA-545855_0001:1:7:0:815#0/	AC(14) TTC(12) 	26			1	Pm_1715	CCACATAAAATACACAGTGCTGTCC	Pm_4197	TCTTCTTCTTTGAAGTCACTCTAAGTTCC	AC(14) 	14	1			1	1	1	1
ILLUMINA-545855_0001:1:6:1782:1324#0/	AAAG(12) 	12			1	Pm_4057	TCCTGCATCATCATTATCAAAGC	Pm_0144	TTTCAAGCAGATCACTCTTTCTTAGC	AAAG(12) 	12	1			1	1	1	1
ILLUMINA-545855_0001:1:6:1385:1799#0/	ATC(12) 	12			1	Pm_4795	AAAGCCACATTGCATACCCC	Pm_4483	ACCAGTTTTCAATGGGTGGC	ATC(12) 	12	1			1	1	1	1
ILLUMINA-545855_0001:1:6:1081:425#0/	ATCT(24) TCTG(44) TCTG(12) 	80	TCTG 		1	Pm_2773	CAGACTCTAATGAGCACCTTCCC	Pm_1035	GAAGGTCTTTTCACACAACTATGGG	TCTG(12) 	12	1	TCTG 		2	1	2	1
ILLUMINA-545855_0001:1:7:25:1357#0/	AAAT(20) 	20			1	Pm_3987	ACTGTGTATGAGTTGGGCAGC	Pm_3388	CCAGGTAAAGCTGCCTTTCG	AAAT(20) 	20	1			1	1	1	1
ILLUMINA-545855_0001:1:6:1029:50#0/	AGT(21) AGT(12) AGT(21) AGT(12) 	66			1	Pm_0882	AAAATGCCAAATCCAGTGGG	Pm_3828	CAGATAGTTATAAATGTGATGATTTTGCC	AGT(21) AGT(12) AGT(21) AGT(12) 	66	1			1	1	1	1
ILLUMINA-545855_0001:1:6:844:584#0/	AATG(16) 	16			1	Pm_0876	CTGGAAGGCAAACCCAAGC	Pm_0177	CAGTGGTCCCTTCCCTATTCC	AATG(16) 	16	1			1	1	1	1
ILLUMINA-545855_0001:1:6:1306:1194#0/	AACCCT(18) 	18			1	Pm_3050	AAGTTTAGCTTCCCGTGGTCC	Pm_2362	GGAAAACCCTATTCCCAGGC	AACCCT(18) 	18	1			419	1054	0	33
ILLUMINA-545855_0001:1:6:898:1609#0/	AC(14) AC(14) 	28			1	Pm_3835	ACACAAACTGGAAGGCAGGC	Pm_1742	TGCCATTGTGTATTAATGCAAGG	AC(14) AC(14) 	28	1			1	1	1	1
ILLUMINA-545855_0001:1:6:1548:2020#0/	TCTG(20) TCTG(20) 	40			1	Pm_2026	TGACAGAGCTTGGTTTTGGG	Pm_6128	GTGAGCCACCCAGAGTCACC	TCTG(20) TCTG(20) 	40	1			2	4	2	1
ILLUMINA-545855_0001:1:6:1449:324#0/	AC(14) 	14			1	Pm_3459	GACCTTCACAGACACAAAGGC	Pm_2694	GGATTTCTTTTCCAGCACCC	AC(14) 	14	1			1	1	1	1
ILLUMINA-545855_0001:1:7:103:1477#0/	AT(12) 	12			1	Pm_6362	TGGTTTGATGATGCTCTCCC	Pm_1609	TGCATATGGTTAAAAGATGGGG	AT(12) 	12	1			1314	1	1	1
ILLUMINA-545855_0001:1:7:100:1961#0/	AATT(16) AATT(16) 	32			1	Pm_2890	GTACAATCCTGTTTCTGCTGCC	Pm_0613	CAAGCTCTGTCCTTCCTGGG	AATT(16) AATT(16) 	32	1			2	1	2	1
ILLUMINA-545855_0001:1:6:911:763#0/	TC(22) 	22			1	Pm_1141	GAGGAGGCTGCACACAAGC	Pm_6656	TTCCCAACCTTGGAGAATCC	TC(22) 	22	1			1	1	1	1
ILLUMINA-545855_0001:1:6:1144:1798#0/	AAGC(12) AAGC(12) 	24			1	Pm_5384	GGGTAATGAAACGTCTCCAAGC	Pm_1060	AGAAGACTGCTGGCTTTGCC	AAGC(12) AAGC(12) 	24	1			2	1	2	1
ILLUMINA-545855_0001:1:6:1735:341#0/	TCC(12) CCCG(12) 	24			1	Pm_3144	CAGGTGAGGCCTCGGAGC	Pm_3712	CAAGAGAGAAGCCAGAGCGG	CCCG(12) 	12	1			1	1	1	1
ILLUMINA-545855_0001:1:7:51:55#0/	TC(12) 	12			1	Pm_2209	TCCCAAACAACTTAACCTTCACC	Pm_6416	GGAAATTGTGTGAAATTTTAACGG	TC(12) 	12	1			1	1	1	1
ILLUMINA-545855_0001:1:6:1530:1829#0/	ATAC(12) 	12			1	Pm_4070	AGAAATAAACTAGAGAAGTCCTTCATGC	Pm_4524	TGAAAACTAGCTGGTCAGAATCC	ATAC(12) 	12	1			1	1	1	1
ILLUMINA-545855_0001:1:6:1616:511#0/	AAAG(12) AAAG(12) 	24	AAAG 		1	Pm_5464	TGAGTGGGAGGGAGATCAGG	Pm_3226	CCTGGGTTTTCTCTCTTCATGC	AAAG(12) AAAG(12) 	24	1	AAAG 		1	1	1	1
ILLUMINA-545855_0001:1:7:129:1320#0/	AGGG(12) AAAAG(15) AGGG(12) TTCC(16) 	55			1	Pm_5769	CTTTGCAAGTATGTGAGAAGGG	Pm_2875	TTGCAGTCCATTTTCCTTCC	AGGG(12) AAAAG(15) AGGG(12) TTCC(16) 	55	1			1	1	1	1
ILLUMINA-545855_0001:1:6:1770:632#0/	ATT(12) ATT(12) 	24			1	Pm_0831	AGGGAGCCAATGTGGTGG	Pm_2469	ACCCAGTGAGCTTCAGTGCC	ATT(12) ATT(12) 	24	1			1	1	1	1
ILLUMINA-545855_0001:1:7:132:1903#0/	AATG(32) AATG(32) 	64			1	Pm_6475	CAGTTCTGAGTCAGCCACGC	Pm_1237	GTTTCTGCTTTGTTTGGGGC	AATG(32) AATG(32) 	64	1			1	1	1	1
ILLUMINA-545855_0001:1:7:111:687#0/	AT(12) 	12			1	Pm_6971	TTGGGAGAGCATCAATAAACC	Pm_6260	CTCTCCCCATCTTTTAACCG	AT(12) 	12	1			210	3	1	1
ILLUMINA-545855_0001:1:6:1214:1175#0/	TCCCC(15) TCCCC(20) 	35			1	Pm_5993	CTAAGGAGAAGCAGGGTGGG	Pm_1522	AAACTGTGCCTGTTCCAGCC	TCCCC(15) TCCCC(20) 	35	1			1	2	1	1
ILLUMINA-545855_0001:1:6:862:341#0/	AACCCT(18) 	18			1	Pm_1315	GCCCTGACTTCAAGGAGGC	Pm_6318	TTCTATGCAAAGGACCACGG	AACCCT(18) 	18	1			1010	408	4	35
ILLUMINA-545855_0001:1:6:1365:631#0/	AACCCT(18) 	18			1	Pm_3823	GACGCTTATAATCGCACCCC	Pm_1315	GCCCTGACTTCAAGGAGGC	AACCCT(18) 	18	1			433	1010	25	32
ILLUMINA-545855_0001:1:6:854:545#0/	AACCCT(18) 	18			1	Pm_4446	AGCTTCCCATGATCCTCTGC	Pm_0253	CTATTCCCAGGCAGGTGTCC	AACCCT(18) 	18	1			447	333	5	3
ILLUMINA-545855_0001:1:6:1116:692#0/	AATC(24) AATC(24) 	48			1	Pm_4690	AATTATATATAGAGACACTGACTTGATGGC	Pm_5508	ACCCATTTGTATTCCTCCCC	AATC(24) AATC(24) 	48	1			1	1	1	1
ILLUMINA-545855_0001:1:6:1575:974#0/	AAGGC(15) 	15			1	Pm_3242	TTCTGGTTCTTGATGCAGCG	Pm_1413	TTGCAGACGTATCAGCCCC	AAGGC(15) 	15	1			1	1	1	1
ILLUMINA-545855_0001:1:6:1470:1271#0/	ATGG(24) ATGG(44) AATG(16) 	84			1	Pm_5791	TCTTGTTTGTCGTTCTTATATTTGC	Pm_4585	CCATCCAAATTATATAGCCACCC	ATGG(24) 	24	1			1	2	1	1
ILLUMINA-545855_0001:1:6:1275:1097#0/	AATC(20) 	20			1	Pm_0146	TGGAGTCCTACCAAGGGTGG	Pm_1303	TCTATCTCTGTGGTCTCTAGGAGTCG	AATC(20) 	20	1			1	1	1	1
ILLUMINA-545855_0001:1:6:1279:382#0/	AACCCT(18) 	18			1	Pm_2362	GGAAAACCCTATTCCCAGGC	Pm_4764	GTTTTCCCATGCATTGTGCC	AACCCT(18) 	18	1			1054	1057	30	16
ILLUMINA-545855_0001:1:6:1704:333#0/	AACCCT(18) AACCCT(18) 	36			1	Pm_6122	GGGAAAACCCTATTCCAGGC	Pm_3082	GATCCTTTGCACAGAAGGCG	AACCCT(18) AACCCT(18) 	36	1			11	15	1	2
ILLUMINA-545855_0001:1:6:1522:103#0/	AAAGG(30) AAAGG(60) 	90			1	Pm_3897	GCCTGTTTGACTGATGCTGC	Pm_2348	TTTCCTTTCCTTAGAAATGCCC	AAAGG(30) 	30	1			1	2	1	1
ILLUMINA-545855_0001:1:7:24:1522#0/	TCCCC(20) 	20			1	Pm_2755	ATCCTTTGGATTTGGGGTGG	Pm_6829	TTCCCTGTTATCTGGACCCC	TCCCC(20) 	20	1			1	2	1	1
ILLUMINA-545855_0001:1:6:973:745#0/	AC(12) 	12			1	Pm_5770	TGTCTGAGCATCTGCCAAGG	Pm_1336	AAGAAACCACACTGGGACAGC	AC(12) 	12	1			1	1	1	1
ILLUMINA-545855_0001:1:6:1149:1180#0/	AAAT(12) 	12			1	Pm_0270	CTGCAATACGATTGCCAAGG	Pm_2490	TCTTCTTGCATGTGTAAAGTCAACC	AAAT(12) 	12	1			1	1	1	1
ILLUMINA-545855_0001:1:6:1472:135#0/	AGCTG(15) 	15			1	Pm_3175	CAGCTGCTGCACCAATGC	Pm_4285	GTCTGCTGCATGCCTGTGG	AGCTG(15) 	15	1			1	1	1	1
ILLUMINA-545855_0001:1:6:853:184#0/	TGC(15) TGC(15) 	30			1	Pm_2295	GTGATGAGTGTGTGGGACCG	Pm_1225	CAACTGGAATGCCAAGAAGG	TGC(15) TGC(15) 	30	1			2	1	2	1
ILLUMINA-545855_0001:1:7:55:169#0/	AACCCT(18) 	18			1	Pm_3246	GGGAAAACCCTATTCCCAGG	Pm_1187	GGTGCGAATATAAGCGTCCG	AACCCT(18) 	18	1			1063	17	1	1
ILLUMINA-545855_0001:1:6:1570:477#0/	AAAG(12) 	12			1	Pm_0089	TCGTAAGTTAGGTATTTTCTGAAGGC	Pm_2609	TTTCGCTGTGATTGAGGGG	AAAG(12) 	12	1			1	1	1	1
ILLUMINA-545855_0001:1:6:951:224#0/	AAAC(12) AAAC(12) 	24			1	Pm_6143	GGATCAGTTAGTCAATGTTTGAAATAGG	Pm_6385	CATGATGTTGCATTCTGTCAGC	AAAC(12) AAAC(12) 	24	1			1	1	1	1
ILLUMINA-545855_0001:1:6:1665:1975#0/	AACCCT(18) 	18			1	Pm_1187	GGTGCGAATATAAGCGTCCG	Pm_2933	TGACTTGTTTTGGAGCGTGG	AACCCT(18) 	18	1			17	1	1	1
ILLUMINA-545855_0001:1:6:1754:1272#0/	AC(12) AC(12) 	24			1	Pm_4268	GGTCAGGATGGAGTGAATGG	Pm_4517	GCTAGAATAGCCTTACAAGCAAGAGG	AC(12) AC(12) 	24	1			1	1	1	1
ILLUMINA-545855_0001:1:6:1400:1831#0/	AC(14) 	14			1	Pm_1878	ACCTGGCCAAGAAAACTGC	Pm_2174	ACTAGAAAGAAGTCTTTTCCAATGC	AC(14) 	14	1			1	1	1	1
ILLUMINA-545855_0001:1:6:1426:1188#0/	AC(24) AC(24) 	48			1	Pm_3090	GAAACACAACATTGATAGTTTAAGCCC	Pm_3778	ACAACATGCTGAACCCAGCC	AC(24) AC(24) 	48	1			1	1	1	1
ILLUMINA-545855_0001:1:7:16:1052#0/	AAAG(12) 	12			1	Pm_1712	ACTGTGCTGAAAATTAAGCTTTGG	Pm_6396	GTTTCTGTTCCATTTCCCCG	AAAG(12) 	12	1			1	1	1	1
ILLUMINA-545855_0001:1:6:1023:519#0/	AACCCT(18) 	18			1	Pm_6830	ACTTATTTTGGAGCGTGGGC	Pm_4666	TGCATAGAAAGGGGTTGCG	AACCCT(18) 	18	1			464	6	0	1
ILLUMINA-545855_0001:1:6:1507:679#0/	ATAC(12) 	12			1	Pm_1620	TTCCAGAAGCAGCAACATGC	Pm_0451	CCTGCCTTTCGTTTCTTTGC	ATAC(12) 	12	1			1	1	1	1
ILLUMINA-545855_0001:1:6:1368:354#0/	ACC(12) ACC(12) 	24			1	Pm_5997	TATGCTACAAATTTCTCAAGAGTGTGG	Pm_5358	AAATTAGAGTTTGAGATCGGAAGAGC	ACC(12) 	12	1			2	1	1	1
ILLUMINA-545855_0001:1:6:896:81#0/	AATG(56) AATG(20) 	76	AATG 		1	Pm_0824	ATTTGTCACCACCCATCTCG	Pm_6010	AAACCACCCAGAGTCGTTGC	AATG(20) 	20	1	AATG 		6	1	2	1
ILLUMINA-545855_0001:1:6:1010:409#0/	AATGAT(42) AATGAT(42) 	84			1	Pm_6179	TGTTGATGTACCAATGCAGGG	Pm_6006	TTTTGAAGAGGAAGTATGACAGAGG	AATGAT(42) AATGAT(42) 	84	1			1	1	1	1
ILLUMINA-545855_0001:1:6:1117:1544#0/	AT(12) AT(12) 	24			1	Pm_3059	TCATTTACATAAGGTTAAAAGGTGGG	Pm_6484	TGGTTTATTGATGCTCTCCCC	AT(12) 	12	1			6	249	5	1
ILLUMINA-545855_0001:1:6:1619:1546#0/	ACC(12) 	12			1	Pm_01000	AATAGGATATTGCGTGCCCC	Pm_4140	GCCTATCTTGCATTCAGCCC	ACC(12) 	12	1			1	1	1	1
ILLUMINA-545855_0001:1:6:1370:190#0/	TC(12) 	12			1	Pm_6079	TTCAGTCCAAATCCATAGCCC	Pm_4363	GAACGGAGAGACCAATGATGG	TC(12) 	12	1			1	1	1	1
ILLUMINA-545855_0001:1:6:1082:888#0/	AATC(12) AATC(12) 	24			1	Pm_3245	ATGGCAGAAACGAAGCAAGC	Pm_3023	AACCTTACAGCTGGCACACG	AATC(12) AATC(12) 	24	1			1	1	1	1
ILLUMINA-545855_0001:1:6:1708:495#0/	AAAC(12) 	12			1	Pm_1650	CACTCATGTTTTGTTAGGCTCG	Pm_3718	CTCAGAGGATGGCATTCTGG	AAAC(12) 	12	1			1	1	1	1
ILLUMINA-545855_0001:1:6:1111:1468#0/	ATGG(24) ATCT(52) ATCT(24) 	100	ATCT 		1	Pm_3088	CATCTAATCACTTTGTGTAGCTGCC	Pm_4928	CAGAGTAACTTGTTGAGATGGGC	ATCT(24) 	24	1	ATCT 		2	1	2	1
ILLUMINA-545855_0001:1:7:181:1025#0/	ACTG(12) TTC(12) ACTG(12) 	36			1	Pm_2700	AACCGCTGACTGACTGATGG	Pm_1298	TGGGTTCCTTATTTATCCTTTCAGG	ACTG(12) ACTG(12) 	24	1			2	1	2	1
ILLUMINA-545855_0001:1:6:1714:307#0/	AACCCT(18) 	18			1	Pm_1315	GCCCTGACTTCAAGGAGGC	Pm_6318	TTCTATGCAAAGGACCACGG	AACCCT(18) 	18	1			1010	408	4	35
ILLUMINA-545855_0001:1:6:1038:857#0/	AAAT(12) AAAT(12) 	24			1	Pm_2655	AAACTTCCTGTGCTCCTGCC	Pm_0646	ATGCTCTATGTGGGGCTGC	AAAT(12) 	12	1			1	1	1	1
ILLUMINA-545855_0001:1:7:150:1417#0/	TC(12) TC(12) 	24			1	Pm_6593	GAGAGCAGTACTTCCCTTGGC	Pm_5947	AACTGGTAGCAACATTTGCAGG	TC(12) TC(12) 	24	1			1	1	1	1
ILLUMINA-545855_0001:1:7:131:1078#0/	TTCC(12) TTCC(12) 	24			1	Pm_1912	TGATGCCTGATTGGGTATGC	Pm_2154	CATAATTTTATGCACAATAGTGGGG	TTCC(12) TTCC(12) 	24	1			1	1	1	1
ILLUMINA-545855_0001:1:6:1172:1780#0/	AC(12) 	12			1	Pm_1509	TCCAGAACACTGGAAGAGTGG	Pm_5749	GGAAATGGATTACCTGGACCC	AC(12) 	12	1			1	1	1	1
ILLUMINA-545855_0001:1:6:821:207#0/	AAC(12) AAC(12) 	24			1	Pm_6623	GCAGTTCTTCTGATACTAGGGACG	Pm_0612	CCAAGCAGTAATTGTGCCTCC	AAC(12) AAC(12) 	24	1			1	1	1	1
ILLUMINA-545855_0001:1:6:1007:348#0/	ACC(12) 	12			1	Pm_0803	TTAATCCCCATTGTTTGTGGG	Pm_5918	TGATTTAATGGGACTTAAATTGGC	ACC(12) 	12	1			1	1	1	1
ILLUMINA-545855_0001:1:6:1517:1618#0/	AAAG(12) AAAC(12) 	24			1	Pm_5819	GCTTCTTTCTTTCTGTTTCTGTAAGG	Pm_3646	TCTGGATTCTTTGTTAAATTGTCTCC	AAAG(12) AAAC(12) 	24	1			1	1	1	1
ILLUMINA-545855_0001:1:6:903:1241#0/	ATT(15) 	15			1	Pm_0002	GAAGAACTGCACTGCAAAGTAGC	Pm_4225	CCTGACTGATGAATTTGTGCC	ATT(15) 	15	1			1	1	1	1
ILLUMINA-545855_0001:1:6:1333:84#0/	TGGG(12) 	12			1	Pm_6458	TGCATCACTCTAAGAAGCAACC	Pm_1219	CCCCATAGGGAACACATCC	TGGG(12) 	12	1			1	1	1	1
ILLUMINA-545855_0001:1:7:29:1778#0/	AAAC(16) AAAT(12) AAAC(16) AAAT(12) 	56			1	Pm_6039	GAAGGTCGCAAATGCAAGG	Pm_3422	CAAACAAACTTTACAACCGATCC	AAAC(16) AAAT(12) 	28	1			1	2	1	1
ILLUMINA-545855_0001:1:6:1160:461#0/	AC(16) AC(16) 	32			1	Pm_5184	ATGTCACAATTGCCCCAGG	Pm_5220	GAATTGGCCATTGTGGACC	AC(16) AC(16) 	32	1			1	1	1	1
ILLUMINA-545855_0001:1:6:1154:544#0/	AAAT(12) AAAT(12) 	24			1	Pm_5304	GCAGTGGGGTCCTTGTTACG	Pm_4870	CTGGGAACATCAGTGCAACC	AAAT(12) AAAT(12) 	24	1			1	1	1	1
ILLUMINA-545855_0001:1:6:1337:849#0/	ATC(12) ATC(12) 	24			1	Pm_0405	GGCAGGTGTTATTTGCACTGG	Pm_3881	TGACTGACAAATCTTAAATTCCATCC	ATC(12) ATC(12) 	24	1			2	1	1	1
ILLUMINA-545855_0001:1:6:1492:1485#0/	AATT(12) 	12			1	Pm_0068	TGGCTCTTCCTTCCTGTTCC	Pm_2804	TGGGTCCTTTTGTTCATGGG	AATT(12) 	12	1			1	1	1	1
ILLUMINA-545855_0001:1:6:1654:1883#0/	ACTGG(15) ACTGG(15) 	30			1	Pm_1681	TCCACCGCCTAGTCTTTTGC	Pm_6889	TGGACTGGACTGTTTCACCG	ACTGG(15) 	15	1			1	2	1	1
ILLUMINA-545855_0001:1:6:1121:130#0/	AAAGG(20) AAAGG(20) TTCCC(20) AAAGG(35) 	95			1	Pm_1853	AAGGAAAGGAAAGGCAAGGG	Pm_1231	TCGCGCCAGTAGGTATTATGG	AAAGG(20) TTCCC(20) 	40	1			1	1	1	1
ILLUMINA-545855_0001:1:7:163:1750#0/	ATGC(12) 	12			1	Pm_4843	AATACTGAAATTCTGCCTAAATGC	Pm_4031	TTTTGGATTGGACTTTTCAGC	ATGC(12) 	12	1			1	1	1	1
ILLUMINA-545855_0001:1:6:1237:278#0/	AAAAAC(18) 	18			1	Pm_3635	AGAGGCAGACAATCGAGATGC	Pm_1909	GCCGGCAGAGAAACAGAGC	AAAAAC(18) 	18	1			1	1	1	1
ILLUMINA-545855_0001:1:6:1718:624#0/	ATGG(20) ATGG(20) TTCC(16) TTCC(28) 	84			1	Pm_1163	AACAGATATGCAACACACATATTTTCC	Pm_1860	CCTTCTTCCCCACCCACC	ATGG(20) ATGG(20) TTCC(16) 	56	1			1	1	1	1
ILLUMINA-545855_0001:1:6:1681:678#0/	AACCCT(18) 	18			1	Pm_4446	AGCTTCCCATGATCCTCTGC	Pm_2362	GGAAAACCCTATTCCCAGGC	AACCCT(18) 	18	1			447	1054	7	12
ILLUMINA-545855_0001:1:7:185:933#0/	AAAT(12) AAAT(12) AC(12) 	36			1	Pm_4185	TCCCTTCACATCTAATAAGTCTGCC	Pm_1186	AATCAATGTGCCCCAAAAGG	AAAT(12) 	12	1			1	2	1	1
ILLUMINA-545855_0001:1:6:1307:1480#0/	AGGG(12) 	12			1	Pm_3540	GTTTTCTTCGGACTGGCTGG	Pm_5301	TGGAAGCACCTCCCCTCC	AGGG(12) 	12	1			1	1	1	1
ILLUMINA-545855_0001:1:6:1226:1309#0/	AAGC(12) 	12			1	Pm_2607	GTCTCCAGAGAGGGCTCGG	Pm_6666	TTCCTACCTGTAGAGCGCCG	AAGC(12) 	12	1			1	1	1	1
ILLUMINA-545855_0001:1:6:1229:524#0/	ACC(15) 	15			1	Pm_6165	AAAAGTTCTCAGAAAGGAAACGC	Pm_4357	CCCCTTCCGTTAAAAGGACC	ACC(15) 	15	1			1	1	1	1
ILLUMINA-545855_0001:1:6:1460:1320#0/	AC(14) AC(14) 	28			1	Pm_3734	CAGGATGTTCTACACATTGGGC	Pm_2468	CAGAAAGTTGTATTCCAAAGCAGG	AC(14) AC(14) 	28	1			1	1	1	1
ILLUMINA-545855_0001:1:6:1233:522#0/	ATC(12) 	12			1	Pm_6171	TTTCTCAGTAAGTGACTCTGGGC	Pm_4219	TGTTTATAAGAGCAAAATGACAATGG	ATC(12) 	12	1			1	1	1	1
ILLUMINA-545855_0001:1:7:186:413#0/	AT(12) 	12			1	Pm_6089	CATGATAGATATATATGGTTAAAGATGGGG	Pm_6362	TGGTTTGATGATGCTCTCCC	AT(12) 	12	1			3	1314	1	1
ILLUMINA-545855_0001:1:6:1028:1601#0/	AAAC(12) 	12			1	Pm_1434	GAAAAGAGACATGGCAAGGC	Pm_1008	GGCTCGTTCTTCAGCTTTCC	AAAC(12) 	12	1			13	1	1	1
ILLUMINA-545855_0001:1:6:1192:2033#0/	TTCC(16) TTCC(12) 	28			1	Pm_4771	TAGGTGGGGAGGAAAGAGGG	Pm_2364	CCCTTTCAATGGACATTCACC	TTCC(12) 	12	1			1	1	1	1
ILLUMINA-545855_0001:1:6:891:474#0/	AACCCT(18) 	18			1	Pm_6318	TTCTATGCAAAGGACCACGG	Pm_1315	GCCCTGACTTCAAGGAGGC	AACCCT(18) 	18	1			408	1010	4	35
ILLUMINA-545855_0001:1:6:909:770#0/	AC(12) AC(12) 	24			1	Pm_1130	GTCTGGTCCAATTCTGTGCC	Pm_3970	AACTTGTTAAACTGCAAATCATGG	AC(12) AC(12) 	24	1			1	1	1	1
ILLUMINA-545855_0001:1:6:831:220#0/	AAGT(16) 	16			1	Pm_6121	TCTTTTGTGCCCCTTTGTCC	Pm_5797	ACTGTGCAGCTCTGGGGC	AAGT(16) 	16	1			1	1	1	1
ILLUMINA-545855_0001:1:6:1175:1107#0/	AACCCT(18) 	18			1	Pm_1315	GCCCTGACTTCAAGGAGGC	Pm_5687	GACGCTTATAATGGCACCCC	AACCCT(18) 	18	1			1010	52	3	4
ILLUMINA-545855_0001:1:6:903:150#0/	AAC(12) 	12			1	Pm_6258	GCCAGAAATCCAATGTGGG	Pm_5914	GCTTTTGGAAACAAATGATGC	AAC(12) 	12	1			1	1	1	1
ILLUMINA-545855_0001:1:6:969:191#0/	AT(14) AT(14) 	28			1	Pm_1292	GATGTCTTCAGCAACCAGGC	Pm_3529	AAACCATTTGCTGATGGCG	AT(14) AT(14) 	28	1			1	1	1	1
ILLUMINA-545855_0001:1:6:1116:1576#0/	AATC(12) 	12			1	Pm_3994	TGGGCAGACAGAAGTTATGC	Pm_0744	GCTATGAGATTGTGGCAGGG	AATC(12) 	12	1			1	1	1	1
ILLUMINA-545855_0001:1:6:1773:1155#0/	AATC(12) AATC(12) 	24			1	Pm_4005	TGCCTGTAACTTTGGCAGGG	Pm_5750	TTTGAAAATGACTTGACTGCACC	AATC(12) AATC(12) 	24	1			1	1	1	1
ILLUMINA-545855_0001:1:7:49:902#0/	AAAC(16) 	16			1	Pm_4784	AAAGGCTTCCTTCACTGCCC	Pm_6092	GTGAGCCTCCCAGAGTCACC	AAAC(16) 	16	1			1	2	1	1
ILLUMINA-545855_0001:1:6:1239:1575#0/	AAAC(12) 	12			1	Pm_0428	TTCTTGTTGACTAGCGTTGAGTAGC	Pm_0261	GATGGAAATGGTTGTAATTCTATGG	AAAC(12) 	12	1			1	1	1	1
ILLUMINA-545855_0001:1:6:1066:800#0/	ATGG(16) 	16			1	Pm_6316	TTTAGTCAGAGTAGACAATCCTGGG	Pm_4609	GAATATTCAAAGTGGTTTTCAGTAGC	ATGG(16) 	16	1			1	1	1	1
ILLUMINA-545855_0001:1:6:1605:1441#0/	AT(12) AT(12) AT(12) 	36			1	Pm_5716	TGGGGAGACCATCAATAAACC	Pm_5809	TGCTCACCCCATCTTTAACC	AT(12) AT(12) 	24	1			71	11	3	2
ILLUMINA-545855_0001:1:6:1238:268#0/	TTC(12) TTC(12) 	24			1	Pm_1312	GCTGTTGCTCTTGTTATTCTGGC	Pm_5911	CTCAAGCAGCTTTTGGATGG	TTC(12) TTC(12) 	24	1			1	1	1	1
ILLUMINA-545855_0001:1:6:1417:1544#0/	AC(12) 	12			1	Pm_0954	TGGTGTAATAAATCAGGATTTGGG	Pm_2725	GCTAAAGCATTCTCAGCAAAACC	AC(12) 	12	1			1	1	1	1
ILLUMINA-545855_0001:1:6:1710:680#0/	TCC(12) TCC(12) 	24			1	Pm_4838	TACCTCAGGCAGACACCTCC	Pm_5614	AGAACTACCTTTATGGAGATTGGC	TCC(12) TCC(12) 	24	1			1	1	1	1
ILLUMINA-545855_0001:1:6:1017:124#0/	AGGG(12) AC(12) AGGG(12) AAAT(12) 	48			1	Pm_0187	TTTCTGGACTTTAAGAAGTCATCC	Pm_0077	AAATGAGTTAGCCTGCCTGC	AGGG(12) 	12	1			2	2	1	1
ILLUMINA-545855_0001:1:6:909:1814#0/	AAAT(12) 	12			1	Pm_0618	TCTGGAGATCACCGCAAGC	Pm_6393	GAATGATGGCCTTACACACCC	AAAT(12) 	12	1			1	1	1	1
ILLUMINA-545855_0001:1:6:1294:16#0/	TC(14) 	14			1	Pm_5058	GGATCAAACATGAATGGGTGC	Pm_5484	TCCTTTTCAACTCATTTGTTCTTCC	TC(14) 	14	1			1	1	1	1
ILLUMINA-545855_0001:1:6:1705:462#0/	ATT(15) 	15			1	Pm_0911	ATTTGGGTTGAGCTGCTTCC	Pm_3038	CCACCTGGAATCAGTGAAAAGG	ATT(15) 	15	1			1	1	1	1
ILLUMINA-545855_0001:1:6:1140:63#0/	TC(12) TC(12) 	24			1	Pm_4489	CCAGCAGTTAGATAATCTCCAAGG	Pm_3662	TGGGTCTTAAGTTATCCACAGGG	TC(12) TC(12) 	24	1			1	1	1	1
ILLUMINA-545855_0001:1:6:1233:1414#0/	AAAT(12) 	12			1	Pm_3209	AGGTGGGTTTGAGAACCTGG	Pm_1288	GAGAAGGAATGGGATCAGGC	AAAT(12) 	12	1			1	1	1	1
ILLUMINA-545855_0001:1:6:1347:2028#0/	AT(12) 	12			1	Pm_3289	AGATGGTGGTTTGATGATGC	Pm_1942	TGGTTAAAAGATTGGGAGAGC	AT(12) 	12	1			107	204	24	4
ILLUMINA-545855_0001:1:6:1540:836#0/	AATG(12) AATG(12) 	24			1	Pm_1476	CAGTATAACATGATGCAGAAAATAATCC	Pm_1822	TTTTCCCTATCTGCTCACCC	AATG(12) AATG(12) 	24	1			2	1	2	1
ILLUMINA-545855_0001:1:6:1663:1434#0/	AAAT(12) AAAT(12) 	24	AAAT 		1	Pm_2934	ATAAAAGTGAGATGGGCGGC	Pm_4668	GGAGAGACACTGATTCACACATCC	AAAT(12) AAAT(12) 	24	1	AAAT 		1	1	1	1
ILLUMINA-545855_0001:1:6:906:1336#0/	ATAC(12) 	12			1	Pm_3114	GGCTGGGCCATAGGATAGG	Pm_4900	AGGACAAAAGGTCCTCTGCG	ATAC(12) 	12	1			1	1	1	1
ILLUMINA-545855_0001:1:6:1546:925#0/	AACCCT(18) AACCCT(18) 	36			1	Pm_6122	GGGAAAACCCTATTCCAGGC	Pm_3082	GATCCTTTGCACAGAAGGCG	AACCCT(18) AACCCT(18) 	36	1			11	15	1	2
ILLUMINA-545855_0001:1:6:949:573#0/	AC(16) AC(12) AC(18) AC(14) 	60	AC 		1	Pm_4456	TTTGTGTGTGTGTGGGGACC	Pm_0160	GTGCAAGTCCCCAAAGTGG	AC(12) AC(18) AC(14) 	44	1	AC 		1	1	1	1
ILLUMINA-545855_0001:1:6:1343:988#0/	AAAG(12) AAAG(12) 	24			1	Pm_1236	AATAATGTGACCCAAGGCTGC	Pm_6234	CTTCGGTTCACCATTTCGC	AAAG(12) AAAG(12) 	24	1			1	1	1	1
ILLUMINA-545855_0001:1:7:64:328#0/	TC(12) AGGG(12) TC(12) 	36			1	Pm_1269	GGTTCTGTTTTATTCCCCATGC	Pm_2423	GATCCAGTATGGAGGGAGGG	TC(12) AGGG(12) TC(12) 	36	1			1	1	1	1
ILLUMINA-545855_0001:1:6:1626:1492#0/	AAAC(12) 	12			1	Pm_3760	GCCTTCATTAGATTCTTTTGGG	Pm_1929	CCCCATTAAAGGCTGTGC	AAAC(12) 	12	1			1	1	1	1
ILLUMINA-545855_0001:1:6:1491:1105#0/	AAC(15) 	15			1	Pm_2267	GACGGCAGAGGATGAGATGG	Pm_5185	CTCACTGAATGAGCAGCCCC	AAC(15) 	15	1			175	1	1	1
ILLUMINA-545855_0001:1:6:1534:890#0/	AT(12) AT(12) AT(12) 	36			1	Pm_6971	TTGGGAGAGCATCAATAAACC	Pm_3220	GCTCTCCCGATCTTTTAGCC	AT(12) AT(12) 	24	1			210	3	1	1
ILLUMINA-545855_0001:1:6:1571:1723#0/	AAAG(12) 	12			1	Pm_6968	CAGTCAGCATGAACAAGCTATCC	Pm_0799	GAAGATTATGCACAAGATGTAGCC	AAAG(12) 	12	1			1	1	1	1
ILLUMINA-545855_0001:1:6:1339:1109#0/	ATT(15) ATT(15) 	30			1	Pm_1785	AGGAGATGGCATTGACTGGG	Pm_6677	TTTCAGTGATGCTGAAGGGG	ATT(15) ATT(15) 	30	1			1	1	1	1
ILLUMINA-545855_0001:1:6:1585:1879#0/	AATG(56) 	56			1	Pm_6946	TTCCCATTTGGAACAGCC	Pm_1425	TTGGCTGCATGTTGAAAGG	AATG(56) 	56	1			1	1	1	1
ILLUMINA-545855_0001:1:6:1379:330#0/	AACCCT(18) 	18			1	Pm_1315	GCCCTGACTTCAAGGAGGC	Pm_6318	TTCTATGCAAAGGACCACGG	AACCCT(18) 	18	1			1010	408	4	35
ILLUMINA-545855_0001:1:6:970:569#0/	AACCCT(18) 	18			1	Pm_1315	GCCCTGACTTCAAGGAGGC	Pm_2344	TCTATGCAAAGGAACACGGG	AACCCT(18) 	18	1			1010	186	20	14
ILLUMINA-545855_0001:1:7:141:1878#0/	TC(16) 	16			1	Pm_1010	TATGACATGCATAGAAGTGCGG	Pm_6241	GTTTATGTTGAACTGTAATGTGTTTGC	TC(16) 	16	1			1	1	1	1
ILLUMINA-545855_0001:1:6:1121:1356#0/	AACCCT(18) 	18			1	Pm_3050	AAGTTTAGCTTCCCGTGGTCC	Pm_2362	GGAAAACCCTATTCCCAGGC	AACCCT(18) 	18	1			419	1054	0	33
ILLUMINA-545855_0001:1:6:1706:972#0/	ATC(24) ATC(27) TGC(15) 	66	ATC 		1	Pm_4301	ATCCATGGCACCAAACAGC	Pm_3174	AAGCTGTTCCAAGTAAAGCTGC	ATC(24) ATC(27) TGC(15) 	66	1	ATC 		1	40	1	1
ILLUMINA-545855_0001:1:6:1084:425#0/	AAGC(16) 	16			1	Pm_0116	TGGCTCGTATTTTGGATGGC	Pm_5846	TGACGTTCTTTGCCAGAAGC	AAGC(16) 	16	1			1	1	1	1
ILLUMINA-545855_0001:1:6:1467:1821#0/	AATT(16) AAAT(12) 	28			1	Pm_6911	CTGTAAACCGCCCAGAGTCG	Pm_4563	GCGGTACCACCACACTTCC	AAAT(12) 	12	1			1	1	1	1
ILLUMINA-545855_0001:1:6:1127:190#0/	ACTG(12) ACTG(12) 	24			1	Pm_5427	ATTTGCTTCCCGATCACTGC	Pm_4651	GCTTCAACCTAACGGATTTGG	ACTG(12) ACTG(12) 	24	1			1	1	1	1
ILLUMINA-545855_0001:1:7:110:1487#0/	AC(20) AC(12) 	32	AC 		1	Pm_0513	CACATAAGCCCCAAAGCAGG	Pm_2920	AACACCAATGTTGGCATAGTGG	AC(20) AC(12) 	32	1	AC 		1	1	1	1
ILLUMINA-545855_0001:1:6:1480:480#0/	AACCCT(18) 	18			1	Pm_1315	GCCCTGACTTCAAGGAGGC	Pm_6730	TGCAAAGGAACATGGGAAGC	AACCCT(18) 	18	1			1010	19	2	1
ILLUMINA-545855_0001:1:6:1191:1528#0/	AC(14) AC(14) 	28			1	Pm_2973	ACTCAGCTCCGTTTTCCTGC	Pm_5202	CTGCAGCTAAACCAAAGGGG	AC(14) AC(14) 	28	1			1	1	1	1
ILLUMINA-545855_0001:1:6:1142:1211#0/	TTGG(16) TTGG(16) 	32			1	Pm_4022	ACACCACCCTGAATCACTGG	Pm_5183	TGTGGCTCTCTGGACTTTTGC	TTGG(16) TTGG(16) 	32	1			1	1	1	1
ILLUMINA-545855_0001:1:6:1392:1598#0/	AT(24) AT(16) 	40	AT 		1	Pm_0896	CCATATATTTGCTGAGAGAGGGG	Pm_1543	TGGAAGAGGCAGAGTTTCTGG	AT(16) 	16	1	AT 		1	1	1	1
ILLUMINA-545855_0001:1:6:1321:1819#0/	AT(12) AT(12) AT(12) 	36			1	Pm_4663	TAGATGGTGGTTTGATGATGC	Pm_0400	TGGATAAAAGATGGGGAGAGC	AT(12) AT(12) 	24	1			100	2	1	1
ILLUMINA-545855_0001:1:6:966:1869#0/	AATC(20) 	20			1	Pm_0712	GCACTGAGTAGGGACCCAGG	Pm_2597	AAGGTCAACAACGACTTGATGG	AATC(20) 	20	1			1	1	1	1
ILLUMINA-545855_0001:1:6:833:630#0/	AACCCT(18) 	18			1	Pm_4764	GTTTTCCCATGCATTGTGCC	Pm_2362	GGAAAACCCTATTCCCAGGC	AACCCT(18) 	18	1			1057	1054	30	16
ILLUMINA-545855_0001:1:6:831:1080#0/	AGTG(12) 	12			1	Pm_5646	GGATATCATGGCAGGTGACG	Pm_6009	GTTCAGGTCGGTTCCTCTGG	AGTG(12) 	12	1			1	1	1	1
ILLUMINA-545855_0001:1:6:995:29#0/	AATC(16) 	16			1	Pm_4381	AAGTACTTGACCCCTTTCGG	Pm_7051	CATTTTCATTGTGTCTTTTCTGC	AATC(16) 	16	1			1	1	1	1
ILLUMINA-545855_0001:1:6:1246:436#0/	AAC(18) 	18			1	Pm_3013	TCTTTTCAGTGTTTTGCAGATCC	Pm_4238	GGTCACCAGCTATTTCTCCCC	AAC(18) 	18	1			1	1	1	1
ILLUMINA-545855_0001:1:7:171:636#0/	AATG(52) AATG(52) 	104			1	Pm_6617	TGATGGATGGCTAGTCTGAAGC	Pm_1927	TGTTTGAGTGGATTGGTGGC	AATG(52) AATG(52) 	104	1			1	1	1	1
ILLUMINA-545855_0001:1:7:117:999#0/	TTC(18) TTC(54) 	72	TTC 		1	Pm_3577	CATCACCTCTTTGTGTGATTTCG	Pm_1761	TTTGATGATTTCTTCCCAGACC	TTC(18) 	18	1	TTC 		1	1	1	1
ILLUMINA-545855_0001:1:6:1104:709#0/	AACCCT(18) 	18			1	Pm_3050	AAGTTTAGCTTCCCGTGGTCC	Pm_3678	AAACCCTATTCCCAGGCAGC	AACCCT(18) 	18	1			419	657	9	4
ILLUMINA-545855_0001:1:6:1648:1739#0/	AATG(24) 	24			1	Pm_5611	CCTGGAGGAAAGGTGAATGG	Pm_4932	TTCATCTTGATTCTTGGCCC	AATG(24) 	24	1			1	2	1	1
ILLUMINA-545855_0001:1:6:1683:452#0/	ATCT(24) ATCT(12) 	36	ATCT 		1	Pm_2926	GCTCCCCAGTGGTCTCTACC	Pm_4049	AAGTGAAGTCCCAGTCTTCCG	ATCT(12) 	12	1	ATCT 		2	1	2	1
ILLUMINA-545855_0001:1:6:1349:1303#0/	AC(14) 	14			1	Pm_2524	TCCACATATGATTGGTTATCTTCCC	Pm_6619	GATTCTTCCTGCAGATGCCC	AC(14) 	14	1			1	1	1	1
ILLUMINA-545855_0001:1:6:1596:1241#0/	AC(22) 	22			1	Pm_6329	ATGGGCTACACGTTCTGTGC	Pm_1223	TGTACATTTGACGGGTTTTCTAGC	AC(22) 	22	1			1	1	1	1
ILLUMINA-545855_0001:1:7:50:1727#0/	AAAAG(15) AAAAG(15) 	30			1	Pm_4893	ATGAGGCATCTAAGCCCAGG	Pm_3934	TTTTGCAGGGGCAGATGG	AAAAG(15) AAAAG(15) 	30	1			1	1	1	1
ILLUMINA-545855_0001:1:7:156:749#0/	TTCC(16) TTCC(12) TTCC(32) 	60			1	Pm_0293	ACGTGGCACTGGAAGAAAGC	Pm_3324	CTTCTCTCTCTCCGCCGC	TTCC(16) 	16	1			1	1	1	1
ILLUMINA-545855_0001:1:6:1549:155#0/	TTCC(68) AGGG(12) 	80			1	Pm_1426	CATTCCTCTCAAACCATAAGGG	Pm_5513	CCCTCCCTCTTTCTCCCC	TTCC(68) 	68	1			1	1	1	1
ILLUMINA-545855_0001:1:6:1213:826#0/	ATCT(12) ATCT(56) 	68	ATCT 		1	Pm_2105	AAAATTTTGCAACCGGAGC	Pm_2621	AAGTCATACAAACGCTGGTGG	ATCT(12) ATCT(56) 	68	1	ATCT 		1	1	1	1
ILLUMINA-545855_0001:1:6:1239:531#0/	AAC(18) 	18			1	Pm_5702	TTTTCACCCAGCCTCATCC	Pm_1852	TGCCTAAGAATTCATGTAAGCAGG	AAC(18) 	18	1			1	1	1	1
ILLUMINA-545855_0001:1:6:1465:1466#0/	ATT(12) ATT(12) 	24			1	Pm_1481	GGTTCTGAATTCCTAGTTGGAAGC	Pm_1513	AAAATGACAGCTCACTGGAGCC	ATT(12) 	12	1			1	2	1	1
ILLUMINA-545855_0001:1:6:1257:94#0/	AT(12) 	12			1	Pm_3124	TGCTCTCCCCATCTTTAACC	Pm_0681	GAGAGCATCATCAAACCACC	AT(12) 	12	1			509	1245	54	8
ILLUMINA-545855_0001:1:7:124:1764#0/	AGCTG(15) AGCTG(15) 	30	AGCTG 		1	Pm_1658	GCTTTGGTTCATTCTGCCG	Pm_5967	CCCAGGAAATACTTAGCATGGC	AGCTG(15) AGCTG(15) 	30	1	AGCTG 		1	1	1	1
ILLUMINA-545855_0001:1:6:1394:1464#0/	TCTCC(15) TCTCC(15) 	30			1	Pm_2093	CGGAGCTAGGGGAAGAGAGG	Pm_3629	GTGCAGATATTGAGAAGGCAGC	TCTCC(15) TCTCC(15) 	30	1			2	1	2	1
ILLUMINA-545855_0001:1:6:1734:1169#0/	AACCCT(18) 	18			1	Pm_2362	GGAAAACCCTATTCCCAGGC	Pm_4446	AGCTTCCCATGATCCTCTGC	AACCCT(18) 	18	1			1054	447	7	12
ILLUMINA-545855_0001:1:6:1005:1716#0/	AAC(12) 	12			1	Pm_5580	AAATTTAAGTTTTGCATATCCCTGC	Pm_3169	CGCAATATGGTTCATGGGG	AAC(12) 	12	1			1	171	1	1
ILLUMINA-545855_0001:1:7:18:420#0/	TCC(12) 	12			1	Pm_3349	GTGATCTGCAAAGTGGGCG	Pm_7014	GCATGTTGAATGAATCCAGGC	TCC(12) 	12	1			1	1	1	1
ILLUMINA-545855_0001:1:6:1001:1427#0/	AAAT(16) 	16			1	Pm_0278	TCCCTTTATGATTTCCTGAATGC	Pm_1249	AAGGAATTGCTTTACCTCGCC	AAAT(16) 	16	1			1	1	1	1
ILLUMINA-545855_0001:1:6:1174:897#0/	AAAG(12) 	12			1	Pm_5302	CAATTGTTAAGGTTGGGGCG	Pm_2309	AAATATCTGCAAGAAATACCATTTGC	AAAG(12) 	12	1			1	1	1	1
ILLUMINA-545855_0001:1:7:86:995#0/	AACCCT(18) 	18			1	Pm_5801	TTTCCCATGCATTGTGCC	Pm_6905	ACCCTATTCCCAGGCAGC	AACCCT(18) 	18	1			1106	677	98	1
ILLUMINA-545855_0001:1:6:854:355#0/	AAAAAC(18) 	18			1	Pm_1215	GCTCACAGAAGTCAAAGCTCCC	Pm_2087	TCCCATCTGCATTCAATTCG	AAAAAC(18) 	18	1			1	1	1	1
ILLUMINA-545855_0001:1:6:1140:1845#0/	ATGG(12) TC(16) ATGG(12) 	40	ATGG 		1	Pm_6161	ATGGATGGATAGTGGAAGCC	Pm_6335	TGAGCTGTTATACCAGGGGC	ATGG(12) 	12	1	ATGG 		2	1	2	1
ILLUMINA-545855_0001:1:6:1221:1491#0/	ATC(12) 	12			1	Pm_0967	ACAAACGGATCCAAGCACC	Pm_3247	GACGTTTGCAATGTTTACCTGG	ATC(12) 	12	1			1	1	1	1
ILLUMINA-545855_0001:1:6:1552:923#0/	AAAT(12) 	12			1	Pm_4134	AACAGAATGCAGCTGATGGC	Pm_0458	GGTGAGCTGCTGTAGAAGGC	AAAT(12) 	12	1			1	1	1	1
ILLUMINA-545855_0001:1:6:895:1414#0/	ATCT(12) ATCT(16) ATCT(12) ATCT(16) ATCT(12) 	68			1	Pm_3487	CTGAATGGCCAGGTTAGGG	Pm_3898	TGTTATCTATCTACTCCTTCCCCTCC	ATCT(12) ATCT(16) ATCT(12) ATCT(16) 	56	1			1	1	1	1
ILLUMINA-545855_0001:1:6:1202:941#0/	AC(16) AC(16) 	32			1	Pm_1305	ATTTCTTGTCCGGGGATCG	Pm_4465	CCAAGAAAACTGCAGGGACC	AC(16) AC(16) 	32	1			1	3	1	1
ILLUMINA-545855_0001:1:6:1625:1950#0/	AACCCT(18) 	18			1	Pm_6830	ACTTATTTTGGAGCGTGGGC	Pm_1315	GCCCTGACTTCAAGGAGGC	AACCCT(18) 	18	1			464	1010	22	20
ILLUMINA-545855_0001:1:6:1407:1383#0/	AAC(18) 	18			1	Pm_0410	GTCACGAAGAGTCGGACACG	Pm_4775	CATGGAGGCCAAATTTTAATAGC	AAC(18) 	18	1			145	1	1	1
ILLUMINA-545855_0001:1:6:1684:314#0/	AAATC(15) 	15			1	Pm_6080	AAAGCTATGCTGGCCTATGACC	Pm_6026	GGCATGAGTCAAACCTAAATGG	AAATC(15) 	15	1			1	1	1	1
ILLUMINA-545855_0001:1:6:967:945#0/	AC(22) AC(28) 	50			1	Pm_2404	GCAGGAATATAAATATGTCAAATAATCCC	Pm_1202	TCTCTGAATCTTCCTGTGATTTCC	AC(22) AC(28) 	50	1			1	1	1	1
ILLUMINA-545855_0001:1:6:1306:1581#0/	AACCCT(18) 	18			1	Pm_1315	GCCCTGACTTCAAGGAGGC	Pm_3823	GACGCTTATAATCGCACCCC	AACCCT(18) 	18	1			1010	433	25	32
ILLUMINA-545855_0001:1:6:1039:522#0/	AAAT(12) AAAT(12) 	24			1	Pm_2463	AGTGTGCTCTTTGCATTTTGC	Pm_0696	TCAATAAATATTGTTGTCCTGCGG	AAAT(12) 	12	1			1	2	1	1
ILLUMINA-545855_0001:1:6:938:1598#0/	AAAT(12) AAAT(12) AAAT(12) 	36			1	Pm_4877	GGAAGCTGGAAGAAAGGAGG	Pm_4324	TGAGGCTCCTCCATCTAGGC	AAAT(12) AAAT(12) 	24	1			1	1	1	1
ILLUMINA-545855_0001:1:6:1078:1331#0/	ATC(15) ATC(15) 	30	ATC 		1	Pm_1333	TCATCACCACTAATTTCCCACC	Pm_6862	ATCGTTTCCCATCCCTAACG	ATC(15) 	15	1	ATC 		2	2	2	1
ILLUMINA-545855_0001:1:6:892:1749#0/	AAAG(16) TGCG(12) AC(12) 	40			1	Pm_5294	CTTTCTTTCCCGAGCACGC	Pm_5008	GGTGGCATCGGGTTACAGG	TGCG(12) AC(12) 	24	1			1	1	1	1
ILLUMINA-545855_0001:1:6:1664:765#0/	AAGT(12) AAGT(12) 	24			1	Pm_0440	CTGCAACAAATCTCTGCTGG	Pm_0993	TAAAGCATTAGCAGCCACCG	AAGT(12) 	12	1			1	2	1	1
ILLUMINA-545855_0001:1:6:844:455#0/	AGGG(12) AGGG(12) 	24			1	Pm_5544	AGAAGGGGTGCAGAACATGG	Pm_6279	AACAAACCATGGGCATTTCC	AGGG(12) AGGG(12) 	24	1			2	1	2	1
ILLUMINA-545855_0001:1:6:1099:1212#0/	TTCCC(30) TTCCC(20) AAAGG(35) 	85			1	Pm_3315	CAGCAACTGCTATTCAGAGGC	Pm_6077	CTTCCCTCTCTCTACCCATCC	TTCCC(30) 	30	1			1	1	1	1
ILLUMINA-545855_0001:1:6:1183:1567#0/	ATTGG(15) 	15			1	Pm_0112	CAGAGTGTGGCTTACCTTGC	Pm_1730	CTCTTGTCCCACCCACTAGC	ATTGG(15) 	15	1			1	1	1	1
ILLUMINA-545855_0001:1:6:1305:950#0/	AATC(20) AATC(16) 	36	AATC 		1	Pm_6788	CTTTCCCCAAAGCATTCAGC	Pm_3259	TCATGTTCCAAAAGGAAGAGAGG	AATC(20) AATC(16) 	36	1	AATC 		1	1	1	1
ILLUMINA-545855_0001:1:7:13:253#0/	TTCC(32) TTCC(24) AGCC(28) 	84			1	Pm_1265	AACCGCTTCCAAACTCTTGC	Pm_0710	CCCTTTCCTCTCTCTTTTCCC	TTCC(32) 	32	1			1	1	1	1
ILLUMINA-545855_0001:1:7:17:1223#0/	AC(14) 	14			1	Pm_5150	TGGTTTGTGAAAGTGAGCAGG	Pm_0425	TTATTCTTGCGAGGTGTGTCC	AC(14) 	14	1			1	1	1	1
ILLUMINA-545855_0001:1:6:824:1596#0/	AACCCT(18) 	18			1	Pm_1315	GCCCTGACTTCAAGGAGGC	Pm_5142	GACGCTGATAATCGCACCC	AACCCT(18) 	18	1			1010	39	0	1
ILLUMINA-545855_0001:1:6:1267:466#0/	AC(12) AC(12) 	24			1	Pm_1958	CCCTTGCTTGCAACTTGTCC	Pm_5046	AATGCTGGCCAACACAAGG	AC(12) AC(12) 	24	1			1	1	1	1
ILLUMINA-545855_0001:1:6:873:657#0/	TGC(15) TGC(15) 	30			1	Pm_0974	TTTTATTTCATTTGGGAGGGC	Pm_4323	TTCATGCCTTAGCTGGAAGG	TGC(15) TGC(15) 	30	1			1	1	1	1
ILLUMINA-545855_0001:1:7:30:1228#0/	AAAT(32) AAAT(36) 	68	AAAT 		1	Pm_1498	CCCATCTCACAGGGTTATTGC	Pm_0929	GCAACCAGAAGTGCACGC	AAAT(32) AAAT(36) 	68	1	AAAT 		1	1	1	1
ILLUMINA-545855_0001:1:6:1653:446#0/	TCC(12) TTC(18) 	30			1	Pm_3280	TTCCCTCCTCCACTCCCC	Pm_2159	AAATGCATTCAAACCGAGGG	TTC(18) 	18	1			1	1	1	1
ILLUMINA-545855_0001:1:6:1510:1834#0/	ATCAC(15) ATCAC(15) 	30			1	Pm_1533	GATGTGATGTGATGAAACATTTGG	Pm_4395	TTGGCATAGCACCTACAGTAATAGC	ATCAC(15) 	15	1			2	2	2	1
ILLUMINA-545855_0001:1:6:842:1850#0/	AAAT(12) 	12			1	Pm_0142	CTCTTTGAGTGAGATGGGTGG	Pm_1211	AATTTTGCAGCTTCCTTGCC	AAAT(12) 	12	1			1	1	1	1
ILLUMINA-545855_0001:1:7:186:1105#0/	AT(12) AT(12) 	24			1	Pm_4531	GGGAGAGCATCATTAAACCACC	Pm_3215	GCTCTCCCCATCTTTTAGCC	AT(12) AT(12) 	24	1			248	6	3	1
ILLUMINA-545855_0001:1:6:1066:986#0/	AAAC(12) TGGCC(15) 	27			1	Pm_2408	GTATGAGGGCAAGGCCACG	Pm_5726	TGCCAAGAAAATTGCAGGG	AAAC(12) TGGCC(15) 	27	1			1	5	1	1
ILLUMINA-545855_0001:1:6:1269:228#0/	AACCCT(18) 	18			1	Pm_6014	GATCCTCTGCACAGAAGGGG	Pm_2362	GGAAAACCCTATTCCCAGGC	AACCCT(18) 	18	1			382	1054	8	29
ILLUMINA-545855_0001:1:6:1589:1139#0/	AT(12) 	12			1	Pm_2539	CATCTACATATCGTTAAAAGATGGGG	Pm_2294	TGGTTGATTGATGCTCTCCC	AT(12) 	12	1			17	5	1	1
ILLUMINA-545855_0001:1:7:184:626#0/	ATCT(12) AAAG(12) 	24			1	Pm_2312	GCTGAAACTACTTTACACCAACACC	Pm_6253	TGGATGTGATGAAAGCAAGC	AAAG(12) 	12	1			2	1	2	1
ILLUMINA-545855_0001:1:6:1479:559#0/	AACCCT(18) 	18			1	Pm_5884	TTTCTATGCGAAGGACCACG	Pm_1315	GCCCTGACTTCAAGGAGGC	AACCCT(18) 	18	1			5	1010	1	2
ILLUMINA-545855_0001:1:6:1735:1489#0/	AAAT(28) 	28			1	Pm_3969	TTGGGATGCATGTTTTCTCC	Pm_2679	TTGCTATAAGCTTTCATGGATAGGC	AAAT(28) 	28	1			1	1	1	1
ILLUMINA-545855_0001:1:6:871:1093#0/	ATC(39) ATC(24) 	63	ATC 		1	Pm_3602	AACATCTGGCTGACTGTGCG	Pm_4180	CTCCTTGGAGCATGCAAACC	ATC(39) ATC(24) 	63	1	ATC 		19	1	1	1
ILLUMINA-545855_0001:1:7:5:542#0/	TCTG(12) TCTG(12) 	24			1	Pm_5930	TACATATACGCATACATACAGGGGC	Pm_5756	GGAATGAGGCTTCAAATGGG	TCTG(12) 	12	1			2	1	2	1
ILLUMINA-545855_0001:1:6:1635:111#0/	TCTG(12) TCTG(12) 	24			1	Pm_2301	TGAATTCGTTGAAACTTATCTGGC	Pm_6807	CCTCTACCAGAATAATCTTCATTTACAGC	TCTG(12) TCTG(12) 	24	1			1	1	1	1
ILLUMINA-545855_0001:1:6:1418:179#0/	ATCT(12) 	12			1	Pm_4845	TGAAGTTCAGGACTCCCAAGG	Pm_2656	CCTTCCAAATTTTCCAGGGC	ATCT(12) 	12	1			1	1	1	1
ILLUMINA-545855_0001:1:6:1572:660#0/	AC(12) 	12			1	Pm_5481	TGATAGCATAGGTCTGTATAATCACTGC	Pm_1499	GCTGCCCACCTTCAATATCC	AC(12) 	12	1			1	1	1	1
ILLUMINA-545855_0001:1:6:1283:398#0/	AT(12) AT(12) 	24			1	Pm_4176	TTGGGAGAGGATCAATAAGCC	Pm_3124	TGCTCTCCCCATCTTTAACC	AT(12) AT(12) 	24	1			1	509	1	1
ILLUMINA-545855_0001:1:7:189:1225#0/	AGCC(12) TGGCC(20) 	32			1	Pm_5474	GCTGCAAGGAAGCCAGCC	Pm_2199	TCCTTTTGAAGCCTGTTGCG	AGCC(12) TGGCC(20) 	32	1			1	1	1	1
ILLUMINA-545855_0001:1:6:1455:1144#0/	AC(12) 	12			1	Pm_0614	ACCAAGGTTGGAATTGGACG	Pm_4433	CAAATATTCCTCTATGGCTGATGC	AC(12) 	12	1			1	1	1	1
ILLUMINA-545855_0001:1:6:983:20#0/	AGT(12) TGC(15) 	27			1	Pm_3944	TTGTGAAGCAAAAGAAAGAAATCG	Pm_1565	AGCAGAATACATTGTTGTGGTGG	AGT(12) TGC(15) 	27	1			1	1	1	1
ILLUMINA-545855_0001:1:7:108:1841#0/	AACCCT(18) AACCCT(18) 	36			1	Pm_2362	GGAAAACCCTATTCCCAGGC	Pm_2134	AGTGTAGCTTCCCGTGGTCC	AACCCT(18) AACCCT(18) 	36	1			1054	1	0	1
ILLUMINA-545855_0001:1:6:971:1174#0/	AACCCT(18) 	18			1	Pm_2362	GGAAAACCCTATTCCCAGGC	Pm_6186	AGCTTCCCATGTTCCTCTGC	AACCCT(18) 	18	1			1054	14	3	2
ILLUMINA-545855_0001:1:6:847:508#0/	AAAT(12) AAAT(12) 	24			1	Pm_1749	AACACTGACTCGAAGGCACC	Pm_4388	CCGGTTCTTAGTGTGTTGCG	AAAT(12) AAAT(12) 	24	1			1	2	1	1
ILLUMINA-545855_0001:1:7:185:1796#0/	AAAT(12) 	12			1	Pm_4987	GGTTGTTAGCCACCCAGG	Pm_6896	AATATACTTGTGTTATGCTTTTAGGTAGC	AAAT(12) 	12	1			1	1	1	1
ILLUMINA-545855_0001:1:6:1482:448#0/	AAAGG(15) AAAGG(15) 	30			1	Pm_3999	TCAGTGATGAAACAGAGGAACC	Pm_5249	TGGGAGTATGTTTGATTTCTTGC	AAAGG(15) AAAGG(15) 	30	1			1	1	1	1
ILLUMINA-545855_0001:1:6:1202:2007#0/	AACCCT(18) AACCCT(18) 	36			1	Pm_3812	CACAATGCATGGGAAAACCC	Pm_6014	GATCCTCTGCACAGAAGGGG	AACCCT(18) AACCCT(18) 	36	1			1032	382	7	4
ILLUMINA-545855_0001:1:6:942:1298#0/	TGC(12) TGC(12) 	24			1	Pm_5509	GTGTGACTTTAGGGAGGCCC	Pm_1479	GCTTCTGAATTGATGGTGGC	TGC(12) TGC(12) 	24	1			1	2	1	1
ILLUMINA-545855_0001:1:6:1391:951#0/	AAAT(12) 	12			1	Pm_6591	CCCAATGCTGTATCCAAAATACC	Pm_1747	AGAGTTACTTGTGTGTGATGGGC	AAAT(12) 	12	1			1	1	1	1
ILLUMINA-545855_0001:1:6:1565:868#0/	ATC(30) ATC(36) 	66	ATC 		1	Pm_4073	CTGGTGTTGGCTTTCATTCG	Pm_6890	GCTGACTGTGCAACCAACC	ATC(30) ATC(36) 	66	1	ATC 		1	13	1	1
ILLUMINA-545855_0001:1:6:926:101#0/	TGC(18) 	18			1	Pm_0789	ATTGATGCCCTATTGCAGCC	Pm_3489	AGTGCACACATTCACCCAGG	TGC(18) 	18	1			1	1	1	1
ILLUMINA-545855_0001:1:6:1305:1213#0/	TGCC(12) 	12			1	Pm_0453	CTGGGTAGGTGCTGTGGAGG	Pm_5390	TTGCTGTTTGTGACCTTCCC	TGCC(12) 	12	1			1	1	1	1
ILLUMINA-545855_0001:1:6:1553:931#0/	TCC(12) 	12			1	Pm_4312	CGGCAAACATATCTAATACTCCTTCC	Pm_0392	TCTGTGGAGAAGGCTGTTGC	TCC(12) 	12	1			1	1	1	1
ILLUMINA-545855_0001:1:6:1353:1729#0/	AAAT(12) 	12			1	Pm_6826	AAATCCCCAATATACTCCTATATGCC	Pm_4757	CAAAGAGCAACTCTGGGCG	AAAT(12) 	12	1			1	1	1	1
ILLUMINA-545855_0001:1:6:1690:1684#0/	AAAT(16) 	16			1	Pm_6756	GTCACTGGTTCAAGATGGGC	Pm_3780	TTCTTTTCAATTATCATGGTCCTAGC	AAAT(16) 	16	1			1	1	1	1
ILLUMINA-545855_0001:1:7:132:745#0/	AAATT(15) 	15			1	Pm_1917	AACGAAGCAAGTCCAGGGC	Pm_4827	AAGCTGTGGTTGATGGAGGC	AAATT(15) 	15	1			1	1	1	1
ILLUMINA-545855_0001:1:6:1540:186#0/	AAC(15) AAC(15) 	30			1	Pm_3073	CATAGAATACCGAAGGCTGTTGG	Pm_0410	GTCACGAAGAGTCGGACACG	AAC(15) AAC(15) 	30	1			1	145	1	1
ILLUMINA-545855_0001:1:7:78:1163#0/	AAAT(32) 	32			1	Pm_3251	TTATGGGCTGGTGTCCTATGC	Pm_2859	ATTTTGGCTTGTGGAAAAGGG	AAAT(32) 	32	1			1	1	1	1
ILLUMINA-545855_0001:1:6:1061:158#0/	ATC(51) ATC(18) 	69	ATC 		1	Pm_0849	TGATGATTTAAATTTGTATGCTGCC	Pm_2322	GGGAGTTGTTGAAAGTCAGGC	ATC(18) 	18	1	ATC 		2	1	2	1
ILLUMINA-545855_0001:1:6:1517:1291#0/	TC(14) TC(14) 	28			1	Pm_4550	TTCTCTAACTGAATGCTTCTTCCC	Pm_5196	TAACGGATAAGATGGGCAGC	TC(14) TC(14) 	28	1			1	1	1	1
ILLUMINA-545855_0001:1:6:1397:997#0/	AACAG(25) 	25			1	Pm_6801	TTTTCTTCTTTCCAACCCAACC	Pm_4282	GTCACATCCAATTTGGTCCC	AACAG(25) 	25	1			1	1	1	1
ILLUMINA-545855_0001:1:6:1048:1471#0/	AATC(20) 	20			1	Pm_5763	TCAGTTACGGTGGTGATGGG	Pm_5838	GAACATGGGCTTGGAATGC	AATC(20) 	20	1			3	1	1	1
ILLUMINA-545855_0001:1:6:1262:1134#0/	TGGG(12) 	12			1	Pm_4504	TAGCTCTGGGAAGGTACCGC	Pm_2308	TCCCCATCCCAGGTCTATCC	TGGG(12) 	12	1			1	1	1	1
ILLUMINA-545855_0001:1:6:1189:697#0/	AAAC(12) 	12			1	Pm_6311	AGTTGACCATTTGGAGCAGC	Pm_2551	GGAGATGGCAATAAAACTTTGG	AAAC(12) 	12	1			1	1	1	1
ILLUMINA-545855_0001:1:6:1422:1299#0/	AAAT(12) AAAT(12) 	24			1	Pm_0997	GTACACCTCCCTGAATTGCG	Pm_4979	TGAAATAAGCAATCGTGGGG	AAAT(12) AAAT(12) 	24	1			1	1	1	1
ILLUMINA-545855_0001:1:6:1331:303#0/	AAAAAT(18) 	18			1	Pm_5060	TGTGGGATTAGGGTTCCACC	Pm_2460	CCCATCCTAAATCTGCCAGC	AAAAAT(18) 	18	1			1	1	1	1
ILLUMINA-545855_0001:1:7:180:427#0/	TGGG(12) AATG(12) 	24			1	Pm_6916	AGTTCCCTTCCAGCCAGAGG	Pm_4207	TGAGGTGAAGCTGGTATCGC	TGGG(12) 	12	1			1	1	1	1
ILLUMINA-545855_0001:1:6:975:1568#0/	AAAG(12) AAAG(12) 	24			1	Pm_5885	TGTCCTTACCACAGTGATGCC	Pm_5887	TGCTTCTTACATAACCTTGTGCG	AAAG(12) AAAG(12) 	24	1			1	1	1	1
ILLUMINA-545855_0001:1:6:1693:70#0/	TCC(12) 	12			1	Pm_3210	ATTTTGAGTGAAGGCAGGGG	Pm_3009	TTGCTATTTGAATCTGAAAAGTGG	TCC(12) 	12	1			1	1	1	1
ILLUMINA-545855_0001:1:6:1647:1163#0/	AT(12) AT(12) 	24			1	Pm_5518	GGAGAGCATCATCAAACCACC	Pm_5227	TGCTCTCCCAATCATTTCACC	AT(12) AT(12) 	24	1			1180	26	12	1
ILLUMINA-545855_0001:1:6:950:80#0/	AACCCT(18) 	18			1	Pm_4446	AGCTTCCCATGATCCTCTGC	Pm_2362	GGAAAACCCTATTCCCAGGC	AACCCT(18) 	18	1			447	1054	7	12
ILLUMINA-545855_0001:1:6:1776:1667#0/	AC(14) 	14			1	Pm_4717	TTTATGGAAGGTACAAAATCACAGC	Pm_5095	GGCATTGGAGTGTATGTGGC	AC(14) 	14	1			1	1	1	1
ILLUMINA-545855_0001:1:7:146:166#0/	AATG(16) 	16			1	Pm_1267	AGGAACTCTCAAGAAGCATTAGG	Pm_5110	AACTTCAGTACCAATGCAGATAGG	AATG(16) 	16	1			1	2	1	1
ILLUMINA-545855_0001:1:6:1468:422#0/	TGCC(12) TGCC(12) 	24			1	Pm_4141	TCCCAGTAGGGTCACTCAAGG	Pm_5479	TGCCTGCAACATCTTCCTACC	TGCC(12) TGCC(12) 	24	1			1	2	1	1
ILLUMINA-545855_0001:1:6:1188:1544#0/	TTC(12) 	12			1	Pm_4559	CAAAACAAACCAATGTCGGC	Pm_1294	GACTGAAGCCGTTCAGGAGC	TTC(12) 	12	1			1	1	1	1
ILLUMINA-545855_0001:1:6:830:1354#0/	AC(12) AC(12) 	24			1	Pm_1547	CCAATGTTCCTCCAACTCAGC	Pm_6352	CCCTATGGTGCTATGGTGCC	AC(12) AC(12) 	24	1			1	1	1	1
ILLUMINA-545855_0001:1:6:1347:1927#0/	AATT(12) 	12			1	Pm_0313	GTGCTGTGGCTTCTCTTGCC	Pm_4366	AAGCCTGAACATTGGCATCC	AATT(12) 	12	1			1	1	1	1
ILLUMINA-545855_0001:1:6:1299:1798#0/	AT(12) AT(12) 	24			1	Pm_2149	GGGTAGAGCATCATTAAACCACC	Pm_0578	TGCTCTCCCCATCTTTTAACC	AT(12) AT(12) 	24	1			20	226	1	2
ILLUMINA-545855_0001:1:6:860:1270#0/	AAAC(12) 	12			1	Pm_5571	TTGTCTTGGGAAACCTGATAGC	Pm_0368	TCAAAACGTGTCAAGGAAGG	AAAC(12) 	12	1			1	1	1	1
ILLUMINA-545855_0001:1:6:909:295#0/	AAC(12) 	12			1	Pm_1092	TCATCAGGGAGACGACAACC	Pm_2278	CACAGCTCTGCAAGAGGGC	AAC(12) 	12	1			1	1	1	1
ILLUMINA-545855_0001:1:6:1009:1411#0/	AAAAAT(18) 	18			1	Pm_5549	CCCACACATAACCCTTTGGC	Pm_0438	TCCCAGGCTTCTGGTAGAGG	AAAAAT(18) 	18	1			1	2	1	1
ILLUMINA-545855_0001:1:6:842:990#0/	AACCCT(18) 	18			1	Pm_2212	GGGTGCCATTATAAGCGTCC	Pm_6830	ACTTATTTTGGAGCGTGGGC	AACCCT(18) 	18	1			52	464	4	8
ILLUMINA-545855_0001:1:6:1108:499#0/	TCC(12) 	12			1	Pm_6148	AAGAGAGGGGAGGTGACGC	Pm_1840	CCCATCTCTGCCCTTTTGG	TCC(12) 	12	1			1	20	1	1
ILLUMINA-545855_0001:1:6:1260:99#0/	ATAC(12) ATAC(36) 	48			1	Pm_3499	CCATACCTAGACTTGCTCAGCC	Pm_4391	TGGGATTTAGCAACCACAGG	ATAC(12) ATAC(36) 	48	1			1	1	1	1
ILLUMINA-545855_0001:1:6:1530:1924#0/	AC(14) 	14			1	Pm_2255	ACACTGGGGCACGAGAGG	Pm_0433	CAGCCTAGTTGGGAAGGACG	AC(14) 	14	1			4	5	1	1
ILLUMINA-545855_0001:1:6:1040:112#0/	AAAT(12) AAAT(12) 	24			1	Pm_5292	CTTTGTGAGAGATGGGTGGC	Pm_1798	TCTTTTGTAGATCCTTTATTTTGTAGATCC	AAAT(12) AAAT(12) 	24	1			2	1	2	1
ILLUMINA-545855_0001:1:6:968:329#0/	AAAT(16) 	16			1	Pm_1401	AATGATTGTTGTGAGCCACCC	Pm_1496	CAGAGGATGACCTGTGCTGG	AAAT(16) 	16	1			1	1	1	1
ILLUMINA-545855_0001:1:6:1474:1393#0/	TTCCC(20) TTCCC(25) 	45			1	Pm_3677	CATGACAACTATGCAACCCC	Pm_1052	TTTGTACATCCTTCCCTTCCC	TTCCC(20) TTCCC(25) 	45	1			1	1	1	1
ILLUMINA-545855_0001:1:6:1152:1035#0/	AAC(12) 	12			1	Pm_2070	TTCTGGCCATTGTAGCATCC	Pm_1340	GATGTCATGTGACTGCACCG	AAC(12) 	12	1			1	1	1	1
ILLUMINA-545855_0001:1:6:1767:1935#0/	TTC(12) 	12			1	Pm_2464	TCCCATCAGGTTGGAGAAGG	Pm_4255	ACTAATTGGAGCGGGGAAGG	TTC(12) 	12	1			1	1	1	1
ILLUMINA-545855_0001:1:6:1189:1174#0/	AC(14) 	14			1	Pm_5141	GACCTACTAATAATGTCACACTTTTGC	Pm_0854	AAATTTTGTCTGTGAAGTTGGG	AC(14) 	14	1			1	1	1	1
ILLUMINA-545855_0001:1:6:1397:42#0/	AAGT(12) AAGT(12) 	24			1	Pm_2830	CCACAATTGGACAGATTCCC	Pm_5868	TTCCTACATGGAACAAAAGTTGG	AAGT(12) AAGT(12) 	24	1			1	1	1	1
ILLUMINA-545855_0001:1:6:1662:1059#0/	AATC(28) AATC(28) 	56			1	Pm_1905	AGAGTCACTTGTAGTGAGATGGGC	Pm_4401	TGCCTTTTGAAATCCATACTTGC	AATC(28) AATC(28) 	56	1			1	1	1	1
ILLUMINA-545855_0001:1:6:1117:592#0/	TC(14) TC(14) 	28			1	Pm_5333	TTGTGTCCTTGTGATCCACC	Pm_6611	AAAAGACTTCTATGGCCACCC	TC(14) 	14	1			1	2	1	1
ILLUMINA-545855_0001:1:6:1151:942#0/	AACCCT(18) AACCCT(18) 	36			1	Pm_2362	GGAAAACCCTATTCCCAGGC	Pm_1315	GCCCTGACTTCAAGGAGGC	AACCCT(18) AACCCT(18) 	36	1			1054	1010	27	10
ILLUMINA-545855_0001:1:6:1102:984#0/	ATC(18) ATC(12) 	30			1	Pm_7020	AAATACCTGGGCATCCTCCC	Pm_2665	CAAGGTAGTGCCTCACTGGG	ATC(18) ATC(12) 	30	1			1	5	1	1
ILLUMINA-545855_0001:1:6:1317:1259#0/	AATT(12) 	12			1	Pm_7008	TGGCCAGCACTAACTCAAGC	Pm_6020	CCAAAAGAGGACTTGTTCAAAGC	AATT(12) 	12	1			1	1	1	1
ILLUMINA-545855_0001:1:6:1578:1120#0/	ATCT(48) ATCT(76) 	124			1	Pm_2334	TGGTGACAATAGGAGGCAGG	Pm_5219	TCTATCAAGGCAGTGAACACACC	ATCT(48) 	48	1			1	2	1	1
ILLUMINA-545855_0001:1:6:1164:446#0/	TTC(102) TTC(57) 	159	TTC 		1	Pm_4580	AAGAAGAAGAAGAAAACACTGCC	Pm_3555	TCAGGAATTCAAAACATTTCCC	TTC(57) 	57	1	TTC 		2	1	2	1
ILLUMINA-545855_0001:1:7:106:505#0/	CCCG(12) 	12			1	Pm_6250	AGTCGTCAGCACTCTTGAGAAGG	Pm_5924	CCCAAGGGTCTGCTTCTAGC	CCCG(12) 	12	1			1	1	1	1
ILLUMINA-545855_0001:1:7:117:1579#0/	ATT(21) AAC(33) 	54			1	Pm_4588	TGCCTTTTGCAATTGACTGG	Pm_3507	CCAAAGTCTTGGGTTCATGG	ATT(21) AAC(33) 	54	1			3	1	1	1
ILLUMINA-545855_0001:1:6:1103:296#0/	AGGG(16) 	16			1	Pm_4738	TGTGGATTAGTTTATTTATTGTGGATGC	Pm_5806	CCCAAAAGTTACAAACCTACCTGC	AGGG(16) 	16	1			1	1	1	1
ILLUMINA-545855_0001:1:6:1004:1503#0/	AAAT(36) AGCT(12) AGCT(12) 	60			1	Pm_2250	TGTAAAAGTGAGATGGGCAGC	Pm_2724	GCAGTCCTGCAAATAACCTGG	AAAT(36) AGCT(12) AGCT(12) 	60	1			1	2	1	1
ILLUMINA-545855_0001:1:6:959:788#0/	AAAT(12) 	12			1	Pm_2340	CAAAGAGTTCTGCTGGAAGCC	Pm_1825	TGAAGAACAGCCAAAAGACAGC	AAAT(12) 	12	1			1	1	1	1
ILLUMINA-545855_0001:1:6:908:2016#0/	AAAAAG(18) TTC(12) AAAGC(15) AAAAAG(18) 	63			1	Pm_0830	TCTCCTTTTGCTTTGCTTTGC	Pm_6621	CCAGTAAAGAAACTTTTCAGGCG	AAAAAG(18) TTC(12) AAAGC(15) AAAAAG(18) 	63	1			1	1	1	1
ILLUMINA-545855_0001:1:6:1348:432#0/	AC(12) 	12			1	Pm_4166	TGCCTTATAACCCCTGGAGC	Pm_3527	TCAGGAAGCATCTAGGAGGAGG	AC(12) 	12	1			1	1	1	1
ILLUMINA-545855_0001:1:6:1299:246#0/	AC(14) AC(14) 	28			1	Pm_5478	GCAACATGCATTTAGCCCC	Pm_4353	ACCGTTCTATGTAGACAAACATGC	AC(14) AC(14) 	28	1			1	1	1	1
ILLUMINA-545855_0001:1:6:1607:970#0/	ATT(12) AC(12) ATT(12) 	36			1	Pm_0066	TTCTAGTCCTTTTGGCAAGGC	Pm_1042	AAACAACTGCCCAGACTCGC	ATT(12) AC(12) ATT(12) 	36	1			1	1	1	1
ILLUMINA-545855_0001:1:6:926:1150#0/	AACCCT(18) AACCCT(18) 	36			1	Pm_3812	CACAATGCATGGGAAAACCC	Pm_2029	GACACCTTCCTGGGAATAGGG	AACCCT(18) 	18	1			1032	6	6	1
ILLUMINA-545855_0001:1:6:1476:877#0/	AT(12) AT(12) 	24			1	Pm_1262	GGGGAGAGCATCAATAAACC	Pm_1911	TCCTCTCCCCATCTTTTAACC	AT(12) 	12	1			255	31	6	2
ILLUMINA-545855_0001:1:6:1525:878#0/	ATAC(20) ATAC(48) 	68	ATAC 		1	Pm_5125	CTTTGTTCCCACTTGGCTCC	Pm_3618	GAAGCTTATATGCTGGTCTTCCC	ATAC(20) ATAC(48) 	68	1	ATAC 		1	1	1	1
ILLUMINA-545855_0001:1:6:1430:1578#0/	TGC(15) TGC(15) 	30			1	Pm_1200	CTTCAGTCTGCCATGCTCCC	Pm_4028	GGATGGTTAAAGGGTGCTGC	TGC(15) TGC(15) 	30	1			1	2	1	1
ILLUMINA-545855_0001:1:6:1711:1972#0/	TTCC(96) TTCC(12) 	108	TTCC 		1	Pm_0514	GAAGGAAGGTTGATTTCTGATGC	Pm_4347	AGCTTCCCCATTGACTTTGC	TTCC(12) 	12	1	TTCC 		1	17	1	1
ILLUMINA-545855_0001:1:6:1446:889#0/	AT(12) 	12			1	Pm_1384	ATGGCTAAAAGATAGGGAGAGC	Pm_6281	CATATATAGATGGTGGTTTATTGATGG	AT(12) 	12	1			38	47	1	1
ILLUMINA-545855_0001:1:6:980:1212#0/	AAAAAC(18) AAAAAC(18) 	36	AAAAAC 		1	Pm_2260	TGAAAGGTCTGGGAGAACCG	Pm_0086	GAACTTCTGGAAGAACATGTGGC	AAAAAC(18) AAAAAC(18) 	36	1	AAAAAC 		1	1	1	1
ILLUMINA-545855_0001:1:6:1144:2#0/	AAC(12) AAC(12) 	24			1	Pm_4650	TCACACACAAATGAATGACTATGG	Pm_3821	CGTCCTTCTTTGTTCAATGG	AAC(12) AAC(12) 	24	1			1	1	1	1
ILLUMINA-545855_0001:1:6:1172:940#0/	AACCCT(18) 	18			1	Pm_1587	GGCCGTGACTTCAAGGAGG	Pm_1373	CTATGCAAAGGAACACGGGC	AACCCT(18) 	18	1			16	15	2	2
ILLUMINA-545855_0001:1:6:1522:1236#0/	AACCCT(18) 	18			1	Pm_4918	TGACAACCCTATTCCCAGGC	Pm_2225	AGCTTCCCGTGTTCCTTTGC	AACCCT(18) 	18	1			1	180	1	1
ILLUMINA-545855_0001:1:6:1548:1443#0/	AATG(12) 	12			1	Pm_6860	GGGAATTGATTAGGACAGCAGC	Pm_5234	CCTACAGAAACATTATAGGGTACTTAAACC	AATG(12) 	12	1			1	1	1	1
ILLUMINA-545855_0001:1:6:1368:1344#0/	ATAC(44) ATAC(16) 	60	ATAC 		1	Pm_6293	GGTGATGGATCAATGTGTTCTTAGG	Pm_1258	GGTAAGAGCCATCAAACACTGC	ATAC(16) 	16	1	ATAC 		2	1	2	1
ILLUMINA-545855_0001:1:6:1334:1389#0/	AATG(48) AATG(56) 	104	AATG AATG 	AATG	1	Pm_5834	CGTTGTTGCTGTTAGCTGGC	Pm_7047	TGGTAGCATGGTTCATTCAGC	AATG(48) AATG(56) 	104	1	AATG AATG 	AATG	1	1	1	1
ILLUMINA-545855_0001:1:6:987:1288#0/	AACCCT(18) AACCCT(18) 	36	AACCCT 		1	Pm_2362	GGAAAACCCTATTCCCAGGC	Pm_4847	CGATTATAAGCGTCCGTTTGG	AACCCT(18) AACCCT(18) 	36	1	AACCCT 		1054	11	3	2
ILLUMINA-545855_0001:1:6:957:406#0/	AACCCT(18) 	18			1	Pm_1315	GCCCTGACTTCAAGGAGGC	Pm_2853	CATCCAACAGGATGCTTATATTCG	AACCCT(18) 	18	1			1010	2	0	1
ILLUMINA-545855_0001:1:6:1195:500#0/	AAAT(16) AAAT(12) 	28	AAAT 		1	Pm_6561	TTGCAGGAACTGAAAATACTGTGG	Pm_0358	TCATATACACTATGTGAGATGAGTGATGG	AAAT(16) AAAT(12) 	28	1	AAAT 		1	1	1	1
ILLUMINA-545855_0001:1:6:968:1448#0/	AAC(12) 	12			1	Pm_2727	GGATAAGATGAAGGGTAACTTTCGG	Pm_2757	AGACCAATTGCAGATGGCG	AAC(12) 	12	1			1	1	1	1
ILLUMINA-545855_0001:1:6:1195:646#0/	ATGG(52) ATGG(52) 	104			1	Pm_4428	CCATGTGAACATGTGAAAGCC	Pm_5620	GTGACATGCAGGTGTGTTCC	ATGG(52) ATGG(52) 	104	1			1	1	1	1
ILLUMINA-545855_0001:1:7:82:1565#0/	AACCCT(18) 	18			1	Pm_6318	TTCTATGCAAAGGACCACGG	Pm_1315	GCCCTGACTTCAAGGAGGC	AACCCT(18) 	18	1			408	1010	4	35
ILLUMINA-545855_0001:1:6:1391:372#0/	AGGG(12) 	12			1	Pm_5880	AAGGGGCTACTCACCTTCAGC	Pm_6882	AGGAGAAGGACGGTGTTTGG	AGGG(12) 	12	1			1	1	1	1
ILLUMINA-545855_0001:1:6:1142:181#0/	ACTG(12) 	12			1	Pm_2612	GGGTTTGAGCAACGTAATAGGC	Pm_0737	TATGTGGCTCTCACAGCAGG	ACTG(12) 	12	1			1	1	1	1
ILLUMINA-545855_0001:1:7:36:410#0/	CCCG(12) 	12			1	Pm_2670	GGGGTTGTTTTCCACAAAGC	Pm_6792	AAGTACCAACGTTAGACGCGG	CCCG(12) 	12	1			1	1	1	1
ILLUMINA-545855_0001:1:7:76:917#0/	TTC(12) TTC(12) 	24			1	Pm_0279	CACAGGTTGCTAAGTCTGGGC	Pm_0439	CCTGATTTCCAGCTTGGTCC	TTC(12) TTC(12) 	24	1			1	1	1	1
ILLUMINA-545855_0001:1:6:985:1188#0/	TC(22) TC(30) 	52	TC 		1	Pm_2586	GGAATTAATACTGATTCAAAGGCG	Pm_5919	TGGGTTTCCTACACATTTGGG	TC(22) TC(30) 	52	1	TC 		1	1	1	1
ILLUMINA-545855_0001:1:6:944:793#0/	TCTG(16) TCTG(16) 	32			1	Pm_4307	CAAACTGCTGCTCCCTGTCC	Pm_3537	CTTGTCAGCAGCCCAAACC	TCTG(16) TCTG(16) 	32	1			2	1	2	1
ILLUMINA-545855_0001:1:7:70:201#0/	TC(12) 	12			1	Pm_2878	TAGCAGCTGGGTTGGGGC	Pm_3395	CAACATCCGTAACTGGGTCTCC	TC(12) 	12	1			1	1	1	1
ILLUMINA-545855_0001:1:6:1668:1769#0/	TCTG(12) 	12			1	Pm_2224	TGTAAGGACTGTAACAGACACTATGTAGG	Pm_3993	GATGCTCATTGTTTCCCAGC	TCTG(12) 	12	1			1	1	1	1
ILLUMINA-545855_0001:1:7:29:1736#0/	AAAT(12) 	12			1	Pm_2398	TCTCATGCTTCAGAAAGGTGG	Pm_5286	CACTTCCTCATGAGATGGGC	AAAT(12) 	12	1			1	2	1	1
ILLUMINA-545855_0001:1:6:1094:1591#0/	ATC(33) ATC(15) 	48	ATC 		1	Pm_5340	TCAACATCTGGCTGACTCTCG	Pm_6679	TGCTTTGCCTTGTCATGTGG	ATC(33) ATC(15) 	48	1	ATC 		1	1	1	1
ILLUMINA-545855_0001:1:6:1434:1797#0/	AACCCT(18) 	18			1	Pm_6318	TTCTATGCAAAGGACCACGG	Pm_1315	GCCCTGACTTCAAGGAGGC	AACCCT(18) 	18	1			408	1010	4	35
ILLUMINA-545855_0001:1:6:1498:195#0/	AAAG(12) AAAG(12) 	24			1	Pm_1723	TTGTGTGGAGGAAACACAACG	Pm_1575	TGGAAAAGAAAACCCTTTAGTTCC	AAAG(12) AAAG(12) 	24	1			1	1	1	1
ILLUMINA-545855_0001:1:6:857:414#0/	TC(16) 	16			1	Pm_3091	TGAATTTGGGAAAAGTGCTACC	Pm_0840	GCCCAACTGTAGTGAGTTGCC	TC(16) 	16	1			1	1	1	1
ILLUMINA-545855_0001:1:7:80:1339#0/	AAAT(12) AAAT(12) 	24			1	Pm_2961	AGCCCAGTTACCTCACAGTGG	Pm_4961	GCCTTTCCATCAGAAACTCAAGG	AAAT(12) 	12	1			1	2	1	1
ILLUMINA-545855_0001:1:6:1197:372#0/	AAAT(16) AAAT(16) 	32			1	Pm_5577	GACCATACCAATCCTAGCCTGC	Pm_4477	TGAAATCTCCTGCACAAGCG	AAAT(16) AAAT(16) 	32	1			1	1	1	1
ILLUMINA-545855_0001:1:6:1394:1191#0/	AT(12) AT(12) 	24			1	Pm_2883	TGGTTAAAGATGGGGAGAACG	Pm_3636	AAATATATATGGTGGTTTGATGATGC	AT(12) 	12	1			16	3	1	1
ILLUMINA-545855_0001:1:6:1666:1962#0/	AC(32) AC(32) 	64			1	Pm_4674	GAAAACTGCAGGGACTTGGG	Pm_0280	AGCATGAAGGCAGGTAAGAGG	AC(32) AC(32) 	64	1			1	1	1	1
ILLUMINA-545855_0001:1:6:1223:766#0/	AT(12) 	12			1	Pm_5188	GGGTAGACCATCAATAAACCACG	Pm_5631	GCTCTCCCCATCTTTCAACC	AT(12) 	12	1			1	110	1	1
ILLUMINA-545855_0001:1:7:142:1200#0/	AT(12) AT(12) AT(12) 	36			1	Pm_3127	TCATTTACATATGGTTAAAAGGTGAGG	Pm_1207	TGGTTTATTGATGCTCTCCCG	AT(12) AT(12) 	24	1			1	7	1	1
ILLUMINA-545855_0001:1:6:1666:140#0/	AAC(18) AAC(18) 	36			1	Pm_3169	CGCAATATGGTTCATGGGG	Pm_5861	TACAGGCATTGGACCTGTGG	AAC(18) AAC(18) 	36	1			171	1	1	1
ILLUMINA-545855_0001:1:6:1574:1776#0/	AC(16) AC(16) 	32			1	Pm_0421	ACAGAAAGCTACAGAAAGAATGGG	Pm_0409	TGTATATATCGAGAGAGCGGCG	AC(16) 	16	1			1	1	1	1
ILLUMINA-545855_0001:1:6:1169:981#0/	AAAAC(15) AAAAC(15) 	30			1	Pm_0829	TTCTAACAGCCCTTCTGTGATCC	Pm_2860	CATTCTATAAAACCAGCAGGAGGC	AAAAC(15) AAAAC(15) 	30	1			1	1	1	1
ILLUMINA-545855_0001:1:6:1106:1448#0/	ATTTT(15) ATTTT(15) 	30			1	Pm_1535	CTCCTTTGGCTCACAAATCC	Pm_6238	AAAAGCCTAGAAAAGAGTTGCG	ATTTT(15) 	15	1			2	2	2	1
ILLUMINA-545855_0001:1:6:1365:1895#0/	TGC(27) TGC(21) 	48	TGC TGC 	TGC	1	Pm_3354	CAATGGTGATTTTCCAGGGC	Pm_5139	GAGCTGAGCCTGATGTCCG	TGC(27) TGC(21) 	48	1	TGC TGC 	TGC	1	1	1	1
ILLUMINA-545855_0001:1:6:1623:550#0/	AGCC(16) 	16			1	Pm_5591	AGGTTCATTTCAGGGAAGGGC	Pm_0759	CACTAACTCATCCCTGAGCAAGC	AGCC(16) 	16	1			1	1	1	1
ILLUMINA-545855_0001:1:6:1659:1104#0/	AC(14) TC(18) 	32			1	Pm_4866	GGCTACTAAGATCTGCTCCCC	Pm_0627	CGCTCTCAGTGTTCTTTGCC	AC(14) TC(18) 	32	1			1	1	1	1
ILLUMINA-545855_0001:1:6:1065:39#0/	AGGG(12) 	12			1	Pm_5787	ATCCCTGGTTGAAGCGAAGG	Pm_0622	ACGAGGCCTACCAAGCTGC	AGGG(12) 	12	1			1	1	1	1
ILLUMINA-545855_0001:1:6:1087:1593#0/	AT(12) 	12			1	Pm_2481	TGATTAACGATGGGGTGAGC	Pm_5709	GCATATATAGATGTTGGTTTAATGATGC	AT(12) 	12	1			4	2	1	1
ILLUMINA-545855_0001:1:7:3:944#0/	AAAC(12) AAAC(12) 	24			1	Pm_6568	TCCCAAAACTGAAACTGTGC	Pm_5076	TCCTTAATGCCTGTGTTCTTCC	AAAC(12) AAAC(12) 	24	1			1	1	1	1
ILLUMINA-545855_0001:1:6:1261:1546#0/	TCCG(16) TCCG(12) TCCG(12) TCCG(12) 	52			1	Pm_1175	GGACGGACGAACAGATAGGC	Pm_3651	CATCCGTCCGTGTGTCTGC	TCCG(12) 	12	1			1	2	1	1
ILLUMINA-545855_0001:1:6:1453:1863#0/	TCTG(12) TCTG(12) 	24	TCTG 		1	Pm_6710	TGGGATCGCACTAATAAACGG	Pm_1601	GCAATGCTCTAATAGTTGAAGGGG	TCTG(12) TCTG(12) 	24	1	TCTG 		1	1	1	1
ILLUMINA-545855_0001:1:6:1160:490#0/	ATAC(12) 	12			1	Pm_2678	AACTTTGCCATCTTCTGCTGG	Pm_5789	AAATAGGGAGCTATTTATCTGCTATCC	ATAC(12) 	12	1			1	1	1	1
ILLUMINA-545855_0001:1:7:60:1721#0/	AAC(12) AAC(12) 	24			1	Pm_4739	AATGCACTTTGGTCACTGGG	Pm_1170	GATTGGCCTTTCTATGGAGCC	AAC(12) AAC(12) 	24	1			1	1	1	1
ILLUMINA-545855_0001:1:7:177:1486#0/	AAAAAT(18) 	18			1	Pm_0879	ACACTAACTACAATGAGGCCAGC	Pm_2457	TCAAAGTCCTTTCAGGATGCC	AAAAAT(18) 	18	1			1	1	1	1
ILLUMINA-545855_0001:1:6:1187:817#0/	AATC(12) 	12			1	Pm_2784	AAAGTTCTGCTGGCACCTCG	Pm_5158	TGGAGGAAATCTACCTGTGTGG	AATC(12) 	12	1			1	1	1	1
ILLUMINA-545855_0001:1:6:1701:761#0/	AC(16) 	16			1	Pm_4093	TGCACCAAACAGGAAATTGG	Pm_4589	TGGAGGCATGGACAGTTAGC	AC(16) 	16	1			1	1	1	1
ILLUMINA-545855_0001:1:6:1749:234#0/	AACCCT(18) 	18			1	Pm_2225	AGCTTCCCGTGTTCCTTTGC	Pm_2362	GGAAAACCCTATTCCCAGGC	AACCCT(18) 	18	1			180	1054	2	14
ILLUMINA-545855_0001:1:7:162:1475#0/	AC(16) AC(16) 	32			1	Pm_3955	GAATGAGCAGGCCCTCCC	Pm_2043	GTGGCAATTACAGCGTGTGC	AC(16) AC(16) 	32	1			2	1	1	1
ILLUMINA-545855_0001:1:7:170:1332#0/	ATC(12) ATC(15) 	27	ATC 		1	Pm_0897	GCTGACTGGTTCTAACCCCG	Pm_3686	AATCAGATGGGGATGTTGGC	ATC(12) ATC(15) 	27	1	ATC 		1	1	1	1
ILLUMINA-545855_0001:1:7:155:584#0/	AACCCT(18) AACCCT(18) 	36			1	Pm_3681	GGTTAGGGTTCGGCCTCC	Pm_6139	AGCATCCAGTTGGATTTGGG	AACCCT(18) 	18	1			948	181	58	1
ILLUMINA-545855_0001:1:6:1289:839#0/	AAGGGC(42) AAGGGC(66) AAAGG(35) 	143	AAGGGC 		1	Pm_4032	TTTCTTCTTACCTGAGTTGTTTGTTAGG	Pm_1904	TTTCCTTTCCTTTCCTGCCC	AAGGGC(42) AAGGGC(66) 	108	1	AAGGGC 		1	1	1	1
ILLUMINA-545855_0001:1:7:129:1914#0/	ATGC(12) ATGC(12) 	24	ATGC 		1	Pm_0305	TTACGCAGAAGAACTAATGTGTGG	Pm_4497	ATGCATGCAAGCACCAGC	ATGC(12) 	12	1	ATGC 		1	2	1	1
ILLUMINA-545855_0001:1:7:131:386#0/	AACCCT(18) 	18			1	Pm_2126	TTTTCCCATGCATAGTGCCC	Pm_3678	AAACCCTATTCCCAGGCAGC	AACCCT(18) 	18	1			7	657	2	1
ILLUMINA-545855_0001:1:6:874:476#0/	TCTGG(15) 	15			1	Pm_3454	ATGTGCCCCTCCATCTATGC	Pm_4554	TGTTGTTCTGCAGCCAAAGC	TCTGG(15) 	15	1			1	1	1	1
ILLUMINA-545855_0001:1:6:1325:131#0/	AC(22) 	22			1	Pm_5261	GAAGTGTTTATGCAGAATTCAGAGG	Pm_5717	AAAGAATTCGCTCCTCTCCC	AC(22) 	22	1			1	1	1	1
ILLUMINA-545855_0001:1:6:1092:1842#0/	TTCC(12) 	12			1	Pm_4740	CCTGAAGCTTCCTTCAGAGC	Pm_5422	GTAGTCTTTTGAATAAAGAACGTCCC	TTCC(12) 	12	1			1	1	1	1
ILLUMINA-545855_0001:1:7:63:623#0/	AT(14) AT(14) AT(14) 	42			1	Pm_0971	CATGAGCTGGAAAGGATAAGC	Pm_6147	ATATATAGGCATTTAATCTCTGTGTTAGC	AT(14) 	14	1			1	2	1	1
ILLUMINA-545855_0001:1:6:1060:29#0/	AAAT(12) AAAT(12) 	24			1	Pm_0700	TCTATATACAGTAGTAACAGAGAGGAGGG	Pm_6102	AAATTTGTAGATCGGAAGAGCG	AAAT(12) 	12	1			2	1	1	1
ILLUMINA-545855_0001:1:7:108:1729#0/	AAC(18) 	18			1	Pm_4934	TTCTCGTATGAAATGTACTGCGG	Pm_0410	GTCACGAAGAGTCGGACACG	AAC(18) 	18	1			1	145	1	1
ILLUMINA-545855_0001:1:6:1263:1345#0/	AATC(20) AAATC(20) AAATC(20) 	60			1	Pm_1661	TGATTTGATTTGTATGGCCACC	Pm_6579	CCAGCAATAATTGTGTTTTAAGATAGG	AAATC(20) 	20	1			2	2	2	1
ILLUMINA-545855_0001:1:6:1413:718#0/	ATC(12) 	12			1	Pm_4044	GCTTCATCTCCTGGGATTGC	Pm_6205	AGGGGTTCTCATACAAAACCG	ATC(12) 	12	1			1	1	1	1
ILLUMINA-545855_0001:1:6:863:1799#0/	TGC(27) TGC(15) 	42	TGC 		1	Pm_3110	GAGAAAAGGGATTCTGGTGGG	Pm_6003	TAATTGTGCATCGCATTCCG	TGC(27) TGC(15) 	42	1	TGC 		1	1	1	1
ILLUMINA-545855_0001:1:6:1499:1512#0/	TTCC(40) TTCCC(20) TTCC(32) 	92			1	Pm_3701	TTTGGACAACACTGGCATAGG	Pm_4621	CTCTTCGCCCCTTCTCCC	TTCC(40) TTCCC(20) 	60	1			2	1	1	1
ILLUMINA-545855_0001:1:7:183:1843#0/	AACCCT(18) AACCCT(18) 	36			1	Pm_2362	GGAAAACCCTATTCCCAGGC	Pm_1187	GGTGCGAATATAAGCGTCCG	AACCCT(18) AACCCT(18) 	36	1			1054	17	3	2
ILLUMINA-545855_0001:1:6:1330:1000#0/	AC(14) TGCC(12) AC(14) 	40			1	Pm_6334	GGGGCAGCTGAGAAAGTACC	Pm_6933	GGTACTAAATTCATTTTGCCTGCC	AC(14) TGCC(12) AC(14) 	40	1			1	1	1	1
ILLUMINA-545855_0001:1:6:1324:413#0/	AATT(16) AATT(16) 	32			1	Pm_6665	ACTGTTCTCACTGCCCCAGC	Pm_2215	GCTAGGCAGCCTTAACAAATCC	AATT(16) AATT(16) 	32	1			1	2	1	1
ILLUMINA-545855_0001:1:6:1154:981#0/	AC(14) AC(14) 	28			1	Pm_1005	AGTTAAAGAAGATTCTCTGTAGTGTGTAGG	Pm_0838	CACCTTGCCAAGAAAACTGC	AC(14) AC(14) 	28	1			1	1	1	1
ILLUMINA-545855_0001:1:6:1028:191#0/	AATG(12) 	12			1	Pm_2327	GTCAAAGCAATCTGAAGGGC	Pm_2963	CAACAGCCTTGTGGTGTAGG	AATG(12) 	12	1			1	1	1	1
ILLUMINA-545855_0001:1:6:1716:1637#0/	AAAT(20) AAAT(12) 	32	AAAT 		1	Pm_0217	GATTGGAGTGGGATACAAACC	Pm_2887	GCTATGCACAATTATCAAAAGGC	AAAT(20) AAAT(12) 	32	1	AAAT 		1	1	1	1
ILLUMINA-545855_0001:1:6:1157:1521#0/	TCC(12) 	12			1	Pm_1416	GACACTTTCTGCAGCCCTCC	Pm_1768	TCCTAGTCTGCCTGGAAGTGG	TCC(12) 	12	1			1	1	1	1
ILLUMINA-545855_0001:1:6:1256:1356#0/	TTCCC(15) 	15			1	Pm_1484	ACTGCTTCCCAATCACATGC	Pm_3707	CAATATCTGCATTGTAATTTTATGGC	TTCCC(15) 	15	1			1	1	1	1
ILLUMINA-545855_0001:1:7:170:630#0/	TTC(12) 	12			1	Pm_0767	TGAAGGAAAGTGGTCCAAGG	Pm_6215	ACCCTTCCTGCTTTGACAGG	TTC(12) 	12	1			1	1	1	1
ILLUMINA-545855_0001:1:6:1025:1378#0/	AACCCT(18) 	18			1	Pm_2225	AGCTTCCCGTGTTCCTTTGC	Pm_2362	GGAAAACCCTATTCCCAGGC	AACCCT(18) 	18	1			180	1054	2	14
ILLUMINA-545855_0001:1:6:926:1211#0/	AATG(12) 	12			1	Pm_1048	CATTGTCATAGAACAACACAGTTGC	Pm_2574	GCTAAGATAGGAAAATGACTGCTTCC	AATG(12) 	12	1			1	1	1	1
ILLUMINA-545855_0001:1:6:994:355#0/	ATGG(16) ATGG(16) 	32			1	Pm_3255	TATTAGGCATGTTCGCTGCC	Pm_4949	CAGATGTTGGGGAACCAGG	ATGG(16) ATGG(16) 	32	1			1	24	1	1
ILLUMINA-545855_0001:1:6:1245:285#0/	TTGG(12) TTGG(12) 	24			1	Pm_0468	AAGTTTCTTCCCTCACCAACC	Pm_6690	TTACTAGGGTTACTGGTCTCTTTGG	TTGG(12) TTGG(12) 	24	1			2	2	2	1
ILLUMINA-545855_0001:1:7:41:1113#0/	TCC(15) 	15			1	Pm_0048	TGTGATTAGCAGGAGACATGTGG	Pm_0255	CCATTTAAATTACCCTAACCATGTGC	TCC(15) 	15	1			1	1	1	1
ILLUMINA-545855_0001:1:6:1623:1269#0/	AATG(12) 	12			1	Pm_1757	GGGAGATGAGTAGGCAAATGG	Pm_3229	AAAGGAGCTAGAATTGCATCCC	AATG(12) 	12	1			1	1	1	1
ILLUMINA-545855_0001:1:6:1645:678#0/	ATGG(12) ATCT(44) ATCT(24) 	80	ATCT 		1	Pm_2083	AAAACAGTGCTATAATTAATAGATGGATGG	Pm_1827	TGACTGGAGTCCCCTTTTGG	ATGG(12) ATCT(44) ATCT(24) 	80	1	ATCT 		1	1	1	1
ILLUMINA-545855_0001:1:6:1251:8#0/	AACCCT(18) AACCCT(18) 	36			1	Pm_2362	GGAAAACCCTATTCCCAGGC	Pm_3709	GCGATTATAAGCGTCCTGTCG	AACCCT(18) AACCCT(18) 	36	1			1054	3	0	1
ILLUMINA-545855_0001:1:7:168:1662#0/	ATT(12) 	12			1	Pm_0445	TATTGTAGGGGAGATGGGCG	Pm_0043	ACCAAACTTGGGAATGCTGC	ATT(12) 	12	1			2	1	1	1
ILLUMINA-545855_0001:1:6:1642:719#0/	AACCCT(18) 	18			1	Pm_6139	AGCATCCAGTTGGATTTGGG	Pm_5157	TCTGTGCAGAGGATCATGGG	AACCCT(18) 	18	1			181	435	7	2
ILLUMINA-545855_0001:1:6:1383:1885#0/	TTCC(12) AGGG(12) 	24			1	Pm_5946	TTGCAAGTCTGAATGTCCTTCC	Pm_5085	AAGGAATGTGAGTTTGGGGC	TTCC(12) AGGG(12) 	24	1			1	1	1	1
ILLUMINA-545855_0001:1:6:1025:707#0/	AC(22) AC(26) 	48			1	Pm_4568	GAATGGAAGTGGAAGGAGGC	Pm_3519	TTGGTTTAAGATGGGTAGCCG	AC(22) AC(26) 	48	1			1	1	1	1
ILLUMINA-545855_0001:1:7:83:1881#0/	ATT(12) ATT(12) ATT(12) 	36			1	Pm_3656	TATCACCCAGAGTTGTTGGG	Pm_3030	AAAATTTGTATACTGCTCAACTCCC	ATT(12) 	12	1			2	2	2	1
ILLUMINA-545855_0001:1:6:1235:403#0/	AGCC(12) 	12			1	Pm_1296	GCTGTGGTGTGATGGAATGG	Pm_3137	AACTGAAACCCCAGCTCCC	AGCC(12) 	12	1			1	2	1	1
ILLUMINA-545855_0001:1:6:1750:9#0/	TTGG(12) 	12			1	Pm_5626	GAAACCCATTCTTCAAGCCG	Pm_2521	TGAAGTCTAGATAACCTCCCACCC	TTGG(12) 	12	1			1	1	1	1
ILLUMINA-545855_0001:1:6:1217:873#0/	ATTTT(15) 	15			1	Pm_2314	GAGGTACAGAAGTGAGATAGGCAGC	Pm_0134	GGGCAAAGAACTCTCAAGGC	ATTTT(15) 	15	1			1	1	1	1
ILLUMINA-545855_0001:1:6:1348:1297#0/	TCC(12) 	12			1	Pm_1557	GAAAGAGCTTGTAGGGTGGGC	Pm_4151	AAAATCAGGGGAGGGTTGG	TCC(12) 	12	1			1	1	1	1
ILLUMINA-545855_0001:1:6:1181:724#0/	AATC(12) AATC(12) 	24			1	Pm_6409	GTACAAGTTATCACAGGTTATCAATTCC	Pm_3977	TGCATTGCATTGTTTTAAGGC	AATC(12) AATC(12) 	24	1			1	2	1	1
ILLUMINA-545855_0001:1:6:918:1155#0/	ATC(15) ATC(15) 	30			1	Pm_6517	TGAACAGGCCCACTACCACC	Pm_5664	CCCAGTTGTGGGAAGTTAATGG	ATC(15) ATC(15) 	30	1			1	1	1	1
ILLUMINA-545855_0001:1:6:1549:358#0/	TGC(12) 	12			1	Pm_0734	GAGTGGAGGGAACAGATGGG	Pm_3016	CTTCTCCTTCAATTTGCCCG	TGC(12) 	12	1			1	1	1	1
ILLUMINA-545855_0001:1:6:880:143#0/	TCC(24) TCC(24) 	48			1	Pm_0918	GCTTACCTGTCTCCGTTGCC	Pm_2868	ATCTGGACCGCTTCATCACC	TCC(24) TCC(24) 	48	1			1	1	1	1
ILLUMINA-545855_0001:1:6:1298:1674#0/	AACCCT(18) AACCCT(18) 	36	AACCCT 		1	Pm_3050	AAGTTTAGCTTCCCGTGGTCC	Pm_2362	GGAAAACCCTATTCCCAGGC	AACCCT(18) AACCCT(18) 	36	1	AACCCT 		419	1054	0	33
ILLUMINA-545855_0001:1:6:1569:1856#0/	AACAC(20) 	20			1	Pm_6574	TACCAACCCCTACCCTGG	Pm_2181	TTTGGATGTTGAACAAGACTGG	AACAC(20) 	20	1			1	1	1	1
ILLUMINA-545855_0001:1:6:1723:1039#0/	AACCCT(18) AACCCT(18) 	36	AACCCT 		1	Pm_2362	GGAAAACCCTATTCCCAGGC	Pm_5798	GTTTAGCTTCCCGTGTTCCC	AACCCT(18) AACCCT(18) 	36	1	AACCCT 		1054	14	1	2
ILLUMINA-545855_0001:1:6:1270:1320#0/	TCCCC(25) 	25			1	Pm_2739	GCTATAGTGAAAGATTGCATTTGGG	Pm_4891	AGTGAAAAGCAGCAATCTGAGC	TCCCC(25) 	25	1			1	1	1	1
ILLUMINA-545855_0001:1:6:824:558#0/	AACCCT(18) 	18			1	Pm_2007	ACTTCTTGTGGATCGTGGGC	Pm_1985	GAATCCAGTTCGATTTGGGC	AACCCT(18) 	18	1			7	1	1	1
ILLUMINA-545855_0001:1:7:58:1852#0/	ATC(21) 	21			1	Pm_0122	CAAACATGGTTCGTTTGAGGC	Pm_3961	GCCTTCAATCTGTTGCTCTCC	ATC(21) 	21	1			14	1	1	1
ILLUMINA-545855_0001:1:6:1376:1311#0/	AT(12) AT(14) 	26			1	Pm_2313	GCTCTCCCAATCATTTCACC	Pm_1077	TGGGGAGAGCATCAATAAACC	AT(14) 	14	1			33	250	4	1
ILLUMINA-545855_0001:1:6:1500:1688#0/	AT(12) AT(12) 	24			1	Pm_3385	CATATATAGATGGTGGTTTAACGATGC	Pm_5953	TGGTGAAAAGATTGGGAGAGC	AT(12) AT(12) 	24	1			8	22	1	1
ILLUMINA-545855_0001:1:6:1338:861#0/	AACCCT(18) 	18			1	Pm_3050	AAGTTTAGCTTCCCGTGGTCC	Pm_6905	ACCCTATTCCCAGGCAGC	AACCCT(18) 	18	1			419	677	72	2
ILLUMINA-545855_0001:1:6:1497:977#0/	AAAG(12) 	12			1	Pm_4547	GACAGAGATATGCAAGCGCC	Pm_3579	AATTATAGAAGAGTGGTTTCGTGGC	AAAG(12) 	12	1			1	1	1	1
ILLUMINA-545855_0001:1:6:853:112#0/	AAAC(16) AAAC(16) 	32			1	Pm_6992	TGTGTTCCATGGGGTAGAGG	Pm_1755	GCTATGTAGACTTTTCAATACTAGTGGGC	AAAC(16) AAAC(16) 	32	1			1	1	1	1
ILLUMINA-545855_0001:1:6:867:1433#0/	ATGC(12) AC(20) ATGC(16) AC(20) 	68	ATGC 		1	Pm_5760	TTGTCGGGCAAACTATGGC	Pm_5587	AATTCCCATGATTTTCCATTAGC	ATGC(12) AC(20) ATGC(16) AC(20) 	68	1	ATGC 		1	1	1	1
ILLUMINA-545855_0001:1:6:1438:1966#0/	AATG(12) 	12			1	Pm_6738	TCAGTCCAGGAAAGGTTGGG	Pm_6973	TTCTGTAGATGCTCAGAGGCG	AATG(12) 	12	1			1	1	1	1
ILLUMINA-545855_0001:1:6:1084:1413#0/	AACCCT(18) 	18			1	Pm_2362	GGAAAACCCTATTCCCAGGC	Pm_6014	GATCCTCTGCACAGAAGGGG	AACCCT(18) 	18	1			1054	382	8	29
ILLUMINA-545855_0001:1:6:1746:545#0/	AGT(12) AGT(12) 	24			1	Pm_4578	AAGAAAACAAGATGGACATGATGG	Pm_1764	AAGTCTTGTATTTATCTTTCAGTGATGG	AGT(12) AGT(12) 	24	1			1	1	1	1
ILLUMINA-545855_0001:1:6:918:233#0/	TC(12) 	12			1	Pm_1685	GTGGAACAGTGGCACAAAGG	Pm_3801	TTGCCCAGACAACAAACTGC	TC(12) 	12	1			2	1	1	1
ILLUMINA-545855_0001:1:6:1148:945#0/	TC(12) TC(12) 	24			1	Pm_6680	GGAGATCGACGAGACCCC	Pm_1918	CGAGGAGAGGGTTCATCAGG	TC(12) TC(12) 	24	1			1	1	1	1
ILLUMINA-545855_0001:1:6:1400:587#0/	AAAG(12) 	12			1	Pm_2952	TCATGAAATGCACTGGAGGG	Pm_6983	CATCATGAAACATGGGAATGC	AAAG(12) 	12	1			1	1	1	1
ILLUMINA-545855_0001:1:7:142:1402#0/	TC(12) TC(12) 	24			1	Pm_2847	GGTTGTGGTTGTAGGGAAAATAGG	Pm_1230	ATCCAGTGTGACCAACCAGG	TC(12) TC(12) 	24	1			1	1	1	1
ILLUMINA-545855_0001:1:6:1237:1233#0/	AT(12) AT(12) 	24			1	Pm_5831	CATATCGTTAAAAGTGGGGAGG	Pm_0835	TGGTGGTTTAATGATGCTCTCC	AT(12) AT(12) 	24	1			3	262	2	1
ILLUMINA-545855_0001:1:6:1346:572#0/	AATG(12) AT(14) 	26			1	Pm_2085	AATGAATGACAGCCAGTGGG	Pm_1724	TGCTGGTCCAGTATGTGTTGG	AT(14) 	14	1			1	1	1	1
ILLUMINA-545855_0001:1:6:1109:1551#0/	TCC(12) 	12			1	Pm_0126	GATGCCTTAGGGCAGGGG	Pm_6402	AGTGTACGAGTTCCGTGACCC	TCC(12) 	12	1			1	1	1	1
ILLUMINA-545855_0001:1:6:1299:407#0/	ATAC(12) 	12			1	Pm_1655	CCACTTCCCATTATAATCTCCCC	Pm_1700	TGGAATACGCACTTAGACCCC	ATAC(12) 	12	1			1	1	1	1
ILLUMINA-545855_0001:1:6:1306:359#0/	AAC(15) 	15			1	Pm_5030	CATGGGGTCACGAAAGTCG	Pm_0748	TTTCACATCCCATCAGTTAGAAGC	AAC(15) 	15	1			1	1	1	1
ILLUMINA-545855_0001:1:6:1729:984#0/	AAAAC(15) 	15			1	Pm_0819	TAGAATGGGATGGGGTTTGC	Pm_2341	CAGAACATCTTCCCACCAGC	AAAAC(15) 	15	1			14	1	1	1
ILLUMINA-545855_0001:1:6:1538:1739#0/	AACCCT(18) 	18			1	Pm_6375	ATTCCCAGGCAGGTGTCC	Pm_4446	AGCTTCCCATGATCCTCTGC	AACCCT(18) 	18	1			353	447	44	1
ILLUMINA-545855_0001:1:6:1083:1695#0/	ATCT(12) 	12			1	Pm_0326	CCTGTGCAAAGGGAAAGATAGC	Pm_2649	TGTTCCTTGTCACCTTTCTACCC	ATCT(12) 	12	1			1	1	1	1
ILLUMINA-545855_0001:1:6:1578:466#0/	AGGG(12) 	12			1	Pm_4577	TGTAAGGACTCAGAGGCCACC	Pm_1391	GAAGCGATGTCTTGAATGCG	AGGG(12) 	12	1			1	1	1	1
ILLUMINA-545855_0001:1:6:1627:709#0/	AGGG(16) AGGG(16) 	32			1	Pm_4985	TTCCTGCTTAGTTACTGATAGTTCGG	Pm_6074	ACACACATTGGGGCAAAGC	AGGG(16) AGGG(16) 	32	1			1	1	1	1
ILLUMINA-545855_0001:1:6:1265:592#0/	AGGG(12) 	12	AGGG 		1	Pm_1586	TACAATGTCAACCCGCTTCC	Pm_5300	CTCTGTGGACTTTGTTCCGC	AGGG(12) 	12	1	AGGG 		1	1	1	1
ILLUMINA-545855_0001:1:6:1222:1640#0/	AAAAGG(30) AAAAGG(30) 	60			1	Pm_0735	AGGCCAGATCTGTTTCAGGG	Pm_1982	CTGCCAGGCTACAGGAGACC	AAAAGG(30) AAAAGG(30) 	60	1			2	3	2	1
ILLUMINA-545855_0001:1:6:990:615#0/	AAAG(12) 	12			1	Pm_1497	CGGCTCTGAGAAAAGTCCCC	Pm_1978	CAGATGAATCGCGGCACG	AAAG(12) 	12	1			1	1	1	1
ILLUMINA-545855_0001:1:6:1685:1816#0/	AC(20) 	20			1	Pm_2118	CACTGTCCTGCTCCACAAGC	Pm_1417	TGCATCTTAGGTCATATTAAATGTAGGC	AC(20) 	20	1			1	2	1	1
ILLUMINA-545855_0001:1:6:1584:18#0/	TC(12) TC(12) 	24			1	Pm_5310	AGTGCACACTAACCAAAAGAGGG	Pm_6895	TGGATTAATTGCATCTGTGTGG	TC(12) TC(12) 	24	1			2	1	2	1
ILLUMINA-545855_0001:1:7:141:1380#0/	ATC(30) ATC(36) 	66	ATC 		1	Pm_4888	CAGGAACCTGAAGAGGCTGC	Pm_1928	TGATGATGACCCAAGATAACCC	ATC(30) 	30	1	ATC 		1	1	1	1
ILLUMINA-545855_0001:1:6:990:235#0/	AGGG(12) TTCC(16) 	28			1	Pm_0687	TGCTGAAAAGAAGGCTGTGG	Pm_3282	AGGAATCCTAAGCAGGGGC	AGGG(12) TTCC(16) 	28	1			1	1	1	1
ILLUMINA-545855_0001:1:6:1040:1608#0/	TCC(12) TCC(12) 	24			1	Pm_5910	CCTTCTCTCTCAGCCAACCC	Pm_4333	GGCGAACATACCTAAAACCCC	TCC(12) TCC(12) 	24	1			1	2	1	1
ILLUMINA-545855_0001:1:6:845:656#0/	AAAC(12) 	12			1	Pm_1087	GAAGCTATCCTTGCAAACAGGG	Pm_0376	TGATCCGTCTTTCTATATTGTCAGC	AAAC(12) 	12	1			1	1	1	1
ILLUMINA-545855_0001:1:7:109:1474#0/	ATCT(28) ATCT(12) ATGG(52) ATGG(36) 	128	ATGG 		1	Pm_6808	CATCCATCCATCCTGTGGG	Pm_2641	CACAATGTCTGGTTGATTGGC	ATGG(36) 	36	1	ATGG 		2	11	2	1
ILLUMINA-545855_0001:1:6:1709:1724#0/	TGC(12) TGC(12) 	24			1	Pm_0915	TTTTATTAGTATGAGTGTTGGGCAGC	Pm_2258	TTGCTGAAGAAATAGAGTTCAGAGC	TGC(12) TGC(12) 	24	1			1	1	1	1
ILLUMINA-545855_0001:1:6:1134:1387#0/	AT(12) 	12			1	Pm_1942	TGGTTAAAAGATTGGGAGAGC	Pm_3289	AGATGGTGGTTTGATGATGC	AT(12) 	12	1			204	107	24	4
ILLUMINA-545855_0001:1:6:854:1549#0/	AC(12) 	12			1	Pm_1908	CACAGAGGCACAACACGG	Pm_5602	TGGGAGACAAGGGAATATGG	AC(12) 	12	1			1	1	1	1
ILLUMINA-545855_0001:1:6:875:1830#0/	TC(14) 	14			1	Pm_6091	ACAGAGGAAGCTGTGCCTGC	Pm_2424	GCAAATACTTTCCGTACAAACTTGG	TC(14) 	14	1			1	1	1	1
ILLUMINA-545855_0001:1:7:2:899#0/	AAC(15) 	15			1	Pm_0033	CAGTGACAGTGGCCTTGTGC	Pm_3800	CCCCAAACTCTTCAGATCATCC	AAC(15) 	15	1			1	1	1	1
ILLUMINA-545855_0001:1:6:1496:1990#0/	ATAC(12) 	12			1	Pm_4514	CACATTTATCACTGCTGCTTTGC	Pm_5543	CCAGCTAATGTGTGTAAATCTGCC	ATAC(12) 	12	1			1	1	1	1
ILLUMINA-545855_0001:1:6:1404:103#0/	TTCC(12) 	12			1	Pm_6625	CAACCACCTTCTTTTCCTTGG	Pm_6103	GATGAGGGGTGCATTTGAGG	TTCC(12) 	12	1			1	1	1	1
ILLUMINA-545855_0001:1:6:891:1594#0/	AAAT(16) AAAT(16) 	32			1	Pm_5773	AAACTTTTAAACCAACTTGGGC	Pm_2635	CCCTTCTAATTTCAGCCAGC	AAAT(16) AAAT(16) 	32	1			1	1	1	1
ILLUMINA-545855_0001:1:6:1020:501#0/	ATC(12) 	12			1	Pm_3802	GAAGGGACACATTTGTATAGGATGC	Pm_1406	GCAAAACGGATGATGTGTACG	ATC(12) 	12	1			1	1	1	1
ILLUMINA-545855_0001:1:7:99:1507#0/	AC(14) 	14			1	Pm_5642	CCAGACTGAGAGACCAATGCC	Pm_5869	AACATCTCAGATAGGTCCCTCCC	AC(14) 	14	1			1	1	1	1
ILLUMINA-545855_0001:1:7:184:143#0/	AACCCT(18) 	18			1	Pm_2592	AAAGTGCTTGGATGTCTGGG	Pm_6332	TTTGCTTGTGTATCGCTCCC	AACCCT(18) 	18	1			1	1	1	1
ILLUMINA-545855_0001:1:6:1327:788#0/	AAAT(12) 	12			1	Pm_3501	CAAAATATTGCAAGGCAAATCC	Pm_5999	CAATGCCATCTCAAATGTGG	AAAT(12) 	12	1			1	1	1	1
ILLUMINA-545855_0001:1:6:1052:1988#0/	AAAG(12) 	12			1	Pm_6802	TGGAAAGCAAAGAGATCGGG	Pm_1812	CCACGTCTCAACATTTTGTATCC	AAAG(12) 	12	1			1	1	1	1
ILLUMINA-545855_0001:1:7:136:1707#0/	AACCCT(18) AACCCT(18) 	36			1	Pm_1315	GCCCTGACTTCAAGGAGGC	Pm_6830	ACTTATTTTGGAGCGTGGGC	AACCCT(18) AACCCT(18) 	36	1			1010	464	22	20
ILLUMINA-545855_0001:1:6:1726:810#0/	AACAG(15) 	15			1	Pm_5026	TCTTGGCTGTGTCTTGGTCC	Pm_6380	TGTGGTTCTGTCTTTCTCCCC	AACAG(15) 	15	1			1	1	1	1
ILLUMINA-545855_0001:1:6:1428:1867#0/	AAAT(20) AAAT(20) 	40			1	Pm_6222	TGTAAGCCACCCAGAGTCCC	Pm_5666	ACTTGTCCCTGCCCATCTCC	AAAT(20) 	20	1			2	3	1	1
ILLUMINA-545855_0001:1:6:1692:340#0/	AAC(12) 	12			1	Pm_1178	TTTGCTCTACCAGGAATGGG	Pm_4556	AAGATGCAGGAAGGTTTTATATGC	AAC(12) 	12	1			1	1	1	1
ILLUMINA-545855_0001:1:6:1378:1487#0/	TTC(12) 	12			1	Pm_1678	GTTCAGCCAAACACCCAAGC	Pm_4546	TCATTTGCAGCTACCTTGGC	TTC(12) 	12	1			1	1	1	1
ILLUMINA-545855_0001:1:6:815:1343#0/	ATCT(12) AAAT(12) AAAT(12) 	36			1	Pm_2008	CCCTGTGATGCAAAGAGATCC	Pm_6447	CTTTTGTGACCATTCCCTGC	ATCT(12) AAAT(12) AAAT(12) 	36	1			2	1	1	1
ILLUMINA-545855_0001:1:7:113:998#0/	TTGG(12) 	12			1	Pm_6097	CCAACTTTAGAGATATGGGGTCG	Pm_0542	TCAATCCATTCAGACAAGCCC	TTGG(12) 	12	1			1	1	1	1
ILLUMINA-545855_0001:1:6:1572:310#0/	AATAG(20) 	20			1	Pm_2995	TGAGTACTACTGACAGACAATGGGC	Pm_5554	TGGGGTGGCATTTAATTTCG	AATAG(20) 	20	1			1	2	1	1
ILLUMINA-545855_0001:1:6:1374:889#0/	TC(16) 	16			1	Pm_3146	AAGGTGTCAGGTTGGGAAGG	Pm_0196	TGACGTCCAGTCACTCTTCTGC	TC(16) 	16	1			1	1	1	1
ILLUMINA-545855_0001:1:6:1257:553#0/	AACCCT(18) 	18			1	Pm_2344	TCTATGCAAAGGAACACGGG	Pm_5232	CCATGACTTCAAGAAGGCCG	AACCCT(18) 	18	1			186	1	1	1
ILLUMINA-545855_0001:1:6:1660:1542#0/	TTGG(12) 	12			1	Pm_0385	AGAGTTGGTCGAATTTGGGC	Pm_0637	CAGCAATGGTGGAAAGGAGC	TTGG(12) 	12	1			1	1	1	1
ILLUMINA-545855_0001:1:6:1168:980#0/	ACTGT(25) ACTGT(25) 	50			1	Pm_6760	GCTGAAAGCAAAGAGGCAGC	Pm_6531	GATAACTCTCAGATCTATGGCCAGG	ACTGT(25) ACTGT(25) 	50	1			1	1	1	1
ILLUMINA-545855_0001:1:6:1443:127#0/	AACCCT(18) AACCCT(18) 	36			1	Pm_2362	GGAAAACCCTATTCCCAGGC	Pm_6014	GATCCTCTGCACAGAAGGGG	AACCCT(18) AACCCT(18) 	36	1			1054	382	8	29
ILLUMINA-545855_0001:1:6:1406:1780#0/	AACCCT(18) 	18			1	Pm_3590	TTTTCCCATGCATTGTGCC	Pm_0633	AACCCTATTCCCAGGCAGC	AACCCT(18) 	18	1			1088	670	95	4
ILLUMINA-545855_0001:1:6:1131:163#0/	AC(12) 	12			1	Pm_3424	GACCCAGAAACTCAGCCTGC	Pm_1420	CCTGTGTAATGATGTAATGTGTTAGGG	AC(12) 	12	1			1	1	1	1
ILLUMINA-545855_0001:1:6:1514:1945#0/	TC(14) TC(14) AC(20) 	48			1	Pm_4914	AACATGAAAGCTACTCTTGGATGC	Pm_3811	TCTCTCTGTCTCACAACCCTGC	TC(14) 	14	1			1	1	1	1
ILLUMINA-545855_0001:1:6:1270:1749#0/	AAGAG(20) AAGAG(20) 	40			1	Pm_5079	CTGCTTGAAGATCGGAAGAGC	Pm_4923	GCAGGTAATAAGCATTAGCTTAGACAGG	AAGAG(20) 	20	1			1	2	1	1
ILLUMINA-545855_0001:1:6:1019:1134#0/	TC(20) 	20			1	Pm_0816	TGGTCACCTTCCTCCTCGC	Pm_3213	CCCGTCACGCACATCTGG	TC(20) 	20	1			1	1	1	1
ILLUMINA-545855_0001:1:6:1199:1579#0/	ATGC(12) 	12			1	Pm_0469	TGGCCTCCCTGTGATTGC	Pm_3254	CTCTTTCCTGGAATGCACCC	ATGC(12) 	12	1			4	1	1	1
ILLUMINA-545855_0001:1:6:977:1315#0/	AACCCT(18) 	18			1	Pm_6318	TTCTATGCAAAGGACCACGG	Pm_1315	GCCCTGACTTCAAGGAGGC	AACCCT(18) 	18	1			408	1010	4	35
ILLUMINA-545855_0001:1:6:1339:843#0/	AATG(52) AGCC(12) 	64			1	Pm_5137	CAAAATGTCAGCCAGGATTGG	Pm_6151	TGCCAGATATTCTTGTTCTTATCTGC	AATG(52) AGCC(12) 	64	1			1	1	1	1
ILLUMINA-545855_0001:1:6:1062:794#0/	AAAAG(15) AAAAG(15) 	30			1	Pm_0784	TCTCTTTTCCCTGTGCATCC	Pm_4239	CCCATTGAGCTTCCTCTTGG	AAAAG(15) AAAAG(15) 	30	1			1	1	1	1
ILLUMINA-545855_0001:1:6:1204:788#0/	AGAGC(15) 	15			1	Pm_5483	AAAACAAGATGGAGATGGGG	Pm_0658	TCTGAGAATTAGCCCGAAGG	AGAGC(15) 	15	1			1	1	1	1
ILLUMINA-545855_0001:1:6:1075:132#0/	AGTTT(20) 	20			1	Pm_4069	GGTTGGAGCGGTATGTCAGG	Pm_3442	TGATTACCCATTCTGGTTCGG	AGTTT(20) 	20	1			1	1	1	1
ILLUMINA-545855_0001:1:6:1659:260#0/	AATG(44) ATAC(20) ATAC(20) AATG(20) 	104			1	Pm_2081	TGAATGAATACCCATTCCTGG	Pm_2614	TCAATTCATAAAGGGCATTTCC	ATAC(20) ATAC(20) AATG(20) 	60	1			2	3	2	1
ILLUMINA-545855_0001:1:6:1000:1265#0/	AGGG(12) 	12			1	Pm_0210	GAAAGCTGATCTCTTGGCCG	Pm_1120	CTGCCTGCTAAACGTCCTCC	AGGG(12) 	12	1			1	1	1	1
ILLUMINA-545855_0001:1:6:906:1593#0/	TTCC(12) AGGG(16) TTCC(16) AGGG(12) TTCC(12) 	68			1	Pm_2071	AAGGACAAGCAGAGGGAGGG	Pm_5701	TAGCTCTTTCCTCGCGATCC	AGGG(16) TTCC(16) AGGG(12) TTCC(12) 	56	1			1	1	1	1
ILLUMINA-545855_0001:1:6:1148:866#0/	AATC(12) ATCT(12) ATCT(12) 	36			1	Pm_4024	TGAAGATCATTTGATTGGTTGG	Pm_4472	TTAAAAGACTGGAAGGACCCG	AATC(12) ATCT(12) ATCT(12) 	36	1			1	1	1	1
ILLUMINA-545855_0001:1:6:1233:993#0/	AT(12) 	12			1	Pm_2413	GGGGAGAGCATCATCAAACC	Pm_6835	CATCTTTTAACGATATGTAGATGATGGG	AT(12) 	12	1			1259	1	1	1
ILLUMINA-545855_0001:1:7:14:1007#0/	AACCCT(18) 	18			1	Pm_1315	GCCCTGACTTCAAGGAGGC	Pm_6318	TTCTATGCAAAGGACCACGG	AACCCT(18) 	18	1			1010	408	4	35
ILLUMINA-545855_0001:1:7:153:722#0/	AC(14) AC(20) 	34	AC 		1	Pm_4917	CTTTATTTCCCTGTAAAATCTGAGG	Pm_2683	TTTACTTCATGACATTGGAAAGC	AC(14) AC(20) 	34	1	AC 		1	1	1	1
ILLUMINA-545855_0001:1:6:1644:1876#0/	AAAAGG(30) AAAAGG(18) 	48	AAAAGG 		1	Pm_4270	ATGCCATTGAAAGGAAAAGG	Pm_2898	TTGGAGGTTAAGGTAGCAGTCC	AAAAGG(30) AAAAGG(18) 	48	1	AAAAGG 		1	1	1	1
ILLUMINA-545855_0001:1:6:1630:1540#0/	AAAT(12) 	12			1	Pm_0677	TGCTTGTTCTTGCCTTCCC	Pm_5263	GCCCACAGAACACATCAAGC	AAAT(12) 	12	1			1	1	1	1
ILLUMINA-545855_0001:1:7:137:697#0/	ATGC(12) 	12			1	Pm_6354	GTTTTGTATATGCTTCAAGTAAGCTGC	Pm_0159	TTTGCCACTGCTCTCCAGC	ATGC(12) 	12	1			1	1	1	1
ILLUMINA-545855_0001:1:6:1371:406#0/	AACCCT(18) 	18			1	Pm_2362	GGAAAACCCTATTCCCAGGC	Pm_6014	GATCCTCTGCACAGAAGGGG	AACCCT(18) 	18	1			1054	382	8	29
ILLUMINA-545855_0001:1:6:1777:321#0/	AAC(15) AAC(15) 	30			1	Pm_6230	GATCAGGAAGTAAGAACAATCAAGG	Pm_6087	GAAGTGATGTTAAGACATACTGTTGC	AAC(15) AAC(15) 	30	1			2	2	2	1
ILLUMINA-545855_0001:1:6:1288:1782#0/	AGCCC(15) 	15			1	Pm_6624	CTGCAAGAAGCCCCTGAGC	Pm_3193	TCTACCCTTTTGGCTGCCC	AGCCC(15) 	15	1			2	2	1	1
ILLUMINA-545855_0001:1:6:1706:2032#0/	TTCC(16) 	16			1	Pm_4198	TCACTGGTTATGGCAATCGG	Pm_3258	AGATGTGCCTCCTTCCCTGG	TTCC(16) 	16	1			1	1	1	1
ILLUMINA-545855_0001:1:6:1281:317#0/	AC(14) 	14			1	Pm_1252	TGCTCATCAGACTCTTGCCG	Pm_2906	CCTCCTCTAGAGCGGCTTCC	AC(14) 	14	1			1	1	1	1
ILLUMINA-545855_0001:1:6:845:1285#0/	AAATG(20) 	20			1	Pm_5960	TTAAACAGGTGGTGGTTTCGG	Pm_1344	GGGGAAACCCTTTTCCTAGC	AAATG(20) 	20	1			1	1	1	1
ILLUMINA-545855_0001:1:6:1471:1457#0/	ATGG(24) AGGT(48) AGGT(20) 	92	AGGT 		1	Pm_2084	GGTAGGTAGGTAGAAGCAAATGG	Pm_1015	TGTGTCTGCTTTATTTTGGTAAGC	AGGT(20) 	20	1	AGGT 		2	1	2	1
ILLUMINA-545855_0001:1:6:840:927#0/	AACCCT(18) 	18			1	Pm_3823	GACGCTTATAATCGCACCCC	Pm_1315	GCCCTGACTTCAAGGAGGC	AACCCT(18) 	18	1			433	1010	25	32
ILLUMINA-545855_0001:1:6:1703:668#0/	AAAT(12) AAAT(12) 	24			1	Pm_5143	CATCTATCAACTGATGTAGACCAGGC	Pm_0804	ACCAGTGCTGGGAGAGATGG	AAAT(12) AAAT(12) 	24	1			1	2	1	1
ILLUMINA-545855_0001:1:6:1583:1820#0/	TC(12) 	12			1	Pm_4298	GAAGGAGACAAGGGAATGGC	Pm_1758	AGTCCTGTTGGAGGCTGTCC	TC(12) 	12	1			1	1	1	1
ILLUMINA-545855_0001:1:6:1178:1288#0/	AAGC(12) 	12			1	Pm_6528	CTGAAGGAGAAGGAGGGACC	Pm_3099	TTGCAAGATTCTGTTACTACCGC	AAGC(12) 	12	1			1	1	1	1
ILLUMINA-545855_0001:1:6:829:473#0/	AAAC(12) 	12			1	Pm_0786	GTGCAAGACATGGTGTTCCC	Pm_6848	GGGTTGACTTGTTTGATGATCC	AAAC(12) 	12	1			1	1	1	1
ILLUMINA-545855_0001:1:6:1523:971#0/	TGGG(12) 	12			1	Pm_3776	AGTCCTTCGCTATGGCAACC	Pm_6697	CTCTGAGAAACCCACAAGCG	TGGG(12) 	12	1			1	1	1	1
ILLUMINA-545855_0001:1:7:186:139#0/	ATTTT(15) 	15			1	Pm_3791	GCTTCAGTAGATCAGCAAGGGG	Pm_5321	CCAGCCAATGAAGGAATGC	ATTTT(15) 	15	1			1	2	1	1
ILLUMINA-545855_0001:1:6:1760:537#0/	ATAC(12) ATAC(12) 	24			1	Pm_3159	ATCCACAGTCAGTTAAGATCAAAAGC	Pm_4658	TATATGTGGCAATCTCTGTCTTTGC	ATAC(12) 	12	1			2	1	2	1
ILLUMINA-545855_0001:1:6:1578:81#0/	ATTTT(15) ATTTT(15) 	30			1	Pm_2493	TGGCTAACACTCATCTGCTTCC	Pm_6138	TTCATATTAACTTTCTGACATCTTGCC	ATTTT(15) ATTTT(15) 	30	1			1	1	1	1
ILLUMINA-545855_0001:1:6:1006:456#0/	AATG(24) AATG(56) 	80			1	Pm_3377	TTTTATTCATGACTGTGGCAGC	Pm_1845	ACCTCCTGGAGAAGGTCAGC	AATG(24) AATG(56) 	80	1			1	1	1	1
ILLUMINA-545855_0001:1:6:1757:322#0/	AGGG(12) 	12			1	Pm_0490	AGGGACGGTTCCCATCTACC	Pm_1624	GCATGCTGCATAACTCCTCC	AGGG(12) 	12	1			2	1	1	1
ILLUMINA-545855_0001:1:6:1491:158#0/	TCC(12) 	12			1	Pm_0725	TAGCAACTGGAATGTCTGGG	Pm_6782	AGATGCCTTTTGCTGACACC	TCC(12) 	12	1			1	1	1	1
ILLUMINA-545855_0001:1:6:1097:506#0/	TC(12) TC(14) 	26	TC 		1	Pm_0842	AAAGTGTGTCCATGAGTGAGGG	Pm_2972	GTTAAAACTGCCCAAAGTCCC	TC(12) TC(14) 	26	1	TC 		1	1	1	1
ILLUMINA-545855_0001:1:7:163:444#0/	AT(12) 	12			1	Pm_0766	CATTTATATATGGTTAAAAGATCGGG	Pm_4056	AATGGTTTGATCATGCTCTCC	AT(12) 	12	1			2	1	1	1
ILLUMINA-545855_0001:1:6:996:1496#0/	TC(38) TC(42) 	80	TC 		1	Pm_0764	TTCAGCACACAAGAATGGTGG	Pm_6225	CAAGCCTTGGAGAACATTGG	TC(38) TC(42) 	80	1	TC 		1	1	1	1
ILLUMINA-545855_0001:1:7:4:833#0/	AAAT(12) 	12			1	Pm_0960	AAAGCAGCCAGGACATCACC	Pm_4835	AACCCCACAAGTAACACACTGG	AAAT(12) 	12	1			1	1	1	1
ILLUMINA-545855_0001:1:6:1409:700#0/	AC(34) AC(18) 	52	AC 		1	Pm_3392	TGAGGATTATTTATTCTCCTCCTCC	Pm_1144	AGGCAAAGGAGTTGGTCTGC	AC(34) AC(18) 	52	1	AC 		1	1	1	1
ILLUMINA-545855_0001:1:6:1016:38#0/	ATTCC(15) ATTCC(15) 	30			1	Pm_4596	GTTGGCTGCTAATGGAACCC	Pm_6575	TAGTGGGGAGAATGGAAGGG	ATTCC(15) ATTCC(15) 	30	1			1	1	1	1
ILLUMINA-545855_0001:1:6:1054:3#0/	TC(20) 	20			1	Pm_2877	CCCTTGCAATGGATCAAAGG	Pm_2800	TGGAAGTTCCCTGGTGTTGG	TC(20) 	20	1			1	1	1	1
ILLUMINA-545855_0001:1:6:1594:100#0/	AC(14) 	14			1	Pm_6228	TTTCACAATAACTCTGCATTGTGG	Pm_3386	TGTGTAAACATACCACCCATAAAGG	AC(14) 	14	1			1	1	1	1
ILLUMINA-545855_0001:1:6:911:944#0/	ATGG(52) TTCC(24) ATGG(44) TTCC(28) 	148	ATGG 		1	Pm_5476	TTGAGTGCATTGCTCCAAGC	Pm_5586	TCCAAAGTTTGCTGTCCTTCC	ATGG(52) TTCC(24) ATGG(44) TTCC(28) 	148	1	ATGG 		1	1	1	1
ILLUMINA-545855_0001:1:6:1543:310#0/	AT(12) 	12			1	Pm_5753	GGGAGAGCATCAATAAACCG	Pm_4067	TCCCCATCTTTTACTGATATATAGACG	AT(12) 	12	1			2	1	1	1
ILLUMINA-545855_0001:1:7:7:1965#0/	TCC(12) 	12			1	Pm_5050	GTGTGGGTCATCATGAACGG	Pm_6000	GACTATGTCTGCCTTGGTGCC	TCC(12) 	12	1			1	1	1	1
ILLUMINA-545855_0001:1:6:1710:1120#0/	AT(12) AT(12) 	24			1	Pm_5926	GGGGAGAGCAACATCAAACC	Pm_2421	TCTCCCCATCTTTTAACCATACG	AT(12) AT(12) 	24	1			21	1	1	1
ILLUMINA-545855_0001:1:6:1503:620#0/	AACCCT(18) 	18			1	Pm_5157	TCTGTGCAGAGGATCATGGG	Pm_6272	GCATCCAGTTGGATTAGGGC	AACCCT(18) 	18	1			435	22	3	1
ILLUMINA-545855_0001:1:6:990:156#0/	AATC(36) 	36			1	Pm_2578	ACCCAGAAACCGTCCTATGC	Pm_5766	CACTTTACCTTGAGATGTGTGGC	AATC(36) 	36	1			1	1	1	1
ILLUMINA-545855_0001:1:6:1179:335#0/	AACCCT(18) 	18			1	Pm_0579	GGAATAGGGTTTTCCCATGC	Pm_6240	CTATTCCCAGGCAGCTTTCC	AACCCT(18) 	18	1			1099	4	1	1
ILLUMINA-545855_0001:1:6:1263:1027#0/	AAAT(12) AAAT(12) 	24			1	Pm_2624	GGTGGGTGTAGTTATATCCATCTGC	Pm_3253	ACTTGGATTAAGATGGGCGG	AAAT(12) AAAT(12) 	24	1			1	2	1	1
ILLUMINA-545855_0001:1:7:134:1343#0/	TGCG(20) CCCG(12) 	32			1	Pm_5178	CTGAGCCAACAAAGGGACG	Pm_3607	ACCCTTCTCCAGACCCCG	TGCG(20) CCCG(12) 	32	1			1	1	1	1
ILLUMINA-545855_0001:1:6:1747:1799#0/	AACCCT(18) AGGGT(15) AGGG(12) TCTCC(15) 	60			1	Pm_6441	AAACCAGGATGAACATGGGG	Pm_2409	TCCATCTCAGTTTGTCCTCTCC	AACCCT(18) AGGGT(15) AGGG(12) TCTCC(15) 	60	1			1	1	1	1
ILLUMINA-545855_0001:1:7:88:2020#0/	ATTTT(15) ATTTT(15) ATTTT(35) 	65			1	Pm_5629	TCTTGCAGACAAATATCAGGTGG	Pm_1028	TATGCTTTCCCAGATGCAGG	ATTTT(15) 	15	1			1	2	1	1
ILLUMINA-545855_0001:1:6:1390:1497#0/	AACCCT(18) 	18			1	Pm_1315	GCCCTGACTTCAAGGAGGC	Pm_3274	TTCTATGCAGAGGACCACGG	AACCCT(18) 	18	1			1010	3	0	1
ILLUMINA-545855_0001:1:6:1563:332#0/	AACCCT(18) AACCCT(18) 	36			1	Pm_2212	GGGTGCCATTATAAGCGTCC	Pm_2362	GGAAAACCCTATTCCCAGGC	AACCCT(18) AACCCT(18) 	36	1			52	1054	11	2
ILLUMINA-545855_0001:1:6:1700:1489#0/	AAAG(12) 	12			1	Pm_5097	AAACTCTGTGATTTTATGATATAGTAACCC	Pm_1110	CCAAGTTGACTGGGAATAATGG	AAAG(12) 	12	1			1	1	1	1
ILLUMINA-545855_0001:1:6:1410:874#0/	TCC(15) 	15			1	Pm_5705	TCCTTTGCCAGTATTTGTTTGC	Pm_6558	TGGATCTGGATGGGGTATGG	TCC(15) 	15	1			1	1	1	1
ILLUMINA-545855_0001:1:6:1660:1139#0/	AC(20) AC(20) 	40			1	Pm_2740	CGCACTAGGGAGGACAGACC	Pm_1127	TCTTTCTCATCTGACCACAAACG	AC(20) 	20	1			1	2	1	1
ILLUMINA-545855_0001:1:6:1077:1495#0/	AT(12) AT(12) 	24			1	Pm_1890	GGAGAGCATCATTAAACCACC	Pm_3124	TGCTCTCCCCATCTTTAACC	AT(12) AT(12) 	24	1			270	509	59	3
ILLUMINA-545855_0001:1:6:1589:1711#0/	AT(12) 	12			1	Pm_0242	TGATATATGTATATGGTTCAAGATGGGG	Pm_4393	GGTGGTTTATTGATGGTCTCCC	AT(12) 	12	1			2	59	1	1
ILLUMINA-545855_0001:1:6:1283:184#0/	AAAT(16) 	16			1	Pm_5400	CCAGGAAATAAATACATTACAAACTGC	Pm_2139	CAAAGACAAATTTAAGATTATTGCTCTCC	AAAT(16) 	16	1			1	1	1	1
ILLUMINA-545855_0001:1:6:1126:1942#0/	TTCC(16) 	16			1	Pm_5772	GAGTTGTTTCTTGATGTTTTCTGAGC	Pm_5368	CAGAATGAACTCCTGCCTACCC	TTCC(16) 	16	1			1	1	1	1
ILLUMINA-545855_0001:1:6:1221:1681#0/	TTCC(16) TTCC(88) 	104			1	Pm_1787	TTGAACAAGATTGATAAGTCTTCCC	Pm_5268	GAAGGAGCATAGACCAAAGGG	TTCC(16) 	16	1			1	1	1	1
ILLUMINA-545855_0001:1:6:1389:14#0/	AATG(12) 	12			1	Pm_2623	AGCTGTTTTCCTGACCTGGC	Pm_6343	AGGCCATGAAAAGTGGTTCC	AATG(12) 	12	1			1	1	1	1
ILLUMINA-545855_0001:1:6:995:1596#0/	TTGGG(20) TTGGG(25) 	45			1	Pm_5456	GACGCTGAGGCTTTGATTCC	Pm_5127	AGCTTGCTTTAGGTGCCTGC	TTGGG(20) TTGGG(25) 	45	1			1	1	1	1
ILLUMINA-545855_0001:1:6:876:165#0/	AAAT(12) AAAT(12) 	24			1	Pm_6744	GCCCAGTGAGGAACAGTTGG	Pm_0988	CCCTCACCCCAAGTTCTGC	AAAT(12) AAAT(12) 	24	1			1	1	1	1
ILLUMINA-545855_0001:1:6:937:241#0/	AAGT(12) 	12			1	Pm_2272	CCATGTAAGCTATGCCAAGCC	Pm_0247	GTCCCTTACTTTTCACCACTATGC	AAGT(12) 	12	1			5	1	1	1
ILLUMINA-545855_0001:1:6:1079:197#0/	AGGG(12) 	12			1	Pm_0931	TGAAACCAGCCAACTAGGGG	Pm_4144	CTTCCGCCTCTTTTCTGGG	AGGG(12) 	12	1			1	1	1	1
ILLUMINA-545855_0001:1:6:1593:1148#0/	AAAC(20) AAATG(15) AAAC(20) AAATG(15) 	70			1	Pm_5061	GTGTGAACCACCCAGAGTCC	Pm_5491	ATTAAATTTCTCCCCTGCCC	AAAC(20) AAATG(15) 	35	1			1	3	1	1
ILLUMINA-545855_0001:1:6:1353:1975#0/	AC(12) 	12			1	Pm_0013	TGAAGTTATGTCAAGGGCAGC	Pm_4111	CTGTAAGGAGGCCCAAGACG	AC(12) 	12	1			1	1	1	1
ILLUMINA-545855_0001:1:6:902:675#0/	TTCC(12) 	12			1	Pm_4867	CTGTACAACGCCATCAGCG	Pm_3233	ACAGGGAAATGGCCTCACC	TTCC(12) 	12	1			1	1	1	1
ILLUMINA-545855_0001:1:6:1538:898#0/	AATG(12) 	12			1	Pm_2045	AAATGCACTGGCTGTTAAACC	Pm_5505	CATTTTCCATCTGTTGCATCC	AATG(12) 	12	1			1	1	1	1
ILLUMINA-545855_0001:1:6:1486:125#0/	ATTTT(15) 	15			1	Pm_6076	AGTCATGGCTTGTGGGATGG	Pm_3642	GCCCCACTAGGTAGACCAGACC	ATTTT(15) 	15	1			1	3	1	1
ILLUMINA-545855_0001:1:6:1019:1076#0/	AACCCT(18) AACCCT(18) 	36			1	Pm_6830	ACTTATTTTGGAGCGTGGGC	Pm_1315	GCCCTGACTTCAAGGAGGC	AACCCT(18) AACCCT(18) 	36	1			464	1010	22	20
ILLUMINA-545855_0001:1:6:1547:211#0/	AGCC(12) 	12			1	Pm_1168	TGTGACTAAACCAATTTGCCC	Pm_3755	AAAATGCCGTAGCAAGTGTAAGC	AGCC(12) 	12	1			1	1	1	1
ILLUMINA-545855_0001:1:6:1487:139#0/	AATC(16) AATC(44) 	60			1	Pm_6371	TAATTGCCACACGTCAAGGC	Pm_1694	TTAGGAACGCCGTTTTCTCC	AATC(16) AATC(44) 	60	1			1	1	1	1
ILLUMINA-545855_0001:1:6:887:603#0/	AT(12) 	12			1	Pm_4006	TGCTCACCCCATCTTTACCC	Pm_5093	GGTGAGCATCGTTAAACCACC	AT(12) 	12	1			15	8	1	1
ILLUMINA-545855_0001:1:6:1533:480#0/	AAC(15) 	15			1	Pm_1871	TTCCATCCTTTCTAGCATTATAGGC	Pm_0410	GTCACGAAGAGTCGGACACG	AAC(15) 	15	1			1	145	1	1
ILLUMINA-545855_0001:1:6:1502:932#0/	AAAT(12) ATATC(35) AAAT(12) 	59			1	Pm_0517	TCACAAATGTTATTTCCTACAGAGAGG	Pm_0811	AGCTTTGTTGTACGCTGCCC	AAAT(12) ATATC(35) AAAT(12) 	59	1			1	1	1	1
ILLUMINA-545855_0001:1:7:61:1295#0/	AACCCT(18) AACCCT(18) 	36	AACCCT 		1	Pm_6456	CATCCAGTTCGATGTGGGC	Pm_2362	GGAAAACCCTATTCCCAGGC	AACCCT(18) AACCCT(18) 	36	1	AACCCT 		28	1054	8	1
ILLUMINA-545855_0001:1:6:1315:1602#0/	ATAC(12) ATAC(12) 	24			1	Pm_6196	CCTTTGGGGATATGCTATTTTGC	Pm_2840	AGGTTAGAATTCAATAGAGGTAAATGGG	ATAC(12) ATAC(12) 	24	1			1	1	1	1
ILLUMINA-545855_0001:1:6:1053:8#0/	AATC(16) AATC(16) 	32			1	Pm_4901	TTGTTCTAAAACTTTGGGTGGC	Pm_0237	CTGCCCTGAATCCTCAAAGC	AATC(16) AATC(16) 	32	1			1	1	1	1
ILLUMINA-545855_0001:1:7:32:238#0/	AAAT(12) 	12			1	Pm_4089	TCTTGTTTAACAGAGTGGACTGC	Pm_3702	TGTAATGCATTGTTCTATGGAGG	AAAT(12) 	12	1			1	1	1	1
ILLUMINA-545855_0001:1:6:1672:905#0/	AAC(12) 	12			1	Pm_3387	TCTTGATGATCCCAAGAGCC	Pm_1800	GTCTTCCAAGGTGAGGATGC	AAC(12) 	12	1			1	1	1	1
ILLUMINA-545855_0001:1:6:1441:163#0/	AAAT(12) AAAT(12) 	24			1	Pm_4794	AGAGCAGGCTTGATATATTTGGG	Pm_2818	CCTTGCTCACAGTTCTTACAAACG	AAAT(12) AAAT(12) 	24	1			1	1	1	1
ILLUMINA-545855_0001:1:6:1463:1284#0/	AACCCT(18) 	18			1	Pm_2292	TTTCTATGCAAAGGACCACG	Pm_1212	TGCGATTATAAGCGTCCG	AACCCT(18) 	18	1			403	439	36	1
ILLUMINA-545855_0001:1:7:24:1336#0/	AT(12) AT(12) 	24			1	Pm_1942	TGGTTAAAAGATTGGGAGAGC	Pm_4954	TCTATATGGTGGTTTGATGATGC	AT(12) 	12	1			204	59	32	2
ILLUMINA-545855_0001:1:6:1614:948#0/	TCC(12) 	12			1	Pm_1062	AATGCGGATTTGATCCACTAGG	Pm_3321	GGGGTGGGTTAGTGTTTATGC	TCC(12) 	12	1			14	10	1	1
ILLUMINA-545855_0001:1:6:1317:344#0/	TCC(12) 	12			1	Pm_1907	GGTACTGTTTTGTGTTTGGCTCC	Pm_2626	GATCTGGGTCTGATCAGGGG	TCC(12) 	12	1			1	1	1	1
ILLUMINA-545855_0001:1:6:1067:917#0/	ATTTT(15) 	15			1	Pm_0942	TCTGGGAGAAAGAGGCAACC	Pm_2713	GGAACCACACCGTAAGTTCG	ATTTT(15) 	15	1			1	1	1	1
ILLUMINA-545855_0001:1:6:1082:827#0/	ATC(18) 	18			1	Pm_5130	TTGAAAACGACTTGATGGTGC	Pm_4139	GGATGATGTCACTGCACAGG	ATC(18) 	18	1			1	1	1	1
ILLUMINA-545855_0001:1:6:1376:362#0/	AAAAC(15) AAAAC(15) 	30			1	Pm_4416	CAGGCTGGCCTCTATCAACC	Pm_4444	TGCCAATCAGTTCAGAGGAGC	AAAAC(15) AAAAC(15) 	30	1			1	1	1	1
ILLUMINA-545855_0001:1:6:1631:1106#0/	AACCCT(18) 	18			1	Pm_6014	GATCCTCTGCACAGAAGGGG	Pm_0253	CTATTCCCAGGCAGGTGTCC	AACCCT(18) 	18	1			382	333	44	2
ILLUMINA-545855_0001:1:6:846:2026#0/	TGC(36) 	36			1	Pm_2153	GTCCCTTGCCCTCCTTATCC	Pm_5487	CATCACTTCCTCTTCTCAGGGG	TGC(36) 	36	1			1	1	1	1
ILLUMINA-545855_0001:1:6:1071:974#0/	AT(14) AT(14) AT(12) 	40	AT 		1	Pm_1864	TGGGAGAGGAACAATGAACC	Pm_5632	GATGCTCTCCCCATCTTTAACC	AT(14) AT(14) 	28	1	AT 		2	487	2	1
ILLUMINA-545855_0001:1:7:41:1628#0/	AC(20) AC(14) 	34			1	Pm_3960	CAATGAAAAGTTCTGGGATGC	Pm_2827	AGGACAAATGAGAACAAAATGC	AC(14) 	14	1			1	1	1	1
ILLUMINA-545855_0001:1:6:915:1182#0/	AAAT(12) AAAT(12) 	24	AAAT 		1	Pm_6693	TGTGAATGTGGAAGGGGAGG	Pm_0369	TCTCTGTGTGCTCATGTTTTGC	AAAT(12) AAAT(12) 	24	1	AAAT 		1	2	1	1
ILLUMINA-545855_0001:1:6:1199:1312#0/	AC(24) AC(24) 	48			1	Pm_1086	CTCAGCTGCTCCAGCCTCC	Pm_1589	AGATTGTGCTCTCCTTGCTGC	AC(24) AC(24) 	48	1			2	1	2	1
ILLUMINA-545855_0001:1:7:100:1557#0/	ATGG(12) ATGG(12) 	24			1	Pm_5771	CAATTTTCCAAGGGGTATCTGC	Pm_1795	AAAATTGCTAGCTTGATGGATGG	ATGG(12) ATGG(12) 	24	1			2	2	2	1
ILLUMINA-545855_0001:1:6:1513:1569#0/	AAAT(12) AAAT(12) 	24			1	Pm_4264	AGCAACCTTGAGGTTTTGCC	Pm_5021	CAACATTGGTATCCAGCATTGG	AAAT(12) AAAT(12) 	24	1			1	1	1	1
ILLUMINA-545855_0001:1:6:918:669#0/	TCTG(12) TCTG(12) 	24			1	Pm_1924	GAGCCCTAGCAAGGTGATGG	Pm_4844	GCACCCAGCTCTCTACTAGCC	TCTG(12) TCTG(12) 	24	1			1	1	1	1
ILLUMINA-545855_0001:1:6:857:644#0/	TTCC(20) TTCC(16) 	36	TTCC 		1	Pm_0149	CCTTTCCTCTACCCATCCCC	Pm_2132	TGGCAGGTATCTACCGAAAGG	TTCC(16) 	16	1	TTCC 		1	1	1	1
ILLUMINA-545855_0001:1:6:1374:1883#0/	TGGG(12) 	12			1	Pm_5734	TGGGCAACTGTCTTTGTAGC	Pm_6067	CAAATGGTCTTTCTTGGTCCC	TGGG(12) 	12	1			1	1	1	1
ILLUMINA-545855_0001:1:6:997:1140#0/	AACCCT(18) 	18			1	Pm_6894	GGTGCGATTATGAGCGTCC	Pm_0944	TTCTATGCCAAGGAACACGG	AACCCT(18) 	18	1			8	3	1	1
ILLUMINA-545855_0001:1:6:888:1982#0/	AATC(20) AATC(20) 	40			1	Pm_5776	TTTAATTGTTGTACGCTGCCC	Pm_3562	GGAGACAGTATATCTCCTGGGG	AATC(20) AATC(20) 	40	1			4	1	1	1
ILLUMINA-545855_0001:1:6:1783:797#0/	AC(18) 	18	AC 		1	Pm_0755	CAATGTCCTCCAACAATTTGC	Pm_2566	TCCATGCTATCACAGTTCCCC	AC(18) 	18	1	AC 		1	1	1	1
ILLUMINA-545855_0001:1:6:1295:53#0/	ATTTT(15) ATTTT(15) 	30			1	Pm_4159	GGTGGACGCTGCTTTAGAGG	Pm_1772	TCATGCCTTTAGTGCTCCCC	ATTTT(15) ATTTT(15) 	30	1			1	1	1	1
ILLUMINA-545855_0001:1:6:819:437#0/	AAAT(12) AAAT(12) 	24			1	Pm_2412	GCTTTATTAATGCTACTTTCTTGCC	Pm_1944	AACCACTTAGTTTTCTGCTGGC	AAAT(12) 	12	1			1	2	1	1
ILLUMINA-545855_0001:1:6:1252:1224#0/	AACCCT(18) 	18			1	Pm_3050	AAGTTTAGCTTCCCGTGGTCC	Pm_2362	GGAAAACCCTATTCCCAGGC	AACCCT(18) 	18	1			419	1054	0	33
ILLUMINA-545855_0001:1:6:1115:2036#0/	AC(12) 	12			1	Pm_1477	TGTTGCTGTTTACCCTCCCC	Pm_3504	AATGGGTAAGCTAGGATAAGCCC	AC(12) 	12	1			1	1	1	1
ILLUMINA-545855_0001:1:6:1688:268#0/	AAAC(12) 	12			1	Pm_6732	TGGCTAGGGAAGTGGTCACG	Pm_3815	CCTGGTTTCTAGCCTGGTGC	AAAC(12) 	12	1			1	43	1	1
ILLUMINA-545855_0001:1:6:1545:481#0/	AACCCT(18) 	18			1	Pm_0207	AGAATCCAGTTGGGTTTGGG	Pm_1635	TCTGAGGATCCTGGGAAGC	AACCCT(18) 	18	1			1	1	1	1
ILLUMINA-545855_0001:1:7:84:1984#0/	AGGG(12) 	12			1	Pm_3747	TCACTGATGCAACCGAATCC	Pm_1830	TGCTTGTTTTGTTGGCAAGC	AGGG(12) 	12	1			1	1	1	1
ILLUMINA-545855_0001:1:6:1468:1348#0/	TTC(12) TTC(12) 	24			1	Pm_6545	AAGATCACCCAGTTGGACCC	Pm_0648	TGGAAGCAAGTCATCATAGTCCC	TTC(12) TTC(12) 	24	1			3	1	1	1
ILLUMINA-545855_0001:1:6:1313:1536#0/	TCC(21) TCTCC(20) 	41			1	Pm_3930	TGTCCCTGTTGACAATTTCCC	Pm_4716	GGAATGTGCTTATCTTCCTCTCC	TCC(21) TCTCC(20) 	41	1			1	1	1	1
ILLUMINA-545855_0001:1:6:1587:1147#0/	AGGG(12) 	12			1	Pm_6390	AAGGTTACAGGAACAGAATCTTGC	Pm_6761	TCTCAGACTTGACCCTCCCC	AGGG(12) 	12	1			4	1	1	1
ILLUMINA-545855_0001:1:6:1488:930#0/	AACCCT(18) AACCCT(18) 	36			1	Pm_2362	GGAAAACCCTATTCCCAGGC	Pm_6189	GGTGCGATTATCAGCGTCC	AACCCT(18) AACCCT(18) 	36	1			1054	40	6	3
ILLUMINA-545855_0001:1:6:1259:1327#0/	ATC(15) ATC(18) 	33	ATC 		1	Pm_3150	GGCACTTTGCAAACTATTAAGGG	Pm_1300	TGATTGTTTTCTTTGACTTAGTTCCC	ATC(15) 	15	1	ATC 		2	2	2	1
ILLUMINA-545855_0001:1:6:939:1385#0/	TTCC(12) 	12			1	Pm_2176	CAGACACAGCCAGGAGATGG	Pm_3762	CTGCCATAGACCCCTATCCC	TTCC(12) 	12	1			1	1	1	1
ILLUMINA-545855_0001:1:6:1244:1913#0/	AAAT(12) 	12			1	Pm_0063	ACTGTATATTGCCTAGAGTCATAATGG	Pm_5067	TCAGTATATTCTTATTAGTCTTGCTGTGC	AAAT(12) 	12	1			1	1	1	1
ILLUMINA-545855_0001:1:6:881:1446#0/	AAAT(12) 	12			1	Pm_0042	TGGATATGGTTTTGTTGTTCTGC	Pm_4834	TTTATCTCTTTTGTTGTGGAGCC	AAAT(12) 	12	1			1	1	1	1
ILLUMINA-545855_0001:1:6:1646:618#0/	ATT(12) ATT(12) 	24			1	Pm_0928	TGAAAGGAAAGGACAACTTCACC	Pm_5636	GACTATGGAGCATAGGTTATCTGGG	ATT(12) ATT(12) 	24	1			1	1	1	1
ILLUMINA-545855_0001:1:6:1707:1451#0/	AC(32) AC(18) 	50	AC 		1	Pm_5128	GATGCTGTGCTGTGATTCCC	Pm_2157	GCCCAGACAAAGATGTCTTCC	AC(32) AC(18) 	50	1	AC 		1	1	1	1
ILLUMINA-545855_0001:1:6:1567:920#0/	TC(16) 	16			1	Pm_6348	GGGAAAGATAGGAGCACTGTGG	Pm_5758	GGACAGGTTGAGACAGTTGAGC	TC(16) 	16	1			1	2	1	1
ILLUMINA-545855_0001:1:6:1158:425#0/	AAAT(12) 	12			1	Pm_4898	CCAACTGCTCATCAACAAAGG	Pm_5768	TTATAAGCAATAAAGTCATCAAGAGTCC	AAAT(12) 	12	1			1	1	1	1
ILLUMINA-545855_0001:1:6:1221:1397#0/	AATC(12) 	12			1	Pm_3706	GAGATCACTTCTTCCTCTGTGATCC	Pm_4971	GGGATGGACTCAGTTATGATGG	AATC(12) 	12	1			1	1	1	1
ILLUMINA-545855_0001:1:6:1161:876#0/	AAAAG(15) AAAAG(15) 	30			1	Pm_0351	AAGAAAATCATGGGTAGATAGTTGC	Pm_4909	TTACAGATGTTAGGGAATAATTTTGG	AAAAG(15) AAAAG(15) 	30	1			1	1	1	1
ILLUMINA-545855_0001:1:6:1696:943#0/	AAAC(12) AAAC(12) 	24			1	Pm_6422	CTATGCTGGCCGTGAAAGC	Pm_6668	TCCTAGTCCAACCCTCTGCC	AAAC(12) AAAC(12) 	24	1			1	1	1	1
ILLUMINA-545855_0001:1:7:87:713#0/	AAAT(12) AAAT(12) 	24			1	Pm_5168	TGTAAGCTGGTTTGAATCCCC	Pm_6926	TTAGTGAGGCAGTTCTCTGGC	AAAT(12) AAAT(12) 	24	1			1	1	1	1
ILLUMINA-545855_0001:1:7:17:142#0/	ATAC(12) ATC(12) 	24			1	Pm_4009	TCAATCACATCACAAGAACAGACC	Pm_1385	GATGATATATGGAAGACTGTGATTTGG	ATAC(12) 	12	1			1	1	1	1
ILLUMINA-545855_0001:1:7:110:1573#0/	AAAT(12) 	12			1	Pm_5405	TGCCCAATTCCAGAAAGACC	Pm_1695	GTTACTGGGGTGTGGAGCCC	AAAT(12) 	12	1			1	1	1	1
ILLUMINA-545855_0001:1:6:852:1550#0/	AAAT(12) AAAT(12) 	24			1	Pm_1566	TTTCTGGATGTTTGGAGGAGC	Pm_2841	GCTGAATTATCTCAGGTTGTTTAACTCC	AAAT(12) AAAT(12) 	24	1			2	1	2	1
ILLUMINA-545855_0001:1:6:1272:1747#0/	AGCCC(20) AGCGC(15) 	35			1	Pm_6929	GAATGCTTCCTACATGGGGC	Pm_5828	CCACAGCACTCAGGAAGCC	AGCCC(20) AGCGC(15) 	35	1			1	1	1	1
ILLUMINA-545855_0001:1:6:921:1654#0/	TCC(15) TCC(15) 	30			1	Pm_1352	GACCTCTGGCTGACTGGACC	Pm_4508	GTCCAGCTCTTTCTGCAGCC	TCC(15) TCC(15) 	30	1			2	1	1	1
ILLUMINA-545855_0001:1:6:1325:1810#0/	AATG(48) 	48			1	Pm_6053	TGTATCCAGAAGGTCCCACC	Pm_5501	CCAGTGATATGACCAATTTATGG	AATG(48) 	48	1			1	1	1	1
ILLUMINA-545855_0001:1:7:109:408#0/	TC(12) 	12			1	Pm_0250	CTTCCTCCTCCTATTGCCCC	Pm_6753	GGTGTTGGCTAGAAGCCAGG	TC(12) 	12	1			1	1	1	1
ILLUMINA-545855_0001:1:6:1701:1762#0/	TGCC(12) TGCC(12) 	24			1	Pm_0252	GTACAAGTGAGCTGGCGAGG	Pm_6105	TCATACTCCATAGCAGCCCC	TGCC(12) TGCC(12) 	24	1			1	1	1	1
ILLUMINA-545855_0001:1:7:154:1315#0/	ATT(12) 	12			1	Pm_1204	CCAAATGGGAAGTGACATCG	Pm_1534	GGGAAGGACTCAACAGGTGG	ATT(12) 	12	1			1	1	1	1
ILLUMINA-545855_0001:1:6:1228:1540#0/	AT(12) 	12			1	Pm_6539	AGGTTAAAAGTGGGGAGGGC	Pm_0416	AAATGACGGTTTGATGATACTCTCC	AT(12) 	12	1			1	3	1	1
ILLUMINA-545855_0001:1:6:1322:938#0/	ACC(12) ACC(12) 	24			1	Pm_2099	CCTGGAAGTTTGCTAGATCGG	Pm_1687	GCAGCTACATCTAAGTGAAGTACAAGC	ACC(12) 	12	1			1	2	1	1
ILLUMINA-545855_0001:1:7:102:309#0/	AAAG(12) 	12			1	Pm_3885	TTGGAGCCAGTCTCACCTCC	Pm_2191	CAGGGAGATTCATTGGGTGG	AAAG(12) 	12	1			1	1	1	1
ILLUMINA-545855_0001:1:6:1564:385#0/	AAAT(12) AC(14) AAAT(12) AC(14) 	52			1	Pm_0963	TTGTGTGTACAGGTGGAAATACG	Pm_4083	CTTTGCTTTCTGCCCTTACG	AAAT(12) AC(14) AAAT(12) AC(14) 	52	1			1	1	1	1
ILLUMINA-545855_0001:1:6:1374:1896#0/	ATC(15) 	15			1	Pm_0156	AGTGAGATGAAATCTCTTAGAATAAGTTGC	Pm_2944	TTTGCATATTGGACCACCCC	ATC(15) 	15	1			1	1	1	1
ILLUMINA-545855_0001:1:6:1479:1373#0/	AACCCT(18) AACCCT(18) 	36			1	Pm_2310	CATCCAGTTGGATTTGGGC	Pm_0499	TATTCCCAGGCAGGTTTCC	AACCCT(18) AACCCT(18) 	36	1			187	24	3	1
ILLUMINA-545855_0001:1:6:947:880#0/	AC(12) 	12			1	Pm_0580	CCTGTAAAGGCATAATACTAATCACTTGG	Pm_5774	GGGAAGAATGATTTGTTATGGAGC	AC(12) 	12	1			1	1	1	1
ILLUMINA-545855_0001:1:6:1328:880#0/	TCCCC(15) TCCCC(15) 	30			1	Pm_0927	GCAGGATGACAAAAGGGAGG	Pm_1438	AAAGTTAATTTGTCCTGACAGTCTTCC	TCCCC(15) TCCCC(15) 	30	1			1	1	1	1
ILLUMINA-545855_0001:1:7:144:705#0/	AC(18) AC(24) 	42			1	Pm_6839	TGCATGTGACATCACAATACACC	Pm_1451	TCCTGGAATGTCTTAACTGAGCC	AC(18) AC(24) 	42	1			1	1	1	1
ILLUMINA-545855_0001:1:6:1446:1452#0/	ATC(12) ATC(12) 	24			1	Pm_2982	TGAAAATGAAACCTGTAGATTCTCTCC	Pm_4935	GAATGTTTCAGCTTCTGATGCC	ATC(12) ATC(12) 	24	1			1	2	1	1
ILLUMINA-545855_0001:1:6:1233:889#0/	AACCCT(18) 	18			1	Pm_2362	GGAAAACCCTATTCCCAGGC	Pm_3050	AAGTTTAGCTTCCCGTGGTCC	AACCCT(18) 	18	1			1054	419	0	33
ILLUMINA-545855_0001:1:6:1608:699#0/	AAAT(12) AAAC(16) 	28			1	Pm_3012	TGACCTGTCTCTCTGGCTGC	Pm_2751	CACTAGTTTGGGTAGCACTAAGGC	AAAT(12) AAAC(16) 	28	1			1	1	1	1
ILLUMINA-545855_0001:1:6:1589:664#0/	AACCCT(18) 	18			1	Pm_2362	GGAAAACCCTATTCCCAGGC	Pm_3590	TTTTCCCATGCATTGTGCC	AACCCT(18) 	18	1			1054	1088	70	1
ILLUMINA-545855_0001:1:6:1303:1996#0/	AAAT(12) 	12			1	Pm_0846	TTCAAATGTTTGCTTGAATGG	Pm_2907	TCTAGTCAGTTATTTGGAAGCGG	AAAT(12) 	12	1			1	1	1	1
ILLUMINA-545855_0001:1:6:1587:728#0/	TTTGG(15) TTTGG(15) 	30			1	Pm_6845	GATGCTTTGGGAGTCTTCCG	Pm_2594	GCTGCAGTAAATGACACAGCG	TTTGG(15) TTTGG(15) 	30	1			1	2	1	1
ILLUMINA-545855_0001:1:7:99:962#0/	AAAGC(15) AAAGC(15) 	30			1	Pm_6193	TGCAGAAATACTGTTGAGGCCC	Pm_6113	GCTGCAAAGCAAAGCAAAGC	AAAGC(15) 	15	1			1	1	1	1
ILLUMINA-545855_0001:1:6:977:1900#0/	AT(12) AT(12) AT(12) 	36			1	Pm_2539	CATCTACATATCGTTAAAAGATGGGG	Pm_0056	TCGTGGTTTATTGATGCTCTCC	AT(12) AT(12) 	24	1			17	53	1	1
ILLUMINA-545855_0001:1:6:1634:1536#0/	ATTTT(15) 	15			1	Pm_1705	GCTGTTGGGTAGTCTTGGAGG	Pm_3341	TCTTTTCTGAGTCAAGTTTTATCCTTAGC	ATTTT(15) 	15	1			1	1	1	1
ILLUMINA-545855_0001:1:6:995:644#0/	AACCCT(18) 	18			1	Pm_6276	AAGCATCCAGTTTGATTAGGGC	Pm_2362	GGAAAACCCTATTCCCAGGC	AACCCT(18) 	18	1			7	1054	2	1
ILLUMINA-545855_0001:1:6:1538:1606#0/	AAC(18) 	18			1	Pm_0848	CAGCCTCTCGAAAATTATAGGC	Pm_4837	GAAGGACAGTGATAACATGAGCC	AAC(18) 	18	1			1	1	1	1
ILLUMINA-545855_0001:1:6:1509:1670#0/	AAAC(12) 	12			1	Pm_2584	TAACTACCCAAGGTGAGCCAGG	Pm_6040	ATCTGATCTTGTTGTTTGGCTCC	AAAC(12) 	12	1			1	1	1	1
ILLUMINA-545855_0001:1:6:1610:1919#0/	ATGCT(20) ATGCT(20) 	40			1	Pm_6438	TCTTCAAGAACAGCTTTGCAGG	Pm_6915	TGCTACTGGTTACTGACATTCCC	ATGCT(20) ATGCT(20) 	40	1			1	1	1	1
ILLUMINA-545855_0001:1:6:970:518#0/	AAAT(12) 	12			1	Pm_0025	CATCCTCTGGAGGAGATGTGC	Pm_1114	TTCCATCACTTTCTGGAAGCC	AAAT(12) 	12	1			1	1	1	1
ILLUMINA-545855_0001:1:6:1364:1814#0/	AAAT(12) 	12			1	Pm_2193	AACACTGACTCGAAGGCACG	Pm_4294	TCTGGCATTCAAAACTTGCG	AAAT(12) 	12	1			1	1	1	1
ILLUMINA-545855_0001:1:6:1071:891#0/	AATG(12) AATG(24) AGGG(16) 	52			1	Pm_6868	AAAGACGTATGTTGAAGTGGTTTGG	Pm_5419	GCTGTTGGTTTCCATTCTTCG	AATG(12) AATG(24) 	36	1			1	1	1	1
ILLUMINA-545855_0001:1:6:1026:1455#0/	AAAT(12) 	12			1	Pm_6417	TCAAAGACTGATTGGAAGCACC	Pm_3462	TGTCAGCTCATGGAACAGGC	AAAT(12) 	12	1			1	1	1	1
ILLUMINA-545855_0001:1:6:1116:242#0/	AAAG(12) AAAG(12) 	24			1	Pm_5938	CAAGAGGTATCAAACATAGCAAGAGG	Pm_0990	GGTGCCCTTTACTAGAAAGTTGG	AAAG(12) 	12	1			2	1	2	1
ILLUMINA-545855_0001:1:7:101:211#0/	TGC(12) AATC(40) TGC(12) 	64			1	Pm_3536	GATCAATGAAAGTGCCAAGCC	Pm_3040	GATTGATTGAACAGTGCCAGG	TGC(12) TGC(12) 	24	1			1	1	1	1
ILLUMINA-545855_0001:1:6:895:1240#0/	AAAT(12) AAAT(12) 	24			1	Pm_0701	TTGTGGGGATAACAATGGAGG	Pm_5044	TTTTATCGCATTCCGATTTGC	AAAT(12) AAAT(12) 	24	1			1	1	1	1
ILLUMINA-545855_0001:1:6:843:288#0/	ATTGG(15) 	15			1	Pm_5976	CGCTTTCTAGATTCACACAATGC	Pm_1720	CCAGGGTTCTGGCTGTATCC	ATTGG(15) 	15	1			1	1	1	1
ILLUMINA-545855_0001:1:6:936:1562#0/	AATC(12) AATC(12) 	24			1	Pm_1775	TGCCCTATGCTCCTGAATGG	Pm_6158	CTTGCCCCTTTGTGTTTTGC	AATC(12) AATC(12) 	24	1			1	1	1	1
ILLUMINA-545855_0001:1:6:1044:1952#0/	ATC(12) 	12			1	Pm_5016	GGCATCACAGTTAGCTTGGC	Pm_4008	AAGAATGATGGAATGTATACGGG	ATC(12) 	12	1			1	1	1	1
ILLUMINA-545855_0001:1:6:1228:712#0/	AACCCT(18) 	18			1	Pm_1315	GCCCTGACTTCAAGGAGGC	Pm_4190	GGACGCTTATATTCACACCCC	AACCCT(18) 	18	1			1010	7	0	1
ILLUMINA-545855_0001:1:6:995:1739#0/	TTCC(28) TTCC(24) 	52			1	Pm_2522	AAGAAGCTTGCCATCTTGCC	Pm_5677	TCGTTTCCTCTTCCACAGGC	TTCC(28) 	28	1			1	1	1	1
ILLUMINA-545855_0001:1:6:1509:1369#0/	ATTCC(15) 	15			1	Pm_2297	TGATTATATGATCTGGCAAGGC	Pm_1397	AAATGAGAAGACCAAACACTTTGC	ATTCC(15) 	15	1			1	1	1	1
ILLUMINA-545855_0001:1:7:3:1561#0/	AAC(12) 	12			1	Pm_3674	CACGAGCATGAACAGGATGG	Pm_3169	CGCAATATGGTTCATGGGG	AAC(12) 	12	1			1	171	1	1
ILLUMINA-545855_0001:1:6:1391:1016#0/	AACCCT(18) 	18			1	Pm_3823	GACGCTTATAATCGCACCCC	Pm_1315	GCCCTGACTTCAAGGAGGC	AACCCT(18) 	18	1			433	1010	25	32
ILLUMINA-545855_0001:1:6:849:782#0/	ACC(12) ACC(12) 	24			1	Pm_4296	CAAACGAACCCTACCAATCCC	Pm_0639	ATATATTCGCGGATTGGGGC	ACC(12) ACC(12) 	24	1			7	9	2	2
ILLUMINA-545855_0001:1:7:147:239#0/	ATT(12) 	12			1	Pm_2416	CCATAAAGTCTCAGAAAGTCCAACG	Pm_2354	CCTCTTCTAAAGGATTAGCACAGTCC	ATT(12) 	12	1			1	1	1	1
ILLUMINA-545855_0001:1:6:1396:1519#0/	AACCCT(18) 	18			1	Pm_2362	GGAAAACCCTATTCCCAGGC	Pm_4884	AGCTTCCCATGGTCCTTTGC	AACCCT(18) 	18	1			1054	12	0	3
ILLUMINA-545855_0001:1:6:1663:331#0/	AAC(12) 	12			1	Pm_4165	GCAATCCTTGTTCCATCAGG	Pm_4026	TCAGGAAAAGAGATCAAATACCTTCC	AAC(12) 	12	1			1	1	1	1
ILLUMINA-545855_0001:1:6:1050:727#0/	AATG(16) AAAG(28) AATG(16) AAAG(40) 	100	AATG 		1	Pm_3617	AATTGAGGGTTGTATGTCCCC	Pm_0071	GGGTTCACACATCACACTAAGC	AATG(16) AAAG(28) AATG(16) AAAG(40) 	100	1	AATG 		1	1	1	1
ILLUMINA-545855_0001:1:7:34:1172#0/	TTCC(16) TTCC(60) 	76	TTCC 		1	Pm_1037	GAAAAGAAATCTGAATTTTGCAAGC	Pm_3062	CAACTACATACTTTCCTGCCAGC	TTCC(16) 	16	1	TTCC 		1	2	1	1
ILLUMINA-545855_0001:1:6:954:305#0/	AC(16) 	16			1	Pm_1675	GAAACACACAAAGAAAGATAAATTGAGG	Pm_2846	CAAGACAAAATGTATGGATCACTGC	AC(16) 	16	1			1	1	1	1
ILLUMINA-545855_0001:1:7:81:553#0/	AACCCT(18) 	18			1	Pm_6830	ACTTATTTTGGAGCGTGGGC	Pm_0790	GGTGCGATTGTAAGCGTCC	AACCCT(18) 	18	1			464	3	0	1
ILLUMINA-545855_0001:1:6:819:281#0/	AAC(12) AAC(12) 	24			1	Pm_1018	CACCAAATGTTAAGTCACAACTAAAGC	Pm_0430	TGCCCTGAACCTTGTAGGTAGG	AAC(12) AAC(12) 	24	1			1	1	1	1
ILLUMINA-545855_0001:1:6:1691:219#0/	TC(14) 	14			1	Pm_1345	GCCATTGACTGCTGTTTATAATGC	Pm_1443	AGTATGTGCACTGTATGCTCGC	TC(14) 	14	1			1	1	1	1
ILLUMINA-545855_0001:1:7:35:645#0/	TGC(21) TGC(21) 	42			1	Pm_6451	GACCAGAGAGAGGCAAAGCC	Pm_4439	GGTGCAGGTGATTGAGGAGG	TGC(21) TGC(21) 	42	1			1	1	1	1
ILLUMINA-545855_0001:1:7:192:1824#0/	AC(14) AC(14) 	28			1	Pm_3786	AGACTGGCCTTGGACAAACC	Pm_4487	TGAGTGTGTGGTTTCAGGGC	AC(14) 	14	1			1	2	1	1
ILLUMINA-545855_0001:1:6:978:1500#0/	AT(14) AC(22) TC(26) TC(26) 	88			1	Pm_3438	GAGAGAGAGAGGATAACACTATTTGGG	Pm_2125	AAGTAAAAGATCTGGATATGACTATCACC	TC(26) 	26	1			1	1	1	1
ILLUMINA-545855_0001:1:6:1349:970#0/	ATCT(12) 	12			1	Pm_4037	CCATGATACATATATGGTTAAAAGATGGG	Pm_4203	TGATTTATTGGTGCTCTCCCC	ATCT(12) 	12	1			2	1	1	1
ILLUMINA-545855_0001:1:6:1089:2033#0/	TGC(15) 	15			1	Pm_1472	TTAGAGGTCAGGGTCAGGAGC	Pm_5729	TCCTTCTGTGGGGTTTGACC	TGC(15) 	15	1			1	1	1	1
ILLUMINA-545855_0001:1:7:190:1542#0/	ATGG(60) ATGG(24) 	84	ATGG 		1	Pm_6305	TTGCCCAAAATATTGGATGG	Pm_1172	AGATGCATCCAGTGCTCACC	ATGG(60) ATGG(24) 	84	1	ATGG 		1	1	1	1
ILLUMINA-545855_0001:1:6:1507:69#0/	AC(20) 	20			1	Pm_0124	GGCTGGTGAGGCTACTTTGC	Pm_2905	TTTTCTTTTAGCAAAATGGGGC	AC(20) 	20	1			1	1	1	1
ILLUMINA-545855_0001:1:6:1036:235#0/	ACC(15) 	15			1	Pm_2040	CCTATGAACACTTGCTGGGC	Pm_5434	TGCCCACAATGACTGCTACC	ACC(15) 	15	1			1	1	1	1
ILLUMINA-545855_0001:1:6:1413:387#0/	AT(12) AT(12) 	24			1	Pm_2413	GGGGAGAGCATCATCAAACC	Pm_0031	GCTCTCCCAATCCTTTCACC	AT(12) 	12	1			1259	6	6	1
ILLUMINA-545855_0001:1:7:54:207#0/	AACCCT(18) 	18			1	Pm_1315	GCCCTGACTTCAAGGAGGC	Pm_3604	TTCTATGCAAGGGAACACGG	AACCCT(18) 	18	1			1010	12	1	2
ILLUMINA-545855_0001:1:6:1302:514#0/	TC(12) TCTG(12) 	24			1	Pm_4623	CATAACATTTTATCATTAAGAGATTTCCCC	Pm_6146	AGCTATTGGCACCCTTTTGC	TC(12) TCTG(12) 	24	1			1	1	1	1
ILLUMINA-545855_0001:1:6:1074:261#0/	AC(24) 	24			1	Pm_2450	AAATTGAGAAATTCTGTTTTGGGG	Pm_4798	CAGCTCTGCCTTTCTGAGAGC	AC(24) 	24	1			1	1	1	1
ILLUMINA-545855_0001:1:6:897:224#0/	AATC(12) 	12			1	Pm_1801	GACCTGAAGGACCAGGTTGG	Pm_2198	CTGGGTGTTTGCACTTATTGG	AATC(12) 	12	1			11	1	1	1
ILLUMINA-545855_0001:1:6:1710:1636#0/	TGCC(12) 	12			1	Pm_1367	TGTTGGTGGAAATGTAGTGGC	Pm_4495	CAGCCATTCATTCTGGTCCC	TGCC(12) 	12	1			1	1	1	1
ILLUMINA-545855_0001:1:6:1279:303#0/	ATAC(20) 	20			1	Pm_0868	AACGGCTGCTGAATGTTTCC	Pm_1239	CAATGCAGCACCACGAGC	ATAC(20) 	20	1			1	1	1	1
ILLUMINA-545855_0001:1:6:847:986#0/	AACCCT(18) 	18			1	Pm_4155	CAGGACCCAAATACAACGGG	Pm_0964	CCTGACTTCAAGGAGGCCG	AACCCT(18) 	18	1			1	981	1	1
ILLUMINA-545855_0001:1:6:1711:368#0/	AC(12) AC(12) 	24			1	Pm_2567	AGCCTTTTCACTGTCTGCCC	Pm_4342	GTGAGGGAGCAATCCTGACC	AC(12) AC(12) 	24	1			1	2	1	1
ILLUMINA-545855_0001:1:6:1065:613#0/	ACC(12) 	12			1	Pm_3155	GCAGTTAACGACAGACAATCTTGG	Pm_0091	TGGTTGAGGTGTTGGACTGG	ACC(12) 	12	1			1	1	1	1
ILLUMINA-545855_0001:1:6:1438:270#0/	AAAT(16) 	16			1	Pm_1707	TCCAAAGAGCAAGCAGATGG	Pm_0353	TGTAAGTCACCCAGAGTCACCG	AAAT(16) 	16	1			1	1	1	1
ILLUMINA-545855_0001:1:6:1486:1605#0/	AATG(12) AAAC(12) 	24			1	Pm_2964	GTCACTAGCTGAGATGGGCG	Pm_4210	TTTCAGGTAAAGGTCTTGGGG	AATG(12) AAAC(12) 	24	1			1	1	1	1
ILLUMINA-545855_0001:1:6:1237:932#0/	AAAT(12) AAAT(12) 	24	AAAT 		1	Pm_2376	GTGACTCTTGCCTTTCCACG	Pm_5682	CAATCGGCATTGAATGATCC	AAAT(12) AAAT(12) 	24	1	AAAT 		1	1	1	1
ILLUMINA-545855_0001:1:6:935:140#0/	AAAT(12) 	12			1	Pm_3756	GGCATTTGTAGATTGTGTCTTGTAGC	Pm_1963	ATGTAAACCGCCCAGAGTCC	AAAT(12) 	12	1			1	1	1	1
ILLUMINA-545855_0001:1:6:1635:1891#0/	TCTG(12) TCTG(24) 	36			1	Pm_3596	TTTGCTAGAAAGCCCATCACC	Pm_1501	TTTCTTCAATGTACTGGCCTGC	TCTG(12) 	12	1			1	2	1	1
ILLUMINA-545855_0001:1:7:18:342#0/	AACCCT(18) 	18			1	Pm_1315	GCCCTGACTTCAAGGAGGC	Pm_3823	GACGCTTATAATCGCACCCC	AACCCT(18) 	18	1			1010	433	25	32
ILLUMINA-545855_0001:1:6:1321:497#0/	AT(14) 	14			1	Pm_5244	GATGGGAGAGCATGAATAAACC	Pm_2061	GCCCTCCCCACTTTTAACG	AT(14) 	14	1			2	3	1	1
ILLUMINA-545855_0001:1:7:16:1515#0/	AATC(12) 	12			1	Pm_5430	GCAAATATGGGAGGAGTCTGG	Pm_0518	GAGTTGTTGTAAGATGGGTGGC	AATC(12) 	12	1			1	1	1	1
ILLUMINA-545855_0001:1:6:1351:1911#0/	AACCCT(18) 	18			1	Pm_1315	GCCCTGACTTCAAGGAGGC	Pm_5157	TCTGTGCAGAGGATCATGGG	AACCCT(18) 	18	1			1010	435	16	12
ILLUMINA-545855_0001:1:6:1114:1503#0/	AT(12) 	12			1	Pm_0357	GATGGTCTCCCCATCTTTAACC	Pm_4434	TTGCGAGAGCATCAATAAACC	AT(12) 	12	1			68	2	2	1
ILLUMINA-545855_0001:1:6:1554:1660#0/	AAC(12) 	12			1	Pm_1115	GGCTTCTCTCAATTATCCGGC	Pm_2263	GCGAGTTCTGACGACGATCC	AAC(12) 	12	1			1	1	1	1
ILLUMINA-545855_0001:1:7:58:661#0/	ATC(15) 	15			1	Pm_1362	TGATCAGATGGTGGAAGGGG	Pm_0403	AATGGCGATGGTCAAACTCC	ATC(15) 	15	1			1	1	1	1
ILLUMINA-545855_0001:1:6:1621:123#0/	AAAG(12) AAAG(12) 	24			1	Pm_6036	GAACGTGCTATTCTTACACAATTCC	Pm_2845	TTGGTCCCTGACATACATAAATGG	AAAG(12) 	12	1			2	1	2	1
ILLUMINA-545855_0001:1:6:1531:992#0/	AAAAAC(18) 	18			1	Pm_0717	AACAACACCCTAATCAAGGATCTACC	Pm_3058	TTGGGGTTCTCTGAGCTTGG	AAAAAC(18) 	18	1			1	69	1	1
ILLUMINA-545855_0001:1:7:90:1647#0/	ATGG(12) ATGG(12) 	24			1	Pm_2753	TGATGGATGGATGAAGCACC	Pm_1898	ATTCAAAAGGCTGAGGACGG	ATGG(12) ATGG(12) 	24	1			2	1	2	1
ILLUMINA-545855_0001:1:6:1106:1273#0/	AAAT(16) AAAT(16) 	32			1	Pm_0968	TGCTGTCCACTGCTGTAAAGG	Pm_4397	CAACTACTGTTCTGGATGGAGGC	AAAT(16) AAAT(16) 	32	1			1	1	1	1
ILLUMINA-545855_0001:1:6:1066:1369#0/	AATC(12) 	12			1	Pm_1285	TTACTGAACTTTTGGGTGGGG	Pm_0815	CTGCTTTAATGAGTTGCAGGC	AATC(12) 	12	1			1	1	1	1
ILLUMINA-545855_0001:1:6:1064:675#0/	ATTAGT(18) ATT(15) ATT(15) 	48			1	Pm_6890	GCTGACTGTGCAACCAACC	Pm_3807	GCTGTTCCAAGTAAAGCTGCC	ATT(15) ATT(15) 	30	1			13	44	1	1
ILLUMINA-545855_0001:1:6:940:1228#0/	AAAT(12) 	12			1	Pm_1297	AACTTAACCAGCTGAGGCCC	Pm_0979	CAATCTCATGGAATGGTTTGG	AAAT(12) 	12	1			1	1	1	1
ILLUMINA-545855_0001:1:6:1139:2019#0/	AAC(12) 	12			1	Pm_5299	AAGTTGGGATACACAGAGGTGC	Pm_4710	TCAAAGTGGTACCGTACACATCC	AAC(12) 	12	1			1	3	1	1
ILLUMINA-545855_0001:1:7:102:507#0/	AAAT(16) 	16			1	Pm_2479	AAGATTTTGTCTCAAAAGGCAGC	Pm_6587	GTTTGCTGGCTGAACAAAGC	AAAT(16) 	16	1			1	1	1	1
ILLUMINA-545855_0001:1:6:885:1826#0/	AAGC(12) AC(12) 	24			1	Pm_4661	TTGATTCATTTGCTTGCTTGC	Pm_3166	CACAAGTACAATAACCGGGGC	AAGC(12) AC(12) 	24	1			1	1	1	1
ILLUMINA-545855_0001:1:6:1064:1647#0/	AATG(12) 	12			1	Pm_6953	TTGCCAACTTCTTTTATGATGC	Pm_4551	TTCAAGAAATGAATTATGCTACTCC	AATG(12) 	12	1			1	1	1	1
ILLUMINA-545855_0001:1:6:1476:387#0/	ATGGG(15) 	15			1	Pm_2168	TGACTGTCCCTAGTGTTCTGGG	Pm_2335	TTCGTGAACAGAAGCGTTCG	ATGGG(15) 	15	1			1	15	1	1
ILLUMINA-545855_0001:1:7:87:1473#0/	AC(16) AC(16) 	32			1	Pm_5161	GAGAAGTAGCAAGCAACAATAAAATAGC	Pm_6471	GCTAGTCAGAGTCCAATACTTTTAGGC	AC(16) AC(16) 	32	1			1	1	1	1
ILLUMINA-545855_0001:1:6:1643:197#0/	AC(16) 	16			1	Pm_4455	AAGCCGAATTAAGGCATCC	Pm_5348	TGCATTCTCAATAATTACCACAGC	AC(16) 	16	1			1	1	1	1
ILLUMINA-545855_0001:1:6:1643:695#0/	TC(34) TC(14) 	48	TC 		1	Pm_5531	ATCTCACTCTCACCGAGCCC	Pm_6391	CACCCTGTTTTGTTTCTGATGC	TC(14) 	14	1	TC 		1	1	1	1
ILLUMINA-545855_0001:1:7:166:1480#0/	ATC(15) ATC(15) 	30			1	Pm_2432	TGCTTAAGGAAACATAGTTTTACATTCC	Pm_4426	TTGGCAGGTCTCAGTGTTGG	ATC(15) ATC(15) 	30	1			1	1	1	1
ILLUMINA-545855_0001:1:6:1110:975#0/	ACC(12) 	12			1	Pm_5063	ATGGAGCAGCCAGTGAGAGC	Pm_3010	GAATTTCAAAGTGGCCTCAACC	ACC(12) 	12	1			1	1	1	1
ILLUMINA-545855_0001:1:7:145:425#0/	ACCCC(15) 	15			1	Pm_2537	GCACGGACCTGTTCTAAAATGC	Pm_2728	TTGTTATCAGCCAAAGGAGGG	ACCCC(15) 	15	1			1	1	1	1
ILLUMINA-545855_0001:1:6:1343:1317#0/	TTC(51) AC(30) AC(28) TC(26) 	135	AC 		1	Pm_4033	AGAAGAAGAAAATGGAGTTGGAGG	Pm_3032	GCTCTTGCTGCGACTCTTCC	AC(30) AC(28) TC(26) 	84	1	AC 		1	1	1	1
ILLUMINA-545855_0001:1:6:1237:511#0/	AATC(12) AATC(12) 	24			1	Pm_2145	ATTGATTGATTGCAGCAGGG	Pm_3950	ACCTTCCACAGACTTCAAAAGC	AATC(12) 	12	1			2	1	2	1
ILLUMINA-545855_0001:1:6:1234:416#0/	AACCCT(18) 	18			1	Pm_3823	GACGCTTATAATCGCACCCC	Pm_1315	GCCCTGACTTCAAGGAGGC	AACCCT(18) 	18	1			433	1010	25	32
ILLUMINA-545855_0001:1:6:1339:1125#0/	AACCCT(18) 	18			1	Pm_5159	ACTTATTTTGGACGGTGGGC	Pm_2855	AAGCGTCCAGTTGGATTTGG	AACCCT(18) 	18	1			1	31	1	1
ILLUMINA-545855_0001:1:6:1265:899#0/	AAAC(12) 	12			1	Pm_5872	TGTGACAGTTTTGTGAGGGG	Pm_1677	AACAAATTTATATGGCTGCCC	AAAC(12) 	12	1			1	3	1	1
ILLUMINA-545855_0001:1:6:940:38#0/	AACCCT(18) 	18			1	Pm_3823	GACGCTTATAATCGCACCCC	Pm_1315	GCCCTGACTTCAAGGAGGC	AACCCT(18) 	18	1			433	1010	25	32
ILLUMINA-545855_0001:1:6:1466:50#0/	TGC(12) 	12			1	Pm_1128	GGCTGTGGGAGAAAGAGAGG	Pm_5832	TGGTCTCCACTGCTATTGTGC	TGC(12) 	12	1			1	1	1	1
ILLUMINA-545855_0001:1:6:1316:1615#0/	TCTG(12) 	12			1	Pm_6935	CCACATGGCATCTCCATAGC	Pm_1073	AGTTGGTGTTCATGGATGCG	TCTG(12) 	12	1			4	17	1	1
ILLUMINA-545855_0001:1:6:1541:833#0/	AATC(16) TC(24) AC(16) TC(14) AC(20) 	90	AC 		1	Pm_5507	GTCTGTAACAAACTCTTCAAACAGC	Pm_1235	ATCTACCCGCTCCTAGTCCG	AATC(16) TC(24) AC(16) TC(14) AC(20) 	90	1	AC 		1	1	1	1
ILLUMINA-545855_0001:1:6:1369:302#0/	AGGG(12) 	12			1	Pm_7017	GGGATGGGTAAGCATTGGG	Pm_4726	GTTCCCGATCCTTCTCACGG	AGGG(12) 	12	1			1	1	1	1
ILLUMINA-545855_0001:1:6:1555:565#0/	AACCCT(18) 	18			1	Pm_3823	GACGCTTATAATCGCACCCC	Pm_1315	GCCCTGACTTCAAGGAGGC	AACCCT(18) 	18	1			433	1010	25	32
ILLUMINA-545855_0001:1:7:163:1340#0/	ATC(48) ATC(18) 	66	ATC 		1	Pm_1116	TGATGATGATGCACTTACAAAGC	Pm_4274	TGCTTTCAATGTCGTGTCC	ATC(18) 	18	1	ATC 		2	1	2	1
ILLUMINA-545855_0001:1:6:1420:1311#0/	AACCCT(18) 	18			1	Pm_1315	GCCCTGACTTCAAGGAGGC	Pm_3823	GACGCTTATAATCGCACCCC	AACCCT(18) 	18	1			1010	433	25	32
ILLUMINA-545855_0001:1:6:1576:1640#0/	ATC(54) ATC(42) 	96	ATC ATC 	ATC	1	Pm_4269	TGCATCAAACTGGATAGCAGC	Pm_4061	CTGAGGATGGGTTTGTGTGC	ATC(54) ATC(42) 	96	1	ATC ATC 	ATC	1	1	1	1
ILLUMINA-545855_0001:1:6:1101:1312#0/	AAGC(12) AAGC(12) 	24			1	Pm_4804	GGGGAGTCTGGGAATGTTGG	Pm_5082	GCTGTTTCGCTCTTCATCGC	AAGC(12) 	12	1			2	2	2	1
ILLUMINA-545855_0001:1:7:67:1547#0/	ATAC(16) AC(12) ATAC(16) AC(12) 	56	ATAC 		1	Pm_3135	ACACAAATCATAAACACACATTACTGC	Pm_0381	TCTCAATATACCATCCTGGGGC	ATAC(16) AC(12) 	28	1	ATAC 		2	1	2	1
ILLUMINA-545855_0001:1:6:1219:1304#0/	ATGC(12) 	12			1	Pm_1629	TCATTTTCCTCACTGTGTCAACC	Pm_4399	TTTGAAGTGTGGTTGCTGGC	ATGC(12) 	12	1			1	1	1	1
ILLUMINA-545855_0001:1:6:852:1076#0/	TCCCC(15) TCCCC(15) 	30			1	Pm_3309	GGCCAACGTAGCTGAAGAGG	Pm_5371	AGCTCCCCTCCAATATTCCC	TCCCC(15) TCCCC(15) 	30	1			1	1	1	1
ILLUMINA-545855_0001:1:6:1677:790#0/	AACCCT(18) 	18			1	Pm_1187	GGTGCGAATATAAGCGTCCG	Pm_3879	CCTTATTTTGGATCGTGGGC	AACCCT(18) 	18	1			17	1	1	1
ILLUMINA-545855_0001:1:6:1504:917#0/	AC(14) AC(14) 	28			1	Pm_4734	TGCAGAACTGTGGTGGAGC	Pm_5696	TTTTCTGACAAGGACAACAAGC	AC(14) AC(14) 	28	1			1	1	1	1
ILLUMINA-545855_0001:1:6:1285:1277#0/	AAC(12) 	12			1	Pm_4873	TGCAGCCAAAGAAACTCACC	Pm_0410	GTCACGAAGAGTCGGACACG	AAC(12) 	12	1			1	145	1	1
ILLUMINA-545855_0001:1:6:1497:1677#0/	AT(12) AT(12) 	24			1	Pm_1366	TATGGTTAAAAGATTGGGAGAGC	Pm_1833	ATCTATATGGTGGTTTGATGATGC	AT(12) AT(12) 	24	1			199	57	34	1
ILLUMINA-545855_0001:1:6:1270:592#0/	ACC(12) ACC(12) 	24			1	Pm_1753	AGAAATTCAGAGTGGTGGTGG	Pm_0682	TTTTAGTATGTCCATTTCTCCAAGG	ACC(12) ACC(12) 	24	1			2	1	2	1
ILLUMINA-545855_0001:1:6:841:1737#0/	AATG(12) 	12			1	Pm_0078	TTGTTTTCCTGGTTGTTTGG	Pm_6284	CTGTTCCCCTGTTCATTGG	AATG(12) 	12	1			1	2	1	1
ILLUMINA-545855_0001:1:6:1573:1045#0/	AT(12) AT(12) 	24			1	Pm_0035	GGGGAGGACATCATCAAACC	Pm_2548	GATGCTCTCCCAATCTTTTAACC	AT(12) AT(12) 	24	1			2	191	2	1
ILLUMINA-545855_0001:1:7:188:580#0/	AC(12) 	12			1	Pm_0751	GAGGCAGTCTACATCCACAGG	Pm_6280	TTCAAAACAGCATAAATTCTTCTAGG	AC(12) 	12	1			1	2	1	1
ILLUMINA-545855_0001:1:6:1006:1787#0/	AAAT(12) 	12			1	Pm_5357	GGGAAGATAAGTTACTGGGTAAAGG	Pm_3888	CCAGTCTCCTGCATCAAAGG	AAAT(12) 	12	1			1	2	1	1
ILLUMINA-545855_0001:1:6:1330:419#0/	AACCCT(18) 	18			1	Pm_6236	TACTTCCCGTGGTCCTTTGC	Pm_2362	GGAAAACCCTATTCCCAGGC	AACCCT(18) 	18	1			2	1054	1	1
ILLUMINA-545855_0001:1:7:165:1938#0/	TGCC(12) TGCC(12) 	24			1	Pm_2998	ATGAAGTCCAGATGGGTGGG	Pm_4612	TCCCACAAGTCTCTTCTCCTCC	TGCC(12) 	12	1			1	1	1	1
ILLUMINA-545855_0001:1:6:820:1805#0/	AATG(56) AATG(20) 	76	AATG 		1	Pm_1213	GACGGTTTTACACGTTCAGGC	Pm_5983	CACTTGTCTGTGAGACGGGC	AATG(56) AATG(20) 	76	1	AATG 		1	1	1	1
ILLUMINA-545855_0001:1:6:990:1575#0/	AATG(12) 	12			1	Pm_6104	ATTGCGTTCAGTTCCACAGC	Pm_5714	CATGGAACTCCAAGTAGTGAATAAGC	AATG(12) 	12	1			1	1	1	1
ILLUMINA-545855_0001:1:6:1525:1629#0/	AAATC(15) 	15			1	Pm_0448	GCATGCCTGTCAGTATAAAGGG	Pm_2681	ATTTCATGGAAATGCCGGG	AAATC(15) 	15	1			1	1	1	1
ILLUMINA-545855_0001:1:7:58:1720#0/	AT(12) AT(12) 	24			1	Pm_5100	GATCCTCTCCCAATCTTTTAACC	Pm_0681	GAGAGCATCATCAAACCACC	AT(12) 	12	1			17	1245	3	1
ILLUMINA-545855_0001:1:6:1752:427#0/	AAAT(12) 	12			1	Pm_0630	GTTGCAAGTGGTGAGATGGG	Pm_1634	ACAAAGGCTCACAGCACTGG	AAAT(12) 	12	1			1	10	1	1
ILLUMINA-545855_0001:1:6:1646:1898#0/	AACCCT(18) 	18			1	Pm_2362	GGAAAACCCTATTCCCAGGC	Pm_2225	AGCTTCCCGTGTTCCTTTGC	AACCCT(18) 	18	1			1054	180	2	14
ILLUMINA-545855_0001:1:6:1025:1495#0/	TCTG(12) 	12			1	Pm_4545	CAGAGACAGTTGTTGGGGAGG	Pm_6781	CAACCTTCCTCATCATCCTCG	TCTG(12) 	12	1			2	1	1	1
ILLUMINA-545855_0001:1:6:1042:1140#0/	AC(22) 	22			1	Pm_2547	AAAGAAAATGAAATTGCTTCCCC	Pm_3644	CATAGTCTTGATGCTGGTGCC	AC(22) 	22	1			1	1	1	1
ILLUMINA-545855_0001:1:6:1475:1513#0/	TTCC(12) 	12			1	Pm_5245	CGCACCAAACCCTTCTCTAGG	Pm_5940	AGAGGCACTGAGAGAACCGC	TTCC(12) 	12	1			1	1	1	1
ILLUMINA-545855_0001:1:6:1466:1093#0/	AGGG(12) 	12			1	Pm_2030	TGCGCGAGAATAAGGAAAGC	Pm_6312	CATTATGGTGCAGGCAGAGG	AGGG(12) 	12	1			1	1	1	1
ILLUMINA-545855_0001:1:6:1286:443#0/	TCC(12) 	12			1	Pm_2465	CAGCCTGGATCAGGAGGC	Pm_1865	TGCATCTGCTCTTGTCCTGC	TCC(12) 	12	1			1	1	1	1
ILLUMINA-545855_0001:1:6:1786:869#0/	TTC(72) TTC(18) 	90	TTC 		1	Pm_5622	AAGAAGAGGAAAATGGTAGCAGC	Pm_5246	TTTACCTATCTCATTTTCTGAACTGC	TTC(18) 	18	1	TTC 		1	1	1	1
ILLUMINA-545855_0001:1:6:1563:2008#0/	AACCCT(18) 	18			1	Pm_6139	AGCATCCAGTTGGATTTGGG	Pm_3920	TGCAAAGGATCTTGGGAAGC	AACCCT(18) 	18	1			181	1	0	1
ILLUMINA-545855_0001:1:6:857:164#0/	AAAT(16) 	16			1	Pm_1531	TGGACTGGAGCAGCATATAAACC	Pm_2811	GGAACATATAATTATTTAGGGCTGGC	AAAT(16) 	16	1			1	1	1	1
ILLUMINA-545855_0001:1:6:1478:1019#0/	AC(30) AC(28) 	58	AC 		1	Pm_6509	TCAAGGTGGCATACACAGTGC	Pm_3798	TTTGCTAGCATAGTTTGGATAGAACC	AC(30) AC(28) 	58	1	AC 		1	1	1	1
ILLUMINA-545855_0001:1:6:1552:202#0/	AAAC(12) 	12			1	Pm_4311	CACTGCTTGTATGTGTGCCC	Pm_1921	TAGTCCAGGCAGTCAGGTGG	AAAC(12) 	12	1			1	1	1	1
ILLUMINA-545855_0001:1:6:1332:1352#0/	AAGGAG(42) TCC(12) AAGGAG(42) 	96			1	Pm_0573	CCTAAACTTCAGTGTGAGGAAGAGG	Pm_6635	CCTTATTTGGGTGCCAAAGG	AAGGAG(42) TCC(12) AAGGAG(42) 	96	1			1	1	1	1
ILLUMINA-545855_0001:1:6:892:609#0/	TGC(18) 	18			1	Pm_6304	GGATTTGGCCTCAGAGTTCC	Pm_1429	CGTGGCACATGGTTTAGGG	TGC(18) 	18	1			1	1	1	1
ILLUMINA-545855_0001:1:6:1130:288#0/	TTCC(32) TTCC(12) 	44	TTCC 		1	Pm_3295	GCAAAATTAGGGCAAGCTCC	Pm_6431	TTCAGTGACATTGCTGTGGG	TTCC(12) 	12	1	TTCC 		2	2	2	1
ILLUMINA-545855_0001:1:6:1744:1297#0/	AACCCT(18) AACCCT(18) 	36	AACCCT 		1	Pm_4884	AGCTTCCCATGGTCCTTTGC	Pm_2362	GGAAAACCCTATTCCCAGGC	AACCCT(18) AACCCT(18) 	36	1	AACCCT 		12	1054	0	3
ILLUMINA-545855_0001:1:6:913:1375#0/	ATCT(48) ATCT(12) 	60	ATCT 		1	Pm_3805	ACAGAGGCACCCCATCTACC	Pm_3181	TTCATTGCTGTACGCCGC	ATCT(48) ATCT(12) 	60	1	ATCT 		1	1	1	1
ILLUMINA-545855_0001:1:6:1452:1006#0/	AAC(12) AAC(12) 	24			1	Pm_5640	CTGAGCAAACTCAGGGAGGC	Pm_2074	GTGTCCGACTCTTCGTGACC	AAC(12) 	12	1			240	154	78	1
ILLUMINA-545855_0001:1:6:879:1814#0/	TTCCC(35) ATT(12) TTCCC(25) 	72			1	Pm_6057	TGTATGACAATATCAACACTTGAGC	Pm_6754	CTTTTCCCTTCCCTTCCC	TTCCC(35) ATT(12) TTCCC(25) 	72	1			1	3	1	1
ILLUMINA-545855_0001:1:6:1115:1511#0/	ATGGAG(90) ATGGAG(60) 	150	ATGGAG ATGGAG 	ATGGAG	1	Pm_6309	CCTATTTAGAGGGATGGAGATGG	Pm_6560	CAGTCTTGAGTTCATAAACAGGGC	ATGGAG(90) ATGGAG(60) 	150	1	ATGGAG ATGGAG 	ATGGAG	1	1	1	1
ILLUMINA-545855_0001:1:6:1695:877#0/	AT(12) AT(12) 	24			1	Pm_2313	GCTCTCCCAATCATTTCACC	Pm_3929	GGAGAGCATCTATAAACCACCG	AT(12) AT(12) 	24	1			33	8	1	1
ILLUMINA-545855_0001:1:6:1543:1793#0/	AATT(12) 	12			1	Pm_6842	TGGGAGATTCAGGTTCAGGC	Pm_6126	CAGCTGAAATTGGGCAGTACC	AATT(12) 	12	1			1	1	1	1
ILLUMINA-545855_0001:1:6:1732:1579#0/	TCTG(12) ATGG(24) 	36			1	Pm_1778	TTTATTAATTTAGGAAGGCACCCC	Pm_0601	GCCCGGATTAACAAGGTCC	TCTG(12) ATGG(24) 	36	1			1	4	1	1
ILLUMINA-545855_0001:1:6:1628:263#0/	AAC(15) AAC(15) 	30			1	Pm_4675	AACCCAGGAGAGTATGATGGC	Pm_2140	GACTTTGCCTAGATCAATAAACTGC	AAC(15) AAC(15) 	30	1			1	1	1	1
ILLUMINA-545855_0001:1:6:1426:1278#0/	TC(16) 	16			1	Pm_5278	AAATGAGGGTGTAGAGAGAGAGG	Pm_2017	GGCATTAACAAGAACCCACC	TC(16) 	16	1			1	1	1	1
ILLUMINA-545855_0001:1:6:1364:351#0/	TTCC(12) 	12			1	Pm_3331	AGGCTCCCACCCAGACTAGC	Pm_0318	CTTTCCATGTTGTGGGGAGG	TTCC(12) 	12	1			3	14	2	1
ILLUMINA-545855_0001:1:6:1729:541#0/	ATC(15) 	15			1	Pm_3764	ATGGGCAACATGAAGACCG	Pm_6975	TCTGTTGGCCCTTATGCTCC	ATC(15) 	15	1			1	1	1	1
ILLUMINA-545855_0001:1:6:1422:1621#0/	ATAC(20) 	20			1	Pm_4457	TTCTACAAACCAACAGCACAGC	Pm_6812	GGATAATTGCAACAATATATGGTAATCC	ATAC(20) 	20	1			1	1	1	1
ILLUMINA-545855_0001:1:6:1699:37#0/	AACCCT(18) 	18			1	Pm_2583	GCACAATGCATGGGAAAACC	Pm_6014	GATCCTCTGCACAGAAGGGG	AACCCT(18) 	18	1			1060	382	24	1
ILLUMINA-545855_0001:1:6:1108:1208#0/	ATCT(12) 	12			1	Pm_1728	GGCCACTGTTGCATTTTCC	Pm_3576	GGCAATCAGAGCCATTGTCC	ATCT(12) 	12	1			8	1	1	1
ILLUMINA-545855_0001:1:6:1541:1658#0/	AAGC(12) 	12			1	Pm_5077	ATTAGAGTCATCCTTGGCTGG	Pm_5660	TGCCATATGCCATTGTCC	AAGC(12) 	12	1			1	1	1	1
ILLUMINA-545855_0001:1:6:872:1395#0/	AAAT(12) AAAT(12) 	24			1	Pm_6979	CATCTGATTGTCAGTGCTAAGGC	Pm_0303	GAAAATGCAAGATCTGCAGGC	AAAT(12) AAAT(12) 	24	1			1	1	1	1
ILLUMINA-545855_0001:1:6:1207:1727#0/	ATC(39) ATC(21) 	60	ATC 		1	Pm_0894	TGAACCTCTTTCAGATTTGGC	Pm_6727	ACACTTTATGGCTTTCAAGTATGG	ATC(21) 	21	1	ATC 		2	1	2	1
ILLUMINA-545855_0001:1:6:1171:1151#0/	TTC(12) 	12			1	Pm_6974	TTGGAAGGCAATTAGGACAGG	Pm_3382	CATACCCTGCAGGCACTCC	TTC(12) 	12	1			2	1	2	1
ILLUMINA-545855_0001:1:6:909:1124#0/	AT(12) 	12			1	Pm_6195	CGTGGTTTATTGATGCTCTCC	Pm_1644	ACATTTATGGTTAAAAGATGGGG	AT(12) 	12	1			54	2	1	1
ILLUMINA-545855_0001:1:6:1145:1484#0/	AAAC(16) 	16			1	Pm_3147	GTCACTCTCTCAGCCCCAGG	Pm_4730	TATGCTTTGTGTGTGTGGGC	AAAC(16) 	16	1			1	1	1	1
ILLUMINA-545855_0001:1:6:1778:1607#0/	TCCTGG(30) TCCTGG(24) 	54	TCCTGG 		1	Pm_0226	TTGTTCTCTGCTGGTCCTGG	Pm_3108	CTTGATGTGTAGAAGGGCAGC	TCCTGG(30) TCCTGG(24) 	54	1	TCCTGG 		1	1	1	1
ILLUMINA-545855_0001:1:6:1250:665#0/	AAC(12) AAC(12) 	24			1	Pm_6731	TGTGTCCAACTCTTCATGACCC	Pm_5775	GGAGGCAGTGAAGGACAGG	AAC(12) 	12	1			2	243	2	1
ILLUMINA-545855_0001:1:6:1327:684#0/	ATTTT(50) ATTTT(50) 	100			1	Pm_2044	CAACGATGAGGCATGTTTGC	Pm_6469	CGTTGCATTTCGGTGAAGG	ATTTT(50) 	50	1			2	2	1	1
ILLUMINA-545855_0001:1:6:1015:1592#0/	AAC(12) AAC(15) 	27	AAC 		1	Pm_5890	CGAGAGCCAAATGAGCAACC	Pm_6264	CCCAGAGTCTTCTGGAGTGGG	AAC(12) AAC(15) 	27	1	AAC 		1	1	1	1
ILLUMINA-545855_0001:1:6:1261:577#0/	AATT(12) AAATT(20) 	32			1	Pm_6164	GGATTGTGGTATTGCAAAGGC	Pm_5477	TGCTACCAAAACATTCAAGATCC	AATT(12) AAATT(20) 	32	1			1	1	1	1
ILLUMINA-545855_0001:1:6:1498:665#0/	AC(14) 	14			1	Pm_2513	GGGAATCTTGATGTAATCTTATGTGG	Pm_5355	GAAGAGAAAATGGTTGCTGCC	AC(14) 	14	1			1	1	1	1
ILLUMINA-545855_0001:1:6:1525:1729#0/	AGCC(12) 	12			1	Pm_1295	CAGTGTTTCTCAACCGTGGC	Pm_0296	TGGCGACTTTACAACACATGG	AGCC(12) 	12	1			6	1	1	1
ILLUMINA-545855_0001:1:6:1057:773#0/	TCC(12) TCC(15) 	27			1	Pm_3446	TTAATGGTCCATAATCCTCCTCC	Pm_4191	CCAACTTGTACAATCCACTGGG	TCC(12) TCC(15) 	27	1			1	1	1	1
ILLUMINA-545855_0001:1:6:1251:1631#0/	AAAG(12) 	12			1	Pm_0898	CAACAAAGAGCAGAGGAAGGG	Pm_3806	AATTAAACGTGCCGTTTGCC	AAAG(12) 	12	1			1	1	1	1
ILLUMINA-545855_0001:1:7:7:363#0/	AATC(16) 	16			1	Pm_2519	TTGCTTAATGGCCAAGTTGC	Pm_0956	GAGCTAAACAGACTAAATCCAGAGCC	AATC(16) 	16	1			1	1	1	1
ILLUMINA-545855_0001:1:6:1476:1715#0/	AAAC(12) AAAC(12) 	24			1	Pm_4132	CATGGAATAAATGCAAAGGACG	Pm_3475	TAAGCGAGGCTGAGAGAGGG	AAAC(12) AAAC(12) 	24	1			1	1	1	1
ILLUMINA-545855_0001:1:6:1736:404#0/	AATGGC(18) 	18			1	Pm_0198	TCATGGCCTCTCACTGTTGG	Pm_5826	CAAGATTTTGGAAGTGATTTGCC	AATGGC(18) 	18	1			1	3	1	1
ILLUMINA-545855_0001:1:6:1372:1008#0/	AACCCT(18) 	18			1	Pm_0633	AACCCTATTCCCAGGCAGC	Pm_3590	TTTTCCCATGCATTGTGCC	AACCCT(18) 	18	1			670	1088	95	4
ILLUMINA-545855_0001:1:6:1109:358#0/	AAC(12) AAC(12) 	24			1	Pm_0410	GTCACGAAGAGTCGGACACG	Pm_5510	TATGGCTGGGTTATTTGGGG	AAC(12) AAC(12) 	24	1			145	1	1	1
ILLUMINA-545855_0001:1:6:1072:1616#0/	TTCC(12) TTCC(12) 	24			1	Pm_4287	CAGGCTATTCATTCAAGTTTCACC	Pm_4729	AACAAATCTGTTTCTCTTCCTTCC	TTCC(12) TTCC(12) 	24	1			2	1	2	1
ILLUMINA-545855_0001:1:6:898:1688#0/	AT(12) 	12			1	Pm_1942	TGGTTAAAAGATTGGGAGAGC	Pm_2503	CATATAGATGGTGGTTTAATGATGC	AT(12) 	12	1			204	3	1	1
ILLUMINA-545855_0001:1:6:1612:1000#0/	AAC(12) AAC(15) 	27	AAC 		1	Pm_3541	GAGAAGATATGCAACAAATCGGC	Pm_6153	TTCTGCTGTCTCCAGGTATTGC	AAC(12) AAC(15) 	27	1	AAC 		1	31	1	1
ILLUMINA-545855_0001:1:6:1417:390#0/	ACC(12) 	12			1	Pm_6717	CAGCGGATACCGTATGTCTGG	Pm_2799	TTTCCTAGCTTGCCTTCCCC	ACC(12) 	12	1			1	1	1	1
ILLUMINA-545855_0001:1:6:958:1400#0/	AT(12) AT(12) 	24			1	Pm_2990	CACCATATAGATATTGTTAAAAGATTGGG	Pm_6603	TGGTTTGTTGATGCTCTCCC	AT(12) 	12	1			16	430	12	1
ILLUMINA-545855_0001:1:6:1144:366#0/	AACCCT(18) 	18			1	Pm_1187	GGTGCGAATATAAGCGTCCG	Pm_6830	ACTTATTTTGGAGCGTGGGC	AACCCT(18) 	18	1			17	464	0	2
ILLUMINA-545855_0001:1:6:1450:1663#0/	AC(20) 	20			1	Pm_1645	GATCCGTCCGCTCTGAGG	Pm_6733	CAGTCCGCACTGGGTTCC	AC(20) 	20	1			1	1	1	1
ILLUMINA-545855_0001:1:6:1377:1641#0/	AACCCT(18) 	18			1	Pm_6014	GATCCTCTGCACAGAAGGGG	Pm_3812	CACAATGCATGGGAAAACCC	AACCCT(18) 	18	1			382	1032	7	4
ILLUMINA-545855_0001:1:6:1589:1947#0/	ATAC(28) ATAC(12) 	40	ATAC 		1	Pm_2372	CATACAGCTTCCCCATTGGC	Pm_3649	CTTTTATTCTTCCTGAACATCTGAGC	ATAC(12) 	12	1	ATAC 		2	1	2	1
ILLUMINA-545855_0001:1:7:37:1492#0/	AATC(20) 	20			1	Pm_6267	GGTCACTTGGTTGAGGTGGG	Pm_6920	GGATTGCCTTTTGATGGTGG	AATC(20) 	20	1			1	1	1	1
ILLUMINA-545855_0001:1:6:1776:1251#0/	AT(12) AT(12) 	24			1	Pm_6556	ATATATATGGTTAAATATGGGGAGAGG	Pm_0027	ATATGGTGGTTTGATGACGC	AT(12) 	12	1			1	54	1	1
ILLUMINA-545855_0001:1:6:1728:472#0/	AAAG(20) TC(18) AAAG(20) AAAG(16) AACG(12) TC(26) 	112	TC 		1	Pm_4450	AGAAAATTTCAGAATGCCTTAATACC	Pm_1227	ATGATTTTGCCTGCAGTTCG	AAAG(20) TC(18) AAAG(20) AAAG(16) AACG(12) TC(26) 	112	1	TC 		1	1	1	1
ILLUMINA-545855_0001:1:6:1518:638#0/	AAAG(12) 	12			1	Pm_5192	GAAGGGGTTGGTCTCTGTGC	Pm_6243	GAAATTCCTGGCTTTTAAGTATAATTGC	AAAG(12) 	12	1			1	1	1	1
ILLUMINA-545855_0001:1:6:1709:1625#0/	AACCCT(18) 	18			1	Pm_2362	GGAAAACCCTATTCCCAGGC	Pm_4764	GTTTTCCCATGCATTGTGCC	AACCCT(18) 	18	1			1054	1057	30	16
ILLUMINA-545855_0001:1:6:1459:180#0/	ATC(12) 	12			1	Pm_6771	GACCAGGGCATGAGTGACC	Pm_5051	CCCCACTGTGTTGATCTATGG	ATC(12) 	12	1			17	1	1	1
ILLUMINA-545855_0001:1:6:1390:1444#0/	AT(12) ATAC(24) AT(12) 	48			1	Pm_2747	TGGCATCCAAAATCCATTCC	Pm_0692	TCTTCATTCCAACAGAAAATAAGGC	AT(12) ATAC(24) AT(12) 	48	1			1	1	1	1
ILLUMINA-545855_0001:1:6:968:1511#0/	ACC(15) 	15			1	Pm_5383	AGGAGTCCTCTCAGCCCACC	Pm_3922	AAAATTATGCAGCTTCCGCC	ACC(15) 	15	1			1	1	1	1
ILLUMINA-545855_0001:1:7:177:1422#0/	AAAT(12) AAAT(12) 	24			1	Pm_0524	CAAAGTGTGAAGTGCAAGCTCC	Pm_6610	GCAAAGCAGTGAAGCCACC	AAAT(12) AAAT(12) 	24	1			1	1	1	1
ILLUMINA-545855_0001:1:6:1299:1216#0/	AC(34) AC(28) 	62	AC 		1	Pm_4540	AGAGGGTGGGAATGGGTAGG	Pm_0158	TGGTGAAAACACTTTGCACTAAGC	AC(34) AC(28) 	62	1	AC 		1	1	1	1
ILLUMINA-545855_0001:1:6:1330:920#0/	TTCC(12) TTCC(12) 	24			1	Pm_4001	CACATCCCAGGACAAAAGGG	Pm_5820	TTGAATGATGCACTTCATGGC	TTCC(12) TTCC(12) 	24	1			1	1	1	1
ILLUMINA-545855_0001:1:6:1539:1509#0/	AACCCT(30) AC(18) 	48			1	Pm_1233	GGGTCGCCAACCCTAACC	Pm_1781	GGGACCTTCTTCTCGAGCG	AACCCT(30) AC(18) 	48	1			6	1	1	1
ILLUMINA-545855_0001:1:6:1418:1656#0/	AC(26) AC(14) 	40	AC 		1	Pm_0275	TTAGCCTTAACACAGCCTCGG	Pm_3252	CCTTCTCTCTCTTGCAGCCG	AC(26) AC(14) 	40	1	AC 		1	1	1	1
ILLUMINA-545855_0001:1:6:1244:631#0/	TGGG(12) 	12			1	Pm_4712	AGGTGGGCAGCTGAAAGAGC	Pm_4039	ACCATTCCTGGCTTGGTCC	TGGG(12) 	12	1			1	1	1	1
ILLUMINA-545855_0001:1:7:57:1960#0/	AT(12) 	12			1	Pm_2872	TGGTTTGATCATGCTCTCCC	Pm_0602	ATATGTGGTTAAAAGCTGGCG	AT(12) 	12	1			14	1	1	1
ILLUMINA-545855_0001:1:6:1557:998#0/	AAAT(12) 	12			1	Pm_0486	TTCCTTACCTATCCTTTTCCAGG	Pm_0199	TCCACACTCTGAATTGAAGGC	AAAT(12) 	12	1			1	1	1	1
ILLUMINA-545855_0001:1:6:1106:1801#0/	AC(14) AC(14) 	28			1	Pm_2415	AAAATTTTGCCAAGAAAACTGC	Pm_1660	TCTCTGGATTAGTGTTTGGTATTGG	AC(14) AC(14) 	28	1			1	1	1	1
ILLUMINA-545855_0001:1:7:114:688#0/	AAAT(16) AAAT(16) 	32			1	Pm_1849	TTATACCCATTGTCAGTTGCCC	Pm_4990	CAGTGACTCAAAATCCTGCACC	AAAT(16) AAAT(16) 	32	1			1	1	1	1
ILLUMINA-545855_0001:1:6:1567:35#0/	AATC(12) 	12			1	Pm_5029	GGCTGAGGACAAAATGACAGC	Pm_5353	TGGTCGCAGTGAAAACAAGG	AATC(12) 	12	1			1	1	1	1
ILLUMINA-545855_0001:1:7:75:245#0/	AAATG(15) 	15			1	Pm_2736	GACAGGATCGCACCAATTCC	Pm_2473	TGCAAGAAGGCAGAGTAGAAGC	AAATG(15) 	15	1			1	1	1	1
ILLUMINA-545855_0001:1:6:1043:29#0/	AC(24) 	24			1	Pm_4656	TTAGAGAGAGGTGTTATTTCAAAGTTCC	Pm_4527	GCTGTCTCTGGATTTTGCCC	AC(24) 	24	1			1	1	1	1
ILLUMINA-545855_0001:1:6:826:305#0/	ACC(12) 	12			1	Pm_6820	GCACTCTTGGCACACATTCC	Pm_1809	CCAGCATTAGAGTCTCACCCC	ACC(12) 	12	1			1	1	1	1
ILLUMINA-545855_0001:1:7:3:1622#0/	AATG(40) AATG(40) 	80			1	Pm_0772	CGCTGAAAGTCATGGGTTAGG	Pm_2110	CAGAGTCGTTGGGAGTTGGG	AATG(40) AATG(40) 	80	1			1	2	1	1
ILLUMINA-545855_0001:1:6:1168:1783#0/	TCC(15) ATC(18) TCC(15) ATC(51) 	99	ATC 		1	Pm_1256	CTGACAGTGTGAGGAGGAGG	Pm_1126	AAATGTATCATCGCAGGATGG	TCC(15) ATC(18) TCC(15) ATC(51) 	99	1	ATC 		2	1	2	1
ILLUMINA-545855_0001:1:6:980:1964#0/	AGGG(12) AGGG(12) 	24	AGGG 		1	Pm_2142	AAAATCATTGCCTGCCTTCC	Pm_2870	AGTCACAATTACAAGATGGGTTGC	AGGG(12) AGGG(12) 	24	1	AGGG 		1	2	1	1
ILLUMINA-545855_0001:1:6:1632:1355#0/	TTCC(12) TTCC(12) 	24			1	Pm_2075	TCTGAGATCTTAAGGTAAGGTGGG	Pm_4689	TTCCTGGTTTAATGAATAGTTCAAGC	TTCC(12) TTCC(12) 	24	1			1	2	1	1
ILLUMINA-545855_0001:1:6:1303:1981#0/	AT(12) 	12			1	Pm_4084	GGGGAGACCATCATGAAACTACC	Pm_0150	GATCCTCTCCCCATCTTTTAACC	AT(12) 	12	1			2	29	1	1
ILLUMINA-545855_0001:1:6:1730:428#0/	TTC(21) 	21			1	Pm_0021	CAGAGGAAGGAGACCATCCG	Pm_4360	CCATGGAGTTGCTTTCAGAGG	TTC(21) 	21	1			1	1	1	1
ILLUMINA-545855_0001:1:6:1243:1498#0/	AACCCT(18) 	18			1	Pm_1383	TCTGTGCAGTGGATCATGGG	Pm_6456	CATCCAGTTCGATGTGGGC	AACCCT(18) 	18	1			5	28	1	1
ILLUMINA-545855_0001:1:6:1584:1726#0/	AACCCT(18) 	18			1	Pm_1315	GCCCTGACTTCAAGGAGGC	Pm_3823	GACGCTTATAATCGCACCCC	AACCCT(18) 	18	1			1010	433	25	32
ILLUMINA-545855_0001:1:6:1486:536#0/	ATT(12) 	12			1	Pm_4216	TGTGCATTCTCACAACCTACTTCC	Pm_2815	TCCTCTCAGTTTCCTGAGATTGC	ATT(12) 	12	1			1	1	1	1
ILLUMINA-545855_0001:1:7:46:1053#0/	AATAC(15) 	15			1	Pm_6495	GCTCCTCCAACTCTGGGC	Pm_3412	CCAAATGCACTGTTGATCTTGC	AATAC(15) 	15	1			1	1	1	1
ILLUMINA-545855_0001:1:6:1026:633#0/	ATAC(28) ATAC(24) 	52	ATAC 		1	Pm_3984	AAGGCATTTGGGCTCTGG	Pm_3263	GGTGCCTCACAACATATGGC	ATAC(28) ATAC(24) 	52	1	ATAC 		1	2	1	1
ILLUMINA-545855_0001:1:6:1650:1022#0/	AACCCT(18) 	18			1	Pm_1315	GCCCTGACTTCAAGGAGGC	Pm_6318	TTCTATGCAAAGGACCACGG	AACCCT(18) 	18	1			1010	408	4	35
ILLUMINA-545855_0001:1:7:45:1578#0/	AAAC(12) 	12			1	Pm_0548	AAAAGAAAACAGGCCCACC	Pm_5742	TTGTGTACTACTGGGGCAGG	AAAC(12) 	12	1			1	1	1	1
ILLUMINA-545855_0001:1:6:1344:1604#0/	ATC(21) 	21			1	Pm_6095	TGAGGTAGATGGGACTATGACAGC	Pm_0236	TTCCTTAAGGCAAGGATGGC	ATC(21) 	21	1			1	1	1	1
ILLUMINA-545855_0001:1:6:1207:648#0/	AAAT(12) 	12			1	Pm_6898	TGGTGAATGTGTTTAGTTTCTAAATATGC	Pm_5416	GACTACAAATTATCACTTTCTGAAGCC	AAAT(12) 	12	1			1	1	1	1
ILLUMINA-545855_0001:1:7:100:172#0/	AACCCT(18) 	18			1	Pm_2362	GGAAAACCCTATTCCCAGGC	Pm_6014	GATCCTCTGCACAGAAGGGG	AACCCT(18) 	18	1			1054	382	8	29
ILLUMINA-545855_0001:1:7:115:1275#0/	AACCCT(18) 	18			1	Pm_1315	GCCCTGACTTCAAGGAGGC	Pm_6318	TTCTATGCAAAGGACCACGG	AACCCT(18) 	18	1			1010	408	4	35
ILLUMINA-545855_0001:1:6:1290:466#0/	AT(12) 	12			1	Pm_3639	ACATATCGTGAAAAGATGGGG	Pm_3453	GGTAGTTTGATGATGCTCTCCC	AT(12) 	12	1			2	10	2	1
ILLUMINA-545855_0001:1:6:1130:637#0/	TGTGC(15) TGTGC(15) 	30			1	Pm_0585	CAACACCAGCTGGAATCTGC	Pm_1185	CATGGTATCCTTGTGGACCG	TGTGC(15) TGTGC(15) 	30	1			1	1	1	1
ILLUMINA-545855_0001:1:6:1639:1782#0/	AGGG(12) 	12			1	Pm_2429	TCGATTGGTGCAAGGTTAGC	Pm_0267	CAGCCACCATTACCTCCTCC	AGGG(12) 	12	1			1	1	1	1
ILLUMINA-545855_0001:1:6:876:1569#0/	TTC(12) TTC(12) 	24			1	Pm_5386	CCGCAGGTACTGCTGAGAGG	Pm_0093	CCTTGTTCTCAAGGAAAATGAGC	TTC(12) TTC(12) 	24	1			1	1	1	1
ILLUMINA-545855_0001:1:6:1205:1390#0/	AT(12) AT(12) 	24			1	Pm_5716	TGGGGAGACCATCAATAAACC	Pm_3797	GCGCTCCCCATCTTTAACC	AT(12) AT(12) 	24	1			71	5	1	1
ILLUMINA-545855_0001:1:6:1456:1233#0/	AACCCT(18) AACCCT(18) 	36			1	Pm_6877	CTTCCCGTGGTCCTTTGC	Pm_2362	GGAAAACCCTATTCCCAGGC	AACCCT(18) AACCCT(18) 	36	1			431	1054	38	2
ILLUMINA-545855_0001:1:6:1589:1488#0/	AC(14) 	14			1	Pm_5475	TTTGAGGCTGCCTTGTTGG	Pm_4104	TGAATTCAGCTGTATCGCTAGTGG	AC(14) 	14	1			1	1	1	1
ILLUMINA-545855_0001:1:6:1376:1454#0/	AACCCT(18) 	18			1	Pm_2225	AGCTTCCCGTGTTCCTTTGC	Pm_2362	GGAAAACCCTATTCCCAGGC	AACCCT(18) 	18	1			180	1054	2	14
ILLUMINA-545855_0001:1:6:1417:1025#0/	AGGTG(20) 	20			1	Pm_5875	GAAAGGAACTGAGGTGGGAGG	Pm_6630	TCACATTGCAACCAGTCTTCC	AGGTG(20) 	20	1			1	1	1	1
ILLUMINA-545855_0001:1:6:1683:602#0/	ATTAG(15) ATTAG(55) 	70			1	Pm_2037	ATCTGGTGGGGCCTAGAAGG	Pm_2092	GAAAGACCAGAAGGGTCAGGG	ATTAG(15) ATTAG(55) 	70	1			1	1	1	1
ILLUMINA-545855_0001:1:7:48:867#0/	AAATG(15) AAATG(15) 	30			1	Pm_5103	CCTGATCCTTTGTTTCTTGGC	Pm_0030	TGAAAGAGGGTTTCATGCTGG	AAATG(15) AAATG(15) 	30	1			1	1	1	1
ILLUMINA-545855_0001:1:6:915:177#0/	AAAAC(15) AC(12) 	27			1	Pm_2976	AAAATGCCACTAGAGCAGCC	Pm_1146	TCATTTTCTTGGTTCTCATGCC	AAAAC(15) AC(12) 	27	1			1	1	1	1
ILLUMINA-545855_0001:1:7:13:333#0/	ATT(12) TC(32) 	44			1	Pm_5372	AAACAGAACAGAAGCTCAATTTCC	Pm_3990	CATCTCTCAAAACCCACACG	ATT(12) 	12	1			1	1	1	1
ILLUMINA-545855_0001:1:6:1062:1440#0/	TCC(12) TCC(15) 	27	TCC 		1	Pm_3612	TGTTACCTTGCAAATGACATCC	Pm_4506	GCTGCCTTTCTCTTTTCTCCC	TCC(12) TCC(15) 	27	1	TCC 		1	1	1	1
ILLUMINA-545855_0001:1:6:1769:998#0/	AATT(12) AATT(12) 	24			1	Pm_0880	CATCATTCCTGAGTAATCCTGGG	Pm_2406	TTGTGAGCTGCCAAGAGTCC	AATT(12) AATT(12) 	24	1			1	1	1	1
ILLUMINA-545855_0001:1:7:141:1285#0/	AAAT(12) 	12			1	Pm_0827	TTTTAACTGTTGCTATGTTTGTACACC	Pm_6263	TGGATACAGAAGTAGATAACATGGTGC	AAAT(12) 	12	1			1	1	1	1
ILLUMINA-545855_0001:1:6:1493:299#0/	AGGG(12) 	12			1	Pm_1036	CCCCACTAAAACAAGCGACC	Pm_6789	ACCATCATCCTAATGTGGCG	AGGG(12) 	12	1			1	1	1	1
ILLUMINA-545855_0001:1:6:1686:1168#0/	ATTCC(25) ATTCC(15) 	40			1	Pm_4379	ATACCCCACAGCCAGAATCC	Pm_2023	TCAGAAGGCCATCAAGACCC	ATTCC(25) ATTCC(15) 	40	1			1	1	1	1
ILLUMINA-545855_0001:1:6:906:1030#0/	AGGG(12) 	12			1	Pm_1058	GTCGGTATCGGTGCTGGG	Pm_6285	TCCCAGCAAGTTCACTCTCG	AGGG(12) 	12	1			1	5	1	1
ILLUMINA-545855_0001:1:6:1035:1645#0/	AT(12) AT(12) 	24			1	Pm_4459	CATATGGTTAAAAGGTCAGGAGAGC	Pm_3968	TGGTTTATTGATGCTTTCCCC	AT(12) 	12	1			1	1	1	1
ILLUMINA-545855_0001:1:6:1563:109#0/	AACCCT(24) AACCCT(24) 	48			1	Pm_6224	ACATGTCCTGGTGGTTGAGC	Pm_2347	AGGGGATCAAGATAGGGTTAGG	AACCCT(24) AACCCT(24) 	48	1			14	1	1	1
ILLUMINA-545855_0001:1:7:122:691#0/	AATT(12) AATT(12) 	24			1	Pm_3741	CATCCATAAGCATCAACTGGC	Pm_0343	TGCCAAGCTTCTACAGTGCC	AATT(12) AATT(12) 	24	1			1	1	1	1
ILLUMINA-545855_0001:1:6:1568:1060#0/	AT(12) 	12			1	Pm_5719	TGGGGAGAACATCAATAAACC	Pm_1841	GCTGTCCCCATCTTTTAACC	AT(12) 	12	1			3	6	1	1
ILLUMINA-545855_0001:1:6:1045:1564#0/	TGGG(12) 	12			1	Pm_2025	AGCCCTTGACCAGTTTGGG	Pm_4919	AGCTCTCAGTGCCATCAGGG	TGGG(12) 	12	1			1	1	1	1
ILLUMINA-545855_0001:1:6:1419:1904#0/	AGGG(12) 	12			1	Pm_6455	CCAGGTGGCTTACAAGCAGG	Pm_5928	CGTATCCTCACTGCACACCC	AGGG(12) 	12	1			2	1	1	1
ILLUMINA-545855_0001:1:6:965:13#0/	ATCT(12) ATCT(12) ATGG(12) 	36			1	Pm_2129	TCAATTATCTCAAGAGAATGCTGG	Pm_6135	AAGGAGCATACACAATGGATGG	ATCT(12) ATCT(12) ATGG(12) 	36	1			1	1	1	1
ILLUMINA-545855_0001:1:6:1040:1231#0/	AC(16) 	16			1	Pm_1414	AAATGTTGCAGCACGGAGC	Pm_3410	CATTTCACCGACGATGGC	AC(16) 	16	1			1	1	1	1
ILLUMINA-545855_0001:1:6:1580:1077#0/	AACCCT(18) 	18	AACCCT 		1	Pm_6014	GATCCTCTGCACAGAAGGGG	Pm_2362	GGAAAACCCTATTCCCAGGC	AACCCT(18) 	18	1	AACCCT 		382	1054	8	29
ILLUMINA-545855_0001:1:6:873:850#0/	TCTG(16) 	16			1	Pm_6960	AAAACTTTTAACGGGAGGAAAGC	Pm_7028	GAATCAATCTAAATCCAGACCAGC	TCTG(16) 	16	1			1	1	1	1
ILLUMINA-545855_0001:1:6:1488:1050#0/	AAAG(12) 	12			1	Pm_4369	TTGGTGGCTACCATCTCTGG	Pm_6931	AAACCTCTCTTGGGGCAGG	AAAG(12) 	12	1			1	1	1	1
ILLUMINA-545855_0001:1:6:909:375#0/	AAGAG(50) AAGAG(55) 	105			1	Pm_6141	AATGACCAGGCTCAAATTATGC	Pm_7009	TGAACTTCTCAAGGGAGCTGG	AAGAG(50) 	50	1			2	2	2	1
ILLUMINA-545855_0001:1:7:162:1401#0/	AC(12) AC(12) 	24			1	Pm_5895	GACTTGTCCAGGCAGTCGC	Pm_3627	CACCTTTGGTGCTGTCTCCC	AC(12) AC(12) 	24	1			4	1	1	1
ILLUMINA-545855_0001:1:6:1033:1100#0/	AAAC(12) AAAC(12) 	24			1	Pm_1318	ACCTCAAACCTGGTCAACCC	Pm_6485	AGACGACGTTTGTTTGTCCG	AAAC(12) AAAC(12) 	24	1			1	1	1	1
ILLUMINA-545855_0001:1:6:1288:1396#0/	AAC(12) 	12			1	Pm_2520	GGTTCTTCCTGCTGGTCTGC	Pm_4206	ACTCAGGGAGGCAGTGAAGG	AAC(12) 	12	1			1	238	1	1
ILLUMINA-545855_0001:1:6:1561:1197#0/	ATCT(12) AAC(12) ATCT(12) AAC(12) 	48			1	Pm_4206	ACTCAGGGAGGCAGTGAAGG	Pm_5162	TGGATTGTCCTTAATACTCATGTGG	ATCT(12) AAC(12) ATCT(12) AAC(12) 	48	1			238	1	1	1
ILLUMINA-545855_0001:1:6:998:9#0/	AACCCT(18) 	18			1	Pm_5094	AGCATCCAGGTGGATTAGGG	Pm_5157	TCTGTGCAGAGGATCATGGG	AACCCT(18) 	18	1			7	435	2	2
ILLUMINA-545855_0001:1:6:1207:341#0/	AAAT(12) 	12			1	Pm_1072	ATGATTCAGCCTGGCCTCC	Pm_5653	AACCCAACCACCACAGGG	AAAT(12) 	12	1			1	1	1	1
ILLUMINA-545855_0001:1:6:1559:503#0/	ATAGT(15) 	15			1	Pm_3416	CAAAATGCAGGTTCTTGTGC	Pm_2306	TGCAGAATGACTTGTTTTACATAACC	ATAGT(15) 	15	1			1	1	1	1
ILLUMINA-545855_0001:1:6:902:1197#0/	TTCC(52) TTCC(28) 	80			1	Pm_4628	TGGTATTGCCTTCTTCTGGAGG	Pm_0861	TGATTTTAAGTTTGGAAGCCAGC	TTCC(52) TTCC(28) 	80	1			1	1	1	1
ILLUMINA-545855_0001:1:6:1123:558#0/	AAAT(12) AAAT(12) 	24	AAAT 		1	Pm_5177	TTCATTTTATATGGGAAAACCAAGG	Pm_6863	GACCGTTGTCTGAAACATTGC	AAAT(12) AAAT(12) 	24	1	AAAT 		1	2	1	1
ILLUMINA-545855_0001:1:6:1158:184#0/	TC(12) 	12			1	Pm_5503	AATCAAAGCAGACAAATAAATAGAGC	Pm_1194	CCCCAGTTCTTGGATCACC	TC(12) 	12	1			1	1	1	1
ILLUMINA-545855_0001:1:7:110:1858#0/	AAAC(16) AAAC(16) 	32			1	Pm_3219	TGGGCTTTGTAACACCTAGCG	Pm_0355	AGTCCCAGAAGAATGCCACG	AAAC(16) AAAC(16) 	32	1			1	1	1	1
ILLUMINA-545855_0001:1:6:1072:934#0/	AGGT(16) AC(30) 	46			1	Pm_1306	TGTGAACATCTGAGGTTTAAGGG	Pm_5765	AATGTTACAAACCTATTTCATCTAGGC	AGGT(16) AC(30) 	46	1			1	1	1	1
ILLUMINA-545855_0001:1:6:827:1688#0/	ATCT(36) ATCT(12) 	48	ATCT 		1	Pm_6980	GAAATTTGAGAAACACTTTCATGTTAGC	Pm_4786	GCATTTACCAAGACAACGGC	ATCT(12) 	12	1	ATCT 		2	1	2	1
ILLUMINA-545855_0001:1:6:968:1638#0/	TCCCC(20) 	20			1	Pm_2013	CTCAAAGGGTGCTTATCCCC	Pm_2049	TGAAAGCACTACAAAAGCACGG	TCCCC(20) 	20	1			1	1	1	1
ILLUMINA-545855_0001:1:6:1207:40#0/	ATTAGT(18) ATTAGT(18) 	36			1	Pm_2280	CAGACAAATTATATGTTGTACACAGGAGC	Pm_4539	TGTTTTACAAATAGCACAACAACTTGG	ATTAGT(18) 	18	1			2	1	2	1
ILLUMINA-545855_0001:1:6:1149:291#0/	TTGG(12) 	12			1	Pm_2857	CATTCTCTTTGCTGCATTATCAGG	Pm_5867	TGCCTTAAGAAAATAAACTGCAAGC	TTGG(12) 	12	1			1	1	1	1
ILLUMINA-545855_0001:1:6:825:1965#0/	AAAT(12) 	12			1	Pm_6976	CTTTGGGGAATGACTGTGAGC	Pm_0334	CCCCAATAGTAACATACGACAATATGC	AAAT(12) 	12	1			1	1	1	1
ILLUMINA-545855_0001:1:6:1453:1009#0/	ATCT(52) ATCT(32) TGGG(12) 	96	ATCT ATCT 	TGGG	1	Pm_4452	AAACTTAGAATTCTTATGAGGCTCCC	Pm_3793	TATGGGTGGGTGGGTAAAGG	ATCT(52) ATCT(32) 	84	1	ATCT ATCT 	ATCT	1	2	1	1
ILLUMINA-545855_0001:1:6:1570:810#0/	AT(12) AT(12) 	24			1	Pm_5227	TGCTCTCCCAATCATTTCACC	Pm_0991	GGAGAGCGTCAGTAAACCACC	AT(12) AT(12) 	24	1			26	1	1	1
ILLUMINA-545855_0001:1:7:101:881#0/	AC(16) 	16			1	Pm_0143	CATTAATGAAAACCTGGATAAGGC	Pm_5546	AAAGATTTATCTCCTTGGCAGC	AC(16) 	16	1			1	1	1	1
ILLUMINA-545855_0001:1:6:1255:1393#0/	AT(12) 	12			1	Pm_4796	AAGCAACCTGGCATTACTTATGG	Pm_1863	ATTGTCCATTTTGGGCAAGG	AT(12) 	12	1			1	1	1	1
ILLUMINA-545855_0001:1:6:1070:70#0/	AAC(18) AAC(18) 	36			1	Pm_3566	CCAGTTGCTAGATTGTTCAATAACCC	Pm_4390	ACAATAGGGAAAGCCAAAGGG	AAC(18) 	18	1			2	2	2	1
ILLUMINA-545855_0001:1:6:1004:898#0/	AACCCT(18) 	18			1	Pm_3678	AAACCCTATTCCCAGGCAGC	Pm_3050	AAGTTTAGCTTCCCGTGGTCC	AACCCT(18) 	18	1			657	419	9	4
ILLUMINA-545855_0001:1:7:143:394#0/	AAATC(15) 	15			1	Pm_6913	CTGAAATTGAGAGAAGCAGCC	Pm_0019	GTAGAATAATTATAGAAGCCTATGCTGG	AAATC(15) 	15	1			1	1	1	1
ILLUMINA-545855_0001:1:7:116:1462#0/	AACCCT(18) 	18			1	Pm_4321	TGATCTCTGCACAGAAGGGG	Pm_2362	GGAAAACCCTATTCCCAGGC	AACCCT(18) 	18	1			2	1054	1	1
ILLUMINA-545855_0001:1:6:826:1091#0/	AATG(28) 	28			1	Pm_0445	TATTGTAGGGGAGATGGGCG	Pm_2817	GGAATAGTATGATATTGGTAAATTATTGGC	AATG(28) 	28	1			2	1	1	1
ILLUMINA-545855_0001:1:6:995:1884#0/	AC(14) AC(14) 	28			1	Pm_6018	GCCATCTACAACAGAACATCTCC	Pm_4530	CTTTCTAACACACCCAAACATGC	AC(14) AC(14) 	28	1			1	1	1	1
ILLUMINA-545855_0001:1:6:1475:6#0/	AATG(12) 	12			1	Pm_0833	AAGAGGAAAATGTATGCTTTTGG	Pm_6963	AAGGCTGAAAATATGTATAGCAAGC	AATG(12) 	12	1			1	1	1	1
ILLUMINA-545855_0001:1:6:837:96#0/	ATTTT(15) ATTTT(15) 	30			1	Pm_6094	TCCCAGATAGAATCTTCTTGCC	Pm_1491	TGATGTGGCAAGTCTAACCTCC	ATTTT(15) ATTTT(15) 	30	1			1	1	1	1
ILLUMINA-545855_0001:1:7:32:844#0/	AAAT(12) AAAT(12) 	24			1	Pm_1430	CACTAGGAGTCTGTAGGGATAACTGC	Pm_1232	TCTCCAACTCAGTTTTCATAGATGG	AAAT(12) AAAT(12) 	24	1			1	1	1	1
ILLUMINA-545855_0001:1:6:1624:1106#0/	TTCC(12) TTCC(12) 	24			1	Pm_4251	GGACAGGTTGCTTGAGACAGG	Pm_1793	AAGGGCACATAGCTGCATCC	TTCC(12) TTCC(12) 	24	1			2	2	2	1
ILLUMINA-545855_0001:1:6:1272:1751#0/	AAAC(16) 	16			1	Pm_3494	TGAGAAGAACATGAAGTAGTTATTTGG	Pm_3700	TGCAGAGTTTTGGAATATCTTTAGC	AAAC(16) 	16	1			1	1	1	1
ILLUMINA-545855_0001:1:6:1158:134#0/	AT(12) AT(12) AT(12) 	36			1	Pm_2262	TGGTTAAAAGATGGGGAGAGC	Pm_1039	CATATATGGTGGTTTGATGATGC	AT(12) AT(12) AT(12) 	36	1			208	802	1	1
ILLUMINA-545855_0001:1:6:1514:560#0/	AAAT(12) 	12			1	Pm_2321	TTCATGTGTTTCATTGTAAGCTGC	Pm_4091	TGCCCAAAACATTAATATGGGG	AAAT(12) 	12	1			1	1	1	1
ILLUMINA-545855_0001:1:6:1713:1505#0/	AC(24) AC(18) 	42	AC 		1	Pm_2916	ACACACACACACAGGCGG	Pm_3606	TGTTTACATTTCCTCCTCTCCG	AC(18) 	18	1	AC 		2	2	2	1
ILLUMINA-545855_0001:1:6:1115:869#0/	AAAC(12) 	12			1	Pm_5692	TTATTTTAGGGGCTCCAAGGC	Pm_0994	CAATCACAATATTGAATGGAAATGG	AAAC(12) 	12	1			1	1	1	1
ILLUMINA-545855_0001:1:6:1539:770#0/	AACCCT(18) 	18			1	Pm_1315	GCCCTGACTTCAAGGAGGC	Pm_5157	TCTGTGCAGAGGATCATGGG	AACCCT(18) 	18	1			1010	435	16	12
ILLUMINA-545855_0001:1:7:180:1935#0/	AT(12) AT(12) 	24			1	Pm_1371	CCATCTGTATATGGTTAAAAGATTGGG	Pm_6362	TGGTTTGATGATGCTCTCCC	AT(12) AT(12) 	24	1			1	1314	1	1
ILLUMINA-545855_0001:1:6:1368:1438#0/	AACCCT(18) AACCCT(18) 	36	AACCCT 		1	Pm_2362	GGAAAACCCTATTCCCAGGC	Pm_3163	GACTTCAAGGAGGCCGAACC	AACCCT(18) AACCCT(18) 	36	1	AACCCT 		1054	1015	527	2
ILLUMINA-545855_0001:1:6:1113:1323#0/	TCC(12) 	12			1	Pm_2359	GTCGCCCCTAATTTCCTTCC	Pm_4868	CCTCCCCGCACTAAGATGG	TCC(12) 	12	1			1	1	1	1
ILLUMINA-545855_0001:1:6:1243:1834#0/	AAATC(15) 	15			1	Pm_3216	CAATGTAGAATGGTTGTGTCCC	Pm_5034	TGTACAAGTTCTGTGCCCTGG	AAATC(15) 	15	1			1	1	1	1
ILLUMINA-545855_0001:1:6:1349:136#0/	TC(18) 	18			1	Pm_0539	CCCAGTATCCCAATAGAAATAAAAGG	Pm_3725	CCAAACTGCCTCTTCAACACC	TC(18) 	18	1			1	1	1	1
ILLUMINA-545855_0001:1:6:1645:318#0/	TC(26) 	26			1	Pm_2989	AGACAGGGCCTTCACTGTGC	Pm_1143	CACCAGGATTTAGCAACATTGG	TC(26) 	26	1			1	1	1	1
ILLUMINA-545855_0001:1:6:973:1886#0/	AACCCT(18) 	18			1	Pm_2362	GGAAAACCCTATTCCCAGGC	Pm_4446	AGCTTCCCATGATCCTCTGC	AACCCT(18) 	18	1			1054	447	7	12
ILLUMINA-545855_0001:1:6:1751:708#0/	ATC(18) 	18			1	Pm_4466	GCTTGTTTCATATGCATGGC	Pm_4371	TGCGTTTTGTCAGTTTTCCC	ATC(18) 	18	1			1	1	1	1
ILLUMINA-545855_0001:1:6:898:265#0/	TTCCC(15) 	15			1	Pm_1962	ATGCTAAAATGGTGGCCTGG	Pm_3883	GTGATTTCCATTGATAGGCCC	TTCCC(15) 	15	1			1	1	1	1
ILLUMINA-545855_0001:1:6:1250:391#0/	AACCCT(18) 	18			1	Pm_0253	CTATTCCCAGGCAGGTGTCC	Pm_5105	GGAAGAGGGTTTTCCCATGC	AACCCT(18) 	18	1			333	22	0	1
ILLUMINA-545855_0001:1:6:846:1261#0/	AAAT(12) AAAT(12) 	24			1	Pm_2036	AGTCACTTGGTTGAGATGGGC	Pm_5863	CATGGCCAAGAACGAAATCC	AAAT(12) AAAT(12) 	24	1			3	1	1	1
ILLUMINA-545855_0001:1:6:1160:1333#0/	ATCT(32) ATCT(32) 	64	ATCT 		1	Pm_4785	TTACACTGATGGGATTTTGTGC	Pm_2885	GGTTGGAGAAGACTTTTGAGAATACC	ATCT(32) ATCT(32) 	64	1	ATCT 		1	1	1	1
ILLUMINA-545855_0001:1:6:1330:1187#0/	AACCCT(18) 	18			1	Pm_6450	GACGCTAATAATCGCACCCC	Pm_5207	CATGACTTCAAGGAGGCCG	AACCCT(18) 	18	1			50	6	2	2
ILLUMINA-545855_0001:1:6:1710:1527#0/	AGGG(12) 	12			1	Pm_1512	TCATTTGCTTGGTTTGGGC	Pm_2443	GTCCGTTTAATGGGGTCGG	AGGG(12) 	12	1			1	1	1	1
ILLUMINA-545855_0001:1:6:1445:801#0/	AAAC(12) 	12			1	Pm_3522	CACCAGTGCAGGAGATAGAGG	Pm_4211	CAGATCTTCACTAATCCCCTTTCC	AAAC(12) 	12	1			1	1	1	1
ILLUMINA-545855_0001:1:6:1652:584#0/	AAC(21) ATT(15) ATT(18) 	54			1	Pm_6834	GAAGATAACAGAAAGGGCTGGC	Pm_3864	GACATCAGCAGTGGCAGAGG	AAC(21) ATT(15) ATT(18) 	54	1			1	1	1	1
ILLUMINA-545855_0001:1:7:106:82#0/	AAGGAG(54) TCC(21) AAGGAG(54) 	129	AAGGAG AAGGAG 	AAGGAG	1	Pm_1021	CATGCTCTAGAAAGAAGGAGGAGG	Pm_5408	GGGGTCATCTTGTACATGGG	AAGGAG(54) TCC(21) AAGGAG(54) 	129	1	AAGGAG AAGGAG 	AAGGAG	1	3	1	1
ILLUMINA-545855_0001:1:6:1037:738#0/	AC(18) 	18			1	Pm_0779	TGACCTTCTAAATTGCACATAGCC	Pm_2947	TGCTCAGCTCTGTTATTCCAGC	AC(18) 	18	1			1	1	1	1
ILLUMINA-545855_0001:1:6:1526:287#0/	AT(12) AT(12) AT(12) 	36			1	Pm_5518	GGAGAGCATCATCAAACCACC	Pm_0578	TGCTCTCCCCATCTTTTAACC	AT(12) AT(12) 	24	1			1180	226	34	3
ILLUMINA-545855_0001:1:6:1781:79#0/	TCCCCC(18) 	18			1	Pm_0866	GTTGGTGAGAAAGCGCAGC	Pm_4173	AGACAGACAGCTGAGCGGC	TCCCCC(18) 	18	1			1	1	1	1
ILLUMINA-545855_0001:1:6:1707:367#0/	AACCCT(18) AACCCT(18) 	36			1	Pm_1051	CCCTGACTTCAAGGATTCCG	Pm_1992	AACTTATTGTGGATCGTGGGC	AACCCT(18) AACCCT(18) 	36	1			2	368	1	1
ILLUMINA-545855_0001:1:6:1321:97#0/	AAAC(12) 	12			1	Pm_2487	ATTATACAGAACCCAGTGCTATGC	Pm_1582	CCATCTTCAAGTTGCCAAGG	AAAC(12) 	12	1			1	5	1	1
ILLUMINA-545855_0001:1:6:1019:1015#0/	AAAC(12) 	12			1	Pm_5898	TTTGGATCACTATTGCTTTTGC	Pm_3476	AACAATCTGAGAAAGGCGAGG	AAAC(12) 	12	1			1	1	1	1
ILLUMINA-545855_0001:1:6:1418:138#0/	AACCCT(18) 	18			1	Pm_5088	ACTTATTTTGGACCGTGGGC	Pm_5207	CATGACTTCAAGGAGGCCG	AACCCT(18) 	18	1			181	6	0	1
ILLUMINA-545855_0001:1:6:902:322#0/	AACCCT(18) AACCCT(18) 	36			1	Pm_2362	GGAAAACCCTATTCCCAGGC	Pm_4610	GGTGCGATTATTAGCGTCCG	AACCCT(18) AACCCT(18) 	36	1			1054	52	1	4
ILLUMINA-545855_0001:1:6:1386:404#0/	TC(14) 	14			1	Pm_2993	AACTACAGTCCAAAACAGCAGGC	Pm_3479	GTTAACCCCTGCTCTGCACC	TC(14) 	14	1			1	1	1	1
ILLUMINA-545855_0001:1:6:1400:1760#0/	AT(12) AT(12) 	24			1	Pm_4348	TGCTCTCCCAATCTTTTCACC	Pm_4980	GGGGAGACTATCAATGAACCACC	AT(12) 	12	1			22	4	1	1
ILLUMINA-545855_0001:1:6:1114:1064#0/	AAAT(12) 	12			1	Pm_4994	TGCAAATGAGAGGCAACTGG	Pm_0603	TTCTAGGGAGACTCAATGGATGG	AAAT(12) 	12	1			1	1	1	1
ILLUMINA-545855_0001:1:6:1061:950#0/	AACCCT(18) 	18			1	Pm_1276	AAAACCCTATTCCAAGGCAGC	Pm_4764	GTTTTCCCATGCATTGTGCC	AACCCT(18) 	18	1			3	1057	1	1
ILLUMINA-545855_0001:1:6:1359:1265#0/	AAAT(12) AAAT(12) 	24			1	Pm_5047	TATGCAGGACCCCAAAGAGC	Pm_6392	TAAATATGACCCAGACCAATGAAAGC	AAAT(12) 	12	1			1	2	1	1
ILLUMINA-545855_0001:1:7:101:398#0/	AGGG(16) TTCC(16) TTCC(12) TTCC(20) 	64			1	Pm_1508	GGGAGGAAAGAGGGGAGG	Pm_5668	CTTCCTTCCAGCCTCTCTCG	TTCC(16) TTCC(12) 	28	1			1	1	1	1
ILLUMINA-545855_0001:1:7:61:1383#0/	AGCC(12) 	12			1	Pm_3272	AGATAAGGCTGGCACCTCCC	Pm_0768	TCTGGATTTGTTATTGGAGTCTGG	AGCC(12) 	12	1			1	1	1	1
ILLUMINA-545855_0001:1:6:874:405#0/	AAGAG(95) AAGAG(25) 	120	AAGAG 		1	Pm_4000	GAAGAAGAGGAGCAAGACAGC	Pm_5574	AAATTGCCAGTTGGACAGC	AAGAG(25) 	25	1	AAGAG 		2	1	2	1
ILLUMINA-545855_0001:1:6:1351:1278#0/	TGC(15) TGC(15) 	30			1	Pm_2996	GCAGCAGCAGTTATGTAGCTTACC	Pm_0110	AAAATTATTCACAAAGCACTGTTGG	TGC(15) 	15	1			3	2	3	1
ILLUMINA-545855_0001:1:7:17:133#0/	AT(12) 	12			1	Pm_6112	CTCTTTGGCTCTGTGTGGC	Pm_5901	AAGGATCAACAAAGCTGTGACC	AT(12) 	12	1			1	1	1	1
ILLUMINA-545855_0001:1:6:1126:64#0/	AACCCT(18) AACCCT(18) 	36			1	Pm_5088	ACTTATTTTGGACCGTGGGC	Pm_0285	ATTTAGGGAAGCTGCCTGGG	AACCCT(18) 	18	1			181	643	103	2
ILLUMINA-545855_0001:1:6:1228:1602#0/	AAAT(12) 	12			1	Pm_1810	TCCCACCTTAGGCATGAAGC	Pm_2701	TTGGTGAACGAGCAGTGTCC	AAAT(12) 	12	1			7	1	1	1
ILLUMINA-545855_0001:1:6:1002:2007#0/	ATTGGT(18) 	18			1	Pm_2715	TCTAATAGGCTTATGAAACATCTGC	Pm_3414	CCATTGCTTTGCTGAATACC	ATTGGT(18) 	18	1			1	3	1	1
ILLUMINA-545855_0001:1:6:1744:502#0/	TTCC(20) TTCC(20) 	40			1	Pm_1173	CTATCTGGGTGACCTTGGGC	Pm_2834	CTTAACTCCCGGTGACTGCG	TTCC(20) TTCC(20) 	40	1			1	1	1	1
ILLUMINA-545855_0001:1:6:1249:930#0/	AAAT(12) 	12			1	Pm_3948	GCCCATAACAGAGTGCTCCC	Pm_0084	TCTGGATCTAAAGGCATTTCTGC	AAAT(12) 	12	1			1	1	1	1
ILLUMINA-545855_0001:1:6:1251:1539#0/	TCTG(12) 	12			1	Pm_6538	TTCACGAATGAGTGATAGATCTGC	Pm_0742	TGTTTATCCAGGACAGTCGGG	TCTG(12) 	12	1			1	1	1	1
ILLUMINA-545855_0001:1:6:1640:73#0/	AAAGC(15) 	15			1	Pm_3884	TTCAGAAAACAACATCCACCC	Pm_4228	AAGCTGCTTCTGGCATTTCC	AAAGC(15) 	15	1			1	1	1	1
ILLUMINA-545855_0001:1:6:1131:527#0/	AAAC(12) AAAC(12) 	24			1	Pm_6273	GCTGAAACCACTACCATTTCCC	Pm_4767	CACTCTGGACCCATTTTCTGG	AAAC(12) AAAC(12) 	24	1			1	1	1	1
ILLUMINA-545855_0001:1:6:872:1594#0/	AC(30) AC(28) 	58			1	Pm_5176	TTTTGGTGCTGTGGGTATGC	Pm_0570	TCAGTAGTCCTTCTTCTGGAATGC	AC(30) AC(28) 	58	1			1	1	1	1
ILLUMINA-545855_0001:1:6:1238:317#0/	TC(14) 	14			1	Pm_6748	CCTTCTTTGCTTTCTTGATGGG	Pm_2256	GGTTTGGGCAAGAATCAAGG	TC(14) 	14	1			1	1	1	1
ILLUMINA-545855_0001:1:6:1116:1353#0/	AATC(24) 	24			1	Pm_6982	TGGTTGAGCTAAGAGGAAGAGC	Pm_5325	GCAGCATAACGTGAAGGGC	AATC(24) 	24	1			1	1	1	1
ILLUMINA-545855_0001:1:6:1741:4#0/	TCC(12) TCC(12) 	24			1	Pm_5270	AACAAAGTAGCTGCTGAAGAGGG	Pm_1487	GGGGATTGACCACTAAGTATGTATAGC	TCC(12) TCC(12) 	24	1			1	1	1	1
ILLUMINA-545855_0001:1:6:915:96#0/	AC(12) 	12			1	Pm_4849	AGGCCAGCACATGCTTACG	Pm_0834	AAGGCACTCCCTCTCAGCC	AC(12) 	12	1			1	1	1	1
ILLUMINA-545855_0001:1:6:1038:646#0/	ATC(24) ATC(36) 	60	ATC 		1	Pm_4240	TGAATACCTCATGCTGAACTGG	Pm_6790	GCTGATAAACTCCCTCAGTCTGC	ATC(24) ATC(36) 	60	1	ATC 		1	1	1	1
ILLUMINA-545855_0001:1:7:125:151#0/	AAAG(12) 	12			1	Pm_3859	GGGATGCTTATAGGATGGTGC	Pm_3319	TTTTCTTTCATTATACTTCTGAGTAGCC	AAAG(12) 	12	1			1	1	1	1
ILLUMINA-545855_0001:1:6:1185:1398#0/	AC(26) AC(16) 	42	AC 		1	Pm_4015	TGTAAATTGGCTTTATGGGAGG	Pm_4394	CAACTGGTTTCCTTCCTGGG	AC(26) AC(16) 	42	1	AC 		1	1	1	1
ILLUMINA-545855_0001:1:7:119:1695#0/	AATAG(15) AATAG(15) 	30			1	Pm_2759	AAACCTGGTGACATAAAGAACTTCC	Pm_4619	TGAGTTGGAGTCTTCAGAGTGG	AATAG(15) 	15	1			1	2	1	1
ILLUMINA-545855_0001:1:6:961:1063#0/	AAAT(12) ATGC(12) 	24			1	Pm_2555	TGAGGAAAAGTATGTTCCCTAGCC	Pm_0660	GGTCTGAATACTTTCCGAATGC	ATGC(12) 	12	1			1	4	1	1
ILLUMINA-545855_0001:1:7:117:1418#0/	TC(16) TC(20) TC(40) AC(26) 	102	TC TC 	AC	1	Pm_1032	GCCATCCAAGAGTGGAGAAGG	Pm_0094	TTTGGCATCCATTCCTCCC	TC(16) TC(20) TC(40) AC(26) 	102	1	TC TC 	TC	1	1	1	1
ILLUMINA-545855_0001:1:6:924:59#0/	ACC(21) ACC(21) 	42			1	Pm_4313	GGGGATCATCAAAGAAGGGG	Pm_3510	TATGCAGCTCTGCGCTATGC	ACC(21) 	21	1			1	2	1	1
ILLUMINA-545855_0001:1:6:832:762#0/	TTTGG(15) 	15			1	Pm_5613	GGTGCCATTAGCTAGCCTGC	Pm_6551	GGCAGAGCTTCCAGAACAGG	TTTGG(15) 	15	1			1	1	1	1
ILLUMINA-545855_0001:1:6:1304:429#0/	ATTTT(15) 	15			1	Pm_0119	ATGTTGTCTGCTGCCTTTGG	Pm_5461	TGTTTGGCTTTGGCTTAGTGC	ATTTT(15) 	15	1			1	2	1	1
ILLUMINA-545855_0001:1:6:1103:1046#0/	AT(14) 	14			1	Pm_1942	TGGTTAAAAGATTGGGAGAGC	Pm_5733	CATATATAGATGGTGGTTTAATGATGC	AT(14) 	14	1			204	217	14	2
ILLUMINA-545855_0001:1:6:1400:1308#0/	AGCC(12) AGCC(12) 	24			1	Pm_5114	AGGATGAGACTGGCACCACC	Pm_1405	GTTTCATGGAGTTCTTTGGGC	AGCC(12) AGCC(12) 	24	1			9	1	1	1
ILLUMINA-545855_0001:1:6:1743:1919#0/	AACCCT(18) AACCCT(18) 	36			1	Pm_4833	CCTATTCCAGGCAGGTGTCC	Pm_0454	CCGTGCGAATATAAGCATCC	AACCCT(18) AACCCT(18) 	36	1			12	2	1	1
ILLUMINA-545855_0001:1:6:1661:1304#0/	ATTTT(15) ATTTT(15) 	30			1	Pm_0521	TTGATATTTGGGAAAGGCACG	Pm_6878	CAGTATTCCATTTGAAATTGTTTGG	ATTTT(15) ATTTT(15) 	30	1			1	1	1	1
ILLUMINA-545855_0001:1:6:912:1979#0/	TGC(12) 	12			1	Pm_1419	CCAAAGGAGGACAGACAGGG	Pm_5958	AACCACCTATAGCATGGAGGG	TGC(12) 	12	1			1	1	1	1
ILLUMINA-545855_0001:1:6:1369:873#0/	AATT(12) AATT(12) 	24			1	Pm_0201	GACCCAGGGAGCTACAGGC	Pm_2954	CAACAATAAATCCATGTTGGTTCC	AATT(12) AATT(12) 	24	1			1	1	1	1
ILLUMINA-545855_0001:1:6:1774:1071#0/	AACCCT(18) 	18			1	Pm_2362	GGAAAACCCTATTCCCAGGC	Pm_6093	CTTTGCATAGAAAGGTGGCG	AACCCT(18) 	18	1			1054	1	0	1
ILLUMINA-545855_0001:1:6:1311:725#0/	ATT(12) 	12			1	Pm_0136	GTTGTCTGCAAGAGGTTGGC	Pm_5042	TGATGGGAGAGGAAAATCAGC	ATT(12) 	12	1			1	1	1	1
ILLUMINA-545855_0001:1:6:923:263#0/	AGGCG(15) 	15			1	Pm_6024	GGAGTTCGAGCGCCTTACC	Pm_3680	TGTAATCCAGGCTGCAGTGG	AGGCG(15) 	15	1			1	1	1	1
ILLUMINA-545855_0001:1:6:1183:1044#0/	AACCCT(18) 	18			1	Pm_2532	ATCGCAACCCCTTTCTATGC	Pm_1315	GCCCTGACTTCAAGGAGGC	AACCCT(18) 	18	1			6	1010	1	1
ILLUMINA-545855_0001:1:6:1641:189#0/	ATT(15) 	15			1	Pm_5267	CAAAGAGATCATTCTTCAAGAGCC	Pm_3441	GTCACTGGGAGTCAGATGGC	ATT(15) 	15	1			1	2	1	1
ILLUMINA-545855_0001:1:7:36:2023#0/	AACCCT(18) AACCCT(18) 	36			1	Pm_3050	AAGTTTAGCTTCCCGTGGTCC	Pm_2362	GGAAAACCCTATTCCCAGGC	AACCCT(18) AACCCT(18) 	36	1			419	1054	0	33
ILLUMINA-545855_0001:1:6:1680:1377#0/	AAAAC(15) AAAAC(15) 	30			1	Pm_3578	TTCACTGCTTCTAGCACTGCC	Pm_6381	TCATATTGCTTCAAAGGCACC	AAAAC(15) AAAAC(15) 	30	1			1	1	1	1
ILLUMINA-545855_0001:1:7:184:646#0/	AAAT(16) AAAT(16) 	32			1	Pm_3269	TGCAAGAATTCTGTTTGTTGCC	Pm_6488	TTCTCCTGAAGGATTGATGGC	AAAT(16) AAAT(16) 	32	1			1	1	1	1
ILLUMINA-545855_0001:1:6:1424:396#0/	CCGG(12) CCGG(12) 	24			1	Pm_1628	GACTTGTTGACGGTCCTCCG	Pm_3506	GAAAGGCGAGGACGTAGCG	CCGG(12) CCGG(12) 	24	1			1	1	1	1
ILLUMINA-545855_0001:1:6:1709:561#0/	AACCCT(18) AACCCT(18) 	36	AACCCT 		1	Pm_2225	AGCTTCCCGTGTTCCTTTGC	Pm_2362	GGAAAACCCTATTCCCAGGC	AACCCT(18) AACCCT(18) 	36	1	AACCCT 		180	1054	2	14
ILLUMINA-545855_0001:1:6:1670:856#0/	AC(12) 	12			1	Pm_6543	GCATCAGCATCTACCTCTGGG	Pm_5332	AGTGAAGGTGGAGGAGTGGC	AC(12) 	12	1			1	1	1	1
ILLUMINA-545855_0001:1:6:1250:1226#0/	AT(12) AT(12) 	24			1	Pm_0578	TGCTCTCCCCATCTTTTAACC	Pm_2197	GGGAGACCATCATGAAACTACC	AT(12) AT(12) 	24	1			226	2	0	1
ILLUMINA-545855_0001:1:6:1060:795#0/	AC(16) 	16			1	Pm_0940	AACCCTAACTCGAAGGTGCG	Pm_3858	GATTGGAGATGAGGCTTGGG	AC(16) 	16	1			1	1	1	1
ILLUMINA-545855_0001:1:6:1402:1768#0/	TTC(30) TTCCTC(24) TTC(30) TCC(15) 	99			1	Pm_3348	GATTTCAAAAGCAGTTTACAATGTAGC	Pm_4824	TCTTCTATGTTCCCACACAGGC	TTC(30) 	30	1			2	1	1	1
ILLUMINA-545855_0001:1:6:1676:946#0/	TTCC(12) TTCC(12) 	24	TTCC 		1	Pm_5578	CCAGATGAGAAATGGCAGGG	Pm_1689	GGGGAAGGAAAAGATCTGGC	TTCC(12) TTCC(12) 	24	1	TTCC 		2	1	1	1
ILLUMINA-545855_0001:1:6:1375:1196#0/	AAAT(12) 	12			1	Pm_1900	TGTGAGACTCGCCACCAGG	Pm_1622	CCTTCTCCAACTCTGCTGTGG	AAAT(12) 	12	1			1	1	1	1
ILLUMINA-545855_0001:1:7:19:47#0/	AACCCT(18) 	18			1	Pm_2362	GGAAAACCCTATTCCCAGGC	Pm_1987	TTTTCCCATTCATTGTGCCC	AACCCT(18) 	18	1			1054	4	0	1
ILLUMINA-545855_0001:1:6:1220:363#0/	AAGGAG(18) AAGGAG(18) 	36			1	Pm_4601	TGACCACAAACACATTGCCC	Pm_4750	GTTGCATTCCTTTTCTCCCC	AAGGAG(18) AAGGAG(18) 	36	1			1	1	1	1
ILLUMINA-545855_0001:1:6:1787:632#0/	AAAAC(20) AAAAC(15) 	35	AAAAC 		1	Pm_0138	TTTGTGAGTTACCAGCTTTTACTAAGG	Pm_6066	TTGTAACTTCTAGTGGTTAGAGAAATCC	AAAAC(20) AAAAC(15) 	35	1	AAAAC 		1	1	1	1
ILLUMINA-545855_0001:1:6:1405:654#0/	AAC(18) AAAGG(15) 	33			1	Pm_0519	GAGTGTTAAGTATGCTTGCTGCC	Pm_2901	GTTTCCTGCCTTTCCTTTCC	AAC(18) AAAGG(15) 	33	1			1	1	1	1
ILLUMINA-545855_0001:1:6:1247:1772#0/	AC(20) 	20			1	Pm_5624	GGCTGCTAAGTTGGGTGTGG	Pm_1990	ACTGTCCCCTCCTCAAAGCC	AC(20) 	20	1			1	1	1	1
ILLUMINA-545855_0001:1:6:982:696#0/	ATC(12) ATC(12) 	24			1	Pm_0413	GGCTCTAATCATATGCTCACTCC	Pm_0137	AAGCTGCACTCTGTACTGTTCC	ATC(12) ATC(12) 	24	1			1	1	1	1
ILLUMINA-545855_0001:1:6:943:1703#0/	AT(12) AT(14) 	26			1	Pm_3124	TGCTCTCCCCATCTTTAACC	Pm_6567	GGGGAGACCATCAATAAACC	AT(12) AT(14) 	26	1			509	71	7	3
ILLUMINA-545855_0001:1:7:57:1374#0/	CGG(21) 	21			1	Pm_1808	AGGAAGGGCAGCGAGTGC	Pm_0065	GGCCTTTATTCGGCCATCG	CGG(21) 	21	1			1	1	1	1
ILLUMINA-545855_0001:1:6:1337:627#0/	TC(18) TC(18) TC(12) 	48			1	Pm_5688	ACCATTTCATTGTGCCCAGG	Pm_1154	TCTCTCCAGCAGAGTTGTCACC	TC(18) TC(18) TC(12) 	48	1			1	1	1	1
ILLUMINA-545855_0001:1:6:1493:1188#0/	TCC(12) TCC(12) 	24			1	Pm_4542	GAATCTTGAAAATCTGGTTATTCTGC	Pm_6750	TTTTAGCCTAGATCGGAAGAGC	TCC(12) 	12	1			1	1	1	1
ILLUMINA-545855_0001:1:6:997:23#0/	AAAT(12) ATAC(16) ATAC(16) 	44			1	Pm_3526	TAATGAGTTGCGAACCACCC	Pm_5031	AAGGTTGGGAGTGTATGCCC	ATAC(16) ATAC(16) 	32	1			1	1	1	1
ILLUMINA-545855_0001:1:6:1632:865#0/	AAAT(12) 	12			1	Pm_0933	TTGTGCAAATGACACAAAATACG	Pm_1394	TTTGGGATAGGGTAGCTGTGG	AAAT(12) 	12	1			1	1	1	1
ILLUMINA-545855_0001:1:6:1356:1994#0/	AAAC(12) 	12			1	Pm_3056	GGCTGGGTTTCCTGTCTGC	Pm_2361	GAAACTGCTTCCCACTGATGG	AAAC(12) 	12	1			1	1	1	1
ILLUMINA-545855_0001:1:6:1529:403#0/	AAGC(12) 	12			1	Pm_6015	GGCAAACCACTTCTGAAAAGC	Pm_5784	CAGGCTGATTTAGTGGCTAGGG	AAGC(12) 	12	1			1	1	1	1
ILLUMINA-545855_0001:1:6:1171:39#0/	AC(26) AC(26) AAAGC(15) 	67			1	Pm_3277	TCCCAGAGTGATTCAACAATCC	Pm_6984	TTGCTTTGCTTTGCAGTATTCC	AC(26) AC(26) 	52	1			1	1	1	1
ILLUMINA-545855_0001:1:6:1477:1132#0/	ACACTG(18) 	18			1	Pm_4760	GCTGGAGATTCAGAAAGCTGC	Pm_4574	TGCTCTTTCCCTTCCACTCC	ACACTG(18) 	18	1			1	1	1	1
ILLUMINA-545855_0001:1:6:899:1800#0/	AAAT(12) 	12			1	Pm_3342	CAAAGGCTTCTGCCTTTTCC	Pm_0711	TCCTTTGGGCAGCAGTATCC	AAAT(12) 	12	1			1	1	1	1
ILLUMINA-545855_0001:1:6:1556:269#0/	ATT(12) ATC(24) 	36			1	Pm_1880	TCCCAACAACCTGGGATAGG	Pm_2252	TGGGAAGGACTCAATAGGTGG	ATT(12) 	12	1			1	20	1	1
ILLUMINA-545855_0001:1:6:1776:1280#0/	ATT(12) 	12			1	Pm_1403	TGCTTCTACTGGTTCTGGGG	Pm_5888	TGCTTTGAGAATAGTTATACCGGC	ATT(12) 	12	1			1	1	1	1
ILLUMINA-545855_0001:1:6:949:323#0/	AATT(16) AATT(12) 	28			1	Pm_3275	GAAGCCTCAGAGGACCAAGC	Pm_4746	GTCATTGGGAGTCAGGTGGC	AATT(16) AATT(12) 	28	1			1	2	1	1
ILLUMINA-545855_0001:1:6:1456:743#0/	AACCCT(18) 	18			1	Pm_6014	GATCCTCTGCACAGAAGGGG	Pm_2362	GGAAAACCCTATTCCCAGGC	AACCCT(18) 	18	1			382	1054	8	29
ILLUMINA-545855_0001:1:6:1581:80#0/	TTGG(36) TTGG(12) TTGG(12) 	60	TTGG 		1	Pm_0180	CTGAAAGTGTCTGCTCCTTGG	Pm_6283	TCTATGTCACTGCAACCAGGC	TTGG(36) TTGG(12) TTGG(12) 	60	1	TTGG 		1	2	1	1
ILLUMINA-545855_0001:1:6:1461:1210#0/	ATCTC(15) 	15			1	Pm_4897	GGCACAGGTCTGCATCTGG	Pm_0436	GGACATTAAGGCTGTTCCTGC	ATCTC(15) 	15	1			1	1	1	1
ILLUMINA-545855_0001:1:6:1748:333#0/	AT(16) AT(12) 	28			1	Pm_3066	AGAAGCCTTTAATGCTGCCC	Pm_1322	ACTGAGGATCATGCAGCGG	AT(16) AT(12) 	28	1			1	1	1	1
ILLUMINA-545855_0001:1:6:1191:1478#0/	ATAC(16) ATAC(16) 	32			1	Pm_6055	TCCAGGTGCTAAGCCATAAGC	Pm_0608	CAATATGCCACAGCATTGCC	ATAC(16) ATAC(16) 	32	1			1	1	1	1
ILLUMINA-545855_0001:1:6:1606:1549#0/	AAAT(20) 	20			1	Pm_4063	TGAGATAGGCAGCCATATAAGTCC	Pm_1760	TTCCTAGCAATGAGGCTCAGG	AAAT(20) 	20	1			1	2	1	1
ILLUMINA-545855_0001:1:6:1087:805#0/	AC(14) 	14			1	Pm_1896	CCAGAACTGTAGGCTAGATTGGG	Pm_6479	CAAAGTAAAGTCTCTTTCAAGACAAGC	AC(14) 	14	1			1	1	1	1
ILLUMINA-545855_0001:1:6:1410:1803#0/	AC(14) AC(14) 	28			1	Pm_3622	AACCTTGCCAAGCAAACTGC	Pm_0109	GAACAGAAGAGGTGGAGGGG	AC(14) AC(14) 	28	1			1	1	1	1
ILLUMINA-545855_0001:1:7:15:527#0/	AAAGC(15) 	15			1	Pm_4955	TGCTTATCTTTTAAGCCATAGATGC	Pm_5132	AAACTCTCAAAAGCAAAATCCC	AAAGC(15) 	15	1			1	1	1	1
ILLUMINA-545855_0001:1:6:1761:1810#0/	ATAC(12) AC(12) 	24			1	Pm_0456	AATGGGCAACCTGACAAAGG	Pm_6564	GTGCAACTGGATGTGTGTGC	ATAC(12) AC(12) 	24	1			1	1	1	1
ILLUMINA-545855_0001:1:6:909:1216#0/	AACCCT(18) AACCCT(18) 	36			1	Pm_1315	GCCCTGACTTCAAGGAGGC	Pm_6830	ACTTATTTTGGAGCGTGGGC	AACCCT(18) AACCCT(18) 	36	1			1010	464	22	20
ILLUMINA-545855_0001:1:6:1122:1791#0/	AT(12) 	12			1	Pm_0870	CATGGTTTATTGATGCTCTCCC	Pm_0012	CATGATATATACATATGGTTAAAGATGGGG	AT(12) 	12	1			390	20	1	1
ILLUMINA-545855_0001:1:7:166:232#0/	ATGG(12) ATGG(12) 	24			1	Pm_2027	TGTGAAAGCCTTCCTCAGCC	Pm_3045	CCATCCTCAACATGGTGCC	ATGG(12) 	12	1			2	1	2	1
ILLUMINA-545855_0001:1:6:881:931#0/	AAC(15) 	15			1	Pm_2782	ATGACAGCCTCCTCACCTGC	Pm_5935	AGCACACAAGCCCCATAACC	AAC(15) 	15	1			1	1	1	1
ILLUMINA-545855_0001:1:6:1377:1667#0/	AAAT(12) AAAT(12) AAAT(12) AAAT(12) 	48			1	Pm_1483	TGGATCATTTCACTGCTCTCC	Pm_2604	GCCATGTAAATTGCTTTTAATGTAAGG	AAAT(12) AAAT(12) AAAT(12) AAAT(12) 	48	1			1	1	1	1
ILLUMINA-545855_0001:1:6:989:859#0/	TTGG(16) TTGG(16) 	32			1	Pm_1523	AAACTGGATCTGTTTCTCTGTTTCC	Pm_6604	TTCAAAGAGTCATGACAGAATGAGC	TTGG(16) TTGG(16) 	32	1			1	1	1	1
ILLUMINA-545855_0001:1:7:36:1713#0/	AAAAC(15) AAAAC(15) 	30			1	Pm_3663	AGCAATCTCTGGAATGCTGG	Pm_6223	CCTGGTAAGGCCTAGAGTGGC	AAAAC(15) AAAAC(15) 	30	1			1	1	1	1
ILLUMINA-545855_0001:1:6:1302:1374#0/	ATC(12) ATC(12) 	24			1	Pm_5961	AATGCTATTTTACCATGCTTTGTAGC	Pm_0294	CTGTCGGGCTATGGTAAGGG	ATC(12) ATC(12) 	24	1			1	1	1	1
ILLUMINA-545855_0001:1:6:1340:370#0/	ACC(12) 	12			1	Pm_5359	TGAGTTGGACCATCCAGGG	Pm_2171	TTCACCATGAATCCTCACCG	ACC(12) 	12	1			1	1	1	1
ILLUMINA-545855_0001:1:6:1221:1471#0/	AACCCT(18) AACCCT(18) 	36			1	Pm_3050	AAGTTTAGCTTCCCGTGGTCC	Pm_2362	GGAAAACCCTATTCCCAGGC	AACCCT(18) AACCCT(18) 	36	1			419	1054	0	33
ILLUMINA-545855_0001:1:6:1512:1883#0/	TC(26) 	26			1	Pm_1145	CACATCCTCTGCTAGCAATTCG	Pm_2431	GGACAAGTTTGTGGAGTTGGC	TC(26) 	26	1			1	1	1	1
ILLUMINA-545855_0001:1:6:975:119#0/	AAAT(12) 	12			1	Pm_6259	CCATTGCATACAACAGCGG	Pm_0321	AGCAAAGGCTTGTTGCACG	AAAT(12) 	12	1			1	1	1	1
ILLUMINA-545855_0001:1:6:843:1129#0/	AACCCT(18) 	18			1	Pm_2362	GGAAAACCCTATTCCCAGGC	Pm_3050	AAGTTTAGCTTCCCGTGGTCC	AACCCT(18) 	18	1			1054	419	0	33
ILLUMINA-545855_0001:1:6:1112:58#0/	AC(24) AC(22) 	46	AC 		1	Pm_4587	ATGCCTGTGGCAGAATAGGG	Pm_4895	GACTCAGAGCTTTTCTTTGTGGC	AC(24) AC(22) 	46	1	AC 		1	1	1	1
ILLUMINA-545855_0001:1:6:1116:778#0/	AACCCT(18) 	18			1	Pm_1315	GCCCTGACTTCAAGGAGGC	Pm_5687	GACGCTTATAATGGCACCCC	AACCCT(18) 	18	1			1010	52	3	4
ILLUMINA-545855_0001:1:6:1604:1205#0/	TTC(12) TTC(12) 	24			1	Pm_1027	AAGGTATGGGTTAAATGATGGC	Pm_6085	GGTCATTTCATTAGCCCAGC	TTC(12) TTC(12) 	24	1			1	1	1	1
ILLUMINA-545855_0001:1:6:1463:1415#0/	AC(12) 	12			1	Pm_1544	CATGTTAATTGCTTGGCTCTGC	Pm_5349	CTAAGAGGCCTGAAGTGGGC	AC(12) 	12	1			1	1	1	1
ILLUMINA-545855_0001:1:6:1061:630#0/	TTCC(12) 	12			1	Pm_6529	TGCTGTGATGACAATCTGGG	Pm_3544	GCAGTCCTTTCCATTTATTTAAAACC	TTCC(12) 	12	1			1	1	1	1
ILLUMINA-545855_0001:1:6:1126:2012#0/	ATGG(32) ATGG(24) 	56	ATGG 		1	Pm_0690	CATGTGCTTATGCCATTTTCC	Pm_5273	TCCTCTTCTGTTATAAGGAATTGTGC	ATGG(32) ATGG(24) 	56	1	ATGG 		1	1	1	1
ILLUMINA-545855_0001:1:6:1400:1055#0/	TCTG(12) TCTG(12) 	24			1	Pm_1409	TAGTTGGTGCTCGTGGATGC	Pm_0481	CAGGAGTGATCTACAACATACAGTATAAGG	TCTG(12) TCTG(12) 	24	1			5	1	1	1
ILLUMINA-545855_0001:1:6:1148:182#0/	ATC(15) 	15			1	Pm_3768	GGTTCCTGTACTGTAAACAAATGAGC	Pm_1260	TTCTGGTTTGGCATCTGTATTGG	ATC(15) 	15	1			1	1	1	1
ILLUMINA-545855_0001:1:6:1679:240#0/	TTCC(60) TTCC(36) 	96			1	Pm_0191	GCTTAGTGAAGGGTCGAGGG	Pm_5630	CATGTCCCACCTCAGCACC	TTCC(60) TTCC(36) 	96	1			1	2	1	1
ILLUMINA-545855_0001:1:7:154:538#0/	AAAT(12) AAAT(12) 	24			1	Pm_2942	TGTTCTCACCCAATCTCATTTAAGG	Pm_6678	TTCAATATCATGGTCCCTGCC	AAAT(12) AAAT(12) 	24	1			1	1	1	1
ILLUMINA-545855_0001:1:6:1247:450#0/	TTCC(12) TTCC(12) 	24			1	Pm_1670	GAAACTTGGTGGGAGGAAGG	Pm_3799	AAGCCCAGAACGGAAGAGC	TTCC(12) 	12	1			1	1	1	1
ILLUMINA-545855_0001:1:6:1390:1393#0/	TTC(12) 	12			1	Pm_4998	GGGGATGGTGGTATAAATGG	Pm_4653	CAATACATGTCTTTGGGCTCC	TTC(12) 	12	1			1	1	1	1
ILLUMINA-545855_0001:1:6:1676:871#0/	AGCC(12) 	12			1	Pm_4373	AAGAAGATGAGGCTGGCACC	Pm_3661	TTGCAAGTCCCAAAGAACTCC	AGCC(12) 	12	1			10	1	1	1
ILLUMINA-545855_0001:1:6:990:901#0/	TTCC(16) 	16			1	Pm_2261	GAGGGATGGGGTCTGTGC	Pm_0731	CAAGTTACCAAGCAAAAGGCG	TTCC(16) 	16	1			1	1	1	1
ILLUMINA-545855_0001:1:6:1238:1418#0/	ATCT(12) 	12			1	Pm_0906	TCAGCGTTGTGAACTCAGTGG	Pm_3927	GGAGAATGTCCAGAAGTTGCC	ATCT(12) 	12	1			1	1	1	1
ILLUMINA-545855_0001:1:6:1166:389#0/	AC(26) 	26			1	Pm_2639	CAATCACAACGGAGTGTGGG	Pm_0464	GTGGAAAGCACATGTTTGGG	AC(26) 	26	1			1	1	1	1
ILLUMINA-545855_0001:1:6:1296:540#0/	AAC(12) AAC(12) 	24			1	Pm_3261	TTCCCACAGTCAAAACAAGC	Pm_6598	AACAACAACAGTATTCAGCTTTGC	AAC(12) 	12	1			1	2	1	1
ILLUMINA-545855_0001:1:6:1061:385#0/	AC(16) 	16			1	Pm_5146	ACTGGGGAAGGGAAAAGTCC	Pm_1255	GATGGCATGCACACTCTGG	AC(16) 	16	1			1	1	1	1
ILLUMINA-545855_0001:1:6:1362:1223#0/	AC(32) AC(32) 	64			1	Pm_3569	GGTTGCATGGGAGTTCTTTCC	Pm_3542	CAATCAGCCCATGTGTGTGC	AC(32) AC(32) 	64	1			1	1	1	1
ILLUMINA-545855_0001:1:6:1786:1120#0/	TCCCC(15) 	15			1	Pm_6766	GCACTTGCTTCCCTTTCTGC	Pm_1610	AACTGGTTGGATAGACACAGCG	TCCCC(15) 	15	1			1	1	1	1
ILLUMINA-545855_0001:1:6:1144:936#0/	TCTG(12) TCTG(12) 	24			1	Pm_5619	GCCACCCGACTCTCAGTAGC	Pm_6339	CCATGTGTTGTGAGATTAAGGGG	TCTG(12) TCTG(12) 	24	1			1	1	1	1
ILLUMINA-545855_0001:1:6:1621:1383#0/	TTCC(16) TTCC(16) 	32	TTCC 		1	Pm_4944	AAGCACCATTCCCTTCTTGG	Pm_2675	AAGCTCATGACACCCTCTTGC	TTCC(16) TTCC(16) 	32	1	TTCC 		2	1	2	1
ILLUMINA-545855_0001:1:7:131:443#0/	ACC(15) ACC(12) 	27	ACC 		1	Pm_2911	ATGAACCTGTTGGATGCTGG	Pm_6914	AAAACTATTGGAGTTTGCCTTGG	ACC(15) ACC(12) 	27	1	ACC 		1	1	1	1
ILLUMINA-545855_0001:1:6:989:606#0/	AATC(12) AATC(16) AATC(16) 	44			1	Pm_5039	CACAGTATCTGCCTCAAAGCTAGG	Pm_2939	TGACAATGACTTGATGGCCC	AATC(12) AATC(16) AATC(16) 	44	1			1	1	1	1
ILLUMINA-545855_0001:1:6:1146:1795#0/	TTCC(28) TTCC(24) 	52	TTCC 		1	Pm_4706	GCCATGATTCCTTCTCTGTGG	Pm_4731	TTTATTACATTCTGACCCTTCCTTCC	TTCC(28) TTCC(24) 	52	1	TTCC 		1	1	1	1
ILLUMINA-545855_0001:1:7:177:1906#0/	AAAG(32) AAAG(68) 	100	AAAG 		1	Pm_1913	GAATATATGCTGCTGCAACCC	Pm_3089	TGTATATGGTAATTATAACTTCAGCTTGC	AAAG(32) AAAG(68) 	100	1	AAAG 		1	1	1	1
ILLUMINA-545855_0001:1:6:1670:666#0/	TTCC(16) TCC(18) TCC(18) 	52			1	Pm_2902	TATAGGCTTGGGCTGTTTGC	Pm_4448	AGGCAGTTCCATGGGTAAGC	TCC(18) TCC(18) 	36	1			1	1	1	1
ILLUMINA-545855_0001:1:6:1080:262#0/	AACCCT(18) 	18			1	Pm_4764	GTTTTCCCATGCATTGTGCC	Pm_2362	GGAAAACCCTATTCCCAGGC	AACCCT(18) 	18	1			1057	1054	30	16
ILLUMINA-545855_0001:1:6:1225:509#0/	AC(12) AC(12) 	24			1	Pm_1109	GTTGGATGGTGCTGTTCCC	Pm_4679	CACACCTGCCTAAAACTTTTGC	AC(12) AC(12) 	24	1			6	11	1	1
ILLUMINA-545855_0001:1:7:57:1809#0/	AT(12) 	12			1	Pm_1555	CTCTCCCCATCTTTCACCG	Pm_4002	ATTGGGAGAGCTTCAATAAACC	AT(12) 	12	1			4	5	0	1
ILLUMINA-545855_0001:1:7:147:636#0/	AAAT(12) AAAT(12) 	24			1	Pm_3891	ATTTTGCTTGTGGTCCCAGG	Pm_6239	AGTGCGTACATTGGCAATCC	AAAT(12) AAAT(12) 	24	1			1	1	1	1
ILLUMINA-545855_0001:1:7:94:1322#0/	AC(14) AC(14) 	28			1	Pm_4202	CACTTATTTGGCACTGATTGTGG	Pm_5450	TTAGATCTACTCTAACATTGTCTCCAGG	AC(14) AC(14) 	28	1			2	1	2	1
ILLUMINA-545855_0001:1:6:1625:1538#0/	AC(14) 	14			1	Pm_0182	GAATTATGATGCTGCTTTCCCC	Pm_3428	AGTCTCTTGCTGCCAGCTCC	AC(14) 	14	1			1	1	1	1
ILLUMINA-545855_0001:1:7:59:1661#0/	ATAC(40) 	40			1	Pm_2602	TGCGAATCTGTTTAAGTGGACC	Pm_0877	TTTTAAACATTCAGTGGAAGGGG	ATAC(40) 	40	1			1	1	1	1
ILLUMINA-545855_0001:1:6:1201:1013#0/	CGG(12) 	12			1	Pm_3296	GTCACCGGGAAGAACTGAGG	Pm_5331	GTCTGTCGACCCCGAACC	CGG(12) 	12	1			9	3	2	1
ILLUMINA-545855_0001:1:6:1561:1787#0/	AAC(12) 	12			1	Pm_4206	ACTCAGGGAGGCAGTGAAGG	Pm_3190	GTTTTGTGTGTTTCGGGTCC	AAC(12) 	12	1			238	1	1	1
ILLUMINA-545855_0001:1:6:1352:1742#0/	TCTCCC(18) 	18			1	Pm_1449	GGACTCATATACCCACAGAGAGGG	Pm_6546	TCATTTCCTGATTCATATCTGTTTCC	TCTCCC(18) 	18	1			1	1	1	1
ILLUMINA-545855_0001:1:6:880:1794#0/	ATCT(56) ATCT(24) 	80	ATCT 		1	Pm_5231	TGCTAGTATATCTTCCCTTCCAGACC	Pm_3715	AAAGGAGGAAGGCATTCATTAGG	ATCT(24) 	24	1	ATCT 		2	1	2	1
ILLUMINA-545855_0001:1:6:853:362#0/	AC(24) AC(24) 	48			1	Pm_0312	CCCTGCCTAATCCCCAGG	Pm_6653	GGGTGATTAGCAAGAGATCGG	AC(24) 	24	1			8	1	1	1
ILLUMINA-545855_0001:1:7:56:1556#0/	AC(12) 	12			1	Pm_6534	ACCAAAGAGCCCAAACTGGC	Pm_4071	TGTGGTCATCTACTTTGCCTGC	AC(12) 	12	1			1	1	1	1
ILLUMINA-545855_0001:1:6:1329:1028#0/	AAAG(16) AAAG(16) 	32			1	Pm_5853	AGGCGTTCATAACCCGAGG	Pm_4120	GATTGTACCAGCAGATAATCAGGC	AAAG(16) AAAG(16) 	32	1			2	1	1	1
ILLUMINA-545855_0001:1:6:1668:1288#0/	AAAT(12) AAAT(12) 	24	AAAT 		1	Pm_5312	ATCTGGTGAATGAGCAGGGG	Pm_3357	ACCATCATACTTACTTTAGCAAGGTTCC	AAAT(12) 	12	1	AAAT 		1	2	1	1
ILLUMINA-545855_0001:1:7:76:569#0/	AGTG(16) AGTG(32) 	48			1	Pm_3520	AACAGGCAGAAATGCTTCCC	Pm_0051	TAGCCAGGCAGCTAGAACCC	AGTG(16) AGTG(32) 	48	1			1	1	1	1
ILLUMINA-545855_0001:1:6:1146:864#0/	AAAT(12) AAAT(12) 	24			1	Pm_3373	GAACATCCATTGACACCTCCC	Pm_0009	GTGTCACAGCATGCCAACC	AAAT(12) AAAT(12) 	24	1			1	1	1	1
ILLUMINA-545855_0001:1:6:1600:344#0/	AC(22) 	22			1	Pm_1013	CCTACAGCTCTTTGCCCAGG	Pm_6008	TGTATTGGGAGCAGGTTGGC	AC(22) 	22	1			1	1	1	1
ILLUMINA-545855_0001:1:7:20:84#0/	AC(16) 	16			1	Pm_4150	AACTCAGCTGAAAGGCAGGC	Pm_4862	GGTGACTTTAGTCTACCGATGAAGC	AC(16) 	16	1			1	1	1	1
ILLUMINA-545855_0001:1:6:1758:1074#0/	TCTG(12) TCTG(44) 	56			1	Pm_3413	CAAATTTAGGTCACATAATTCAATAGGG	Pm_6533	TCTGTAAATTATTTCGGGTTCTCC	TCTG(12) 	12	1			2	2	2	1
ILLUMINA-545855_0001:1:6:843:1467#0/	AC(14) 	14			1	Pm_4138	TCACAGCTTCTCCATTAGGACC	Pm_3871	GACACCAGCTTTAACCTACCAGG	AC(14) 	14	1			1	1	1	1
ILLUMINA-545855_0001:1:6:1128:177#0/	TC(12) 	12			1	Pm_3204	AGAAGTGGTTTGCCATTGCC	Pm_1370	GAAAGGAGAGTCAGTTTGGCG	TC(12) 	12	1			62	1	1	1
ILLUMINA-545855_0001:1:6:1363:243#0/	AC(22) 	22			1	Pm_6779	GCTAAGAAGGAACAGCAGGGG	Pm_2909	CATTAAGATTTCATTTCCTTCATCTTCC	AC(22) 	22	1			1	1	1	1
ILLUMINA-545855_0001:1:6:1588:81#0/	AAAC(16) AAAC(16) 	32			1	Pm_2615	CAACATCTGCACCAACATGC	Pm_4364	GTGACTAGCTCCGTGAGGGG	AAAC(16) AAAC(16) 	32	1			1	1	1	1
ILLUMINA-545855_0001:1:6:1096:230#0/	AACCCT(18) 	18			1	Pm_3050	AAGTTTAGCTTCCCGTGGTCC	Pm_2362	GGAAAACCCTATTCCCAGGC	AACCCT(18) 	18	1			419	1054	0	33
ILLUMINA-545855_0001:1:6:1525:986#0/	AAGC(12) 	12			1	Pm_5747	ACGTTTCATCACATCAGTGCC	Pm_5908	CAGCACAATTGTACACGCCC	AAGC(12) 	12	1			1	1	1	1
ILLUMINA-545855_0001:1:6:1264:352#0/	AAAT(12) AAAT(12) 	24			1	Pm_1468	CAGCACTGTTGTAACTTTGAATGG	Pm_0760	TTGATGTAACAAAGCCACCG	AAAT(12) AAAT(12) 	24	1			3	1	1	1
ILLUMINA-545855_0001:1:6:1704:43#0/	AACT(12) AACT(12) 	24			1	Pm_6443	TTTGTCTAACTAACTAAAGCCCCG	Pm_4606	GCAGTCGGTAAGCTAAGGGC	AACT(12) AACT(12) 	24	1			2	1	2	1
ILLUMINA-545855_0001:1:6:1752:453#0/	AACCCT(18) 	18			1	Pm_2362	GGAAAACCCTATTCCCAGGC	Pm_4446	AGCTTCCCATGATCCTCTGC	AACCCT(18) 	18	1			1054	447	7	12
ILLUMINA-545855_0001:1:6:1770:1083#0/	AC(18) 	18			1	Pm_3132	CTGGCTTGAGGATCAACTGG	Pm_2338	TTGTTCTAACTTTGGTTTTACCTTCC	AC(18) 	18	1			1	1	1	1
ILLUMINA-545855_0001:1:7:162:746#0/	TGC(12) TGC(12) 	24			1	Pm_5794	GAGGCTCTGTCTCAGGGTGG	Pm_0476	CAAATACAGGCCACCATCACC	TGC(12) TGC(12) 	24	1			1	1	1	1
ILLUMINA-545855_0001:1:6:886:1389#0/	AC(16) 	16			1	Pm_2564	TGAAATTGTTGATGTTTATATGCTGG	Pm_5212	TCAATTCAACATGGCACAACC	AC(16) 	16	1			1	1	1	1
ILLUMINA-545855_0001:1:6:1438:235#0/	TGC(12) 	12			1	Pm_3055	GAAGAAAATGTGAACCCAGGC	Pm_2768	AGTATCAGTCCACTGTTATGCTGG	TGC(12) 	12	1			1	1	1	1
ILLUMINA-545855_0001:1:6:1042:1834#0/	AACCCT(18) AACCCT(18) 	36			1	Pm_6189	GGTGCGATTATCAGCGTCC	Pm_2362	GGAAAACCCTATTCCCAGGC	AACCCT(18) AACCCT(18) 	36	1			40	1054	6	3
ILLUMINA-545855_0001:1:6:1726:632#0/	AC(18) 	18			1	Pm_5172	TGAACATCGCTGCTTTATTAGG	Pm_0653	TGTGAGAGATCCAGCTGAAGG	AC(18) 	18	1			1	1	1	1
ILLUMINA-545855_0001:1:6:1501:1242#0/	TGGG(12) 	12			1	Pm_2953	TGGGCAGTAGTAGTTGTGATTGG	Pm_0541	TTCAAATGTTACTCACTGTACGTTGC	TGGG(12) 	12	1			1	1	1	1
ILLUMINA-545855_0001:1:7:95:704#0/	AAAAG(15) 	15			1	Pm_6370	TATTCATCCATTTTCTCCAAGG	Pm_3421	AACAAACCAGGGAAATGGC	AAAAG(15) 	15	1			1	1	1	1
ILLUMINA-545855_0001:1:6:818:162#0/	TCTG(16) 	16			1	Pm_3694	CAATCTCAGTTTGCTGTGATAACG	Pm_3036	GCCCTGATTTGTGCAGAGC	TCTG(16) 	16	1			1	1	1	1
ILLUMINA-545855_0001:1:6:1088:593#0/	AT(12) AT(12) 	24			1	Pm_2033	CATCTGTATATGGCTAAAAGTTTGGG	Pm_6799	TGGTTTAATGATGCTCTCCCC	AT(12) 	12	1			4	270	2	1
ILLUMINA-545855_0001:1:6:1494:564#0/	AAAT(12) AAAT(12) 	24			1	Pm_0349	ATGCTAATGCCAAGTCACAGC	Pm_4183	TGGTGCAACTGAATGAAGGG	AAAT(12) AAAT(12) 	24	1			1	1	1	1
ILLUMINA-545855_0001:1:6:1261:1479#0/	ATTAG(15) 	15			1	Pm_0934	GAAGCTATGCTTTCACTGTACATCC	Pm_4581	TGTCTTCTCATACAGGTTCAAGCC	ATTAG(15) 	15	1			1	1	1	1
ILLUMINA-545855_0001:1:6:1478:466#0/	AAAAG(15) 	15			1	Pm_5699	CCAGGTCAGGACATTCAGCC	Pm_5272	AGGATATTTTCTCTCTATATTCCCCTAGC	AAAAG(15) 	15	1			1	1	1	1
ILLUMINA-545855_0001:1:6:1277:237#0/	AAAT(12) 	12			1	Pm_6295	TCGCTAAACAGGTGGTCACG	Pm_0610	TGAAAGCAATGCACATTAGAAGC	AAAT(12) 	12	1			1	1	1	1
ILLUMINA-545855_0001:1:6:1186:769#0/	AAAT(12) AAAT(12) 	24			1	Pm_2068	ACCCAGCTCGCTTTCATGC	Pm_1701	GTGCTGGCCTAGAAACCAGG	AAAT(12) 	12	1			1	12	1	1
ILLUMINA-545855_0001:1:6:862:1343#0/	AAAC(12) AAAC(12) 	24			1	Pm_2957	CCAACACCCAGATACACAGGG	Pm_3949	TCTTTGGTAGTTGCTTTGATTAGGG	AAAC(12) AAAC(12) 	24	1			2	1	2	1
ILLUMINA-545855_0001:1:6:1702:712#0/	AT(12) AT(12) AT(12) 	36			1	Pm_0578	TGCTCTCCCCATCTTTTAACC	Pm_5518	GGAGAGCATCATCAAACCACC	AT(12) AT(12) 	24	1			226	1180	34	3
ILLUMINA-545855_0001:1:6:1107:1402#0/	AAAT(16) AAAT(16) 	32			1	Pm_1836	GTATTGCTGTTGTGGGCTGC	Pm_6841	CACAAATAACATCCAGAAAGTGACC	AAAT(16) AAAT(16) 	32	1			1	1	1	1
ILLUMINA-545855_0001:1:6:914:220#0/	TGC(15) 	15			1	Pm_3399	ATCTCCTCTCAGCCAGTGGG	Pm_5468	TGCTAGACTTGTTTCCACCCC	TGC(15) 	15	1			1	1	1	1
ILLUMINA-545855_0001:1:6:976:1383#0/	AACCCT(18) AACCCT(18) 	36			1	Pm_0285	ATTTAGGGAAGCTGCCTGGG	Pm_6830	ACTTATTTTGGAGCGTGGGC	AACCCT(18) 	18	1			643	464	315	2
ILLUMINA-545855_0001:1:6:1162:1028#0/	TCC(15) TCC(15) 	30			1	Pm_0024	AGGGCTGTCCAGAAAGGACC	Pm_1779	ATCAGCCCAGAGGTAGGTGG	TCC(15) TCC(15) 	30	1			1	1	1	1
ILLUMINA-545855_0001:1:6:1623:1750#0/	AACAG(20) 	20			1	Pm_2991	ATTCTCCCATTCAGGTCCCC	Pm_3364	TCAAGGAGTCAGAAGCAAGGG	AACAG(20) 	20	1			1	1	1	1
ILLUMINA-545855_0001:1:6:946:1940#0/	ACCCC(25) 	25			1	Pm_0014	AAATGCTGAGCCCTCCTTCC	Pm_1731	ACTTTTGACACCACCCTCGC	ACCCC(25) 	25	1			1	1	1	1
ILLUMINA-545855_0001:1:7:60:1355#0/	TCC(12) TCC(12) 	24			1	Pm_2048	CGTTTTGAACTGGCTCAGGC	Pm_6734	CGATTGGCTATAATAACAGAATCTTGC	TCC(12) TCC(12) 	24	1			1	1	1	1
ILLUMINA-545855_0001:1:6:1587:53#0/	AACCCT(18) 	18			1	Pm_1315	GCCCTGACTTCAAGGAGGC	Pm_1373	CTATGCAAAGGAACACGGGC	AACCCT(18) 	18	1			1010	15	0	1
ILLUMINA-545855_0001:1:6:1074:1190#0/	ATC(12) 	12			1	Pm_6185	CTTTTGTTTGCTTTGCTCTGG	Pm_6759	GCCACTAATTTCACAGTATGGGG	ATC(12) 	12	1			1	1	1	1
ILLUMINA-545855_0001:1:6:1349:1531#0/	AATC(32) 	32			1	Pm_1335	TGGTTGCTAACAATCAACATGG	Pm_0828	TGTTTGGTGGGTTATGTTGGG	AATC(32) 	32	1			1	1	1	1
ILLUMINA-545855_0001:1:6:1725:1507#0/	AT(12) AT(12) 	24			1	Pm_6550	GGAGAGCAACAATAAACCACG	Pm_0578	TGCTCTCCCCATCTTTTAACC	AT(12) AT(12) 	24	1			3	226	1	1
ILLUMINA-545855_0001:1:6:1222:1602#0/	AGCTG(15) 	15			1	Pm_0553	AACGTGGGTTGTCCATCAGG	Pm_4875	GGTGGGAGCAACTGACATCC	AGCTG(15) 	15	1			1	1	1	1
ILLUMINA-545855_0001:1:6:1007:587#0/	AGGG(12) AGGG(12) 	24			1	Pm_0998	CATTGGTGGCATAGTTTCCC	Pm_3022	TTAGGCGAGACTGAGGATTGG	AGGG(12) AGGG(12) 	24	1			1	1	1	1
ILLUMINA-545855_0001:1:6:982:263#0/	AATC(12) AATC(12) 	24			1	Pm_0257	GATGGGGAAACATGAGATGG	Pm_5180	ACCTGAAGAACCAGGTTGGG	AATC(12) AATC(12) 	24	1			1	1	1	1
ILLUMINA-545855_0001:1:6:1701:421#0/	AAC(12) ATT(12) 	24			1	Pm_5339	CCTATGTTAGCCACCAAGAGCC	Pm_6025	TCAGTCAAAATTCATTCAGCACC	AAC(12) ATT(12) 	24	1			1	1	1	1
ILLUMINA-545855_0001:1:6:1534:1306#0/	TGGG(12) 	12			1	Pm_5833	AGCTCCCGCTCACCATCC	Pm_2425	GAGGACTCCAGTGCTTTGGC	TGGG(12) 	12	1			1	3	1	1
ILLUMINA-545855_0001:1:7:106:775#0/	AC(20) AC(20) 	40			1	Pm_1794	CGAGATCCCATGTGAAAGCC	Pm_3688	CAACACCACTAGATGGCACCC	AC(20) AC(20) 	40	1			1	1	1	1
ILLUMINA-545855_0001:1:6:1654:1033#0/	AGGT(12) AGGT(12) 	24			1	Pm_4836	CAGCGTCATTAAGCCACTGC	Pm_2369	AACTAGCCAACCAACAAGAAACC	AGGT(12) AGGT(12) 	24	1			7	1	1	1
ILLUMINA-545855_0001:1:6:1265:1212#0/	AATT(12) AAAAC(15) AATT(12) AAATT(25) 	64			1	Pm_1123	CATGCATGTGGATTAAGATTTGC	Pm_1165	ACAATTCCACTGCTGCCTCC	AATT(12) AATT(12) AAATT(25) 	49	1			1	1	1	1
ILLUMINA-545855_0001:1:6:1346:295#0/	ATCT(36) ATCT(52) 	88			1	Pm_2576	TTGATGGCAATCTGCTAACC	Pm_4966	CCAGATGTGTGACAACGAGC	ATCT(36) ATCT(52) 	88	1			1	1	1	1
ILLUMINA-545855_0001:1:6:1202:1868#0/	AATC(12) 	12			1	Pm_6508	TGGTTGCTAAAAGTTGACACTGACC	Pm_1748	GCTCATGGCCATTTGTACGG	AATC(12) 	12	1			1	1	1	1
ILLUMINA-545855_0001:1:6:1059:1358#0/	AACCCT(18) 	18			1	Pm_2195	CTGACTTCAAGGAGGCCG	Pm_4058	GATGCTTATATTCGCACCCC	AACCCT(18) 	18	1			994	261	20	2
ILLUMINA-545855_0001:1:6:1441:818#0/	AAAT(40) AAAT(40) 	80			1	Pm_0186	TGCTTTAATTGTGAGCCACCC	Pm_3379	ATTCAATTTGTATGCCGCCC	AAAT(40) 	40	1			1	2	1	1
ILLUMINA-545855_0001:1:6:1231:127#0/	AAAG(12) 	12			1	Pm_3581	ACCAACTTCCAAATGCACCC	Pm_4697	TTGAGAACAGAAAGAGCAAGGC	AAAG(12) 	12	1			1	1	1	1
ILLUMINA-545855_0001:1:6:1000:282#0/	AC(20) 	20			1	Pm_0763	CAGCATTCTCTCACATGATAGCC	Pm_5956	AATAAGCCCAATCACTGTTCCC	AC(20) 	20	1			1	1	1	1
ILLUMINA-545855_0001:1:6:890:1831#0/	AACCCT(18) 	18			1	Pm_5157	TCTGTGCAGAGGATCATGGG	Pm_1315	GCCCTGACTTCAAGGAGGC	AACCCT(18) 	18	1			435	1010	16	12
ILLUMINA-545855_0001:1:6:1264:1900#0/	ACC(12) ACC(12) 	24			1	Pm_4224	TTGGTTCTGTGTGGGTGTGG	Pm_3328	CACAAACGAACCCTACCAATCC	ACC(12) ACC(12) 	24	1			8	7	3	1
ILLUMINA-545855_0001:1:6:1642:715#0/	AAAT(12) 	12			1	Pm_0562	TGGGTGGCCATATACATTCG	Pm_4913	TTGCACTGCTTCAAAGTGGC	AAAT(12) 	12	1			1	1	1	1
ILLUMINA-545855_0001:1:6:900:1943#0/	AC(14) AC(14) 	28	AC 		1	Pm_3637	GAGTTCTTGACTTTCTAGGCCACC	Pm_5605	CATAAGTATGACTGGCATAGCAACC	AC(14) AC(14) 	28	1	AC 		1	1	1	1
ILLUMINA-545855_0001:1:6:1037:1591#0/	AGGG(12) CCCG(12) 	24			1	Pm_4669	CAGGTTCTGGAAGGAGGAGG	Pm_3463	AGCGACGAGAGAAGACCTCG	AGGG(12) CCCG(12) 	24	1			1	1	1	1
ILLUMINA-545855_0001:1:7:114:1971#0/	AC(14) 	14			1	Pm_3202	TTTCCTGTACTAATTGTGTTTCCCC	Pm_0812	AATGAACAGATGGGTGAAGGG	AC(14) 	14	1			1	1	1	1
ILLUMINA-545855_0001:1:6:842:1985#0/	AAAAG(15) 	15			1	Pm_3592	CAAGGGCAGAAGGACAGAGG	Pm_3837	GGATTTATTTTCTGGAAAGATCTGAGC	AAAAG(15) 	15	1			1	2	1	1
ILLUMINA-545855_0001:1:6:1105:748#0/	ACTG(12) 	12			1	Pm_3031	TCAAACCTTGGATAATATGCAGC	Pm_5585	CCACTCTGAAGTGGCTCTCC	ACTG(12) 	12	1			1	1	1	1
ILLUMINA-545855_0001:1:6:1778:1396#0/	AAC(12) AAC(12) 	24			1	Pm_4206	ACTCAGGGAGGCAGTGAAGG	Pm_1556	TGTTGTTGTTCAGTCGTTAAGTCG	AAC(12) 	12	1			238	36	2	1
ILLUMINA-545855_0001:1:6:1566:696#0/	TCC(12) TCC(12) 	24			1	Pm_3310	CTTCATGGCACTTGCTTTGC	Pm_5271	CAGGAGCTCTCAAAGCAGCC	TCC(12) 	12	1			1	2	1	1
ILLUMINA-545855_0001:1:6:1651:114#0/	TGCC(24) 	24			1	Pm_5568	CGATATGACAGCATCACATTGG	Pm_4582	GCTCCTTTGCTTCACAACCC	TGCC(24) 	24	1			1	1	1	1
ILLUMINA-545855_0001:1:6:1189:1130#0/	AAAC(16) 	16			1	Pm_1951	TGCCCAGAGTTGTTTTCTAACG	Pm_4538	TTGGCTATGCACAGTTTGGG	AAAC(16) 	16	1			1	1	1	1
ILLUMINA-545855_0001:1:6:1576:779#0/	AAC(15) 	15			1	Pm_1264	TCAGGGAAAATGCCTCAACC	Pm_1422	TGATGGGTCACGAAGAGTCG	AAC(15) 	15	1			1	1	1	1
ILLUMINA-545855_0001:1:6:1279:343#0/	AC(20) 	20			1	Pm_1081	AAACAGGATTTGTGTCGGGG	Pm_0536	AATGCTTAGCCCAGAGGAAGG	AC(20) 	20	1			1	1	1	1
ILLUMINA-545855_0001:1:7:133:1939#0/	AC(14) 	14			1	Pm_6921	TGAAGAACAAAAGATTCTTGTTAGGG	Pm_0288	TTGGAAGAAAGCAGTGTGGG	AC(14) 	14	1			1	1	1	1
ILLUMINA-545855_0001:1:6:909:605#0/	AC(14) 	14			1	Pm_0567	CCCTCACCATGGTCTTTATGG	Pm_2462	AAATTCTGTATTTTCTCTCAGTTGTGC	AC(14) 	14	1			1	1	1	1
ILLUMINA-545855_0001:1:6:1138:614#0/	AATC(28) AATC(28) 	56			1	Pm_0452	GGTGGAAAATGACTTGATGGC	Pm_6698	GCACCTTTTCTGACTAACAGATGG	AATC(28) AATC(28) 	56	1			1	1	1	1
ILLUMINA-545855_0001:1:6:1162:1859#0/	ATCT(16) ATCT(16) 	32			1	Pm_0741	ATCTCATGCTTCAGTGTTGCC	Pm_6794	TTCATGCAAACCATCCAACC	ATCT(16) 	16	1			2	2	2	1
ILLUMINA-545855_0001:1:7:66:1908#0/	AATG(12) AATG(12) 	24			1	Pm_6606	AGCTGGTCTGGTGCAATGG	Pm_4171	CTTTGGGCCCATTTACTTGC	AATG(12) AATG(12) 	24	1			1	1	1	1
ILLUMINA-545855_0001:1:6:1464:1441#0/	TC(12) 	12			1	Pm_6411	TTTCCCCACAGCAACAACC	Pm_3521	GCACCAGGCTAGAAACCAGG	TC(12) 	12	1			2	43	1	1
ILLUMINA-545855_0001:1:6:823:1515#0/	AAAT(20) 	20			1	Pm_0527	CCTCAGATTGAATGAGACCTGG	Pm_4586	CTAGAGTCTCCCATTGCGGG	AAAT(20) 	20	1			2	1	2	1
ILLUMINA-545855_0001:1:6:1366:77#0/	AC(12) 	12			1	Pm_0259	CAATCAATGGGATTTCAGCG	Pm_0825	CAGCCTAGTGGTTTTAAGTGTGC	AC(12) 	12	1			1	1	1	1
ILLUMINA-545855_0001:1:7:152:469#0/	AACCCT(18) 	18			1	Pm_0579	GGAATAGGGTTTTCCCATGC	Pm_4833	CCTATTCCAGGCAGGTGTCC	AACCCT(18) 	18	1			1099	12	3	1
ILLUMINA-545855_0001:1:6:1509:1428#0/	AT(12) AT(12) AT(12) 	36	AT 		1	Pm_1262	GGGGAGAGCATCAATAAACC	Pm_4933	TGCTCTTCCCATCTTTTACCC	AT(12) AT(12) AT(12) 	36	1	AT 		255	1	1	1
ILLUMINA-545855_0001:1:6:1630:587#0/	ATGC(12) ATGC(12) 	24			1	Pm_2305	GAGAGATGGATGGACCTACTGC	Pm_2234	GGACAAGACAAACTTGACCAACC	ATGC(12) ATGC(12) 	24	1			1	1	1	1
ILLUMINA-545855_0001:1:6:901:1446#0/	AT(12) AT(12) 	24			1	Pm_2059	GGAGAGCATCAATAAACCACG	Pm_2684	TGCTCTCCTCACCTTTTAACC	AT(12) 	12	1			54	6	0	1
ILLUMINA-545855_0001:1:6:1467:349#0/	AAC(12) 	12			1	Pm_5640	CTGAGCAAACTCAGGGAGGC	Pm_1486	AAAAGTGAGGTCTTCAAGCCG	AAC(12) 	12	1			240	1	1	1
ILLUMINA-545855_0001:1:6:1134:1912#0/	AC(28) AC(26) 	54	AC 		1	Pm_3964	GCAGAACAGCAAGTTTTGAGTCC	Pm_2072	GACTAGTCCAGGCAGACGCC	AC(28) AC(26) 	54	1	AC 		1	1	1	1
ILLUMINA-545855_0001:1:6:1123:1589#0/	TGCG(12) 	12			1	Pm_4430	GCCTGACTGTCATAGTTTTGAGG	Pm_4951	TCTGCAAGATGCTAACCTTGG	TGCG(12) 	12	1			1	1	1	1
ILLUMINA-545855_0001:1:6:1137:1977#0/	AATC(16) 	16			1	Pm_0306	TCCCAGTCCAGTACCTTGGC	Pm_4759	GGAACCTGATCTTACACTTAGTTACTTGC	AATC(16) 	16	1			1	1	1	1
ILLUMINA-545855_0001:1:6:1667:586#0/	AC(22) AC(22) 	44			1	Pm_6577	GTTCACAACATGCTCAGGGG	Pm_6599	AAGCAGCTGGGTGAAAGAGC	AC(22) AC(22) 	44	1			1	1	1	1
ILLUMINA-545855_0001:1:6:1649:961#0/	ATC(12) ATC(12) 	24			1	Pm_2717	AATTTGCTGGGAAGTCCTGG	Pm_2373	GACAGAGCAAGAGGGAACGG	ATC(12) ATC(12) 	24	1			1	1	1	1
ILLUMINA-545855_0001:1:7:149:1761#0/	AT(12) AT(12) 	24			1	Pm_5500	TGGTTAGAAGATGGGGAGAGG	Pm_3490	ATATATATCATGGTTTATTGATGCCC	AT(12) 	12	1			3	7	1	1
ILLUMINA-545855_0001:1:6:1762:292#0/	AAGC(12) 	12			1	Pm_4552	GCTGCCTTCCACTTATCCCC	Pm_3693	GCTGGAGAGAGATTATCTGGGC	AAGC(12) 	12	1			1	1	1	1
ILLUMINA-545855_0001:1:6:888:25#0/	ATC(12) 	12			1	Pm_6615	CTTGCTTTTGCTGGCTTCG	Pm_0788	TTGCTGGATGTAAGCTGTTCC	ATC(12) 	12	1			1	2	1	1
ILLUMINA-545855_0001:1:7:101:1744#0/	ATAC(16) ATAC(16) 	32			1	Pm_2064	AGGTTGGCATACTCTTGTGGC	Pm_0336	CTACATAGCAGATGGGCGGC	ATAC(16) ATAC(16) 	32	1			1	2	1	1
ILLUMINA-545855_0001:1:6:1533:1036#0/	AACCCT(18) 	18			1	Pm_2362	GGAAAACCCTATTCCCAGGC	Pm_0714	TTCCTTTGCAGAGAGAGGGC	AACCCT(18) 	18	1			1054	1	1	1
ILLUMINA-545855_0001:1:6:1384:1477#0/	AACCCT(18) 	18			1	Pm_3050	AAGTTTAGCTTCCCGTGGTCC	Pm_2362	GGAAAACCCTATTCCCAGGC	AACCCT(18) 	18	1			419	1054	0	33
ILLUMINA-545855_0001:1:6:1582:1871#0/	AACCCT(18) 	18			1	Pm_1315	GCCCTGACTTCAAGGAGGC	Pm_5157	TCTGTGCAGAGGATCATGGG	AACCCT(18) 	18	1			1010	435	16	12
ILLUMINA-545855_0001:1:6:1340:476#0/	AATC(12) AATC(32) 	44	AATC 		1	Pm_2011	CCTTCAAGATTCAAGAGTGCAGTAGC	Pm_2130	GATTGGCTGCCCAACTTCG	AATC(12) 	12	1	AATC 		1	1	1	1
ILLUMINA-545855_0001:1:6:1570:1166#0/	AACCCT(18) 	18			1	Pm_1315	GCCCTGACTTCAAGGAGGC	Pm_3823	GACGCTTATAATCGCACCCC	AACCCT(18) 	18	1			1010	433	25	32
ILLUMINA-545855_0001:1:6:847:215#0/	AAAC(12) AAAC(12) 	24			1	Pm_2527	GGACCTGAACTGCTTTAGAATCC	Pm_3844	CCAATTTGCTTACCTTCTTGCC	AAAC(12) AAAC(12) 	24	1			1	1	1	1
ILLUMINA-545855_0001:1:6:1119:1307#0/	AC(14) AC(18) 	32	AC 		1	Pm_6027	GGAGGGGAATTGGTACAGTGG	Pm_6532	GCAGAAATATTGAAAATTCACAAGGG	AC(14) AC(18) 	32	1	AC 		1	1	1	1
ILLUMINA-545855_0001:1:6:917:42#0/	ATC(15) ATC(39) 	54	ATC 		1	Pm_6317	GCTTTCATGCCTAAGGTGGG	Pm_2342	TTTGGTCTGGTGGTTAGGGC	ATC(15) 	15	1	ATC 		4	1	1	1
ILLUMINA-545855_0001:1:6:1631:64#0/	AACCCT(18) 	18			1	Pm_1315	GCCCTGACTTCAAGGAGGC	Pm_6365	TGCAGAGGAACATGGGAAGC	AACCCT(18) 	18	1			1010	14	1	1
ILLUMINA-545855_0001:1:6:946:1538#0/	AAAT(16) 	16			1	Pm_5394	GTGCACCACCCAGAGTCG	Pm_0479	AGAAGGTACCAAAGTCCAGTCTTCC	AAAT(16) 	16	1			1	1	1	1
ILLUMINA-545855_0001:1:6:1045:1784#0/	ATTTT(15) 	15			1	Pm_5878	TGTAAACCGCCCAGAGTCG	Pm_0039	AAACAAATTATCCATCTGTAGCTCCC	ATTTT(15) 	15	1			2	2	1	1
ILLUMINA-545855_0001:1:6:1554:1112#0/	AATG(40) AATG(56) 	96	AATG 		1	Pm_3547	AAATAATGCTGAGATGTTTGAGCC	Pm_5785	ACCTTGTGTGAGATGGGTGG	AATG(40) AATG(56) 	96	1	AATG 		1	3	1	1
ILLUMINA-545855_0001:1:7:73:795#0/	AT(12) AT(12) 	24			1	Pm_3061	TGGTTATAAGATGGGGAGAGC	Pm_5733	CATATATAGATGGTGGTTTAATGATGC	AT(12) 	12	1			2	217	1	1
ILLUMINA-545855_0001:1:7:170:1718#0/	TTC(12) 	12			1	Pm_2449	CTGGGTGTGCCTTGTCAGC	Pm_6955	GCACTTCAATTCCCTCCACC	TTC(12) 	12	1			2	1	1	1
ILLUMINA-545855_0001:1:6:976:655#0/	AC(24) AC(30) AC(12) 	66	AC 		1	Pm_3867	TGGTCTCCCATGTCAAAGGG	Pm_4983	GAAAAGCCTGGCACTGAAGG	AC(24) AC(30) AC(12) 	66	1	AC 		1	1	1	1
ILLUMINA-545855_0001:1:6:900:25#0/	AACCCT(18) AACCCT(18) 	36			1	Pm_6014	GATCCTCTGCACAGAAGGGG	Pm_1802	CACAGAGCATGGGAAAACCC	AACCCT(18) AACCCT(18) 	36	1			382	4	0	1
ILLUMINA-545855_0001:1:6:1010:606#0/	AC(16) 	16			1	Pm_6770	GACTTTGGGCCAGACTCACC	Pm_1925	GCCTCTGTAAGCAGTAAGGTAGGG	AC(16) 	16	1			1	1	1	1
ILLUMINA-545855_0001:1:7:113:455#0/	TTCC(64) TTCC(32) 	96			1	Pm_3575	GCTGTATAAGCTGTATAAAACACTTCAGG	Pm_2810	CACCCATCCAGTTTCCTTCC	TTCC(64) TTCC(32) 	96	1			1	1	1	1
ILLUMINA-545855_0001:1:6:1783:453#0/	AAAC(16) 	16			1	Pm_1842	TTTCAGGGACTTGTCCAGGC	Pm_3043	GGAATTTTAGTCCCTGCTGCC	AAAC(16) 	16	1			2	1	1	1
ILLUMINA-545855_0001:1:6:1641:871#0/	AACCCT(18) AACCCT(18) 	36			1	Pm_2362	GGAAAACCCTATTCCCAGGC	Pm_6014	GATCCTCTGCACAGAAGGGG	AACCCT(18) AACCCT(18) 	36	1			1054	382	8	29
ILLUMINA-545855_0001:1:6:820:1465#0/	AAAT(12) AAAT(12) 	24			1	Pm_2829	CCAGAAGGTTGGCTACAAAAGC	Pm_3119	GCAGAACCAGGTTTCCTTTCC	AAAT(12) AAAT(12) 	24	1			2	2	2	1
ILLUMINA-545855_0001:1:6:1051:1862#0/	AATAC(15) AATAC(20) 	35			1	Pm_3758	TGTTCGTCACTGAAGACAAATTCC	Pm_3308	CAGTAGGCATGCGATAATAAGGG	AATAC(15) AATAC(20) 	35	1			1	1	1	1
ILLUMINA-545855_0001:1:6:1533:702#0/	AC(12) AC(12) 	24			1	Pm_6118	AAGGCAAAACAGCAATTTCC	Pm_2577	TGTCTTCTCTCTCCATTGCTCC	AC(12) 	12	1			2	1	2	1
ILLUMINA-545855_0001:1:6:1490:1486#0/	AAAG(12) 	12			1	Pm_4616	TGGCAAACAGGAAATACTTTGG	Pm_6767	TTTGGCAGGGGCTAACTAGG	AAAG(12) 	12	1			1	1	1	1
ILLUMINA-545855_0001:1:6:1142:1842#0/	TC(12) ATCT(20) 	32			1	Pm_2949	CTTAACTACCTTCCCTCTCTTTCC	Pm_2735	AATCTGTCTCCCCAAATATTGC	TC(12) 	12	1			3	1	1	1
ILLUMINA-545855_0001:1:6:1297:1980#0/	AAAAC(15) AAAAC(15) 	30			1	Pm_4443	GCATGTACACACACATGCATAGC	Pm_1540	TGAACTAAAGGTTTTCCATTGGC	AAAAC(15) AAAAC(15) 	30	1			1	1	1	1
ILLUMINA-545855_0001:1:6:1677:403#0/	TTC(12) 	12			1	Pm_4940	CCCCTCAATGTAGCTCAGCG	Pm_4896	AGGTCTTGTTCCTCACCATGC	TTC(12) 	12	1			1	1	1	1
ILLUMINA-545855_0001:1:6:1414:1719#0/	AT(12) AT(12) AT(12) 	36			1	Pm_5417	TGAGGGAGCATCAATAAGCC	Pm_2548	GATGCTCTCCCAATCTTTTAACC	AT(12) AT(12) 	24	1			2	191	2	1
ILLUMINA-545855_0001:1:7:137:272#0/	AACCCT(18) 	18			1	Pm_5157	TCTGTGCAGAGGATCATGGG	Pm_1315	GCCCTGACTTCAAGGAGGC	AACCCT(18) 	18	1			435	1010	16	12
ILLUMINA-545855_0001:1:7:31:357#0/	AACCCT(18) 	18			1	Pm_1315	GCCCTGACTTCAAGGAGGC	Pm_1817	CGCTTTCGATGCTAAGGACC	AACCCT(18) 	18	1			1010	1	0	1
ILLUMINA-545855_0001:1:6:990:3#0/	ATC(30) ATC(30) 	60			1	Pm_1436	TCCACCTACTGAGTCCTTCCC	Pm_5242	GGACTATTAGGTATGTTTGCTGCC	ATC(30) ATC(30) 	60	1			5	1	1	1
ILLUMINA-545855_0001:1:6:997:1211#0/	TCTG(12) 	12			1	Pm_4878	GCCACTTTGCCAGAGAATCC	Pm_2958	GCAACAGTAGAAGGCTCTTTCACC	TCTG(12) 	12	1			1	1	1	1
ILLUMINA-545855_0001:1:6:1114:67#0/	AATC(12) 	12			1	Pm_1607	TGTCCATGTCTGAACATCATGC	Pm_4012	AACAATGTGGGTAGGTTTGGC	AATC(12) 	12	1			1	1	1	1
ILLUMINA-545855_0001:1:7:135:1384#0/	AACCCT(18) 	18			1	Pm_3823	GACGCTTATAATCGCACCCC	Pm_1315	GCCCTGACTTCAAGGAGGC	AACCCT(18) 	18	1			433	1010	25	32
ILLUMINA-545855_0001:1:6:1129:1750#0/	AC(12) AATG(16) AC(12) 	40			1	Pm_1038	CCTTTTCCCTAATGGGGTGG	Pm_3854	GAACCTCACAATTTTGCTGGC	AC(12) AATG(16) AC(12) 	40	1			1	1	1	1
ILLUMINA-545855_0001:1:6:1352:1644#0/	AAC(18) AAC(12) 	30	AAC 		1	Pm_2948	TTGACTCCTGGCAACTCTGC	Pm_4355	GAACACAGGGCAAATTACATCC	AAC(12) 	12	1	AAC 		2	1	2	1
ILLUMINA-545855_0001:1:6:1025:704#0/	AAAT(12) AAAT(12) 	24			1	Pm_1220	TGGCTGATATTTTAATAACTAAAGGGG	Pm_3461	TTTGTTTCCTCTCAGGAACAGC	AAAT(12) AAAT(12) 	24	1			1	2	1	1
ILLUMINA-545855_0001:1:6:1452:1460#0/	AACCCT(18) AACCCT(18) 	36			1	Pm_4833	CCTATTCCAGGCAGGTGTCC	Pm_3082	GATCCTTTGCACAGAAGGCG	AACCCT(18) AACCCT(18) 	36	1			12	15	3	1
ILLUMINA-545855_0001:1:6:1109:1039#0/	AAAGG(15) 	15			1	Pm_1241	ACAGGAAGGGTCAGGTGTGG	Pm_4705	CAAAATGTCTTCTTTTGGCAGG	AAAGG(15) 	15	1			1	1	1	1
ILLUMINA-545855_0001:1:6:1478:36#0/	AATC(20) AATC(12) AATC(12) AATC(28) 	72			1	Pm_1150	TGGTCACCAAGAGATGACACC	Pm_2938	TTGATTGATTTCTTCTTCCTCCC	AATC(20) AATC(12) AATC(12) 	44	1			1	3	1	1
ILLUMINA-545855_0001:1:6:1270:50#0/	AGT(15) AGT(15) 	30			1	Pm_5554	TGGGGTGGCATTTAATTTCG	Pm_3874	ATCCAGAGCAGCTTTCCAGC	AGT(15) AGT(15) 	30	1			2	2	1	1
ILLUMINA-545855_0001:1:7:93:269#0/	ATGG(12) 	12			1	Pm_2016	TGCATGTTCTCCAATTTGCC	Pm_5952	CCACTAGGCTGCTGATACAAGG	ATGG(12) 	12	1			1	1	1	1
ILLUMINA-545855_0001:1:6:1529:1630#0/	TCC(24) 	24			1	Pm_2137	AAGCATCTGGGATGGTGTCC	Pm_6134	TGTCTGGACTTTTCTGATTTAGCC	TCC(24) 	24	1			1	1	1	1
ILLUMINA-545855_0001:1:6:1600:936#0/	AC(12) AC(12) 	24			1	Pm_2959	TCATCCAAGCAGTCACCAGG	Pm_4822	AAAAGAAGCTAAGCTCTAATGCAGG	AC(12) AC(12) 	24	1			1	1	1	1
ILLUMINA-545855_0001:1:7:3:1250#0/	AACCCT(18) AACCCT(18) 	36			1	Pm_2362	GGAAAACCCTATTCCCAGGC	Pm_6308	TTTGCATAGAAAGGGGCTGC	AACCCT(18) AACCCT(18) 	36	1			1054	4	2	2
ILLUMINA-545855_0001:1:6:1311:1910#0/	TGC(18) 	18			1	Pm_3679	AACCAGGTGAGCAACATAATAGG	Pm_6173	TTGTGGCTGCAAAGATAAGC	TGC(18) 	18	1			1	1	1	1
ILLUMINA-545855_0001:1:6:1028:309#0/	AAAT(12) AAAT(12) 	24	AAAT 		1	Pm_6355	CTGTGACTATGCTCAAGGTAGCC	Pm_3983	TAGCAGAGAATGTCCTGCCG	AAAT(12) AAAT(12) 	24	1	AAAT 		1	1	1	1
ILLUMINA-545855_0001:1:6:1693:204#0/	TC(18) 	18			1	Pm_4553	CAACCAACCTTTTCTTTGTCACC	Pm_6737	GGACACATACGGAAGTGGGG	TC(18) 	18	1			1	1	1	1
ILLUMINA-545855_0001:1:6:1128:1133#0/	ACC(12) 	12			1	Pm_2488	GTCTCCAAGTAGCGCAACCC	Pm_1511	CTTGGCAACTCTACCTCGGC	ACC(12) 	12	1			1	1	1	1
ILLUMINA-545855_0001:1:6:1691:1000#0/	AAAG(12) AAAG(12) 	24			1	Pm_5522	GCACTGTAGTATGTGCATGTACGC	Pm_1307	ATTCCTGTGCCATCTTCTGG	AAAG(12) AAAG(12) 	24	1			1	1	1	1
ILLUMINA-545855_0001:1:6:1018:959#0/	ATTTT(15) 	15			1	Pm_6063	CCAGAGTCATCTAGTAGTTGGACAGC	Pm_2317	AATATTAAGCCTTTGGGTTGTGC	ATTTT(15) 	15	1			1	1	1	1
ILLUMINA-545855_0001:1:6:900:589#0/	CCCG(12) 	12			1	Pm_5378	GGAGTTGCACTCTGTGTCCG	Pm_6190	CTTCTGGCCTCTCCCTCCC	CCCG(12) 	12	1			1	1	1	1
ILLUMINA-545855_0001:1:6:1419:1956#0/	AAAAG(15) 	15			1	Pm_6298	CCTGGTGGAGCTAAAGATGG	Pm_5929	GGGCTTAAAGTTATATTGGCAGC	AAAAG(15) 	15	1			1	1	1	1
ILLUMINA-545855_0001:1:6:1651:385#0/	AC(28) AC(12) 	40	AC 		1	Pm_0859	TGCTGAAAACCTTTTAAGTACATTGG	Pm_5813	TGATTTAGGCATGTAAAGAGATCAGG	AC(28) AC(12) 	40	1	AC 		1	1	1	1
ILLUMINA-545855_0001:1:7:148:1779#0/	ATC(30) ATC(27) 	57	ATC 		1	Pm_2237	GGTTCCAGGGATGATGATGG	Pm_6849	GTCATTGAGAATTGGGCAGC	ATC(30) ATC(27) 	57	1	ATC 		1	1	1	1
ILLUMINA-545855_0001:1:6:1668:294#0/	AC(12) AC(12) 	24			1	Pm_0509	TCTAGTTATTGCTGCAACTTTCTAAACC	Pm_4245	ACACACACAGGTAGACTGGACAGG	AC(12) 	12	1			1	2	1	1
ILLUMINA-545855_0001:1:6:1698:140#0/	TGC(12) 	12			1	Pm_2572	CCCAGGCATATTTCTACATGAGC	Pm_4993	CCAGTTGTGCTCCCTCAGC	TGC(12) 	12	1			1	1	1	1
ILLUMINA-545855_0001:1:6:1168:1347#0/	TGC(12) 	12			1	Pm_5364	TTTGAGCCTGAGAATGTAGAGGC	Pm_2051	GCCTCTTATCTGACCGTTGTCC	TGC(12) 	12	1			1	1	1	1
ILLUMINA-545855_0001:1:6:862:1805#0/	AACCCT(18) AACCCT(18) 	36			1	Pm_1268	TTTCCCATGCATTGTTCCC	Pm_6905	ACCCTATTCCCAGGCAGC	AACCCT(18) 	18	1			19	677	1	1
ILLUMINA-545855_0001:1:6:1017:1119#0/	AAATG(20) 	20			1	Pm_1124	CCCAAGCCATTGGATGACC	Pm_2501	TGGGTGGTTTCAATCTGTGG	AAATG(20) 	20	1			1	1	1	1
ILLUMINA-545855_0001:1:6:1528:575#0/	TC(22) TC(16) AC(30) 	68	TC 		1	Pm_1183	TGGAACTTGATCTTTCCTGGC	Pm_6109	TGGAATGGAGCCAAATATTCC	TC(22) TC(16) AC(30) 	68	1	TC 		1	1	1	1
ILLUMINA-545855_0001:1:6:1535:921#0/	AAAT(12) 	12			1	Pm_3314	TGTGAGTAACTTGGGATTAATCTTCC	Pm_0341	TTAGCAGATTCCCACCAGGC	AAAT(12) 	12	1			1	1	1	1
ILLUMINA-545855_0001:1:7:175:733#0/	AAAT(12) AAAG(16) 	28			1	Pm_0881	TGACATCAGCATTCATTGGC	Pm_1208	CAGCTCCTTCTTGTTGGATGG	AAAG(16) 	16	1			2	1	2	1
ILLUMINA-545855_0001:1:6:1191:1842#0/	AAAT(12) 	12			1	Pm_4652	GCTATTGTGAGTTGGGTGGC	Pm_6584	AGACCCTGGAAGTTGTTGGG	AAAT(12) 	12	1			1	1	1	1
ILLUMINA-545855_0001:1:6:1486:438#0/	TCC(24) TCC(24) 	48			1	Pm_1287	GGAGGAGGAGGAACGTCTGC	Pm_0581	TCCAGCCACTGGCCTTCC	TCC(24) 	24	1			2	1	2	1
ILLUMINA-545855_0001:1:6:997:470#0/	AC(16) 	16			1	Pm_3735	GGAGAATAGACATTTGCTAAAACGC	Pm_4696	GGGTGGAATATAATTGGTAGCG	AC(16) 	16	1			1	1	1	1
ILLUMINA-545855_0001:1:6:1679:432#0/	AT(12) AT(12) 	24			1	Pm_3393	GACGTTCTCCCCATCTTTAACC	Pm_5470	TGGAGAGAGCATCTTCAAACC	AT(12) AT(12) 	24	1			16	1	2	1
ILLUMINA-545855_0001:1:6:1195:547#0/	AT(12) 	12			1	Pm_6971	TTGGGAGAGCATCAATAAACC	Pm_5809	TGCTCACCCCATCTTTAACC	AT(12) 	12	1			210	11	4	2
ILLUMINA-545855_0001:1:7:65:1776#0/	TGGG(12) 	12			1	Pm_3139	AGTGTCTGCCTGTGGCACC	Pm_1857	GCAAGCAGACGCTACAGACC	TGGG(12) 	12	1			1	1	1	1
ILLUMINA-545855_0001:1:6:1687:1120#0/	AACCCT(18) 	18			1	Pm_1315	GCCCTGACTTCAAGGAGGC	Pm_6318	TTCTATGCAAAGGACCACGG	AACCCT(18) 	18	1			1010	408	4	35
ILLUMINA-545855_0001:1:6:1608:512#0/	AC(30) 	30			1	Pm_0076	TTTCTACAAATTTGGGTGTCTCC	Pm_3493	TTTCTCCCGGAAACTCATAGG	AC(30) 	30	1			1	1	1	1
ILLUMINA-545855_0001:1:6:1016:1440#0/	AATC(28) 	28			1	Pm_1608	GAATGGGGCCCAGTTTGC	Pm_2366	CCCTTCTCTTTAGTATTCATGACTTTGG	AATC(28) 	28	1			1	1	1	1
[truncated: 218,246 more chars]
