# Supplementary material for: Rapid Microsatellite Identification from Illumina Paired-End Genomic Sequencing in Two Birds and a Snake
Source: PLoS One. 2012 Feb 14;7(2):e30953. doi: 10.1371/journal.pone.0030953 (PMC3279355; doi:10.1371/journal.pone.0030953)
Supplement: Dataset S5 — Potentially amplifiable loci output - Burmese python, Python molurus bivittatus (454 dataset). This is a tab-delimited text file that can be readily imported into a spreadsheet. (TXT) [file pone.0030953.s005.txt]

SequenceID	Repeat Motif Size	Repeat Motif	Number Tandem Repeats	"Primer Designed (1=y,0=n)"	F Primer Name	Forward Primer	R Primer Name	Reverse Primer	Total Repeats In Amplicon	Occurances of Forward Primer in Reads	Occurances of Reverse Primer in Reads	Occurances of Amplifiable Primer Pair in Reads	Occurances of Amplifiable Primer Pair in PALs
FW1N29Q05GC1NJ	2	AC	9	1	Pm_7587	AAATTCACTCCCAACACTGAGC	Pm_6096	AATCCCATTTCAAGCTTTGG	9	1	1	1	1
FW1N29Q04D3J69	4	AAGT	3	1	Pm_8799	TTAAGTTGCTGGCCTTTGGC	Pm_8331	TGATGGGAAAGACTCCCTGG	3	3	1	1	1
FW1N29Q05GFRK5	5	AAAAC	3	1	Pm_0393	AAATCATCCTGCTTCCCAGG	Pm_2118	CTACCACAAGAGAATATATTTAGAATGAGG	3	2	1	1	1
FW1N29Q05FXMY1	4	AAAC	4	1	Pm_3821	AATGATGTTCCATCAGGCCC	Pm_4617	TTTCATATTGCTTGTCTTTCATTGC	4	1	1	1	1
FW1N29Q05FV3K5	4	AGGG	3	1	Pm_1078	CATCTCAGACCAGCCCTTCC	Pm_2248	TGGTAGGGCTAAGAACCAATGC	3	6	1	1	1
FW1N29Q05F2F7X	2	TC	10	1	Pm_3363	AGCCAACAATCCTGCAAAGG	Pm_4108	CAAGATTGCACACCTTCCACC	10	2	1	1	1
FFPMSHM02B1OCO	3	ATT	4	1	Pm_4409	AAAACAAAGATGCTGAAGGAGG	Pm_2106	AGGTACCCAAAACAAATGGC	4	1	1	1	1
FW1N29Q05GD6AJ	4	TGCC	7	1	Pm_4723	CTCCCATTTGGAAGGCAGG	Pm_6026	TGCAACGTAGAAAGTAAGGGGC	7	5	2	2	1
FW1N29Q05F1RI5	4	AAGC	3	1	Pm_4324	GGGTTCACAAACTGTATTCTTGTAGC	Pm_5878	TCCAGGTCTTCCAATGGTCC	3	1	1	1	1
FGSECJQ01B6XBA	5	ACCCC	4	1	Pm_2531	ATAATGTCCCCACCTCAGGG	Pm_1545	TTCGATTTAATTCCCAGGCG	4	1	1	1	1
FGSECJQ01B4A53	4	AATC	8	1	Pm_5026	TGGAAGACCTGAAAGACCAGG	Pm_1526	GGCTGCAGAAACAGAGATGG	8	17	1	1	1
FGSECJQ01BX9VZ	3	AAC	4	1	Pm_2251	TGACTTGTTAGGGCAGAGGG	Pm_7330	TGCATGGGAAAATGTTCAGC	4	1	1	1	1
FW1N29Q04EEL63	4	TGGG	3	1	Pm_7939	ATTCTGAGGCCCAACAATGG	Pm_4051	GCCTAATTCATGGGCAGGG	3	2	2	2	1
FGSECJQ01AGA3E	4	AAAT	3	1	Pm_0677	AGGACTTTGCTTGAATGCTGG	Pm_4252	CTTGGATTGAGATGGGCAGC	6	1	2	1	1
FW1N29Q05F9D4O	6	ATATCT	3	1	Pm_7164	CTTTCGGCCACAGAAAATCC	Pm_5521	TCTTCAGCTTCCACTTGCCC	3	2	2	2	2
FW1N29Q05F2E5G	4	AAGT	3	1	Pm_3950	GGACTTGCAACAAAGAGGGG	Pm_4506	AACCGCTAGACCAAACTGGC	3	1	1	1	1
FGSECJQ01BQWRB	2	TC	6	1	Pm_5492	ACTCCTACAGCTCAGCCTGC	Pm_1219	CAATGTGTGGTGACAGTCGG	6	2	2	2	2
FW1N29Q05FQ6S0	4	AAAT	3	1	Pm_1756	GCGAACAGTGTTTACCAAGGC	Pm_8402	TTCTGTGGAGCGTTCACTGC	3	1	1	1	1
FW1N29Q05GADM6	2	AC	9	1	Pm_8202	AGTCCATGTGCTGTTCCTGC	Pm_5170	CCTTGGCAAAAGAGTGGAGG	9	3	2	2	2
FW1N29Q05FT9N7	4	TTCC	3	1	Pm_0219	AGGAAAGGCTTGGAGGATGG	Pm_2336	AGGGTACCACCAGAAGCAGC	3	1	1	1	1
FW1N29Q05F20B2	2	AC	10	1	Pm_0942	AAGGAGTGAGGTTGATACCAAGG	Pm_4205	CAAAGAACAGATTCAGAGCTGG	10	1	1	1	1
FW1N29Q05GCMYM	3	ATC	4	1	Pm_5795	AACTGGGTTGATCAGATGGC	Pm_6343	ACCACGTTCTACCTATGAGGG	4	2	1	1	1
FW1N29Q05GGJ81	3	ATT	5	1	Pm_1108	AATGTTAGGGCACAGCAGAGG	Pm_9059	AACAATGCAAACACTGAATTTCC	5	1	1	1	1
FW1N29Q05GFVRQ	5	AGAGC	3	1	Pm_1816	GGGGAGGACAGTACACCAGC	Pm_1701	TCCATGAGTCCTTGTGGGC	3	1	1	1	1
FW1N29Q04D59UL	5	AAAGC	5	1	Pm_5198	AATTTTAGCTAACAGGTATAGCTCGG	Pm_8967	GATCTGGGAATCAGTTGGGG	5	3	3	3	3
FGSECJQ01A24B6	6	TGTGGG	3	1	Pm_8846	CAGCAATCATCACCTGGACC	Pm_5093	TAGAATGGGATGGGGTTTGC	3	1	8	1	1
FGSECJQ01ALD5K	4	AAAT	4	1	Pm_2799	GCTGGTAGACCACCCAGAGG	Pm_2297	ACTCCTGAAGCTGAGAGGCG	4	1	1	1	1
FW1N29Q04EQL90	4	AAAT	3	1	Pm_3768	GCAGAGTGCTTAAGGAAAGATGG	Pm_7466	GGTTGTATGCCACCCAGAGG	3	1	1	1	1
FGSECJQ01BHZEB	4	AAAT	6	1	Pm_9087	CGAGAGCCTTGGAAACTAGC	Pm_7301	TTTTCCATTTCTGTTCATGGC	6	1	1	1	1
FW1N29Q05GEW7M	5	AAAAC	3	1	Pm_7641	CGTTTTGTTAACCGGATGGG	Pm_7408	AATTCCTGGAAGCTTGGTGC	3	3	5	0	1
FGSECJQ01BUNJU	4	TCTG	4	1	Pm_7205	TCCCTCTTGGTTTTGCTTGG	Pm_9173	GAACATATGAGAATGAGAGCAAAATAGC	4	1	1	1	1
FW1N29Q05F1VR8	4	AATC	7	1	Pm_1079	GAAGTTGAAAACAACTTGATGGC	Pm_6811	TGTTTAATTTATCACTTCTGCCTTTCC	7	3	3	3	3
FW1N29Q05FZ1GW	3	ATT	5	1	Pm_3388	CACTAAGATTAGGTTCAGCAGAGTGG	Pm_7419	TGGTGTCTGGAAGACCTCTGG	5	1	1	1	1
FW1N29Q05GKGT6	3	TTC	4	1	Pm_3941	TGGTCAAGCACTGAAGCACC	Pm_0525	TGTAAGCCTCAAAACGCAACC	4	4	1	1	1
FGSECJQ01BM7FW	4	AGGG	3	1	Pm_6104	GGCCAATATTTTGTCCCACG	Pm_9259	CTGCGCTGCATCTCTCCC	3	1	1	1	1
FGSECJQ01A3162	4	AAAT	3	1	Pm_1134	TTATCATTCCTGCAGGCTTCC	Pm_0748	GAAGGGGCAAAATTAGTGGG	3	1	1	1	1
FGSECJQ01BDCZQ	5	ATTTT	3	1	Pm_5487	TACTTTTCTGCCAACAGGGC	Pm_8942	ATGAGCGTCCATCATGTTCC	3	1	1	1	1
FW1N29Q05FPIUC	4	AATG	3	1	Pm_6885	CAGTTGTGATTGGAGCAGCC	Pm_3066	CAGACTGGAATGTGCTAGGTGC	3	1	1	1	1
FGSECJQ01AIALW	4	AAAT	3	1	Pm_0058	TGGTTGAATACATTCTCCAGAGC	Pm_8576	TGGATTTTAATTGTAAGCCGCC	7	1	1	1	1
FW1N29Q05GFANG	4	AAAG	4	1	Pm_4930	GGAAAGGTTTAAGACAAGCATGG	Pm_7916	ATTAGCCCCTCCTTGATGGC	7	1	1	1	1
FFPMSHM02BSUHV	5	AAAGC	3	1	Pm_5477	GTGGAATTGGCTGTTCTGGG	Pm_8640	TTGAACTTGTGAAAGTGAGGGG	3	2	1	1	1
FW1N29Q05FYPSG	4	AAAT	7	1	Pm_9244	TGGAAATTGTTGGTTCAGGG	Pm_0352	TTGAGAGTCACATGTGTTTCAGG	7	11	10	10	6
FGSECJQ01AW7E8	5	ATAGT	3	1	Pm_3567	TACATCCTTGCACACACGGG	Pm_5424	TTAAGGAATGTCCATTTAGAGTGAGG	3	1	1	1	1
FW1N29Q05GHJRB	4	AAAT	3	1	Pm_3971	GGTTCAATGCCACTGTTCAGC	Pm_8926	GGCTATGTATGGATCCTCCAGC	3	1	1	1	1
FGSECJQ01CDAQD	4	AAAG	3	1	Pm_7136	CAGTGCCTGACCAGAAGTGG	Pm_3381	CATGCCTGTTTGCTTTGTGC	3	2	1	1	1
FGSECJQ01AINSG	4	AAAT	3	1	Pm_3454	GTTTGGCAAGTTTCCACTGC	Pm_6607	AAGCAATGGCATCGTACAGG	3	2	2	2	2
FW1N29Q05FSAAZ	5	ATTTT	3	1	Pm_2307	GGTTGCTCCAGAATCCTTGC	Pm_6617	GAGCCCTAGAGTTGGGTGGC	3	5	1	1	1
FW1N29Q05GINCA	4	AAAT	3	1	Pm_1095	TTGCAGTCTCAGGGTTGTGG	Pm_1935	AGGGAGAGACTGGGAGAGCG	3	9	1	1	1
FW1N29Q05GB3ZD	4	AATC	8	1	Pm_5623	TCTTGAAGCTGGCACTCTCG	Pm_5629	TTCACACAAATGCACTCCCC	8	3	3	2	2
FW1N29Q05FP34E	4	AATC	4	1	Pm_0451	TGTCACAAGGAACCATTGCC	Pm_3491	CAGTTGAAACAACTCGATGGC	7	1	2	1	1
FW1N29Q05FPOHY	2	AC	12	1	Pm_1662	CGGTTATCCAAATAAATCAAAAGG	Pm_8326	CTGGTGGTACAGATGGCCC	12	1	2	1	1
FW1N29Q05F2LUJ	3	ACC	4	1	Pm_2768	TTGGTTCTGTGTGGGTGTGG	Pm_2637	CGTCGATACTCGGACTTCCC	4	11	14	0	2
FGSECJQ01AKFH9	2	TC	6	1	Pm_6808	GAGGCAAATGCAGTTAAAAGCC	Pm_3829	TGACCATTGGTTTATTGCCG	6	1	1	1	1
FGSECJQ01APDKZ	4	TTCC	3	1	Pm_7188	GTGTTCAGCATGGCAAGGG	Pm_7115	CCTGCAGGAGAAAGAAAGGG	3	1	1	1	1
FFPMSHM02BV2VE	5	ATTTT	3	1	Pm_7427	CACTACCAAGGTGGTTCCCC	Pm_6916	GCTTACATGATGCTTGTCATGG	3	1	1	1	1
FW1N29Q05F0TLR	4	AAAT	3	1	Pm_1857	CAAACTCTACGGGCAACTTCC	Pm_0499	ACCGATTCCGAACTTGAAGC	3	1	1	1	1
FGSECJQ01A7RY6	2	AC	7	1	Pm_6866	CATTTGGCTTCAAAGGCAGG	Pm_3544	GCTGACAGTCCCATATTCTCCC	7	2	2	2	2
FW1N29Q05F4PAA	4	AAAG	3	1	Pm_5301	GACTCTGAACACTCAACTGCTGC	Pm_6229	TGTTCTATCACGCCCTACCG	3	3	2	2	2
FGSECJQ01BCYWK	3	TGC	4	1	Pm_7548	TCTCAGATGAAACCCCTCCC	Pm_4921	TTTTCGTCCCTTTAACCTGAGC	4	1	1	1	1
FFPMSHM02CBK0O	4	AAAT	3	1	Pm_2617	GAACAATTCAGCATTATACTTACTCTTGG	Pm_8850	TGCAGTCTGAACCTCAATGC	3	1	1	1	1
FW1N29Q05F2GYP	3	ATC	6	1	Pm_7153	TCATAAGAATACTCATATTTTACCTGCCC	Pm_9016	ATTCAGATGGGGATGGAAGC	6	2	2	2	2
FGSECJQ01AQAKR	6	AATAAG	3	1	Pm_3429	GAATTTAAGAGGACTGAGGCCG	Pm_6670	CATAGCAATCCCTGTCTTCCG	3	4	4	4	3
FGSECJQ01AVWLV	6	AAGCAC	3	1	Pm_3326	AAAACGCTGCTTAGAGAAGTTCC	Pm_8137	CGGCTACCCAGAAAACTTGG	3	1	1	1	1
FW1N29Q05FSJKR	6	ATATCT	13	1	Pm_0733	ACTAATGCCCATCAGAGCCC	Pm_4891	CACGCCAAACCTAAGTCATGC	13	2	1	0	1
FGSECJQ01ATAF0	3	ATT	5	1	Pm_0534	TCTCCAGCTAAAGGGAAGCG	Pm_6583	GTAATTTGCAACCTGCCTGC	5	1	1	1	1
FW1N29Q04ELY1O	3	TTC	4	1	Pm_8486	ACAGGTACACTTGCCTTTTCC	Pm_4976	TGCTTCATTTCACTTTCCTGG	4	2	1	1	1
FGSECJQ01B5SUO	3	ATC	5	1	Pm_4117	TCTGAAAAGACGGACCCTGC	Pm_1038	CAATGCCAACTCCAATGTGC	13	1	3	1	1
FW1N29Q05GD9K3	4	AAAG	3	1	Pm_8415	AATTAAGGGGTGAGGGCAGG	Pm_7458	AGTCCACAGCAGTGGGATGG	3	2	2	2	2
FW1N29Q05FXXYD	5	TCCCC	3	1	Pm_2075	AAATCGTTGTTGCTTGCTGG	Pm_3816	GCTGCAGACTCATCCACAGG	3	1	1	1	1
FGSECJQ01BL7QS	4	AAAT	3	1	Pm_1765	CAAATTCTCCCAAATTCCCC	Pm_0422	TTTGCTCAATGTAAAGACAATAACC	3	1	1	1	1
FW1N29Q05F871P	3	ATC	4	1	Pm_2140	TTCAGTTACATATGAGGAATTTTCAGG	Pm_8587	AAAACTTCTCACCCTCCCCG	4	3	1	1	1
FGSECJQ01BIMYO	4	AATC	3	1	Pm_0901	AGAAGAGGACCACCACCAGC	Pm_7923	TTCCAAGCTCCCAGTGTAAGG	3	2	2	2	2
FFPMSHM02CMRFT	4	AAAT	3	1	Pm_1694	GACTAGTCCAGGCAGTCGCC	Pm_2792	TGGAAACACCAAAAGCCAGC	3	3	1	1	1
FW1N29Q05F647X	3	ATT	4	1	Pm_1482	CATCTGGCTGACTGTGTGACC	Pm_7202	TTTATGCCAGTGGTCCTCCC	4	13	1	1	1
FW1N29Q05F4QI1	4	AACT	3	1	Pm_1338	CATGATGCCTCCCAAGAAGG	Pm_4012	TGGATTTCAAAATGGAGGGG	3	2	2	2	2
FGSECJQ01CEWTL	2	AT	6	1	Pm_1415	TGGTTAAAAGATGGGGAGAGC	Pm_7127	AAATGGTGGTTTAATGATGCTCC	6	31	1	1	1
FW1N29Q05GG4B4	2	TC	6	1	Pm_7472	CACAGTCTCCCGGTTTCTAGC	Pm_0702	AACTTGCTAGGGCATCAGGC	6	7	1	1	1
FGSECJQ01AOR2F	4	AAGC	3	1	Pm_1904	ACCCCACCTCACTAGCATGG	Pm_3353	TGATGTGGAGTCCTTGGTGC	3	1	2	1	1
FW1N29Q05FPB5F	4	AATC	3	1	Pm_0565	ATGCTGCCCCATGTTTGG	Pm_1184	TGTTTTAATTGCTGTAAACTTCTGGG	3	1	1	1	1
FW1N29Q05F3MD3	4	ATAC	6	1	Pm_4059	CACATTGTTTGAATTTGGCAGC	Pm_1103	TGGTTGTTGAGCAAGGACTACC	6	2	2	2	1
FGSECJQ01A3ADC	3	ATT	4	1	Pm_8688	CCTTGCCTGGCTCTACATAGG	Pm_4278	TGCCAAGAAAACTGCAGGG	4	1	92	1	1
FGSECJQ01ASIK1	4	ATAC	4	1	Pm_6893	GTCGTTCTACAGTGAGATGGGC	Pm_9200	GCAATGGTAAACCACTCCACG	7	1	1	1	1
FW1N29Q05FWMO4	3	TTC	4	1	Pm_2200	AGTCTGTCATTGCTTCCCCG	Pm_4504	TTCTACTTTGTGCTCAGCTGTAAGG	4	2	1	1	1
FW1N29Q05GC39V	4	AAAT	3	1	Pm_0104	CCAATAGGGAAACAGACATGGG	Pm_4838	TCATTCCATTCACACAGAGGC	3	2	3	1	1
FW1N29Q05F8NU4	5	AAAAG	3	1	Pm_2022	GGAACAATTATAGGATTAACAGAAATATCC	Pm_0457	GCTAATAAAGAAGATCGGAAGCC	3	3	1	1	1
FGSECJQ01AXB66	2	AC	7	1	Pm_2353	CAGAATGGTATGTGCAGCCC	Pm_3478	GTGGTCAGTGTAAGTGAAAACAGC	7	1	1	1	1
FW1N29Q05GIL5A	2	AC	10	1	Pm_2228	TGTGGCAAATACAAATCCATCC	Pm_8836	TCTACGCATCTCATGGGCG	19	2	1	1	1
FGSECJQ01CBQTV	4	AAAT	3	1	Pm_1533	AGTCCCAATCAACTGGTGCC	Pm_9276	GGATCACTCTGAAAAGCTGTGG	3	1	1	1	1
FW1N29Q05FYTR9	4	ATCT	12	1	Pm_0306	CCAGCCATTATCTCTCTGCC	Pm_5853	GTTGTTGAGAGTTGGGTGGC	12	2	1	1	1
FW1N29Q05F5YK6	4	AATC	3	1	Pm_9011	TGGTGAAGACAGATCCTCTTGG	Pm_2264	CCAATCACGTGAATCATGCC	3	3	1	0	1
FFPMSHM02B0R7D	4	AAAT	5	1	Pm_7792	GCAAAGTGCAGAAAAGGAGC	Pm_5075	TCAAGTTGCCTAATTTGCAAGG	5	1	1	1	1
FW1N29Q05F1ZLB	4	AAAT	3	1	Pm_0167	TGTCAATCTAAACTGCTAAAATCAAACC	Pm_3819	CCGAAGGACAAGGTACAAATGC	3	2	2	2	1
FFPMSHM02B3R5R	4	AAGC	5	1	Pm_7331	CACACCAGAGTAAGAAACAGTACTAAAAGG	Pm_5462	GGAGATTTTGAACAAGTGGTTGC	5	1	1	1	1
FW1N29Q05F2XE2	4	AAAT	3	1	Pm_8936	ATGACGGCCCAACTTACAGG	Pm_2485	AGCTGCCCAGAGTCATTTCC	3	1	2	1	1
FGSECJQ01BX0UK	4	AGGG	3	1	Pm_8958	GTATCCCCAGTTCCTGGTCG	Pm_5893	CTCAGGCAAGTAAATGGCCG	3	1	1	1	1
FW1N29Q05FUFS6	4	AAAT	3	1	Pm_5666	TGCTCTGGTGAAAGTGGAGG	Pm_4875	GAGCTGTTCAGAGTTGGTGGC	3	1	1	1	1
FGSECJQ01BTMN0	4	AGGG	3	1	Pm_0728	CAACACAAACAAGCAAAGGC	Pm_3729	TCTGTGAATGAGGAGAGGGG	3	1	1	1	1
FGSECJQ01B9H8Q	4	AATG	3	1	Pm_6112	AAGTATGTTTGCTGCCAAGGG	Pm_8933	CCGAGGACAAAGAGAATCCC	3	1	1	1	1
FGSECJQ01A10HJ	4	AAAT	3	1	Pm_4977	GATTGGGCATCCTGTCTGC	Pm_7256	TCCTCCCTGAAATCATCACC	3	1	1	1	1
FW1N29Q05FYC9V	4	AATT	3	1	Pm_8579	TGTAAGCAAAGTCCAAACAGAGC	Pm_7096	TGCCTTTTAAATGTGGTTTCC	6	1	1	1	1
FW1N29Q05FODX4	4	AAAT	4	1	Pm_2649	TGAGATAGGCAGCCATATAAGTCC	Pm_5617	CCACTGTGTTCAGTGGATTGG	4	1	1	1	1
FW1N29Q05FV6L6	4	AATG	13	1	Pm_1925	GACTTCACTCCTGTGGAACGC	Pm_4403	TCGGCCAGAATTACTTTTAACG	13	1	1	1	1
FW1N29Q05GEL1K	4	AAAT	3	1	Pm_8341	GCTTTTATTGGCTATTTTCTTGTGC	Pm_5287	AGAAATGTCATTGGCTGGGG	3	2	2	2	2
FGSECJQ01ATAQN	6	TGGGCC	4	1	Pm_1698	CTCAGTGGGAAGACCGATCC	Pm_1963	GTAAACGCCACCCAAAGAGG	4	2	2	2	2
FGSECJQ01AYPKA	4	AATG	14	1	Pm_5594	CTCCCAAGGAATATCAGGGC	Pm_3019	TGGAAGCAGTTTGTCATTCCC	14	1	1	1	1
FW1N29Q05GKY4O	4	TTCC	3	1	Pm_4685	TTCTGCAATCCGAACATTGG	Pm_3373	TCAGGATCCAGCAGACAAGC	3	1	1	1	1
FFPMSHM02CAPT8	5	AAATC	3	1	Pm_6282	GGTCCAAGACCACAATAAGCC	Pm_4773	ACCCCATGTGTTGAGGGG	3	1	1	1	1
FGSECJQ01A547A	5	TTCCC	3	1	Pm_2483	AAGAAAGTTTCACAGGCTCAAGG	Pm_8795	CCCACAAATGGAGTTCAGGC	3	2	2	2	2
FW1N29Q05F086P	4	AATG	3	1	Pm_3633	ACTATTGCTTGCCAGGCACC	Pm_1995	AAACAGCAGCAGGTTTGATAGC	3	9	4	4	4
FGSECJQ01BZ1L4	3	AAC	4	1	Pm_8361	ACAAGCACACAGTTCGTGGC	Pm_6130	ACTCACTCTCAGGCCAAGCC	4	1	1	1	1
FGSECJQ01AYWGD	4	AAAT	3	1	Pm_8535	TTGATTGGACAGAAGGCAGG	Pm_0875	AAGCATGTCCAAACCAGTGC	3	1	1	1	1
FW1N29Q05GD3CW	4	AGGG	4	1	Pm_1308	CATAGCCTGAGGCCTTGC	Pm_3144	CACATGTATGCTTGCTCCCC	4	2	2	2	2
FFPMSHM02CGIYR	5	AAATT	3	1	Pm_3438	GAAATTGTCAGTTCCTATGAGATTCC	Pm_7621	TCAACTCAGCCCATGTCTCC	3	1	1	1	1
FGSECJQ01B4MAU	4	TCTG	6	1	Pm_2736	AAAATGTCTAAATGAATTGTGTGGC	Pm_4050	CACTGGTCTGAGAAGGGCG	6	1	1	1	1
FGSECJQ01A37O3	2	AC	6	1	Pm_4885	GACCCCAGAACCACACAGC	Pm_4901	AGGGGCGGAATTCATATTGC	6	1	1	1	1
FGSECJQ01BJ7UV	6	AACCCT	3	1	Pm_4081	CCCTGACTTCAAGGAGGACG	Pm_1510	GGAAAACCCTATTCCCAGGC	3	1	84	1	1
FFPMSHM02BSCSA	5	TTCCC	3	1	Pm_7798	ACACAACACCAAAGCCTCCC	Pm_6991	AGCCCATAAACTTGGGGTGC	3	2	1	1	1
FW1N29Q05FZY4J	4	AATC	3	1	Pm_5584	ACCCGACTCTCTCTGTATGCC	Pm_6276	TCAGTTACAGTGGCGGATGG	3	1	1	1	1
FW1N29Q05GAKI1	4	AATC	7	1	Pm_8099	CAGTGGCTGAGTGATGCTACG	Pm_1576	ATCCATTAACCGTGCTTGGG	7	1	1	1	1
FW1N29Q05FQAFK	3	AAC	5	1	Pm_8864	TTGTAGTGGATGATGGCATGG	Pm_8065	CACTGGAGGCACAAATGACC	5	6	7	6	5
FFPMSHM02CG2BD	4	AAAG	3	1	Pm_4113	CCATTTAAGCCAATTCAGGACC	Pm_1319	GAAAGATGACTCCTTTCGTCTGG	3	2	1	1	1
FGSECJQ01AMX21	3	AAC	5	1	Pm_7207	TGAAATGCTATTCTGGGTGGC	Pm_0173	CGCTGGATGGATGTAGTTGC	5	2	2	2	2
FGSECJQ01BSOHF	3	TCC	4	1	Pm_6454	CACCTACCTGAAATGTATCCAAACC	Pm_1844	CAGAAATGCCTTGCTCTGCC	4	1	1	1	1
FW1N29Q05F7BOQ	4	ATCT	14	1	Pm_0851	TGATGACAGGAACACTGAAACC	Pm_4134	TCAGTCTATCTTTGAACCACCTAAGC	14	7	3	3	3
FW1N29Q05F9QAW	4	AAAT	3	1	Pm_1475	GACATGGGCTTAGAATGGGC	Pm_2961	CTTCAGGTCTGTTGGGTGCC	3	3	1	1	1
FW1N29Q05FT4GH	4	AATG	3	1	Pm_3633	ACTATTGCTTGCCAGGCACC	Pm_1995	AAACAGCAGCAGGTTTGATAGC	3	9	4	4	4
FGSECJQ01BZ0RK	3	AAC	5	1	Pm_9046	GAACCCACCTCCTACTTCGG	Pm_3858	TCAGTCTCAGTCATCAATTCTGC	5	2	2	2	2
FW1N29Q05GERWP	2	AT	7	1	Pm_5158	TCGGAGATTAAGGAAGATGTGG	Pm_0135	GATAAATATGCCCTTGACTTTAAGC	10	2	1	1	1
FGSECJQ01BN7KL	5	ATTTT	3	1	Pm_3090	ACCTACTGCACAGAATATGATTAGTGG	Pm_4543	AGACATTTGGAGCTGGTGGC	3	1	1	1	1
FW1N29Q05F6H8I	3	AAC	5	1	Pm_2033	CGCAATATGGTTCATGGGG	Pm_6975	GGAAGGAAGGTTGGTTGGC	5	88	1	1	1
FW1N29Q05GIC2F	2	AC	9	1	Pm_0749	CCACTGTCTTTGCCATCAGG	Pm_1571	AAAATAGGTCTAGATGTGGCCAGG	9	3	2	2	2
FGSECJQ01A6PN1	5	ATACC	3	1	Pm_1889	AGGAGTGTTGGGGCTAATCG	Pm_3048	AGACATGTACCTTTACTGAAGGGG	3	2	2	2	1
FW1N29Q05F5SOT	4	AAAC	3	1	Pm_2155	TTTCCATAACCAACTGCGGG	Pm_4540	CCAGCCGAAGAAATAGCCC	3	5	3	3	1
FGSECJQ01AVZD9	3	TCC	4	1	Pm_2887	CTGCAGCTTCCCTCTCTGC	Pm_5645	AAAAGTGATAGGAAGTGGGGC	4	1	1	1	1
FW1N29Q05F88XG	5	ATATT	19	1	Pm_7286	TGCAAAAGCCCAGATTCTCC	Pm_8294	TGCTGATAAATATAGTCTACCTGCCC	19	1	1	1	1
FW1N29Q05FXGRZ	4	AAAT	3	1	Pm_3673	TTACATGGAATGCTGCAACG	Pm_2557	TGAATGATGTAAAGGAAAGAAATCC	3	1	1	1	1
FW1N29Q05FT7VR	4	AAAG	3	1	Pm_3533	TTGAAGGATGCCAGGTTGG	Pm_8548	TGATCTTGACCTCTCTCATCTGC	3	5	3	3	1
FGSECJQ01BJOOY	4	AAAC	4	1	Pm_0429	AGCAATGGCAAACCACTTCC	Pm_7800	ACAACAAGCAAGACCTCCTCC	4	5	2	2	2
FW1N29Q05F74DF	4	TGCG	3	1	Pm_8882	CAATGTAGAGGCTCCCAAGTCC	Pm_8429	GACTCCAGGCAGTCACCAGG	3	1	2	1	1
FGSECJQ01CD0N5	4	AGTG	3	1	Pm_6809	TATGCACACTCCCAGGTTCG	Pm_0502	CCAGGTAGAATGCAAAGGGG	3	1	1	1	1
FW1N29Q05F3MT4	4	AAGT	3	1	Pm_5545	CTGTTTGCTAGCATGGTGCC	Pm_5057	CAAAAGAGGAACAAAAGAGGGG	3	1	1	1	1
FW1N29Q05GFBRI	5	AAAAG	3	1	Pm_5787	CCGCTGAGCTGGTACAGACC	Pm_0105	GAAACTTCCCAACCCTTGTCC	3	3	1	1	1
FFPMSHM02BRIAM	5	AAAAC	3	1	Pm_1331	CACTCACTCAGCCTAGCATGG	Pm_6088	ACCGTTGGGCTAATTTGAGG	3	1	1	1	1
FW1N29Q05GFR0S	5	TCCCC	3	1	Pm_3824	AGGAAGAACGGAACTGCTGG	Pm_4362	CACGTATAAAGATTGCCCTCCC	3	1	1	1	1
FGSECJQ01BTZRQ	3	ATC	6	1	Pm_6822	CCAATCATTCTCTCCCAGCC	Pm_6230	CTGGTTCAATGTTCCTGGGC	9	1	1	1	1
FW1N29Q05F6PQL	6	AAAAAT	3	1	Pm_7665	GCATACAATGCAGAGCAGCC	Pm_5368	GAGTCACTTGGTGAGATGGGC	9	1	1	1	1
FGSECJQ01A8PSJ	4	AATC	8	1	Pm_2152	GTGGTTAAATGCATGTGGGG	Pm_0034	TGGCAATGAGAGCACTACTGG	8	1	1	1	1
FW1N29Q05GA5NA	6	AAATTT	3	1	Pm_1507	GTCCCACAGGTAATGGGTGC	Pm_8708	TCTCATTCAGGATTGCAGGC	3	1	1	1	1
FGSECJQ01AJOWJ	6	AACCCT	3	1	Pm_8612	GATCCTCTGCACAGAAGGGG	Pm_1510	GGAAAACCCTATTCCCAGGC	3	36	84	3	2
FGSECJQ01B7N87	5	AAATG	4	1	Pm_4980	TCTGAAGAAGGAAGGTTAAAGAGC	Pm_8138	TCTATGCCCTATTCAGGCCC	4	1	1	1	1
FGSECJQ01AUNU6	4	ATAC	3	1	Pm_0001	GATTTCCCTTTCTGTTTGCCC	Pm_2139	GGGTCTGAATACTTTCCGAATGC	9	2	8	2	2
FW1N29Q05F70M6	4	AATG	3	1	Pm_8884	CCCGACTAATGTTTTGGTTCG	Pm_9295	GTAACGGGACACTTGCCTCC	6	1	1	1	1
FW1N29Q05FR3YP	4	ACTG	4	1	Pm_0832	ATGCATCTATTGGGAGGCCC	Pm_2035	TGGATGAGTGGAAGCTCTGG	4	1	1	1	1
FGSECJQ01AMWB5	2	AC	8	1	Pm_2828	GTGCGAGGATCAGTGACAGC	Pm_8142	TTGTAATGCAAGTTTCCAAGCC	8	1	1	1	1
FW1N29Q05F3II1	3	TCC	4	1	Pm_8565	AGAGAGCTAAAGCTCCCGCC	Pm_5349	TTCATGGGCTGGTAGTGACG	4	2	2	1	1
FW1N29Q05F9U1H	6	AACCCT	3	1	Pm_2290	GGTCCTGACTTCAAGGAGGC	Pm_3025	TGCATGGAAACCCTATTCCC	3	1	1	1	1
FW1N29Q05GAXN1	4	AAAT	3	1	Pm_1475	GACATGGGCTTAGAATGGGC	Pm_0190	CTTCAGGCTGTGGGTGTCC	3	3	1	1	1
FW1N29Q05GDLKZ	5	ATTTT	3	1	Pm_3893	TGACCCTTAATAGCAAGAGGTGG	Pm_0686	GGACTGATGGAATTGCTCCC	3	1	1	1	1
FW1N29Q05FWFFK	5	AAAAC	3	1	Pm_8720	CAAGGTCACAATGCAGACAGG	Pm_2664	CCCAGAGATCTGGCAAAAGG	3	5	4	4	2
FGSECJQ01BW5UE	3	ATT	4	1	Pm_0848	CATGGTTTCTAGCCTGGTGC	Pm_4080	AACTTTAGTTCTGGCCGGAGG	4	2	2	2	2
FW1N29Q05F6TN5	4	AATG	11	1	Pm_8660	TCAAGGAATACAGTCCATTGGC	Pm_6580	TAAAACTTTGAGGCTGGGCG	25	1	1	1	1
FGSECJQ01BWL6U	4	AAAT	6	1	Pm_6772	TGGATAAAAGGAGATGGGCG	Pm_1275	TGCAGCTTGCAAGGTTTTCC	6	1	1	1	1
FW1N29Q05FZMDV	4	TTCC	3	1	Pm_4709	TTGTTTGCTTTGTTACTGCCC	Pm_8043	CGTAATGCAAAGCAGCAAGC	3	1	2	1	1
FW1N29Q05GI8JZ	2	AT	7	1	Pm_4316	GGATGCAGCAGTTTGATATTAGC	Pm_4687	AAGTCTGTGCGCCTAGTTTGC	7	1	1	1	1
FGSECJQ01BS4FS	2	AT	6	1	Pm_6650	TGCTCTCCCCATCTTTAACC	Pm_6017	GGAGAGCATCATCAAACACC	6	66	3	1	1
FW1N29Q05FV3S2	3	ACC	5	1	Pm_9044	CTCCTTGGCCAAATCTCACC	Pm_5339	CCAGTTTCCGTCATCTTGAGC	5	1	1	1	1
FW1N29Q05F5J5T	3	ATT	4	1	Pm_7774	TGGGAGTAACCAAGGAGTTGC	Pm_8248	AAGACCCAGGTGGTCTCTGG	4	4	1	0	1
FW1N29Q05FTPZH	3	ATT	4	1	Pm_8033	CCCTGTCTGGACATTTTGGC	Pm_6531	TCTTTTATCCCATTCCATGTGC	4	11	4	1	4
FW1N29Q05GG0AF	6	TGGGGC	4	1	Pm_5894	TTGCAACAGATTGCAGGTCC	Pm_4990	CTTCTTTCTCCCTCCACCCC	4	3	1	1	1
FGSECJQ01AH4IJ	3	AAC	5	1	Pm_9149	CATGGGGTCATGAAGAGTTGG	Pm_4714	CAGTGCTCCACAGAACGACG	5	3	1	1	1
FGSECJQ01AV4X2	5	AAAAC	3	1	Pm_6640	AGCTTTGATTGCACCATCCC	Pm_2173	GGTACCACCTGAACAAGAGAACC	3	1	1	1	1
FGSECJQ01BTK6H	3	AAC	5	1	Pm_3135	TGAATGGCCTGTCTTTACAGC	Pm_1047	ATGGGGTCATGAAGAGTCGG	5	1	4	1	1
FW1N29Q05GF7DB	3	ATT	5	1	Pm_3863	TGGCCTAAGTGGCATCTTCC	Pm_1887	TCAATCCTCCACTTGACAGTAAGC	5	1	1	1	1
FGSECJQ01AXC07	4	AATG	12	1	Pm_4689	TTTGCAGCATGACAGGTTCC	Pm_2635	TGGCAAAGTTAACTAATCCACAACC	12	1	1	1	1
FW1N29Q05FSA96	4	AAAT	3	1	Pm_8129	AATGTATCCACCATGCAGGC	Pm_6758	TTGATTTGTTGAATTCGGGC	3	1	1	1	1
FGSECJQ01A1NK4	5	ACCCC	3	1	Pm_0188	TCCCACCTTCAGATTCCTCC	Pm_5227	CAACTAGGAGTAGAAAATCTCTGGGG	3	1	1	1	1
FGSECJQ01AG7MZ	4	CCCG	3	1	Pm_7509	AGATGACAACGCAAACCGC	Pm_7782	TTCCCTTTCCTTTCTCCCC	3	2	2	2	2
FW1N29Q05F4S0C	4	AATC	5	1	Pm_1583	GCTGAAAATGACTTGCTGGC	Pm_3360	TTCACTGTTGATGGCCTTGC	5	1	1	1	1
FGSECJQ01AIUNS	2	AC	10	1	Pm_4254	TTGGTGCAACTTTTCCAACC	Pm_6246	GGATCTGATGTATCGTAAGTATTCTACC	10	2	2	2	1
FW1N29Q05GIXFE	4	AAAC	3	1	Pm_3555	TTCTTGGCTTTCTGCTAATCG	Pm_6121	AACACTCAAGCATTCAAATCTTCC	3	3	2	2	1
FW1N29Q05FSBVB	2	AC	9	1	Pm_5845	CAACCCATTGGTTTTGGACC	Pm_2889	TTGCAAGACTCTCTGTGTGTGC	9	2	1	1	1
FW1N29Q05GCADT	3	TGC	4	1	Pm_7233	GAAATATTTGGTCTCCGGTGG	Pm_5620	ACGGTCAGATTTTGGATGGG	4	1	1	1	1
FW1N29Q05FX0D4	4	AAAT	5	1	Pm_3073	TGCACCTCTGTAGCAATGGG	Pm_0086	AGTGGAATTCCTTGACTATATGCG	5	1	1	1	1
FW1N29Q05F5QHH	5	AAAAC	4	1	Pm_7837	GCTGTTTTAACCGTGCTGTGC	Pm_8115	CAATTCACAGAGGCCCAAGG	4	2	2	2	2
FGSECJQ01AVCMZ	4	AAAT	4	1	Pm_3270	TGTTGCGCAAATAGGAGGC	Pm_5367	GGAGAAACATTCTTTGTACAGCAGC	4	1	1	1	1
FGSECJQ01AGA94	2	AC	7	1	Pm_0692	GCAAAACTTTACTGGTTGCAAGG	Pm_0674	TTTGGGGATAAAAGGGGTCC	7	4	10	1	1
FGSECJQ01AXDUT	2	AC	8	1	Pm_5041	CAAACTGGCCTACAAGACAGACC	Pm_2170	CAACCTCCCTGCTCTTAGCC	8	1	1	1	1
FGSECJQ01B7RAB	4	ATGC	5	1	Pm_2021	CCTCCAAACTGCTTGCTTGC	Pm_0060	TGGTTTATCAAGGATGTCCCG	8	1	1	1	1
FW1N29Q05GCTOI	6	ACACTG	3	1	Pm_7439	ATCTGCCTATTCTGGCTGGG	Pm_4966	AACCTGGCTTTATTTTGAACTTCC	3	3	1	0	1
FGSECJQ01BPEW2	5	ATTTT	3	1	Pm_3216	CAGAGTCCCCTATTGTGGGG	Pm_7590	GTTTCTGGAGGGCACCTGG	3	4	1	1	1
FGSECJQ01B0D76	4	AAAC	3	1	Pm_5941	TCAGGGAACAATAGTACCAAAGG	Pm_2110	TGGCAGTTACAGAGTTGTTGC	3	1	1	1	1
FGSECJQ01A0HWI	2	AC	10	1	Pm_0738	TTCAGCTTGACCCTGACTGG	Pm_2786	AGGATCTGATGTATCGTAAGTATTCTACC	10	1	2	1	1
FW1N29Q05FP9EY	3	ACC	4	1	Pm_5058	TGCCTTCTGAAAGCCAGAGG	Pm_7145	CCAGCTCTGTAGCCCAAACC	4	1	2	1	1
FGSECJQ01BOR7D	4	AAAT	4	1	Pm_6685	GATGGGAGGCCATACAAACC	Pm_2407	CATTCCCCTTTCAAACTCCC	4	1	1	1	1
FW1N29Q05FZPVG	5	AAGAG	3	1	Pm_1342	TTGTTTTGCCCTCTCTCTTTCC	Pm_1018	GGAACAGTCAGCATCTTCAGC	3	1	1	1	1
FGSECJQ01ATUBP	2	AC	6	1	Pm_7956	GCATCTGTATTAGAGCACACGC	Pm_0664	TCTCAGCACCATTTCAAGCC	6	2	2	2	2
FGSECJQ01AQQKZ	5	ATTCC	5	1	Pm_4215	TGAAACACAGGAGGCATTCG	Pm_3669	CGGTTTGGCATGTCTCATCC	11	1	1	1	1
FGSECJQ01AU5P9	2	TC	8	1	Pm_4871	AGAGAGCAATTCAGCAACGC	Pm_2689	GCATTAAGAACTGAGGGTGCC	8	1	1	1	1
FGSECJQ01A1DDP	4	ATAC	4	1	Pm_2445	GCAAACCTGAAATTGCCTGG	Pm_6858	TTCCACAGGGCACACTATCG	7	1	1	1	1
FW1N29Q05GARW5	4	AGCC	3	1	Pm_7943	CTTAGTTCACCGGAGGAGCG	Pm_2262	GGTTTAGCCCAAAGAACTCCG	3	6	2	1	1
FW1N29Q05FSTCI	4	AAAC	3	1	Pm_4937	GTAAAAGGATGGGTGCAGGC	Pm_1356	TTTTGACATTGTTGTCGCCC	3	1	1	1	1
FW1N29Q05FY83F	4	ATAC	3	1	Pm_3000	AAATGCAATGTAGGGGCTGG	Pm_5060	ATTGCCATTTTCCCAACTGC	3	1	1	1	1
FGSECJQ01AZJ1Y	5	AGCGC	5	1	Pm_5256	TCAAACCTGTTTCCTTCCCG	Pm_8113	TGTTTCAGCTCACTGTGCCC	5	1	1	1	1
FW1N29Q05FQ873	4	AAAT	3	1	Pm_0425	GTGCAGAACCCTCCAACTCC	Pm_0676	CCGCTGTGTTGTTTCAGACC	9	3	1	1	1
FW1N29Q05GGT1Q	3	AAC	5	1	Pm_4031	TGCCAATGGTGTTCAAGTGG	Pm_1772	ATTGTGGAGGTGATGGAAACC	5	7	2	2	2
FW1N29Q05GGDXP	4	AAAT	3	1	Pm_6333	ACGTCCTTTCGGACAGTTGC	Pm_1622	TTAGGTTTATGGCTCCGTTGC	9	1	1	1	1
FGSECJQ01AQWCD	3	ATC	4	1	Pm_6355	CTGACTCTCCAGCACCAGG	Pm_2559	GAAACACTTCCAAATACACTACAGC	4	1	1	1	1
FGSECJQ01A6Y1N	2	AC	9	1	Pm_3831	TGTCTGCTTAAATGCTTTGGG	Pm_5324	GGAGCAAAAGCAAACTAAACCC	9	1	1	1	1
FW1N29Q05FUBAM	4	AAAT	4	1	Pm_8699	TTATGCTTCCAGGCTGTTGG	Pm_8812	AAGGACAGGCATTTCAGTGG	4	4	1	1	1
FW1N29Q05FXNQV	4	AAAT	3	1	Pm_0066	TGTTACATTCACAGTGTGCTATTTGG	Pm_3984	ACTCCAACTTTTGCAATGCG	3	1	1	1	1
FW1N29Q05FX1B0	5	CGGGG	3	1	Pm_0085	CTCATTTGCCTTTGCTTCCC	Pm_5161	TGGTAGAATCGGGATGAGCC	3	1	1	1	1
FW1N29Q05F0K76	4	TGGG	3	1	Pm_7494	ACCACTCGGTGGAAATCAGG	Pm_4711	AGAGACTTCTCAGCTCGGGG	3	1	1	1	1
FW1N29Q05F1RW2	3	TCC	4	1	Pm_2472	TCCAGTTCTTCCTAGTAGCCATCC	Pm_5949	GACTGAGGTCAGGGGTGGG	4	23	13	9	1
FW1N29Q05GDX4N	2	AC	9	1	Pm_3304	AATTCACTCAAGGGAGGCCC	Pm_4625	CAGTTGCCATGACTCATCTGG	9	1	1	1	1
FFPMSHM02BO3RO	2	AC	6	1	Pm_2032	ACAAGTCCCGTCAAGGAAGC	Pm_4735	AGGGACAGTCTCTGGATGGG	6	1	1	1	1
FW1N29Q05F4YGA	4	AAAC	4	1	Pm_8963	GCTACCACCAATGGACTGGG	Pm_7422	AGTGCCCCTCTGAGGTAGCC	4	1	1	1	1
FFPMSHM02CBYEL	3	ATT	5	1	Pm_3069	TTGACTGATCAGGAACTCTACATGC	Pm_4429	TAAGCTGCAGTGAGGCAACG	8	1	1	1	1
FGSECJQ01BDUZF	4	AATT	3	1	Pm_5970	CATCCATCTCACCATAGGCG	Pm_1067	GCTCCTGGGTTATGAATGCC	3	1	1	1	1
FW1N29Q05F9KBD	3	AAC	6	1	Pm_4822	GTCACGAAGAGTCGGACACG	Pm_6632	AGTCCCTGCAGTTTCAAGGC	6	112	8	3	3
FW1N29Q05GI74V	4	AAAT	3	1	Pm_5029	GGAACAGACTGATCTTATGGATGC	Pm_5005	CACTTGTATAGTGAGATGGGTGGC	3	3	3	3	2
FGSECJQ01CIGFZ	3	AAC	4	1	Pm_9194	TCTGTAATGAGCCCATAGAACTCC	Pm_4822	GTCACGAAGAGTCGGACACG	4	1	112	1	1
FGSECJQ01BD04H	5	AGGCG	3	1	Pm_2305	GAAGGGAATGGTCAGGAACG	Pm_2073	CCTCGGTGGTTCTATTCCCC	3	1	1	1	1
FGSECJQ01A2PGB	2	AC	10	1	Pm_7381	TTCAGTTTTGATTCAGTTGGGG	Pm_1410	CCAGCAACATCTAGAGGCCC	10	1	1	1	1
FW1N29Q05F0I53	4	AGGG	3	1	Pm_2809	GAGGGCGTCTGAAATCTTCC	Pm_2662	TTCTTCCACCTTCCTCCAGC	3	1	1	1	1
FW1N29Q05FUCVY	3	ATC	6	1	Pm_7752	TTTCCAGTATGAACACTACCAGAAGG	Pm_1065	CCTTCTCTCCAACAATTCTTAAATCC	6	6	5	5	1
FW1N29Q05FTUJP	3	AAC	5	1	Pm_8864	TTGTAGTGGATGATGGCATGG	Pm_8065	CACTGGAGGCACAAATGACC	5	6	7	6	5
FW1N29Q05GFPDM	4	TGGG	3	1	Pm_7647	TTCTTCCTGCTTGGTGATGG	Pm_8412	TTTTACTGACCATTTGGTTTTGC	3	1	1	1	1
FW1N29Q05F1V1J	4	AAAT	3	1	Pm_8313	TTGCTGCAGTGCGTTTATCC	Pm_2641	GTCTGTAAACCGACCCAGAGG	3	2	1	1	1
FW1N29Q05GFRD2	4	AATG	15	1	Pm_1786	CCAGTTCTGGTTCCACTCCC	Pm_1072	GTGCCAGAATGTTGGTCTGC	15	1	1	1	1
FGSECJQ01B9NXA	4	AAAG	3	1	Pm_0808	CAGCATCTTGAGTTGCACCC	Pm_6750	CATCACTGTTTCACGAGCTGC	3	1	1	1	1
FFPMSHM02B1MWO	6	AACCCT	3	1	Pm_9166	ACTTATTTTGGAGCGTGGGC	Pm_5415	GCCCTGACTTCAAGGAGGC	3	49	106	8	1
FGSECJQ01AID7Q	4	AGGG	3	1	Pm_5254	TGTAGCACAGCTAAAAGAGGGG	Pm_5890	TGTTGAGCACAGTATGGGGC	3	1	1	1	1
FW1N29Q05GGN2R	6	ATGTGT	3	1	Pm_8359	TTCCAGGTTCTCGATGTTGG	Pm_7583	GGAGATGGTTTGGTTCAGCC	3	1	1	1	1
FW1N29Q05F5GLI	3	TCC	5	1	Pm_3195	ATGGAGATATGCAGGCTCCG	Pm_6817	CAAGCCTGATTGCGCTGC	5	2	1	1	1
FGSECJQ01A76I0	4	TCTG	3	1	Pm_3384	GGCGGAAATAGGAGAGGAGG	Pm_3102	GCGGAATGCCTAGTGTGACC	3	1	1	1	1
FW1N29Q05FY9SY	3	ATT	19	1	Pm_2096	AAACTTTACCTCCCTCGCCC	Pm_6647	GGAAGGACCTGTTCCTATCTGC	19	2	1	1	1
FW1N29Q05F6594	3	ATT	7	1	Pm_3086	GATTTGCCCATGTTCTGTGG	Pm_9062	TCTATGAATTCACCCTGGGACC	7	1	1	1	1
FGSECJQ01B25LS	4	AACT	3	1	Pm_1512	GACTGCAACCAGAGCAGAGG	Pm_6416	CCAGTTTCTAGCCCAATGCC	3	1	1	1	1
FW1N29Q05F5UVX	4	AAAG	4	1	Pm_5138	AAAGTGTGACGAAGAACAATAAATGC	Pm_3691	GCTGCAAAGGAAATCAGAAGC	4	1	1	1	1
FGSECJQ01ARFEH	4	TCTG	4	1	Pm_7117	ATGTGTCCAAGGCAGACAGG	Pm_6677	GAGCTGAAGGACCAGGATGG	4	3	1	1	1
FW1N29Q05FUHUD	5	AAATT	7	1	Pm_6138	TGGTTGCCAAGAGTCACAGG	Pm_2024	TAGCAAGAATCCCCTTTGGG	7	8	7	7	6
FW1N29Q05F0HFZ	4	AATC	3	1	Pm_8175	TTTATAATTTGTGCAAGCCTCCC	Pm_7105	CAGAGTGCTCGGATGACTGC	3	1	1	1	1
FW1N29Q05GGMLN	4	ATGC	4	1	Pm_0394	AAATGATGAAACGGTGTGCG	Pm_5544	CCCTCGAGCTACCTACTTTCTGC	7	1	1	1	1
FGSECJQ01CGQEF	5	AAAAG	3	1	Pm_2915	AGGACTAAATGAAGGAGTGAAGGG	Pm_7007	GCCTGAATTTGAATGTCTTACTTTTAGG	3	1	1	1	1
FGSECJQ01ATLTV	6	AACCCT	3	1	Pm_1510	GGAAAACCCTATTCCCAGGC	Pm_5415	GCCCTGACTTCAAGGAGGC	3	84	106	27	10
FGSECJQ01ASSN5	4	AAAG	3	1	Pm_4922	AAAGAAAGCAAGGCACACTGG	Pm_2146	ACAATGCACTGGTTTCCTGC	3	1	1	1	1
FFPMSHM02CDDWE	2	AT	8	1	Pm_5928	TCTAGCCCCATTCCTTTTGC	Pm_8524	AAGTGGAGGTTTGGGGTGG	8	1	1	1	1
FW1N29Q05GILQ6	5	AAGAG	4	1	Pm_4708	AGCATGGTGCATTTTGAAGC	Pm_5048	AAGGCATCCAGTCTTCAGGC	4	2	2	2	1
FGSECJQ01A33YZ	2	AC	10	1	Pm_1315	GCCACTCTTCCTCCTGTTCC	Pm_6951	GGGATGGTGGTTCCAGAGG	10	1	1	1	1
FFPMSHM02CIUT7	3	TTC	4	1	Pm_1424	ACACAAGCACTGGTGATGGG	Pm_5208	GGCAACCGATTATGAATGGC	4	1	1	1	1
FW1N29Q05FQJPR	3	TGC	4	1	Pm_6101	GGCCAAGGTTGAGAAACCC	Pm_4630	AAGTTTGTTCAGCTAATCCTGGG	4	8	2	2	1
FW1N29Q05FTQZ5	4	AATC	3	1	Pm_6657	CCCAGAGTTATCTGTCAAGTGGG	Pm_0180	TGCTCCAGCAACAGAATTGC	3	2	2	2	2
FW1N29Q05FZ7DT	4	AATG	14	1	Pm_5081	GCCCTTTTGAAACTTGAACCC	Pm_0824	CAAGTATATGTTGGGTGGCCG	14	2	1	1	1
FW1N29Q05F4MU7	4	AATT	3	1	Pm_7483	CTGATGACCATTTATCATTCGG	Pm_1675	AGTGGGAAATAAGACAAAAGAGC	3	1	1	1	1
FW1N29Q05FQ7DU	5	TTTGG	3	1	Pm_7397	TTTGGATTCACACATTGCCC	Pm_4184	CGCTTTCCCTTCAAGTCAGG	3	1	1	1	1
FW1N29Q05FRA8W	2	AC	7	1	Pm_1450	TTTCAACCGAACACTGAGGC	Pm_0254	CAGCCTAGTTGGGAAGGACG	7	2	4	1	1
FGSECJQ01AKBSL	4	TTCC	3	1	Pm_4619	CCAGTTCTTGAGTGCTGATGC	Pm_0950	CAATCATTGAGCCTCCTCCC	3	1	1	1	1
FW1N29Q05GENJG	4	TTCC	3	1	Pm_2103	TTTCTCTTTCAATGTTATGCCTGG	Pm_1597	TGACAGAGCATCCATTCACG	3	2	2	2	2
FW1N29Q05F6B90	5	AAAAG	3	1	Pm_1116	AAACTACTGCCTGTACCAATGCC	Pm_1119	AAAGTATGCAGTGAGGCCTGG	3	38	26	26	8
FFPMSHM02B6CSY	6	AACCCT	3	1	Pm_2375	AAACCCTATTCCCAGGCAGC	Pm_0584	CCTGACTTCAAGGAGGCCG	3	69	111	35	1
FGSECJQ01AMH6G	3	AAC	4	1	Pm_3853	TTGCTTATTTATGTCCCATCCC	Pm_4822	GTCACGAAGAGTCGGACACG	4	1	112	1	1
FGSECJQ01B0LEX	2	AC	9	1	Pm_7101	TCTCCTCTCCTTGAGCCAGC	Pm_0260	GCAAAGAGAGAGCATGTGTGC	9	1	1	1	1
FGSECJQ01AX1JA	4	TTGG	4	1	Pm_6686	TTGGCTCACCCCATAATTCC	Pm_6280	AAAAGATTCAAATCCAATCCTGG	4	1	1	1	1
FW1N29Q05F56A8	2	TC	6	1	Pm_7885	GAAATACGTCCCAACAGTGGC	Pm_4216	GAGCCAGGAGAGAGGAATGG	6	1	1	1	1
FW1N29Q05GJKPC	3	AAC	5	1	Pm_8864	TTGTAGTGGATGATGGCATGG	Pm_1840	GGACAGCCAAGGAACAAACC	5	6	2	0	1
FW1N29Q05GF0KY	3	ATT	4	1	Pm_4000	GCACTTCCACGCATACAACC	Pm_2860	CCTCTGAAGATGTTGTCGATGG	4	2	1	1	1
FGSECJQ01B89CG	5	ATTTT	4	1	Pm_2309	TTCAAAGAACAATTTCCTCAGGG	Pm_2093	ACTGGTCTGAGATGGGCAGC	8	1	3	1	1
FFPMSHM02BVPFK	2	TC	6	1	Pm_4435	CAACATGGCAGTTAATGGGG	Pm_1707	CATTCAGCCTCTACACAGGTGC	6	1	1	1	1
FGSECJQ01B2VUH	3	ACC	4	1	Pm_6588	CGTATCCCACTGGACTTCTGG	Pm_5482	TGCAAAGTCTGAAAAGGAGCC	4	1	1	1	1
FW1N29Q05FT5WT	4	TCTG	4	1	Pm_1708	AGTGGATGGCCCTCAGTTCC	Pm_1224	GGGGCTCTCCTGATTCAACC	4	1	1	1	1
FW1N29Q05FQKJA	6	AAAAAG	3	1	Pm_6165	TTGCTGTTAGTGCTTGCATCC	Pm_6380	TGTGGTTTTGGGACTCCAGG	3	2	2	2	1
FW1N29Q05FY6LM	4	AAAT	3	1	Pm_4936	GGAGGGCACTGAAGGAAGC	Pm_5817	AGAGACCTGACTGACCACGG	3	2	1	1	1
FW1N29Q05GGNNM	4	AAAC	4	1	Pm_1251	TCATTGTTTCCAGAAACCCG	Pm_8980	TCTGTATTTCCTCTTGGCAGG	4	2	2	2	2
FW1N29Q05FR494	5	AAAAG	3	1	Pm_1306	GCTTGACTGTGACAAGCATGG	Pm_5956	ATTTGGGAGGGTGGAGATGG	3	2	1	1	1
FW1N29Q05FZ1PP	6	AAAAAC	3	1	Pm_6103	GCTTCACATGAATCTGGGTGG	Pm_6059	CTGAGATGCCGTGAAAATGC	3	3	3	3	3
FGSECJQ01B6V4L	3	AGT	7	1	Pm_2683	TGGTATTGGCACATCAATTATCC	Pm_3175	TGAGTGCCTCCTAATCTGCC	7	1	1	1	1
FW1N29Q05F5TRA	4	AATG	3	1	Pm_6737	CATCCCCTTTGACATCAGCC	Pm_7706	TGTATGTGGCACAGCACAGG	3	2	1	1	1
FFPMSHM02BRZKP	4	ATGG	3	1	Pm_3212	GATACAGTCTACTACCAATTGAAAACTGC	Pm_7860	ATGGCTGCAGACCTAGACCC	3	1	1	1	1
FW1N29Q05F2C10	5	AAAAC	3	1	Pm_8720	CAAGGTCACAATGCAGACAGG	Pm_2664	CCCAGAGATCTGGCAAAAGG	3	5	4	4	2
FGSECJQ01AZJRJ	4	AAAT	3	1	Pm_8050	TAGGGGTCAAGCTGGAGTGG	Pm_3129	TCTAGCCTGGAGCCTTCACC	3	4	5	4	4
FGSECJQ01ATQ6W	2	TC	7	1	Pm_1980	CATCTGCAAACTCATTCTCACC	Pm_1600	AAATCCAAAATAGACTCTGGGG	7	1	1	1	1
FW1N29Q05F4PBG	2	AT	6	1	Pm_6402	AAGATCACCAGCTTCCTGGG	Pm_1408	GGGGAATTTCCTCACAATGC	6	3	1	1	1
FGSECJQ01BJE14	4	AAAT	3	1	Pm_2085	CCATTATGAACACATTGTTGCC	Pm_3684	CAGGCTGCAACAATACCACC	3	1	1	1	1
FW1N29Q05GKNQG	3	CGG	9	1	Pm_8225	CAGTTTAATGCACGCGAAGC	Pm_2591	GGATCAGGATGTGAAACCCC	9	1	1	1	1
FGSECJQ01BULLP	4	AATC	3	1	Pm_3479	TGCTCTGCTTGTACTGGTAAGACC	Pm_2150	TGGATTTGGGATGTCACTGG	3	1	1	1	1
FGSECJQ01AI610	3	ATC	5	1	Pm_2378	TGGTGTCTAAGGGACAATGGC	Pm_6883	CGGTAACTCTCAGCCCAACC	5	1	1	1	1
FW1N29Q05F714K	3	AGT	10	1	Pm_1399	GTTGGAATTCTGCCCACACC	Pm_5280	GAGTGAGGCCAGAGGTAGGG	10	1	1	1	1
FW1N29Q05F9XO9	4	AAAC	3	1	Pm_8631	CCACTGTGTTTCATTGTGGC	Pm_5686	GGATAGCTGTGCCTGTAGCG	3	10	10	10	10
FW1N29Q05FXBDR	3	TCC	4	1	Pm_4360	CACTAGGTGACGCACGATCC	Pm_7867	GTGACTGAGGTCAGGGTGGG	4	26	8	0	8
FW1N29Q05FX6EZ	4	AAAT	3	1	Pm_7625	ACAACTGCATTTTCCTGGGC	Pm_6089	TCCCTCCAACAATAGAAGAAATCC	3	2	1	1	1
FW1N29Q05FUV2H	6	ATATTT	3	1	Pm_3495	AGCAGATGCAAAGAGGAGGC	Pm_1596	CTGCAGAAGCAAACTTTTGTAGC	6	4	2	2	1
FGSECJQ01AMD5Z	4	AAAT	4	1	Pm_6548	ATCATGGAATGCAGCTTGGG	Pm_1168	AAGATTTATAAGTCACCCTCTGGGG	4	1	1	1	1
FW1N29Q05GF6Q7	5	ACCCC	3	1	Pm_8877	TATGAGACCGCCTTCCTTCC	Pm_6946	AAGAGGAGGAGCCCAAAACC	3	2	2	2	2
FW1N29Q05F3X3N	4	AAAG	3	1	Pm_6980	TCCATATGCACTCCAGACAGC	Pm_5403	GTTGGAATCCCTCGACTCCC	3	1	1	1	1
FW1N29Q05GBYQW	3	ATT	4	1	Pm_7512	ACCATCCTATCATGTCCGGG	Pm_2065	CAAAGTGATGATATTTCCAACAGAGC	4	5	6	5	4
FW1N29Q05GC06G	4	ATCT	3	1	Pm_1448	GATCCACATCACTTCTGGGC	Pm_6869	ACATGACCCTTCATCTGGGC	3	2	1	1	1
FGSECJQ01BDKCQ	4	TGCC	3	1	Pm_8891	CGAGGTCGAGGAAGGGAGG	Pm_6720	TGAAGATTCCCGCTTCAAGG	3	1	1	1	1
FGSECJQ01A9OQS	6	AAAAAT	3	1	Pm_8425	CCGCTTATTATTCATGGGGC	Pm_5518	CTTCCTCAGACACAAACTCAACC	3	46	32	2	1
FW1N29Q05F7JZA	4	AGGG	3	1	Pm_5843	ACTGCCAGGTAGGCTTTCCC	Pm_4011	TGTTCATCAAAATTTAGCTATCAAGTATCC	3	17	1	1	1
FW1N29Q04D9T8D	4	AAAG	4	1	Pm_6926	CTCCAAAAGATCAGAAGTCGC	Pm_4463	TGACTTTTGAATTCTATGTGTGCC	4	1	1	1	1
FW1N29Q05GJK4A	3	CGG	4	1	Pm_1771	CAGGCGCTACGAGTCAATCC	Pm_2390	TCCAAGACTGGATTACGCCC	4	2	1	1	1
FGSECJQ01CBYDM	2	TC	7	1	Pm_0965	TTCCTTTGGTTTCATGCTGG	Pm_7351	TAGTCTGCGATGATGGCTGC	7	1	1	1	1
FW1N29Q05F27GO	3	AAC	4	1	Pm_8929	TGGAGCGATATGGTTCATGG	Pm_3629	ATGCACTTCCCTCCTTCTGC	4	1	1	1	1
FW1N29Q05F9OMR	4	AAAT	3	1	Pm_4356	AAGCTCTATGCATTGGTGATCC	Pm_4893	AATCAGCACTGTATCCCCAGC	3	1	1	1	1
FW1N29Q05FXN7I	4	AAAT	3	1	Pm_4927	TCACAACACAAATGCCACCC	Pm_7545	CTCAGAGTCACCCTCTGGGG	3	1	2	1	1
FGSECJQ01AK5V7	3	ATT	4	1	Pm_0626	GCAATGTTCTATTCTTATGAGCAACC	Pm_5672	TTCATATTTACTGTTTATTGCCCACC	4	1	1	1	1
FW1N29Q04D9E8X	4	AATC	3	1	Pm_6384	CTGAGGTTGCCATGTTGTCC	Pm_3098	TCAAGATGTCCTCTTTGGTGG	3	1	1	1	1
FGSECJQ01A2HU3	5	TCCTG	3	1	Pm_5883	AGGAAGCATGAACAGGCACC	Pm_1553	AAGCCCCTATTTTCCATGCC	3	1	1	1	1
FGSECJQ01AKVTJ	6	AACCCT	3	1	Pm_2465	GACGCTTATAATCGCACCCC	Pm_5415	GCCCTGACTTCAAGGAGGC	3	60	106	5	1
FGSECJQ01CHX10	4	AAAT	3	1	Pm_8595	CTCTAGGAGAACACTTGCCCG	Pm_2129	TCCTCCCTGATCTAGCGGC	3	1	1	1	1
FW1N29Q05FVLU5	5	AGGGT	3	1	Pm_3938	TGTGCAGACAGTGGTTTCCC	Pm_7065	CTCCAACACCAAACTTCAAAGC	3	9	8	3	3
FFPMSHM02B3RRH	4	AAAT	3	1	Pm_0247	CACCCACTGCATTTGTTTGC	Pm_6593	CCTCCTGCACAGTCATTTGC	3	1	1	1	1
FW1N29Q05F4W5B	4	AGGG	3	1	Pm_0178	TTTGCATTTTATCAGTCAATGGC	Pm_6563	ATGGTGAAGAAGGAGCCAGC	3	1	1	1	1
FW1N29Q05FXH1X	4	AAAT	7	1	Pm_9244	TGGAAATTGTTGGTTCAGGG	Pm_0352	TTGAGAGTCACATGTGTTTCAGG	7	11	10	10	6
FGSECJQ01CB9EV	3	ATT	5	1	Pm_3980	CTTTAAGATGCTGGCTGGGG	Pm_4626	TGCTGGTCACCTTGCATACC	5	3	1	1	1
FW1N29Q05FUQ3E	6	AAAAAT	3	1	Pm_2125	TCTCGCTCCATCAAGGAACC	Pm_5879	AAACAAGAGAACCAACCCCG	3	1	1	1	1
FW1N29Q05GHDAU	4	AAAG	3	1	Pm_8802	TTTCCTTGCAGTAAACCTGGG	Pm_4748	GCTGCCTGGACATAAGAGGC	6	1	1	1	1
FGSECJQ01BBYBV	2	AT	7	1	Pm_4349	CCATATACTATGGTAACAAGGAAAAGC	Pm_6160	TTTTCCTAGGGATGCTTGGC	7	1	1	1	1
FW1N29Q05FSZ8G	6	AATTTT	3	1	Pm_3096	GAGCATCAAATGAGGCCAGG	Pm_9277	GCAAAGCATTTATTAGTGACACCC	3	3	2	2	2
FW1N29Q05F6NTJ	3	AGT	12	1	Pm_3258	AACAGCTCAACAATTATGCTACCC	Pm_4597	TTAGAGTTGCTGGGAGGTTGG	22	1	1	1	1
FW1N29Q05F36PT	3	TTC	4	1	Pm_0348	ACCAAAGTGCAAGCAAAGGG	Pm_3003	TTTCTCCAACTTGTGGACCG	4	1	1	1	1
FW1N29Q05GH54B	3	TCC	4	1	Pm_8704	GATTGCCAAGTTTCTTGCAGC	Pm_9223	AGGAGCCAAACACAAGGAGG	4	1	1	1	1
FW1N29Q05F5BWP	4	AAAT	4	1	Pm_5860	AAGCACTTGCACAAACCAGG	Pm_5664	AAGTCCATGGGCTGAAGAGC	4	11	11	10	8
FGSECJQ01CIJRY	2	AC	8	1	Pm_5822	CACAGGAAACGTGGAAGTGG	Pm_8758	TGGTGTTGGTAAGTTGACGC	8	1	1	1	1
FGSECJQ01BU917	4	ATAC	4	1	Pm_5591	CTATAAGTGAACAATATTTAATCAGTGACC	Pm_1542	CTGCTTCTTTTGATTTCATTATCC	10	1	1	1	1
FW1N29Q05GFXII	4	AGGG	3	1	Pm_5317	CTCCGATCCAGCTTAACCCC	Pm_1274	ATTCCTTCTCGTCGCTTTGC	3	1	1	1	1
FGSECJQ01AODX6	4	AAAC	3	1	Pm_5224	TCTATCGCCCAATCACATGC	Pm_8494	GAGTCAGTTTTGATTAGAAGCAGCC	3	1	1	1	1
FGSECJQ01BD0WY	3	ATT	4	1	Pm_4839	TTTGCTTAGTATGGGATCATTTGC	Pm_8685	GGAGTTCAGGATTGGCTGC	4	2	2	2	2
FW1N29Q05FSHH5	5	ATTTT	3	1	Pm_2371	AGATTAAGTTCGTATCCCGAGG	Pm_4155	TATAGCAGCTGCGACTGTGG	6	2	1	1	1
FW1N29Q05GFUUS	4	ATCT	3	1	Pm_7323	TTCATATGCAATTTTCTCTAGGATGG	Pm_6520	TCTGGTATATGTCTGCCTGCC	3	5	5	5	5
FGSECJQ01BE32M	4	ATCT	16	1	Pm_7366	CCAAGTCCCTATTATATTTTATTCCTGC	Pm_2542	GTCCATAGTTCAAGGCCAGG	16	1	1	1	1
FGSECJQ01BR06E	4	AGGG	3	1	Pm_0941	GAATTGTCCTTTGCTTGGGG	Pm_2156	TTCCATCAAGAGATGCCTCC	3	2	2	2	2
FGSECJQ01BK8A5	4	AAGT	3	1	Pm_3655	AGTTGCTGCTGCTATTGTAGGC	Pm_0812	TGGAGTCCATTGGAGCTGG	6	3	3	3	3
FW1N29Q05FYDRK	5	AGGGT	3	1	Pm_3938	TGTGCAGACAGTGGTTTCCC	Pm_7065	CTCCAACACCAAACTTCAAAGC	3	9	8	3	3
FGSECJQ01BTQ5F	4	AAAT	3	1	Pm_1727	TGAATTGCAATAACTGTTCGTGG	Pm_5096	CCTCTGTGGTTTCCTTTTATTGC	3	1	1	1	1
FW1N29Q05FY64N	4	ATGG	7	1	Pm_1042	CCTGATGACTCCACCAGGC	Pm_6105	GCCAGGACTCTTCCATCACC	7	4	4	4	4
FGSECJQ01CBNJ5	4	AAAT	3	1	Pm_2220	CTTAACACAACACTGGGCGG	Pm_3961	GTGAGCCACCCAGAGTCACC	3	1	6	1	1
FGSECJQ01AZM8B	3	TGC	9	1	Pm_5008	GCTGCTCTCTCCTTGCTTCC	Pm_8715	TTCTAAAGCACCTCAGCGTCC	17	1	1	1	1
FFPMSHM02CDV3I	4	TCTG	3	1	Pm_6911	CGCCAATTCAATGGACTGC	Pm_5766	GCTGGAATCTCAACTTAATGAATGC	3	1	1	1	1
FGSECJQ01BY5DL	2	AT	6	1	Pm_3548	GGGGAGGAGGATCAATAAACC	Pm_2564	GATGCTCTCCTCACCTTTTAACC	12	1	2	1	1
FW1N29Q05F4NJC	3	ATT	6	1	Pm_4511	GAGAATCTAGTATTTGTATGCAGTGAAGC	Pm_3460	TTGAGCCTAATGTCTGTTGCG	6	1	3	1	1
FW1N29Q05FVSYE	4	TGGG	3	1	Pm_8861	CAACCACATGGTTCTTTGGC	Pm_7313	TTGCTTTCAAAGTGAAGTTACATGG	3	1	1	1	1
FGSECJQ01BVMGD	3	AAC	4	1	Pm_1769	TGCAAAATCTGAGACACTCTAGG	Pm_5634	GGTTATAGAGTAAGTTTTATCATCTTGCC	4	1	1	1	1
FW1N29Q05GKNM0	4	AGGG	5	1	Pm_4264	TGGAGGGCACATAACAATCC	Pm_8373	TTAAAGCCATCCAGCTTCTGC	5	1	1	1	1
FW1N29Q05GGKVN	4	AAAT	3	1	Pm_0130	GTCAATGGGCAAACACATGG	Pm_0346	CACTAGGGGAGATGGGCG	3	2	1	1	1
FGSECJQ01BTCKY	3	ACC	4	1	Pm_2813	CAAACGAACCCTACCAATCCC	Pm_4785	TGTCTCTTCTCGGGTCAGGG	4	10	12	4	3
FGSECJQ01AJ2SI	3	TCC	6	1	Pm_3040	ACGGCTAATTGGAAAGCGG	Pm_5035	TGGAAGAGCAGTGCAGAAGG	6	1	1	1	1
FW1N29Q05F2S4F	4	TGCC	3	1	Pm_8668	GGGACCTCAAACATTCAGGC	Pm_0212	CTTCCAGAAGCCACGCTCC	3	10	1	1	1
FGSECJQ01A4ZKN	4	TCTG	3	1	Pm_2824	CCTGAAAGCAAGGAACAGCC	Pm_1307	GAGAATCTGTTAATTTCTGCTCTTTCC	3	1	1	1	1
FW1N29Q05GKV53	4	AAAT	3	1	Pm_4603	TTTGTTGCTCTGCTGCTTCC	Pm_0809	GCATCATCACATTTCTGTTCTGC	3	2	3	2	2
FW1N29Q05FQ6J9	5	ATCTT	10	1	Pm_5292	TCATCCGTTAGAGCTGTGTGC	Pm_2970	TTCCTAGGCAGAGAGGTTACGC	10	1	1	1	1
FGSECJQ01BH8SK	3	AGT	4	1	Pm_3836	CAGAGTTGCTGGGAGTTGGG	Pm_2983	GAAATGGTGCTGCTTTCTTGG	4	6	1	1	1
FGSECJQ01BVZ3A	4	ATAC	5	1	Pm_1629	ACTCCTTGGAGTGGGAAGGG	Pm_3161	GCCTATCTAGTACGTGGCAGGG	5	1	1	1	1
FW1N29Q05GA42Y	2	AC	6	1	Pm_2574	ATGTGTGGCTGAAGAGCAGG	Pm_0906	AGGCCTATTTGTGTGGCTGC	6	2	1	1	1
FW1N29Q05F1SJ0	3	ACC	5	1	Pm_6710	GACTGATTCGCAGGAAAGGG	Pm_8665	ACCACTGCACCAAACTGGC	5	1	5	1	1
FW1N29Q05GD3PZ	4	AGGG	3	1	Pm_4835	GTGGTGTAGAGGGCAAAGGG	Pm_5445	GGCAAGTCTGAATGTGCTTCC	3	2	2	2	2
FGSECJQ01A7NH2	3	TCC	7	1	Pm_2154	TGTAAAGCAGATGGTTCCCG	Pm_0739	GCATACTGCACAGACACTATCAGG	7	1	1	1	1
FGSECJQ01B4M2M	4	AAAT	3	1	Pm_0934	CCCAAAGTCATCTAGAGTCAGGC	Pm_8379	TCAGGACCACCACATTCAGG	3	1	1	1	1
FGSECJQ01ASB40	4	AAAT	3	1	Pm_2451	AGCTGTCCTCTCCCAACTGC	Pm_8218	GAGGTAGTCAAAGGACACAGTAGCC	3	1	2	1	1
FGSECJQ01CC1DX	3	ACC	4	1	Pm_1256	TAAAATTAATCACCGCCCCG	Pm_1457	GCCCTTGTATCCGTCACTCC	4	1	1	1	1
FW1N29Q05FPOFN	5	ACCCC	3	1	Pm_4153	AAGGGAATCTGTCCCCAGC	Pm_6730	TCACTCCCTCCTCACTTGGC	3	3	1	1	1
FGSECJQ01BXXSM	4	AAAG	3	1	Pm_4139	AAATGGTACATTAAGAAGTGAGTGGC	Pm_8252	TCCCAAAACTTCAGAAAATCTGC	3	1	1	1	1
FW1N29Q05F5SHV	4	AATG	3	1	Pm_6576	CCAGCCTTTGGTATTATCTGTTCC	Pm_5449	GCTAAGTGGGTTTGTGCTGG	3	1	3	1	1
FGSECJQ01APNPI	4	AAAC	3	1	Pm_1864	GAACCAACAATTTGAAGATGCG	Pm_1253	AAATGCCATTGTGACCCTCC	3	1	1	1	1
FW1N29Q05GD7WR	2	AC	13	1	Pm_6949	CATGCATGCACACACACG	Pm_3813	GCAGTACATTGCACTACTCTGGC	16	3	2	2	2
FW1N29Q05FPXFB	4	AATC	3	1	Pm_6072	GGAAAGTCATTGATTCAGATAAACAGC	Pm_4063	AGGCATCTCTCTGGAGTCTGC	3	1	5	1	1
FFPMSHM02CJ4J2	4	AATC	3	1	Pm_5451	TGGCACATAATCAATCAACTAACC	Pm_7813	TTCCAGTGAAACCTAATCTTCCC	3	1	1	1	1
FW1N29Q05F1IMJ	4	AAAT	3	1	Pm_6522	CATAGTCTGAGTTGGGTGGGC	Pm_5028	TATTGGAAAACATGCTGGGC	3	1	1	1	1
FW1N29Q05GHGTX	4	TGCC	3	1	Pm_8668	GGGACCTCAAACATTCAGGC	Pm_8805	CCACGCTCCTATCAAACAAGG	3	10	3	3	2
FW1N29Q05GD1PJ	6	AAGGAG	3	1	Pm_8937	CCCTTGCTCAATACCTTGGG	Pm_3560	CTCCCTTCCCTTGTTCCTCC	7	1	1	1	1
FW1N29Q05FW24D	2	AT	7	1	Pm_0333	TTTCTTCCTTTGGTAACCACCC	Pm_9105	AAACCAAGTAAATGTTCATCAAGACG	7	2	2	2	1
FW1N29Q05FPXUT	4	AAAT	3	1	Pm_8128	GGACATAAAAGCACCAGCCC	Pm_4307	CTGTTTCAAAGATTTGTAAGATGCC	3	3	1	1	1
FW1N29Q05FO5HZ	5	ATTTT	3	1	Pm_3644	CAGAAGCATTGGAGGAAGCC	Pm_2702	AAGGGCTGACTGTCCTTCCC	9	1	1	1	1
FW1N29Q05F9LGM	4	AAAT	3	1	Pm_2568	GGAATTTTCTGCTGGCTTGG	Pm_1932	TGCTAAACAAAAGTAAGGGCTCC	3	2	1	1	1
FGSECJQ01A9P3I	4	AAAC	5	1	Pm_6319	CGTGAGCACAGCTCAGAAGG	Pm_8135	TAGAGACCTGGCATTGCTGC	8	1	1	1	1
FGSECJQ01BBVWK	4	AAAG	3	1	Pm_8969	TTGTTGTCCGTGCATATGGG	Pm_3441	TTGCTCCATATTGCCTCAGC	3	2	2	2	2
FGSECJQ01BIDDI	5	ACTGT	3	1	Pm_6289	AAATACGGTTAATCCGTTCTGACC	Pm_7684	ACAATAGCCACCTCCCCACC	3	11	3	1	1
FGSECJQ01AZ5DE	4	AATC	5	1	Pm_2753	ACAACTGTTGAAGATGCAGGC	Pm_3802	CCAAGAATTAACTGATTGTGGAAGG	8	1	1	1	1
FGSECJQ01BWP27	2	AC	7	1	Pm_5162	CGGTCCTTCAGTGAGTGGG	Pm_6188	TCACTCATTTGTTTAGCTACTGCC	7	3	3	3	3
FW1N29Q04EGH9M	4	AAAT	4	1	Pm_3416	TTTGGGTGTATCTGTTGCCG	Pm_9112	TAAGGCATTAAAGCGCTGGG	8	1	1	1	1
FW1N29Q05FUB9H	4	AATG	3	1	Pm_7848	CAGCCTGTGAAATTCATACTTGC	Pm_6189	CTCCCTGCAGTTTTCTTGGC	3	4	4	1	2
FW1N29Q05FQ1ZI	4	AAAT	3	1	Pm_8327	CTGGAGGAAAGAAGGCATGG	Pm_6968	AACTCCCAGAATTCCCCAGC	3	1	461	1	1
FW1N29Q05FUE93	4	AGGG	3	1	Pm_4751	GCCCTTCCCTAGTTCACACG	Pm_5880	AGGGCTAAGAAACCAATGCC	3	5	4	4	4
FW1N29Q05GGWKQ	4	AGGG	3	1	Pm_3552	CAAGTCTGAATGTGCTTCCCC	Pm_3541	TGGATCCCTGTTCCTTTTCG	3	5	1	1	1
FW1N29Q05F88J0	4	AAAT	4	1	Pm_8699	TTATGCTTCCAGGCTGTTGG	Pm_3234	GCCTTATTCTCAGATGCCCC	4	4	2	0	1
FGSECJQ01CBY8Y	4	ATAC	3	1	Pm_3939	GTGTGGGGAGGATTGGTAGC	Pm_7185	AAGTTGTATTGATAAAGGGTTTAGAAGC	3	1	1	1	1
FW1N29Q05FX49W	3	ATC	6	1	Pm_7752	TTTCCAGTATGAACACTACCAGAAGG	Pm_3231	TGCTTTTGGAATACCTTCTCTCC	6	6	5	1	3
FGSECJQ01B7L8N	4	AATC	3	1	Pm_2039	TCCTGGGCATATAAACCACTCC	Pm_5197	TGCCTACACTGACTTGATGGC	3	1	1	1	1
FW1N29Q05GEUAF	4	AAAT	3	1	Pm_4522	TCAGCATGTTGACTTTGTGATCC	Pm_8659	GAGTGACCATTGCTCCCACC	3	4	2	2	2
FGSECJQ01BZE5T	5	AAAAG	3	1	Pm_4227	TCAAGCAGCAAACAAGCAGC	Pm_2845	CACTGAATATCCAGAATGTAATTGGG	3	1	1	1	1
FGSECJQ01BQBUF	4	ATAC	3	1	Pm_1659	TTGTTTGATTGTTCAGCTTTGC	Pm_0374	CCTAAATGAGTTTGTGGCTAAGG	3	2	2	2	2
FW1N29Q05FSBOO	4	AAAC	3	1	Pm_8949	TTGCAGTGCAGTTTTCAGC	Pm_3205	TTTTCTTACAATCAACCATGACC	3	1	1	1	1
FGSECJQ01CH7SO	4	ATGG	3	1	Pm_0369	GAATGGTTGTCCAAGGCTGG	Pm_4883	GGTATGTGCTTTTGCATTGCC	3	2	1	1	1
FGSECJQ01AJLW6	6	ATATAC	3	1	Pm_6412	GTCCTCCAACAAAACCACCC	Pm_4797	GCCTCTGGTAGAGGACCCG	18	1	11	1	1
FW1N29Q05FVQEM	6	ATGTGT	3	1	Pm_7026	GCCAACTAAGTGCTGGAGGC	Pm_0354	CAGTGACCAAGTCCAGAGGC	3	1	1	1	1
FGSECJQ01BBA3E	4	AAAT	3	1	Pm_6011	TGGGATGAAACTTGTGAGGG	Pm_4020	TCCAGCACAATCTCTAAAACTACTGG	3	1	1	1	1
FW1N29Q05F6UGI	4	AATG	11	1	Pm_1693	TGTAAATTGCTAGAGTTCTCATTGG	Pm_8752	CTGAATTGTTTCCCCACAGC	11	1	1	1	1
FGSECJQ01AO2ZC	3	ATC	6	1	Pm_3268	TTTGATTGTTGCAAGCTGCC	Pm_0377	TTTTGCTGCTGATTGTGTGG	6	1	1	1	1
FW1N29Q05FZD1L	2	AC	6	1	Pm_5007	GAGGAATACTGATGATTGAAGATAGC	Pm_0222	TGCAAGAAATTTAGGATTTTGTCC	6	2	1	1	1
FGSECJQ01BUYWV	4	AAAT	3	1	Pm_2985	GGAGGACCTATTTACCCTCCC	Pm_8847	CCGTACGCTACCCAGAAACC	3	2	2	2	2
FW1N29Q05FTWXS	4	AAAT	4	1	Pm_6413	TAGGGGAAAACAGACATGGG	Pm_1004	GAGGACAAGAGGGAGGAAACC	4	1	1	1	1
FGSECJQ01APERZ	4	ATAC	3	1	Pm_4041	CTTAACGTGGCTGGATAATATTGC	Pm_0927	TTCATGAGAGCCCTTTTGCC	3	1	1	1	1
FGSECJQ01BNJSE	2	AC	6	1	Pm_0535	GAACATTTTCTTTGAGGAGAGGG	Pm_5190	TTCTCTTTGCTATTCCGCCC	6	1	1	1	1
FGSECJQ01B5M7S	4	TGGG	3	1	Pm_6420	ACTACCTCTGCCATTCCAGG	Pm_6898	ATAAACAGGCCAGACCAACC	3	1	1	1	1
FW1N29Q05F1EM6	4	TCTG	6	1	Pm_6900	ATTGCTCTGAAATGGGTGGC	Pm_7248	AGCTGTCACTCAGTGGCCC	6	6	5	0	4
FGSECJQ01A156C	6	AAGGAG	8	1	Pm_5400	AAGGGAGAAGGACAGGAGG	Pm_3021	ATTCCAGCATGGTCTGATCC	8	1	1	1	1
FW1N29Q05FY6JD	2	AC	7	1	Pm_5962	GGAATAGAACAACATATCTGGATGC	Pm_3920	GAGCATGTTTTGCAGCAAGC	7	1	1	1	1
FW1N29Q05F7C8H	4	AAAC	5	1	Pm_8879	TGGGTGCAGCAGACTTTAGC	Pm_8287	GGAGCAGCTGTCATAGAAAAGG	5	1	1	1	1
FW1N29Q05FTNIQ	3	ATT	4	1	Pm_6938	CTCTGGACTTGTGCCACTGC	Pm_8970	TGTGAGTCATTGAGAGTCAAGTGG	4	2	1	1	1
FW1N29Q05GGWG4	3	AGT	4	1	Pm_8007	CACAGTTGAAGTTCTTCTTTCAGGG	Pm_1446	ATCAAGGGACCAGTGGATGG	4	1	1	1	1
FW1N29Q05GFGKJ	4	AAAT	3	1	Pm_6258	TGGGGTACCTGAAGAACTCTGG	Pm_6744	TTTTGTGAGATGGACCGCC	3	1	1	1	1
FGSECJQ01AUBL9	2	AC	8	1	Pm_0909	GCCAATCATTAACCCAACCC	Pm_9069	GTCTTCCGGGCTATGTGACC	11	1	1	1	1
FW1N29Q05GAQRO	4	AAAC	3	1	Pm_2169	TTGGCACAGTGATGTAGGGC	Pm_0892	TTTCACAAAGGTGGCTCTGG	3	1	1	1	1
FGSECJQ01A0LHO	3	TGC	4	1	Pm_6914	TGGGACAGAAACAGCATTGG	Pm_9160	TTGGACCTGGAAACAAACCG	4	8	1	1	1
FW1N29Q05F7SBZ	4	AAAT	3	1	Pm_5441	CCTGCTAGGGCTTTATTTGGC	Pm_3142	TCACAGGGTTGTTGTGAGGG	3	1	1	1	1
FW1N29Q05F7CUY	4	AAAC	5	1	Pm_1544	TGTTTTAGGGGTTTACATCACTGC	Pm_6004	GCAAAGGGTACTGCCCTCC	5	1	1	1	1
FGSECJQ01BTC52	4	AAAG	3	1	Pm_8691	AAGAATGGAAAGGAAGCCCG	Pm_2614	TCTTGGCACTAACTGGCTGG	3	1	1	1	1
FW1N29Q05F48VL	3	ATT	6	1	Pm_2147	TGTCAGAAGTTCTAAAATATATGTATGGGG	Pm_8811	GTTGTGGGGAGGATGGGC	6	1	1	1	1
FW1N29Q05F26OS	3	ACC	4	1	Pm_1911	AAGCTGTTCTCAGGCACACG	Pm_2672	TCACTCTTCCTTTCATTCCCC	4	1	1	1	1
FW1N29Q05GESO5	5	ATTTT	3	1	Pm_8917	AGTTCTTGTTTGCTTTTCTTTATGG	Pm_5954	AGGTTGAGTTGCACCATTGC	3	1	1	1	1
FGSECJQ01A7H6S	3	AAC	4	1	Pm_8372	CTGTGAAGACTGCAGGGAGC	Pm_2737	TGATTTCCAACCAGAATCTAATGG	4	2	2	2	2
FW1N29Q05FUHYK	4	AAAT	4	1	Pm_5860	AAGCACTTGCACAAACCAGG	Pm_5664	AAGTCCATGGGCTGAAGAGC	4	11	11	10	8
FGSECJQ01AR2G5	3	TCC	5	1	Pm_0819	AGGGGACAAGCTGGAAGAGG	Pm_9034	ACGTTGGTATCCGATCGAGG	5	1	1	1	1
FW1N29Q05F33H6	4	AAAT	6	1	Pm_0823	TCTACCTTACAAGGCCCAGC	Pm_7328	TTCGTTTTATTGTGAGCCGC	6	1	1	1	1
FGSECJQ01B9ZHL	5	ATTTT	4	1	Pm_0923	TCATTCTGAAACTCATCTCTATCATGG	Pm_3933	CCTCGCCATCATTTTACTGC	4	1	1	1	1
FW1N29Q05GHUO4	4	AAAT	4	1	Pm_7077	GGTGGCCAATGGAAAAGC	Pm_2095	TCATTTCCTCGTGAGATGGG	4	1	1	1	1
FW1N29Q05F3BM0	2	AC	10	1	Pm_8818	AAACATGTGTCACTTGCGCC	Pm_0988	CAAATTCTTTAATTTTCCTATGGACG	10	1	1	1	1
FW1N29Q05FP7GK	3	AAC	4	1	Pm_1151	TTTGACAAGCTAACTAAAATCCAACC	Pm_3910	TCCTGCTCAGGAAAGAAGCC	4	2	1	1	1
FW1N29Q05FXD4T	3	TCC	4	1	Pm_6688	GTGACTGAGGTCAGGGGTGG	Pm_4360	CACTAGGTGACGCACGATCC	4	14	26	6	4
FW1N29Q04ECHDX	4	AATT	3	1	Pm_5242	TATGTCAGATGGCCTGGGG	Pm_3043	GCAGCTCACAATTAAAGTAAACCC	3	4	1	1	1
FW1N29Q05F35H5	4	AAAC	3	1	Pm_3706	CCACCAGAATAAAGCACCCC	Pm_2676	TGGTATCGGGGAGTGATTGG	3	14	1	1	1
FGSECJQ01AI6LD	5	AAAAG	5	1	Pm_4821	GCTTTATCCTCATTTGGGGC	Pm_8512	CTGACGGCCTGAGAAAATCC	5	2	1	1	1
FGSECJQ01BLPQN	4	AAAT	3	1	Pm_5730	ATTTTGGCAAGTTGGCTTGG	Pm_9269	ATGTTTGTTGTGAGCCGCC	3	1	1	1	1
FW1N29Q05GJB21	2	AC	8	1	Pm_8853	ATTTGACCACATCTTTGCCC	Pm_6275	TCTTAGGTTGTTTATTGAGCCG	8	1	1	1	1
FW1N29Q05FPBVE	6	TGGGGG	3	1	Pm_3377	CCATGCTGGCTTGATTAGACC	Pm_7054	GGCAAAGGAAAATTAGGCCC	3	27	5	0	2
FW1N29Q05F2KZ4	4	AGCT	3	1	Pm_0059	CAAATTTGGAATGCCCAAGC	Pm_3721	CAATGAGTTCGTGTCAGCGG	3	1	3	1	1
FW1N29Q05FSB2Q	6	AACCCT	4	1	Pm_7607	GGGCCACGGTTATTTGTAGG	Pm_4124	CTCCCAGTTCTCCTCCCAGG	4	2	2	2	2
FGSECJQ01ALX3N	3	ATT	4	1	Pm_0848	CATGGTTTCTAGCCTGGTGC	Pm_4080	AACTTTAGTTCTGGCCGGAGG	4	2	2	2	2
FW1N29Q05FYMTN	2	AC	8	1	Pm_0240	TAATGCAACATCCAGGCAGG	Pm_6491	TTTTGTATGAGCCTAGTGCTTGC	17	1	1	1	1
FW1N29Q05F6QGP	2	AC	8	1	Pm_2574	ATGTGTGGCTGAAGAGCAGG	Pm_8870	TCTTTAAGAGGGTTCGGGGC	8	2	2	1	1
FW1N29Q04EAILT	5	AAGGC	3	1	Pm_7614	CCGAAACAGAAAGCCATTCC	Pm_0153	GAAAGCAGGAGGTCCAATGC	3	1	1	1	1
FW1N29Q05FSC5S	5	TTGGC	4	1	Pm_2946	GGGCAGAGATGGAGCAGC	Pm_7029	GATCTCTTGCACAGCATGGG	4	1	1	1	1
FW1N29Q05GEUH5	5	ATATT	5	1	Pm_2168	TAGGCTGGGGAAGCTAATGG	Pm_1808	TCTTTGGGCATGAGATTTGG	5	1	1	1	1
FGSECJQ01BJVC3	4	ATCT	3	1	Pm_4545	AAGCCAGGATGACTTCAAGC	Pm_0068	GCTCCTCCTCTAGACCTCGG	3	1	1	1	1
FGSECJQ01A3SU6	4	AATG	4	1	Pm_9008	GGGACTTTGGGGTTGAATGC	Pm_1278	GGAGAACAGCCTGGAACTGG	4	1	1	1	1
FW1N29Q05GFUXI	4	ATGG	4	1	Pm_6328	TGAACAGACAGGAACGCAGG	Pm_5986	TGTGAATCTGTGGGCTTTGG	4	2	2	2	2
FW1N29Q05F3XSM	5	ACCCC	3	1	Pm_3377	CCATGCTGGCTTGATTAGACC	Pm_0347	CAGTTCAGGTGAACGTAGCTGG	3	27	26	7	2
FW1N29Q05F0ZUU	4	TGCC	10	1	Pm_6962	GATGAACTGAGGAGGGAGGG	Pm_4944	ACTGCTGCATGTGTGTGACC	13	3	1	1	1
FFPMSHM02CIGTH	4	AGTG	4	1	Pm_8589	TTGCATTTTAAACAGTAAAGAGATGG	Pm_3914	CCTCAGGGATTAACTGCAAGG	4	1	1	1	1
FW1N29Q04EOQ0B	4	AAAT	3	1	Pm_9099	TGAGAAGCATTCATGCACCC	Pm_7480	AGTATATGTGCTGGAAAGGAGGG	3	13	1	1	1
FW1N29Q05FS4B8	4	AGGG	3	1	Pm_4751	GCCCTTCCCTAGTTCACACG	Pm_5880	AGGGCTAAGAAACCAATGCC	3	5	4	4	4
FW1N29Q05FRMAG	4	AATC	7	1	Pm_4083	AGGTTGGGTGCAGATTGTCC	Pm_5022	CCTATAAAGTTTCTGTCCATTGTATTGC	7	1	1	1	1
FW1N29Q05FVQRA	6	AACCCT	3	1	Pm_3883	CCCCTGACTTCAAGGAGGC	Pm_1510	GGAAAACCCTATTCCCAGGC	3	2	84	1	1
FW1N29Q05GE67W	3	TCC	5	1	Pm_7402	GGCACTCCACGAAGTTCTCC	Pm_6799	TCATGAGCCTGTTTTGGACG	5	2	1	0	1
FW1N29Q05GJTUT	3	TCC	4	1	Pm_8501	GAGAGGGTCAAAGACCGTGG	Pm_3202	CACTCAATCGCATCCTGTGG	4	2	1	1	1
FGSECJQ01B9PI8	3	TCC	4	1	Pm_6773	TGAACCAAATTGCAGAACGC	Pm_9104	GAGGCACTGCTGTGTCTTGG	4	1	1	1	1
FGSECJQ01CA05J	4	ATCT	19	1	Pm_7968	CAAACTTGGTAAAACACACACGC	Pm_6767	CGCTACCGCTGTCTTCTGG	19	1	1	1	1
FW1N29Q05F7M5Y	4	AAAT	4	1	Pm_6361	GTTTGCTGAACTTTGCACCC	Pm_7173	AACTACCTGGGGCCTTTTGG	4	1	1	1	1
FGSECJQ01B9SXZ	4	AGGG	3	1	Pm_6713	CTGGTTAAACGCGAGCAGC	Pm_0633	AGAAGTCGCCCTCTTCTCCC	3	1	1	1	1
FGSECJQ01APNNG	2	AC	9	1	Pm_9220	AGTGTTCTTCTATTTAGCTTGCCC	Pm_6896	CTTCACTTCCCAGGTGTTGC	9	1	1	1	1
FW1N29Q05F3NT1	4	TCTG	4	1	Pm_7869	GAGGTCATCAGGGAGAAGCG	Pm_5575	GCACAAACACTGAATCCTGTCC	7	2	1	0	1
FW1N29Q05FZYBI	4	AAAT	3	1	Pm_3378	AGCTTAGGCACAAAGCCAGC	Pm_8123	TGCAGTGTTATATTTACAATCCCAGG	3	2	1	1	1
FGSECJQ01AQE4Z	5	AAAAC	3	1	Pm_3789	CCAGAAACCCTCCAAAGGC	Pm_8476	TACTGAACAGCCACCAACCC	3	1	1	1	1
FW1N29Q05F8WPX	4	AATG	3	1	Pm_8408	TGCAAAGAAACAGGACAATCC	Pm_5279	TTGATGCATTTGGTTAAGTTGC	3	2	2	2	1
FW1N29Q05GE3B6	5	TCCCC	3	1	Pm_2092	AGTTTGCGCATTGCTACTGG	Pm_7325	CTTCCCAAATAGGAGCCACG	3	3	1	1	1
FGSECJQ01B935W	4	TTCC	3	1	Pm_2317	CGGATTCAGAGGTGAACAAGG	Pm_6964	AGAGGGGCTACTTGCCTGG	3	2	2	2	1
FGSECJQ01CADJ5	3	AAC	4	1	Pm_2435	CATCTGCCTATCCCAGGTCC	Pm_8943	GTAGGGAACATTTGGCCAGG	4	41	2	2	2
FW1N29Q05F9E1M	6	AAGGAG	3	1	Pm_2620	AGGTGCACTGCTAAGGCAGG	Pm_1462	TGCAAAACCTGTGTGTCAGC	3	1	1	1	1
FW1N29Q04EQ8GL	4	AAAT	4	1	Pm_5738	TGATCCTCTGCCTCTTCAGC	Pm_6249	ACAGTTGTTGCTGGCTGACC	4	1	1	1	1
FW1N29Q05FYPRX	4	TGCG	4	1	Pm_7482	ACCTGTCTGTAGCTGCTTGC	Pm_9263	TGAGTACAATGCTGTCCTGTCC	11	1	1	1	1
FGSECJQ01B17JP	3	AAC	4	1	Pm_4822	GTCACGAAGAGTCGGACACG	Pm_8755	GAATACAGCCCGGAAGACCC	4	112	1	1	1
FGSECJQ01BSIQY	3	ATC	5	1	Pm_0427	TCTCCAGGGATGACCTTTCC	Pm_2249	ATTGCAGCTTCATTTTCCCC	5	1	1	1	1
FW1N29Q04ELGZE	4	AAAT	3	1	Pm_4023	TTGCTAGTTGATTGGGTGGC	Pm_9085	CCATTCCTAGCACCTCCAGC	3	2	1	1	1
FW1N29Q05GGTOW	5	AAAAG	3	1	Pm_5916	AGGGCTCTTACACCCTGTGC	Pm_7476	GGTTGACAGGAACTGGGAGG	3	6	4	0	1
FGSECJQ01A7ZC1	3	TTC	4	1	Pm_1906	AATTCTGATAATAATAATGAAGCTCTGACC	Pm_5641	GCTGTTTGTTCCTGTGCTGC	4	1	1	1	1
FGSECJQ01BQIZP	3	AAC	4	1	Pm_4822	GTCACGAAGAGTCGGACACG	Pm_5278	TGCTACTAGGGCTGCCTTCC	4	112	1	1	1
FGSECJQ01AP6S0	4	AGTG	4	1	Pm_3063	GCTGTAAACCGTCCAGAGTCG	Pm_3374	CCGGCGATTTGCTTTATAGG	4	1	1	1	1
FW1N29Q05FZFSY	4	AAAT	3	1	Pm_5980	TGTTTTGCCCACAAACCTCC	Pm_6040	ATAGGTTGCCTTCATTCGGC	3	1	2	1	1
FGSECJQ01AZL97	4	AGGG	3	1	Pm_7547	CTTCAACTCATGCTGGCTGG	Pm_9030	TGCCTGCAAATGAAAACAGC	3	3	1	1	1
FW1N29Q05FYHV8	5	TCCCC	3	1	Pm_0572	GTTTTGCGCATTGCTACTGG	Pm_1800	CCACCATCCCAAACAATCC	3	1	2	1	1
FW1N29Q05FUA0B	2	AC	9	1	Pm_0497	ATTTGGCACCACCTGACTCC	Pm_6311	ACCATTCCTCCATTTGTGGG	9	1	1	1	1
FW1N29Q05GJO2W	4	AATC	14	1	Pm_0379	TGGGTATTAGTTGCAGCCACC	Pm_5627	TCTCCTGAAGCTCAATAAAGTTTGG	14	2	1	1	1
FGSECJQ01CEDF8	3	ATT	5	1	Pm_2324	TGTATTCTATTTGTTGCTGGCCC	Pm_2661	TCTAACCATGCATCTCAGGTCC	10	1	1	1	1
FW1N29Q05GCU1L	4	AATG	12	1	Pm_4581	CGACAGAGACACCTTTTACTTTAGGG	Pm_7557	TTTCCATGGTGAAGGGAAGG	12	1	1	1	1
FGSECJQ01B3F6S	4	AAAT	3	1	Pm_5137	CACCCTCTGCTGTGGAAGC	Pm_7721	CCACTCTGAGAATCTTTCTGGC	3	1	1	1	1
FW1N29Q05FT7HT	4	AAAG	3	1	Pm_8101	AGAAAGACAGCTTTCCTTTGTAACC	Pm_2474	TCATGTGTTGTTGTTCATCTGAGG	3	1	9	1	1
FW1N29Q05F3EOK	4	ATAC	11	1	Pm_7941	TTGATGAAGCCTGGAGAGAGC	Pm_6142	ACCCTCTGGGTGAGATGGG	11	2	2	1	1
FGSECJQ01CI0CA	4	AAAT	4	1	Pm_4232	TCAGCCAGATTGAGATAGGACC	Pm_0433	TTGCTACAGACTTCTTTCACGG	8	1	1	1	1
FW1N29Q05F0CMF	4	ATAC	3	1	Pm_7094	TTGTAGAAGGACAGCAAAATCTCC	Pm_6517	CTCTCCCAGGAACACATCCC	3	2	3	2	2
FW1N29Q05FULXC	3	ATC	5	1	Pm_7355	CTGAATCAGCATTTGGTGGC	Pm_5463	AATCAGTTCCTCAAACCTGGC	5	1	5	1	1
FW1N29Q05FUYR7	4	AAAT	3	1	Pm_2443	AAAACTCTGTGGAGCTGGGG	Pm_6047	TCCTGCTTCATTTACGGAAGG	3	1	1	1	1
FGSECJQ01A241U	3	AGT	4	1	Pm_6146	TTTTCCTCAACTATTGTTCCAGC	Pm_7428	TCATTAAGAGAAGCCTAATCTACTTAGC	4	1	1	1	1
FGSECJQ01B3TAO	5	AAAAC	4	1	Pm_1503	CTTCAACGTGCCTTCTGTGG	Pm_7973	GCACATTACCTTGCCACTGC	4	1	1	1	1
FW1N29Q05GEV73	4	AAGT	3	1	Pm_1023	GAACCTGAGCTGTTCAATCACC	Pm_8626	GACCAATTTGTATTTTATCATGCTGC	3	1	1	1	1
FW1N29Q05F68TT	4	AAAT	5	1	Pm_2496	GTGGCAGCACAACCATATCC	Pm_1802	TCAGTTCAGTTGTGCCAGCC	8	2	2	2	2
FW1N29Q05GAGQZ	2	AC	11	1	Pm_3145	ACCAAAGTTAGGCAAAGCCC	Pm_7102	AACTTGGGGAGTCTTCCTGG	11	1	1	1	1
FW1N29Q05F9GS8	4	AAAT	4	1	Pm_8092	AGTCACCTTGTGCGAGATGG	Pm_8468	AAAAGACCCATCAGCGTTCC	4	1	1	1	1
FGSECJQ01A3J27	4	ATCG	3	1	Pm_4833	GCTGGATCTCACCTCCATCC	Pm_3390	TTCTGTTCCCCTCTGTGTGC	3	1	1	1	1
FW1N29Q05F1B7G	4	TGGG	3	1	Pm_1599	CAACCTTGTGAGGTAATGGGG	Pm_5182	TCCATGGATGCAAAGGAGG	3	1	1	1	1
FGSECJQ01B3BJJ	4	AAGC	3	1	Pm_3494	AGTTCATGGCTCACTTACCAGG	Pm_3551	TGATTACCAACTTGGCAGCG	3	1	1	1	1
FW1N29Q05GH9U1	4	AATC	3	1	Pm_3850	GGATAAGCAATGAATAAGACAGGC	Pm_3123	AAGACAAGGCAAGCAAACCC	3	2	1	1	1
FW1N29Q05FT5QZ	4	AAAC	3	1	Pm_4115	TGAGCATCCCCTCTTTCTGC	Pm_3292	TTCCTTTAGAAGTTCTTGGTGGC	3	3	1	1	1
FW1N29Q05GI0F6	4	AAAC	6	1	Pm_4398	GAGAGAGTGAACAGTGTTGATAATATTGC	Pm_8152	CATACATTCCCAGGGCAAGC	6	1	1	1	1
FW1N29Q05GGLKJ	3	ATC	14	1	Pm_0641	TGACACAAATTATCCTAAACTCCTGG	Pm_0993	TTCTTGTAATGCCATTTGCCC	14	1	1	1	1
FW1N29Q05GF33W	4	AGGT	3	1	Pm_0564	TGAATTCATGCCAATCTGCC	Pm_8436	CACTGGTGTTTATCAGCCATCC	3	4	3	3	3
FGSECJQ01AN6ET	4	TTCC	3	1	Pm_7687	AAAATCTGTTTGCTCACAACTGC	Pm_1327	CAAGCAGTAGCCCTGGAAGG	3	1	1	1	1
FFPMSHM02B9Q96	4	AAAT	3	1	Pm_7756	CAGCCACAGTTAAACACTCCG	Pm_8031	TTGTTCTCCTGCTTTCTTGGG	3	1	1	1	1
FGSECJQ01AOJOE	4	AAAT	5	1	Pm_1611	TTTAGGAAGCATTTGAAAAGAACC	Pm_3332	CCATTGTTGGAGGGATTGG	5	1	2	1	1
FW1N29Q05GCTFZ	5	AAAAC	3	1	Pm_7641	CGTTTTGTTAACCGGATGGG	Pm_3957	AAGCTTGGTGCTCAGACAAGG	3	3	7	3	1
FW1N29Q05GH1JF	3	AGT	5	1	Pm_8978	TAATGAGTCGCTGGGAGTCG	Pm_1173	TGGGTGAATTGTCAGATTTGC	5	1	1	1	1
FFPMSHM02BYYA2	2	AT	6	1	Pm_0838	ATGGCTAAAAGATAGGGAGAGC	Pm_1022	GATGGGAGAGCATCAATAAACC	6	5	8	1	1
FW1N29Q05FW91F	4	AATT	5	1	Pm_2426	TGTGAGCTGCCCAGAGTCC	Pm_0095	AAAGCAAACCCAGGAAACCC	5	9	2	2	2
FGSECJQ01A6C8I	4	AAAC	3	1	Pm_9142	GCATATAGGGCAGTCCTGGG	Pm_6169	TGTTTAACTTTCTTGGCATCCG	3	1	1	1	1
FW1N29Q05F3ROP	2	AC	6	1	Pm_2313	TCAGAGGCTCAGTGTGGTGG	Pm_4695	CCTCCCTTCCCTGCTTACC	12	2	1	1	1
FW1N29Q05FTCOC	3	TCC	4	1	Pm_4934	GGGTCAGACAGACACCTCCC	Pm_1263	GTAGTGTCAGCCCCACCAGG	4	2	2	2	2
FW1N29Q05F9PDC	3	ATC	5	1	Pm_8064	GAAATCAGCATTTTGGTGGC	Pm_5463	AATCAGTTCCTCAAACCTGGC	5	3	5	2	2
FW1N29Q05F4MXG	4	AAAC	3	1	Pm_5290	GAATGGGAGGGAATTCCTGG	Pm_9192	TAAAATGGGATGGGGTTTGC	3	1	7	1	1
FW1N29Q05F9R1P	4	AAAT	3	1	Pm_7082	AAATACCAGATGGGATTGGGG	Pm_5603	GGCACTTACAGAGCATCACTGG	3	1	1	1	1
FGSECJQ01A7V2T	4	AAAT	4	1	Pm_6427	CCCACTTATCTGACCATTGCC	Pm_6217	TGAGTGCTTTATTCTTGGCTGC	4	2	1	1	1
FW1N29Q05FYK7O	4	AAAT	3	1	Pm_5469	CCAAATCCCTTTCGTCTTCG	Pm_6023	TAACCATCGACGGCTTCAGG	3	1	1	1	1
FGSECJQ01AZF0N	4	AAGC	3	1	Pm_5009	CCGCTAATTAACGAGCCACC	Pm_8648	CGTTGCGATCTTGTTTCGC	3	20	29	10	1
FW1N29Q04EL9TD	3	ACC	6	1	Pm_6253	AATAAACAGGCCCAAAGAGGC	Pm_7294	GAGTGCTCCTGTTCACCACC	6	2	1	1	1
FW1N29Q05F314Z	2	AC	9	1	Pm_9261	TAGCTTTCCCCACCTCCTCC	Pm_1821	GAAAGGTCCTTAGCAATGGGG	9	1	1	1	1
FFPMSHM02B7ETG	3	ACC	4	1	Pm_3882	GATATGGCAGACCAGGCAGG	Pm_8420	CCCCATCAGTGGCTTGTAGG	4	1	1	1	1
FW1N29Q05FV4P7	3	ATT	4	1	Pm_8033	CCCTGTCTGGACATTTTGGC	Pm_1495	TTTTATCCCATTCCCATGTGC	4	11	1	1	1
FGSECJQ01BAKIV	4	AAAT	4	1	Pm_0445	TTTCAGACCACCCTGAAGCC	Pm_2026	AGAACTCAAAAGCAAATTCATAGGC	4	1	1	1	1
FW1N29Q05FUAFD	4	AAAG	3	1	Pm_7396	TCGCTGGTGTGATGTCTGC	Pm_0968	TTCCAAATAGTCAAGTCTGCAAGC	3	1	1	1	1
FGSECJQ01AJLPT	4	AGCC	3	1	Pm_7899	CCCAACACTTTACCATTGCC	Pm_4502	TCAGCTCCTACAATAAATCAATTCC	3	1	1	1	1
FGSECJQ01ATZQ3	4	AATG	4	1	Pm_5652	TGCATCCCATTAATCTCCAGG	Pm_5396	GGCACATACAATGGCCAGC	4	1	1	1	1
FW1N29Q05GHE34	2	TC	8	1	Pm_1699	GAATTGGCCAGGAGTTGTGG	Pm_5300	GGGACCAGAGCTCAAAATGG	8	1	1	1	1
FGSECJQ01B9WRN	3	ATT	4	1	Pm_6085	AAGCCCATGAAGATCTCCTCC	Pm_5002	TGAAGAGAAGACAAATAGGCTAGAGG	4	1	1	1	1
FGSECJQ01A3EVZ	4	AAAT	3	1	Pm_6749	TCCACACATCCCTGGAAGG	Pm_6671	GGGTCATCCCATACACCAGG	3	1	1	1	1
FW1N29Q05FT2E7	3	ATT	4	1	Pm_2435	CATCTGCCTATCCCAGGTCC	Pm_0920	GGTGTGAAACAGCCAGTCTGC	4	41	1	1	1
FW1N29Q04EL57B	3	TGC	4	1	Pm_2668	GTCACCACGAAGTCACCAGG	Pm_8178	GTTCATGTGTCCTTGGGTGG	4	3	2	2	1
FFPMSHM02CCP7Z	4	AAAT	4	1	Pm_1759	AGTCTTTTGGAGTGGGTGGC	Pm_1673	AACCTTAGCATCCTGCAGCC	4	1	1	1	1
FGSECJQ01AQNIF	2	AT	7	1	Pm_2241	AAAACGTAGAATGGTATGCGG	Pm_6707	TTGAACAAATTTCTCTTCCTTTGG	7	1	1	1	1
FFPMSHM02CECFR	3	ACC	5	1	Pm_6094	AGGACACTCAGGGGCTTCC	Pm_7982	GTCCTTGGGCTCGTTAGTGG	5	1	1	1	1
FW1N29Q05GBX0O	4	AGGG	3	1	Pm_4191	TTGTGATTGGCCTGCTATGG	Pm_8406	GGCTTGCCTAGATTTGTGTCC	3	2	1	1	1
FW1N29Q05GJXKD	2	AC	9	1	Pm_2587	AGATTTACATTTGCTCGCACC	Pm_2808	CGAGAAACTATTCTCTGAAACATCC	9	1	1	1	1
FW1N29Q04EN5ZW	3	TCC	4	1	Pm_3797	GAAGAAGGTGGGAGGAAGGC	Pm_8262	TGCAGAGATTAGCTGGAGAAGG	4	5	1	1	1
FW1N29Q05FWWBU	2	TC	6	1	Pm_1742	GGCAACAGAGAGGAAAAGGC	Pm_7135	TGTACATCTGTTTTGTAATGCATAATCC	6	1	1	1	1
FW1N29Q05F0WS5	4	AAAT	3	1	Pm_1437	TTTCACTTGCAACCAATGGC	Pm_3597	CGTGATGCTATATATTAGACAGAAGGAGC	3	1	1	1	1
FGSECJQ01AN487	4	AATT	4	1	Pm_3176	CAAATGGCGGTGATTAAGTGG	Pm_1297	AATGCTTCAAACCCGTCAGC	4	1	1	1	1
FGSECJQ01AGIA3	6	AACCCT	3	1	Pm_5708	TGTGCATTCTCTTAATATGATTTTCC	Pm_4590	TGGACTTAATTAAACATAAAACGGG	3	1	13	1	1
FGSECJQ01BQFZ2	3	AAC	4	1	Pm_6238	CGATATGGTTCATGGGGTCG	Pm_7460	AATGCAAACTTTTGGGCTGG	4	2	4	2	2
FGSECJQ01AVLQW	3	AAC	4	1	Pm_3131	TGGGATATATGCTAATACTTTGTTGGG	Pm_3835	CCTTCTTTCCAAGTCTGTGTTGC	4	1	1	1	1
FGSECJQ01A119S	4	AAGT	11	1	Pm_5536	GTTGTTCCACTCACTGGCCC	Pm_3930	GTGAGCCGCCTAGAGTCACC	15	2	2	2	2
FW1N29Q05F48ZN	4	AAAC	4	1	Pm_7163	TCAGAACGTACTGCCTCTTCTCC	Pm_2834	TCTACAGACCAACCAGTGGGC	4	4	3	3	3
FW1N29Q05GI54T	4	AAAG	3	1	Pm_2698	TTTGGATAATAAAACCAAGGCG	Pm_0908	TGTGGGGTTTAACACATGCC	3	1	1	1	1
FGSECJQ01AX3PM	4	ATAC	3	1	Pm_0001	GATTTCCCTTTCTGTTTGCCC	Pm_2139	GGGTCTGAATACTTTCCGAATGC	9	2	8	2	2
FW1N29Q05FQGKG	4	AAAC	3	1	Pm_9029	GCCAAGGGGAACATTAGAAGG	Pm_4022	CACTTTCATCAGTATTTCAGTGGC	3	1	1	1	1
FW1N29Q05FYRLF	4	ATGG	10	1	Pm_0999	CACAACTGTGAGATTGGCAGC	Pm_3664	GAGTTTCAGCCTGGGTTTGG	10	2	1	1	1
FGSECJQ01BYEHB	6	AACCCT	3	1	Pm_5415	GCCCTGACTTCAAGGAGGC	Pm_1510	GGAAAACCCTATTCCCAGGC	3	106	84	27	10
FGSECJQ01CEJF0	5	ATTTT	8	1	Pm_6201	TTCCTCTGGTTGCTGGAAGC	Pm_4027	ATGGGTGGGGATAAGTTTGG	18	1	1	1	1
FGSECJQ01A1NJM	3	AAC	6	1	Pm_6257	GCCCAGAGTCATTGAGAGTTAGG	Pm_6231	CAATACTTGTTCGGTGGGTGC	6	1	1	1	1
FW1N29Q05FQVSN	4	AGGG	4	1	Pm_2818	TTAAAATGGGACACCTGGGC	Pm_8672	ATCAATGTAGGGGAGGCAGC	4	1	1	1	1
FW1N29Q05F9386	4	ATAC	4	1	Pm_1163	TGAATGGTCGCTAATGAGGC	Pm_0608	TGCATCAACATCCTCACAACC	4	1	1	1	1
FGSECJQ01AW8AZ	3	AAC	6	1	Pm_8895	GCAAATACAAGGACTGAGGAGG	Pm_7474	GCATCAAGAATGCCTCTCCC	6	1	1	1	1
FGSECJQ01BNHD5	3	AAC	4	1	Pm_8550	TTGAATAGTCCAAGTAGTGATCCCC	Pm_8168	TTGTAGCTAAAATGAGTAAAATGTCCC	4	1	1	1	1
FW1N29Q05FUN16	4	AAAT	3	1	Pm_6714	TTGAGATAGCCTGCGTCTCG	Pm_0045	GCAATTATGATTTACAAGTCATCGC	3	1	1	1	1
FW1N29Q05F5WW0	5	AAAAC	4	1	Pm_7837	GCTGTTTTAACCGTGCTGTGC	Pm_8115	CAATTCACAGAGGCCCAAGG	4	2	2	2	2
FW1N29Q05FV7KM	3	AAC	9	1	Pm_1239	AAAGGCCAACAGAGTCAGGC	Pm_1604	CAGACTGCCCATATTTGGAGG	17	1	1	1	1
FGSECJQ01B1KH4	2	AC	6	1	Pm_5733	TTCTGCTGCCTGTAGTTGGC	Pm_7985	AGCCACAGTAAAGGGCTTGG	6	1	1	1	1
FGSECJQ01AV9DK	4	ATAC	3	1	Pm_0255	ACAGCTTCTTGGCAGACTCG	Pm_2014	TTTCCCAATCAGGGCATAGC	3	1	2	1	1
FGSECJQ01ATNSY	2	AC	8	1	Pm_8590	TGTACGTGAAAAGATTGTAGTGACC	Pm_5209	TCTTTGACCTTTCTGGACATGG	8	1	1	1	1
FGSECJQ01CFG1I	3	ATT	13	1	Pm_9288	CAACATCTTTTGTGGCACGG	Pm_4345	GTCCAAAAGACAAGCATGGG	16	1	1	1	1
FW1N29Q05F8O71	4	ATAC	8	1	Pm_3556	AATGATCGCTGTCCGTAGCC	Pm_0985	GCATATTCTACTGGCAAACTGGG	11	2	2	2	2
FW1N29Q05F4V0N	4	AATT	3	1	Pm_6477	GGCACATTCATCTCCTCTGC	Pm_6875	AAGTCATGAGAAATTGGGTCG	3	4	4	4	3
FW1N29Q04D54BY	2	TC	6	1	Pm_0657	ACAAGGTTGGGGACAACAGC	Pm_3498	GGTGGTCTTTGATAGGTTGAATCC	6	3	3	2	1
FW1N29Q05F8FZY	4	AATG	7	1	Pm_2350	TTGTAAACTTTCTGAATCAGCAGC	Pm_5433	TCATTGTGCATCAGTGAGGG	7	1	1	1	1
FW1N29Q05GC643	3	ATT	4	1	Pm_1082	CAGGAATGTTGTACGGCAGG	Pm_8541	AAGGCTGAAAAGCAAAGGAGG	4	1	1	1	1
FGSECJQ01AJPE1	4	TGCG	3	1	Pm_8492	AGCACCTCCTGCAATGTGG	Pm_6406	ACTTTAAACGCCCTGCTTCG	3	1	1	1	1
FGSECJQ01BE10E	4	AAAT	3	1	Pm_5031	GTACATTGTTGTGCCCCACC	Pm_8610	TAACTTTTCCCCGTTTTCCG	3	1	1	1	1
FW1N29Q05GBPK4	5	AGGGC	4	1	Pm_0252	CTCATTTCCTCTTCCACCGC	Pm_2589	AAGAGAGGGAGACTTGGGGC	4	1	1	1	1
FFPMSHM02CCVP3	2	AC	8	1	Pm_4197	CACTCTCTTTCAGCCCCAGG	Pm_5388	TCATACCCAGTTTTGATCCCC	8	1	1	1	1
FGSECJQ01ANNVP	4	AAAT	4	1	Pm_7159	GCTTTGCTTTCCAAACTGCC	Pm_8719	TCTAATCCAAGGATAAGGAAGAATGC	4	2	2	2	2
FGSECJQ01BXTR3	5	ATTTT	3	1	Pm_1516	TTGATTTCCATCCCCAGTCC	Pm_8739	TATGGGTGGAGAAAGCTGCC	3	1	1	1	1
FW1N29Q05F8UMD	3	TCC	7	1	Pm_0882	GGGGAGGAAAGAAGAAGGGG	Pm_5448	TGTCTGGCAAATGAGTGTCCC	10	2	2	2	1
FW1N29Q05F6YMW	5	AAATT	7	1	Pm_6138	TGGTTGCCAAGAGTCACAGG	Pm_8920	AGGGTGTCTGCAGAGTTGGG	7	8	1	0	1
FW1N29Q05F85TB	3	ATC	7	1	Pm_7490	CGATATTGCAAGCCAAGCC	Pm_8087	AAAGAGCCCTGCATTTACCG	7	1	1	1	1
FW1N29Q05F42DA	3	TTC	4	1	Pm_7407	ACAGGATTATTATGGAAATTGTACTACC	Pm_8457	GAGCTTTCCCAACATTCTGC	4	2	2	2	1
FGSECJQ01AQRQL	3	AAC	5	1	Pm_5030	GACTGGAAAGTGTCTTGCCC	Pm_2504	AGTCTTTTGGACCAATTGTTAGC	9	2	2	2	1
FW1N29Q05FWDV7	6	ATATCT	13	1	Pm_0733	ACTAATGCCCATCAGAGCCC	Pm_5263	TTCCCTATTTCCCATGATGC	13	2	2	2	1
FGSECJQ01BUVVM	4	AGCT	3	1	Pm_1127	CCCACCCCTGACTCTTATGG	Pm_5662	ATTCTCACACCAAGGGCTGG	3	1	1	1	1
FGSECJQ01A3Q7X	4	AGCC	4	1	Pm_8300	CAATCCATTCCTGGGAAAACC	Pm_5790	TGCAATCCCTTCTGTTGTGG	4	1	1	1	1
FGSECJQ01B9LQX	3	ATT	4	1	Pm_1726	TTTTGCTACCCTAGGAGACGG	Pm_7699	CCACTCCAGGCAGATAATGC	4	1	1	1	1
FFPMSHM02CGEH4	6	AACCCT	3	1	Pm_5415	GCCCTGACTTCAAGGAGGC	Pm_2375	AAACCCTATTCCCAGGCAGC	3	106	69	11	1
FW1N29Q05FWNKS	2	AT	8	1	Pm_4007	TCACAACAGGTAAGTAATTCTCTGGG	Pm_5021	TTCCCATGGAACAAACCTCG	8	3	3	3	1
FW1N29Q05GFQLV	4	AAAT	7	1	Pm_2316	ACTTCTCCGGGCAGTCTCC	Pm_7131	GTGGTGCCAAAGGTTATGGG	7	1	2	1	1
FGSECJQ01A1RW9	4	AAAT	3	1	Pm_2520	GTATGCATCCACAGACCAAGG	Pm_2072	TCTGGAGATTGGGAGAAGGC	3	1	1	1	1
FW1N29Q05GANZO	4	AAAT	3	1	Pm_0900	TGAGGGTACAGAACCCAGGC	Pm_8306	TTGTTGGAATTGGTTGGTGG	3	12	1	0	1
FGSECJQ01BPW4E	3	ATC	10	1	Pm_3757	AGCACAAAAGCTAAGCCAGC	Pm_7305	GTTTCAAACAGTAATGATCGTCG	10	1	1	1	1
FFPMSHM02B7I15	3	TCC	4	1	Pm_3056	CTAAAGACCCAACAAGGCGG	Pm_3054	CTTCTGGATGGATCCCTTGC	4	1	1	1	1
FW1N29Q05F6PMT	4	TGCC	4	1	Pm_0789	ACAGCAATTTCCAACCAACG	Pm_8825	CAGAGAAGGTCAAGACCACAAGC	4	1	1	1	1
FGSECJQ01A1NR9	4	TTCC	3	1	Pm_1970	CATGTTCCACCAGTTGTTCTCC	Pm_5000	TTCCTATGGTTGCTGGGAGG	3	2	2	2	2
FW1N29Q05GDKW0	4	ATAC	8	1	Pm_3556	AATGATCGCTGTCCGTAGCC	Pm_0985	GCATATTCTACTGGCAAACTGGG	11	2	2	2	2
FGSECJQ01BSWD7	4	AAAC	3	1	Pm_5411	AAAGCCTGTTCTGACTGGGG	Pm_5071	TTCCTTCCAGTAGAGGTTTATCACC	3	1	1	1	1
FGSECJQ01BCC29	6	AATAAG	3	1	Pm_3429	GAATTTAAGAGGACTGAGGCCG	Pm_6670	CATAGCAATCCCTGTCTTCCG	3	4	4	4	3
FW1N29Q05F8UVZ	5	AAAAG	3	1	Pm_7083	CGGTTTAATGGCCAAAATGG	Pm_5306	TGGTTGGATTGGATCAGTGC	3	1	1	1	1
FGSECJQ01CAT91	6	AACCCT	3	1	Pm_0300	TAATTCCCAGGCAGGTGTCC	Pm_8612	GATCCTCTGCACAGAAGGGG	3	2	36	1	1
FW1N29Q05F4IY9	4	AAAC	4	1	Pm_0315	AAGTCAACTGCAGGGATGGG	Pm_1348	TCAGAAACTGAGGACCACAAGG	4	2	1	1	1
FGSECJQ01CHPTK	2	AC	7	1	Pm_5117	AACTGAGTCCTGCATGTGCC	Pm_4127	GCGCAAGAGAGATTCAAAGACC	7	1	1	1	1
FW1N29Q05FZIRW	4	AAAT	3	1	Pm_3529	CCTGATGTTCCATGTGTGCC	Pm_6521	TGCTCAAGCAACCTTGTTTCC	3	2	2	2	1
FFPMSHM02BX34R	4	AAAT	5	1	Pm_3466	ACGTAAAACTGCCCCAAACC	Pm_6268	GAATCCCAAAGCTGGGTGG	5	1	1	1	1
FGSECJQ01AKE34	4	AATG	3	1	Pm_0684	CCATCCCTCCAGTCAAATGC	Pm_3106	TTTGTTGAATCAGTTTAACCCAGC	3	1	1	1	1
FW1N29Q05GGMYY	4	AAAT	3	1	Pm_1389	TTTTGAATGACCACCATATACAGTAGC	Pm_2141	TGGTGTGCTTTACCTCCTTGC	3	2	1	1	1
FW1N29Q05F05ET	3	TCC	4	1	Pm_4360	CACTAGGTGACGCACGATCC	Pm_4746	GATAGGGTTCCATTGCAGGG	4	26	1	0	1
FGSECJQ01B07QM	5	ACTGT	3	1	Pm_4767	ACGCCTCAAGCAAGGTTAGC	Pm_9152	TTGTTCCGTGACTCTGGTCG	3	2	3	2	1
FW1N29Q05GFPUV	3	ATT	4	1	Pm_1715	ACATGGAAATCAATCCCTGC	Pm_6972	TATTCCCAACCTCACCTGC	4	1	1	1	1
FW1N29Q05F0PAT	4	AGGG	5	1	Pm_6840	AAAAGGAAAAGGGTGGGTGG	Pm_6870	CTTTGCCTTTGAAACACCCC	5	1	1	1	1
FW1N29Q05GEWWS	6	TTCCTC	4	1	Pm_5690	GAGAGCAGATACCTTAATCATCTTGG	Pm_1683	TGGATTTGCAGACAGTATTATGG	4	1	2	1	1
FGSECJQ01BU3VJ	4	ATCT	15	1	Pm_8253	GAGAATCTGCTGAGTCCTTTGC	Pm_3464	TCAATGAGCAGCAAGACAACC	15	1	1	1	1
FGSECJQ01BWV2K	5	AAAAC	3	1	Pm_6574	GCATCTGGACAAAACAACCC	Pm_2842	TCCCACCATACAAGTTCCCC	3	1	1	1	1
FW1N29Q05FZ0EU	4	ACTG	3	1	Pm_5788	AGCTCACGAAAGCTTCTGCC	Pm_8201	AGAGTTGACACAGACTTGATGGC	3	2	2	2	1
FW1N29Q05FX2PG	3	TGC	4	1	Pm_0025	TTGGTAGTGACGACCTTGCG	Pm_4411	GGCTGCTGCACTCAGGTAGG	4	2	1	1	1
FW1N29Q05GBOC8	4	AAAC	3	1	Pm_8631	CCACTGTGTTTCATTGTGGC	Pm_5686	GGATAGCTGTGCCTGTAGCG	3	10	10	10	10
FGSECJQ01BK1E8	6	TGGGGC	5	1	Pm_0286	AGCCCTTCCAAGAAGCAGC	Pm_0720	AAGAACAGCTGAACGCTGGG	5	1	1	1	1
FGSECJQ01B32H1	5	AATTG	3	1	Pm_3038	CTCCTTAGCAGGAGCAAGCC	Pm_9007	TCTGCAATTTACCCATGAGACG	3	1	1	1	1
FW1N29Q05FUXSE	2	TC	7	1	Pm_5541	TTTTGTACAGTTTGTTGAAAGCG	Pm_3279	ACAGCCTGATTGGGTAATCC	7	1	1	1	1
FW1N29Q05FW11Y	2	AC	8	1	Pm_0798	ATTTCAGTGCCCAGGTTTGG	Pm_1330	AATTTGCCAGCATTGAAGCC	11	2	1	1	1
FGSECJQ01BMIGF	4	AATC	4	1	Pm_8608	TCTCAAACAGCTGTGACCCC	Pm_7664	AGAACCAACACTGACTTAATGGC	4	2	2	2	1
FW1N29Q05GKADM	4	AAAT	7	1	Pm_5526	TTTCAGCCTCACCCACTTCC	Pm_7464	TTTGGTTCAGGATGGAGTGC	7	4	2	2	1
FW1N29Q05GIP3F	2	AC	6	1	Pm_5100	GGATGGAATTCAGATCCAAGG	Pm_6045	GCTAAGCAAATTTAAACAAGTGGC	6	3	3	3	3
FGSECJQ01BJJYG	4	AAAC	3	1	Pm_3340	TCCTGGTTTCTAGCCTGATGC	Pm_8784	GGCGTTATACCCAAAGGAACC	3	10	1	1	1
FGSECJQ01BBBJX	3	AAC	4	1	Pm_6877	AAACCCCTTCAGGTTTGGC	Pm_3761	AAACCATTTTAAGGGAGCTGG	4	1	1	1	1
FW1N29Q05F26UK	4	AAAT	7	1	Pm_9244	TGGAAATTGTTGGTTCAGGG	Pm_0352	TTGAGAGTCACATGTGTTTCAGG	7	11	10	10	6
FW1N29Q05GAVN7	3	TGC	4	1	Pm_5585	TCTGCCAGTAATACAGACAAGGC	Pm_9271	ATCTGAAAGGTGTGTGGGGC	8	2	2	2	2
FGSECJQ01AMSBF	4	AAAT	3	1	Pm_0613	CAAGAGTCCCTCCTTGTGGG	Pm_2974	TTTGGATTGAAAGCTGAAGTGC	3	1	1	1	1
FW1N29Q05FRJG7	4	TCTG	3	1	Pm_5299	GCCTGACTCCCTAACGATTCC	Pm_4119	GGGGCTCATTCTTTCATGC	3	1	1	1	1
FW1N29Q04EPEK3	3	AAC	4	1	Pm_0571	GCAGTGAAGGACAGGAAGGC	Pm_1092	CCCAATCCATCTGTTCACTGG	4	102	3	3	2
FW1N29Q05GELN8	4	AATT	3	1	Pm_3750	TCCGATGGATTTTGGTAGCC	Pm_6806	GCTATTCCAGGAAACACCGC	3	1	1	1	1
FGSECJQ01B1AM8	4	AAAT	3	1	Pm_0681	CTGCTGGCTTGAAGTTCTGG	Pm_1362	AGAATTCTGGAAGCTGGGC	6	1	1	1	1
FW1N29Q05GB39V	4	AATG	12	1	Pm_5237	ATTGGCTTTCCAAATCAGGG	Pm_0556	TCGGAAATAGCAAGGAAGGG	12	1	1	1	1
FGSECJQ01A7SIB	4	AGGG	5	1	Pm_0963	TGCCAAGATGAGAATCAAGAGC	Pm_8154	CAATCTATTGTAGTGCTTGCTTATTGG	5	1	1	1	1
FGSECJQ01AW6G1	5	ATTTT	3	1	Pm_1198	TTGCAATCTAAGCAACATGGC	Pm_1557	GCCATTTTCTGTCTGGCTCC	3	3	3	3	3
FW1N29Q05GCFPJ	2	TC	7	1	Pm_1667	TGCTTGATCAGAGAGGGACG	Pm_3306	TCCTGCCTCAATGTTGTTGG	7	2	2	2	2
FGSECJQ01AMFAM	3	TTC	4	1	Pm_4593	TCTGCCTCCATTTCTTGTGG	Pm_1153	TCAAGTATTTGCAGCATGAATACC	4	2	3	2	2
FW1N29Q05GDXCW	5	AACAC	3	1	Pm_1185	GGGTATGGGTGTGGATACGG	Pm_0602	AGTCCCTGCAATGGAACCC	3	1	21	1	1
FGSECJQ01BJAY1	3	ATT	4	1	Pm_2694	CGAATCCTTCCAAAGAATCTGG	Pm_1191	TGGTGAAGAGATTGGAAAAGAGC	4	1	1	1	1
FGSECJQ01A94S4	4	AAAC	4	1	Pm_5402	TGCACTCGGTGACTTTAGGC	Pm_9126	GTCAGATGCCATGACATTATATCC	4	1	1	1	1
FW1N29Q05GD6F1	4	AAAC	3	1	Pm_5997	TCCCAGTGGAGATAGTCTGATCC	Pm_6805	GCATAAGACCTAAAGTAAAAGTTTGTGG	3	13	1	1	1
FW1N29Q05FXV42	3	ATT	4	1	Pm_1615	CCATTTACAGTGCAGCAGGG	Pm_6557	GTCACATGTGGGATGGATGG	4	1	1	1	1
FW1N29Q05F6IYR	5	ACTTT	3	1	Pm_4985	AGTGCAGAAGACAGCATGGC	Pm_0898	CAAAGTTCCAGATGACTCCCC	3	1	1	1	1
FFPMSHM02CE7EY	5	AAAAG	15	1	Pm_4662	TGCCTTCACATCCCCTTACC	Pm_0267	CCTCCCTATCAAAACACAATGC	15	1	1	1	1
FW1N29Q05F2LSW	5	TCTCC	3	1	Pm_8954	TGTTAAATTTCAGAGACGGAATGG	Pm_4300	GGACCACCTGCAGCACTAGG	3	2	1	1	1
FW1N29Q05FXNL5	3	AAC	4	1	Pm_6902	TGGGTGCTTTTATCTTCCCC	Pm_3039	TCTCTGCCATGCAGTTCTCC	4	7	7	7	7
FW1N29Q05GDDRD	4	AAAT	3	1	Pm_3172	CAAAGGATTTTATTTCAGTTGTTGACC	Pm_2221	CCTTTTATCCCAGCTTTCTTTTAGC	3	1	2	1	1
FW1N29Q05F3TM9	3	AAC	4	1	Pm_6902	TGGGTGCTTTTATCTTCCCC	Pm_3039	TCTCTGCCATGCAGTTCTCC	4	7	7	7	7
FW1N29Q05FTVNS	3	TCC	7	1	Pm_3927	CAGCAGTGGCTCAAAATAGGC	Pm_7775	TCCCTTGGGTCAGTGTTTCC	7	1	1	1	1
FFPMSHM02B4NU2	4	AAAT	4	1	Pm_1111	GTGCAGCACCACAACACAGC	Pm_6320	TGTAAGCCGCCCAGAGTCC	10	1	11	1	1
FW1N29Q05FQBYB	3	TCC	8	1	Pm_1717	ATGCCTCCTCCACACCTAGC	Pm_9213	GAGGCTGTCAGTGGGAAAGG	8	1	1	1	1
FW1N29Q05F5DIY	2	AT	9	1	Pm_7843	ATTGTCCACCTGGTGAAGCC	Pm_6816	CTGAAAGCAAATGCTGCTCG	9	2	2	2	2
FW1N29Q05GHTVQ	2	AC	7	1	Pm_6164	GACAATTTCCTGCATAGGTTGC	Pm_5799	GAATTTCCCTCCCTGTTCCC	7	2	1	1	1
FW1N29Q05FX17Z	2	TC	6	1	Pm_5123	AGTCACCCTTATTGCCACCG	Pm_7981	GCAGCTGTTTGTTTTCTAGGGC	6	1	1	1	1
FW1N29Q05GJ3B7	4	AAAT	3	1	Pm_6274	CAAGAGTGACCACACGACACC	Pm_8813	AACTTTATGTGAGATGGGCAGC	3	1	1	1	1
FW1N29Q05FO5OP	3	ATT	4	1	Pm_2331	AACATCTGGCTGACTGTGCG	Pm_6519	CAGTGCGATAGAGCAGTGCC	4	8	1	1	1
FW1N29Q05FXUE0	3	ATC	4	1	Pm_9032	TCTTCAGGGAAGGATGCAGG	Pm_6825	TGGACTCTGAAAAGCAGGGC	4	1	1	1	1
FGSECJQ01BZ1S4	2	TC	9	1	Pm_0907	TTCTAAAATAGCAGCATAAACCTAGC	Pm_5936	TTGCCAGACCAATGTGAGG	9	1	1	1	1
FGSECJQ01CHB0X	2	AC	6	1	Pm_4061	TTCTAATTTCAGCAGCGGGG	Pm_2292	CTGGCTGGGGTTTTATGTGG	6	1	1	1	1
FFPMSHM02BUH6D	4	TTGG	3	1	Pm_9100	GGGTTGCTATCAGTGTCCAGC	Pm_6584	CTGGGGCTGTGTAAGATTGC	3	1	1	1	1
FW1N29Q05FV9JW	4	AAAT	3	1	Pm_3517	GAAGCAAGCAGTTCACGGG	Pm_7389	TCACCCTCTGGAGGAGATGG	3	2	5	2	2
FGSECJQ01B8BPO	2	AC	9	1	Pm_4738	GGGGCACCACCTTAGATTAGC	Pm_4789	TTGAACATTGTAAATCACTTGGTCC	9	1	1	1	1
FW1N29Q05FS1BB	4	TTCC	3	1	Pm_5130	GGCTGACAATAGGATTGGGC	Pm_4326	TCTTTGCTACCGGTTGATGG	3	1	1	1	1
FGSECJQ01A6IJJ	3	CGG	5	1	Pm_8642	TCCCTTTGTTCCACCTCTCC	Pm_3928	GCTTGTACCATTTGCCCTCC	5	2	1	1	1
FW1N29Q05FTDHK	4	AAAT	8	1	Pm_9244	TGGAAATTGTTGGTTCAGGG	Pm_5900	AGTTGTGTTTGTCTCCATGTGC	8	11	1	0	1
FGSECJQ01BOLZ4	5	TTGTC	3	1	Pm_0435	CCAAGTGTGATCCTTCCAGC	Pm_1565	TTGCTGATCTTACTGTACCACCG	3	2	2	2	2
FFPMSHM02CG52S	5	ATTTT	3	1	Pm_2001	TGAAAGTGAAGTGAAACTAATGCTCC	Pm_7295	GCTAATGTGTGATCCCAGCC	3	1	1	1	1
FW1N29Q05GFUF6	5	AACAT	3	1	Pm_3403	CATATTATTACCAAAGCAGGGTGC	Pm_3125	CCCACCTTAGGCATGAAACC	3	3	5	2	2
FGSECJQ01A9SG0	4	ATAC	3	1	Pm_4267	CAGTCATTTTGAACATTTCATTTGG	Pm_8952	GCACTAGCTTCTGTTCAATTTCCC	3	1	1	1	1
FFPMSHM02BVECF	2	TC	6	1	Pm_6392	TGAGTCAGGACAATTAAGGAGGC	Pm_0477	TGCTGTGTGACTGTCGATGG	6	1	1	1	1
FW1N29Q05F4PT6	4	TTGG	3	1	Pm_5310	AAAACCTTGTCAGGTGAGGG	Pm_2681	ATCCTTCCAAAAGGAGGTGC	3	1	1	1	1
FGSECJQ01BB9U5	3	AAC	4	1	Pm_1052	TAGCAGCATTTGGGTTTCCC	Pm_4472	CTCCCACCAAGGGTGTTAGC	4	1	2	1	1
FGSECJQ01BTFS6	4	AATC	3	1	Pm_0011	TGGCATTAACCAGAAAGAGGG	Pm_1928	GCTTAGGGATAGATTGCCTTGG	3	1	1	1	1
FGSECJQ01AW9BP	6	AACCCT	3	1	Pm_2497	CAGCTTAGCCTGGGAAGTCG	Pm_2862	GGGTTGGGCTAGGACTCACC	3	1	1	1	1
FGSECJQ01B6NE2	3	CGG	5	1	Pm_4907	GCCATCTTCCAGCCTCCG	Pm_7639	TCGGGTATTTCCGACATTGG	5	1	1	1	1
FW1N29Q05GHJ0Z	2	TC	7	1	Pm_4178	TGTTCTGCAGAGAATTCAGGG	Pm_0224	GCCACCACGATGAACTGC	7	2	1	1	1
FGSECJQ01BLPIR	2	TC	6	1	Pm_6794	GCCTCCACCACATCTTCACC	Pm_5394	AAGTTGATGCTCAATTCAAGTTGG	6	1	1	1	1
FW1N29Q05GCMWD	2	AC	13	1	Pm_2505	CAGATTTAGATAAGTTAGTTCCTCAGGC	Pm_7178	AAAATAGGAAACTAGATACAGTATGATTGC	13	1	1	1	1
FGSECJQ01AN591	4	TTCC	3	1	Pm_6616	GGGCTTGCTCCCTCATATCC	Pm_0273	AGAGCAGTGAAGTGAAAAGAGGC	3	3	3	3	3
FW1N29Q05GHXZ1	4	AAGC	3	1	Pm_1459	ACCTGCGCATGTAAGTGCC	Pm_5039	CAGAAGCTGTTGGGCAAACC	3	8	3	0	1
FGSECJQ01A2Q5P	4	AAAC	4	1	Pm_3558	TCTGAGAAAACATTTAATATGTGGAGG	Pm_7324	GACAATTCTTGGTGTCTTGATATATTCC	4	2	2	2	2
FGSECJQ01BOZQJ	4	AAAC	4	1	Pm_4246	TCTGGTTTATCCCACGAGGC	Pm_7537	GGCAACCTAGGTCCTCCTCC	4	1	1	1	1
FW1N29Q04EBWTQ	3	TCC	4	1	Pm_3793	TCAGCCCAGATCTGAACACC	Pm_9196	TCCTAGAGCCTATTCTCCAATGC	4	2	2	2	2
FGSECJQ01BV4C2	2	AC	8	1	Pm_4066	TAAGCAATGGGATGCACAGC	Pm_3278	GAGTGGCTGGGAATAATGGG	8	2	2	2	2
FW1N29Q05GJXNM	4	AAAG	3	1	Pm_9042	TTGGTTGACCTCCAAAAGGG	Pm_3327	TCTTCAGGCTCCAATTTTAATTCC	3	3	2	2	1
FFPMSHM02CG4O5	3	ATC	4	1	Pm_6340	TCTTTGAGTTTGGGTATGCTGG	Pm_4747	ACACTGATAACATGCGTGTGC	4	1	1	1	1
FW1N29Q05F4ZVI	4	AAAT	3	1	Pm_1335	GCCTCCAAATGTGGAACAGG	Pm_3318	GAAAGCCAGCATGTTATCAGTCC	3	1	1	1	1
FW1N29Q05F32BI	4	AAAT	5	1	Pm_2417	AACTGAATGTACAATGGCTTGC	Pm_5999	TTCACTTTGAGGCCGATACG	5	1	1	1	1
FGSECJQ01AJ7WW	4	AATC	3	1	Pm_5948	CGCCATCTATAAACCCCTCG	Pm_0126	TTTTAGTTTGATTGGCTCCCG	3	1	1	1	1
FW1N29Q05F1UJ9	3	TCC	4	1	Pm_3422	TGTCAGCACCTTCAACTGCC	Pm_3263	TTCAACCCAACTTACCACTCTCC	4	3	1	1	1
FW1N29Q05F4L55	5	ATTTT	3	1	Pm_2853	GACAAAACAGAAGTGCTCCAGG	Pm_7588	TTCAGTGAGATGGGCAGTGG	3	3	3	3	2
FGSECJQ01BZXRH	5	AAGAG	3	1	Pm_7193	CCTGAAAATCACCATCCTATTGC	Pm_1987	AGCTGTCATGGCTTTCACCC	3	1	1	1	1
FGSECJQ01BGKSB	4	AAAT	3	1	Pm_2995	ATTGCTAAGCGATGTGGTCG	Pm_7440	GTCACCTCGTGTGAGATGGG	6	2	1	1	1
FW1N29Q05GGE15	4	TCTG	6	1	Pm_6900	ATTGCTCTGAAATGGGTGGC	Pm_5975	CAGGGTACATGGAGTTCTGAGC	6	6	6	6	1
FW1N29Q05GI0CG	6	AATGAT	4	1	Pm_5855	GGTTGATGGGACTATTCAAAGGG	Pm_0536	CAAGCCTTAAATCAGGGGTCC	12	1	1	1	1
FGSECJQ01ATAJG	4	CCCG	4	1	Pm_9083	ATGCTTTCCCCATTGCTACC	Pm_8797	AGAGAAATGCCCACACATGG	4	1	1	1	1
FGSECJQ01AND88	3	ATT	4	1	Pm_1780	AAAACATTCAATTTTCCCCTGC	Pm_4145	CGTTCCACTATGACCAACAGAGG	4	1	1	1	1
FW1N29Q05FW4PI	5	AGGGC	3	1	Pm_7306	CCAGGTAGTGTGGAATCTCTTGG	Pm_7517	GTGGGAGAAACTGGCAAAGG	3	2	1	0	1
FW1N29Q05F2WUD	4	TGGG	3	1	Pm_6414	GAGACAAATTGGTTGCCTGC	Pm_4443	TTTGTAAGCCACCCAGAGGC	3	2	2	2	2
FW1N29Q05GEVE5	4	AAAC	3	1	Pm_5823	AGCGGGCCTAATGTCAAAGG	Pm_5538	TTTGCTTCATGCCCAAAGG	3	1	1	1	1
FW1N29Q05FVVIH	6	AAGGAG	3	1	Pm_0444	CATAGTCATTGCCCTTGGTGG	Pm_5570	GTTTCCTCAGCAGAGCCAGG	3	21	13	13	5
FW1N29Q05GHXUR	4	ATAC	3	1	Pm_1994	GGTTTTGTGCCTAAGCCAGG	Pm_8358	TCCCCACTTCCTAGTCCAGC	3	2	1	1	1
FGSECJQ01BUYQ1	3	AAC	4	1	Pm_6473	GCAATTTCCTATTTGCCCTCC	Pm_8451	TTACTTGATGACCCTTTCCCC	4	1	1	1	1
FGSECJQ01BYI12	2	AC	7	1	Pm_5162	CGGTCCTTCAGTGAGTGGG	Pm_6188	TCACTCATTTGTTTAGCTACTGCC	7	3	3	3	3
FGSECJQ01BYTBB	2	AC	9	1	Pm_1252	CACCTTGGGATTAGAAAGAAGG	Pm_8965	AAGTTCCCTAATCAAAACGTCC	12	1	1	1	1
FGSECJQ01ARWT9	2	AC	8	1	Pm_2991	TGACAACTGATTTATCATCAAGTATGG	Pm_6654	GAGAATACTGGCTGGTGGGG	8	1	1	1	1
FW1N29Q05GHYQI	4	AGGG	4	1	Pm_6862	GGTTGGGAAGTCTTGGTTGG	Pm_6025	TCTCCTTGTTGAGCAGAGAGG	7	1	1	1	1
FW1N29Q05GF6G4	3	ACC	4	1	Pm_7926	CAGTGTCTAAGCCCATGACCC	Pm_9176	CAGCAGAGATGACCAGGACG	4	1	1	1	1
FW1N29Q05FU0T8	2	AC	8	1	Pm_7530	AGTTTAGCACCGTCGGAAGC	Pm_2939	GTGCTGTTGGAATTCTGGGG	8	1	1	1	1
FW1N29Q05GH2OP	3	TCC	6	1	Pm_6493	TTTGCATAATCCCATTACCG	Pm_1064	AACATGGCTGCTTATCTGGC	6	2	1	0	1
FGSECJQ01B7Y0D	4	AAAT	6	1	Pm_6482	AACCTGACAAGGTGGGATGC	Pm_2933	GTGTTCACTTTGTGACAGGGC	6	1	1	1	1
FGSECJQ01B26T2	4	AAAT	3	1	Pm_7046	TTTCAGATAGCATGTCCTTGGC	Pm_3206	TTGTTTCAATGAGATGGGTGG	3	1	1	1	1
FGSECJQ01AT98I	4	TGGG	4	1	Pm_5969	TTTGTCTCTATGCCCCACCC	Pm_1228	TACACGCTATGGGGAATGGG	4	1	1	1	1
FW1N29Q05GABGD	3	ATT	4	1	Pm_4455	TTGCCTGAAGGGAGTAACGG	Pm_3276	AATGCCACTGGCTTCTTATGG	4	1	1	1	1
FGSECJQ01AQKL2	2	AT	6	1	Pm_4299	GGGGAGAGCATCAACAAACC	Pm_0946	GGGGAGAGCACCAATAAACC	6	20	2	1	1
FW1N29Q05F30YC	2	AC	7	1	Pm_1402	TGATGTAGAGTGTGCGTGCG	Pm_5289	TGCAGTAATTGTTCCAATGCC	7	3	1	1	1
FGSECJQ01BL5TJ	3	TCC	7	1	Pm_3179	AGTCCCACAGGGGTACATGC	Pm_9136	GACCAACTTGTGTTTGGCCC	7	1	1	1	1
FGSECJQ01BYNRA	4	ATGG	3	1	Pm_8400	TATTTTCAGCCTCTGGTGGG	Pm_5881	TTATTATTTCAAAGGATGGAGGG	3	1	1	1	1
FGSECJQ01BBU5F	2	AT	10	1	Pm_0538	GCCTCTGTTGAAAAGGATTGC	Pm_8707	GGATAAACATGGCTGTTCTATGGC	10	1	2	1	1
FW1N29Q05FVIEB	4	AGCT	3	1	Pm_7010	AAAATTTGGAATGCCCAAGC	Pm_3721	CAATGAGTTCGTGTCAGCGG	3	2	3	2	2
FW1N29Q05FWKR4	5	ACCCC	3	1	Pm_7401	GGTCCAATGTTTTCGTTCCC	Pm_7409	AGACCCTCAAAATGCTTGCG	3	3	8	3	2
FW1N29Q05GAZ1P	4	AAAT	5	1	Pm_0545	CCTAAAATTACTGAGGCAACAGCC	Pm_5604	CTTGGACAGCAGCTGAATGG	5	2	1	1	1
FFPMSHM02CMHOG	3	ATC	4	1	Pm_5830	ACATCAGCTCTGCTTTGATTGC	Pm_4099	GAGGCTCAGCATTTTCTTTGG	4	1	1	1	1
FW1N29Q05F44Y5	5	AAATT	3	1	Pm_3034	GCTTTCTTCAGCAAAAGGGC	Pm_2751	GAATGGGAAATAATATTAACTACATGAGG	3	1	1	1	1
FW1N29Q05FWMCH	5	AGGGC	4	1	Pm_3915	TAGCTGGAGAATGGAAGCCC	Pm_3079	CTTCATTCCAGTTGGGCTGG	4	1	1	1	1
FW1N29Q05GDM2S	3	CGG	7	1	Pm_1685	CCTGCCTGTTCTCACTTCCC	Pm_1043	CAAAACTCCACGCCTGCC	7	2	1	1	1
FGSECJQ01ALS9P	4	TGCC	3	1	Pm_2643	GAATTTGTTTCTCCTTCCTTCCC	Pm_7442	AAGAGAGGCTGAGCACTGGC	3	1	1	1	1
FW1N29Q05GFMMR	3	TCC	4	1	Pm_4934	GGGTCAGACAGACACCTCCC	Pm_1263	GTAGTGTCAGCCCCACCAGG	4	2	2	2	2
FW1N29Q05GGBNW	4	AAAC	3	1	Pm_1547	GATCTGGCAGGAGAAGCAGG	Pm_4230	CAAGTATGACCCTGGGTGGC	3	1	1	1	1
FW1N29Q05FZOJB	4	AGTG	3	1	Pm_4940	CTGTTACACACGCTGCTCCC	Pm_0184	TGTGTCTGTCTGCTCCAGCC	3	2	7	1	1
FW1N29Q05F7DYX	4	AAAT	9	1	Pm_5322	TGGCCATATTAGAAGGGTGG	Pm_8469	GTTCTAGTAAACAATGAGCAAGCC	16	1	1	1	1
FW1N29Q05FZCMG	4	AATT	3	1	Pm_6477	GGCACATTCATCTCCTCTGC	Pm_6875	AAGTCATGAGAAATTGGGTCG	3	4	4	4	3
FGSECJQ01A19UF	5	AAAGG	3	1	Pm_7213	CCTCATTGTTCAGTCCTAATCAGC	Pm_0463	TTTTGGAGAAAGTGATGTTATGGG	3	2	1	1	1
FW1N29Q05GHWRD	3	ATT	4	1	Pm_0266	CCATTGTCCTTGATACTCGGC	Pm_3274	CACATGATTGACATGCAGTAGAGC	4	1	3	1	1
FW1N29Q05F3X58	2	AC	6	1	Pm_6939	TTGAAGTGTAACCGAATGGTCC	Pm_7849	TTCTGGTGATGATAATGTCAGGG	6	1	1	1	1
FFPMSHM02B6ZTN	4	AAAT	9	1	Pm_7559	CAGAGTCCCTTGTTGTGGGG	Pm_8322	ATGCCAATCCTGATTCCTGC	9	1	1	1	1
FGSECJQ01B2OOC	3	ATT	4	1	Pm_4494	CTGGTCTTCCTATCCAGGGC	Pm_3694	TGAAATCTTGCACCCACTACTCC	4	27	1	1	1
FGSECJQ01A1JGT	4	AAAT	3	1	Pm_7989	GGAGAAGTAAAACATTGAGATGGC	Pm_8696	TGAAGGAGGACACCAGAAGC	3	1	1	1	1
FFPMSHM02BVVXP	4	ATAC	3	1	Pm_6129	TGTTTTAGTGGCTGATTAAAAGAATCC	Pm_4277	TTTTGTTAGAGAATTGTGTGTGTGC	3	1	1	1	1
FGSECJQ01A3VZJ	4	ATGC	3	1	Pm_0232	GTCCCAGGTGTATGCGTGC	Pm_8744	AATGCATGACATGGTAGCAGC	3	1	1	1	1
FW1N29Q05F3HUA	4	ATGG	10	1	Pm_1654	CAACTGAAGATCTGCTTGCTGC	Pm_9286	TGGAAAGATGGGAGGAAACG	17	1	1	1	1
FGSECJQ01BDH5X	3	AAC	6	1	Pm_6346	TGACACTTCAGATCTGTTGGC	Pm_5735	TCTGCTGTCTCCAGGTATTGC	6	1	26	1	1
FW1N29Q05FVJ71	4	ATAC	3	1	Pm_1567	TTTGACAACAAAGAAAATGCTCG	Pm_6114	TGTGTATTGTTGATGGCATGG	3	1	1	1	1
FW1N29Q05GH05J	4	AAAG	3	1	Pm_5916	AGGGCTCTTACACCCTGTGC	Pm_2966	GTTGACAGGAACTGGGGAGG	3	6	32	0	1
FW1N29Q05F09KF	3	TCC	5	1	Pm_2603	GAGGCTTGGGTACAAGACGG	Pm_9307	TTCCTTCACCTCGCTCATCC	5	1	1	1	1
FW1N29Q05F99E7	4	AAAG	3	1	Pm_1534	AATTTGCCAAAGCAGTCTGG	Pm_7311	CATATTACTACTGTTGTTTAGTCATCTTCC	3	4	1	1	1
FW1N29Q05GAO2K	4	ATAC	4	1	Pm_6090	AGGAGGCTGGTTGCTACAGG	Pm_4752	TCACTATGTGAGATGGGTGGC	4	2	2	2	2
FGSECJQ01B6MH3	3	TTC	4	1	Pm_5807	TGCAAATAATAATCAGGGCTGC	Pm_3583	TTTGCTTCCTCCAGCTTTGC	4	1	1	1	1
FGSECJQ01A0S8M	3	TCC	4	1	Pm_5530	AATAGAGCACAAATCAGTGGGG	Pm_1998	TCATCAGCTGGATGTTTGCC	4	1	1	1	1
FW1N29Q05F1C1J	2	AC	14	1	Pm_9293	TGTGCTGCTTTCTGTGCTCC	Pm_3180	ATCCTCCTGTGAATCCCACC	14	1	1	1	1
FW1N29Q05FP8K4	3	TCC	4	1	Pm_4360	CACTAGGTGACGCACGATCC	Pm_7867	GTGACTGAGGTCAGGGTGGG	4	26	8	0	8
FGSECJQ01AOTDQ	4	AAAG	3	1	Pm_6633	TTGGGGAAAATTCAGTCTGC	Pm_2583	TGTGTTTAGAAATGTGAAAAGGGC	3	1	1	1	1
FW1N29Q05F9Q2U	6	ATAGAG	4	1	Pm_4395	TGTTCTTAGTAACATTTATGTGGCTGC	Pm_5786	GCCATCCTTTGTATGGAAATCG	4	2	2	2	2
FGSECJQ01CEFAT	4	AATG	12	1	Pm_5835	TCAGACTATGTGGCTACTCTACAAACC	Pm_1248	GAATCACTTGCTGAGATGGGC	12	1	1	1	1
FGSECJQ01BWJJC	4	AATC	4	1	Pm_4514	AATAAACTGCCGGACCATGC	Pm_9014	AAGAACCAACACTGACTTAATGGC	4	2	1	1	1
FW1N29Q05FSAA6	4	AAAC	4	1	Pm_6078	TAGCAAATCCTAAAGGCCCG	Pm_8862	CTGGGTGGCTGGAGTAAAGG	4	1	1	1	1
FW1N29Q05FVGLZ	3	ACC	5	1	Pm_5203	GCCAGAGAGCTCCTGAAAGG	Pm_0226	TGTTCTGCAGGATACCAGCG	5	1	1	1	1
FGSECJQ01BOI9J	2	AT	7	1	Pm_1563	TTAGTGCTCAAGTGTCTTGATATGC	Pm_3839	CAACATTGAGCTCCACCAGC	7	1	1	1	1
FGSECJQ01BYH6F	4	AAGT	3	1	Pm_9233	AAAGCATTTGGCAAAGGACC	Pm_6376	GGAGCTGTGCATTTCTTCCC	3	1	1	1	1
FFPMSHM02CDMCB	4	AAAG	4	1	Pm_7022	CAGCCCAGATGGCTAACTCC	Pm_0889	AAACAAAGAAAGCGGGGAGG	4	1	1	1	1
FFPMSHM02BUS3T	4	AAAT	3	1	Pm_6051	AGAGCAAGCGACAAAGGACG	Pm_1426	TCAGCGTTTGCAGAAAATGG	3	1	1	1	1
FGSECJQ01AKRUJ	4	AAAC	4	1	Pm_8718	GAGAATTGTAACCCAGCAGGC	Pm_0436	TTCATAAAATCAACCAGGGGC	4	1	2	1	1
FGSECJQ01B3K8P	4	ATCT	3	1	Pm_2957	TGGGAGGGAGTGAATTTTGG	Pm_4824	TGGCAGAATAAGGCCAACG	3	1	1	1	1
FGSECJQ01CGFCA	2	AT	6	1	Pm_0083	TGCTCTCCCCGTCTTTAACC	Pm_4416	GATTGGGAGAGGATCAATAAACC	6	4	11	1	1
FGSECJQ01ARM6U	3	TTC	7	1	Pm_1962	CGAAAACCAAGACAGGAGAAGG	Pm_0174	CTGGCTTTCATGCCTAAGGG	10	1	4	1	1
FW1N29Q05F1NFU	4	AAAT	3	1	Pm_5313	TCCCAGCTCTTCTCTGGTCC	Pm_0131	GGACAGAAGCGTTCAAAGGG	3	3	3	2	2
FGSECJQ01B1YWJ	4	ATAC	3	1	Pm_7245	ATTTGAACAAACGGCATGGG	Pm_6863	TGGTCCACTGATTTGTTCAGC	3	1	1	1	1
FW1N29Q05FUK6I	4	AAAC	3	1	Pm_3287	AGGTTGGACTTGCCATCTGC	Pm_1058	ATTCAATTTAGGCACCGCCC	3	4	1	1	1
FW1N29Q05FUI33	4	AAGT	4	1	Pm_4632	CTCTGGAGAGATGGGTGGC	Pm_5037	TTGAAAATTTTGCCAATGCG	4	2	1	1	1
FW1N29Q05GGNNF	4	AAAT	3	1	Pm_7220	AAACCTCCCAAGACAGCTTCC	Pm_0563	AAAGGCATGGGCATTTATGG	3	5	2	0	2
FW1N29Q05GBZXS	4	AAAT	4	1	Pm_8506	GTGAGTTGCCTTTGTGGTGC	Pm_5755	ACCCTGAAGCCATAAGCTGC	4	4	1	1	1
FW1N29Q04D7UZK	4	AATG	3	1	Pm_8868	GTTTAGCACTGCATCAGCCC	Pm_4253	TCCATGATGAATGAGAAAGACC	3	1	1	1	1
FW1N29Q05GBSE2	3	ATC	4	1	Pm_3798	TCCCCTACCCTCACAAAACC	Pm_8989	TGTCTGTGGTTGGTTTTCCC	4	1	1	1	1
FW1N29Q05FSPIA	4	AAAT	3	1	Pm_5777	GCTGTCAGCCATCCTTAGTGG	Pm_9099	TGAGAAGCATTCATGCACCC	3	4	13	4	3
FGSECJQ01BW1Y2	5	AATTG	3	1	Pm_7042	CTCCGGGGTGTTGTACTGG	Pm_5010	GGTAGTTGCGACAGTGTGACC	3	1	1	1	1
FW1N29Q05FWXI0	2	AC	6	1	Pm_0407	AAATAACGTGTTCCCCTGCC	Pm_8011	CTTTCGCTTGTGCTCCTTCC	6	2	1	1	1
FGSECJQ01B7X0H	4	AATG	6	1	Pm_7346	ACTCAGGGTTGGTTTGTGCC	Pm_1436	GAAAGGAACACAACTGGGGC	6	1	1	1	1
FGSECJQ01A39WL	3	ATT	4	1	Pm_4697	AGATTTGGAAAAGGAGGGGC	Pm_1334	CCGAGTCAGTCGGTAATTTCG	4	1	1	1	1
FW1N29Q05F1MB3	6	AATAGG	3	1	Pm_5759	TAAAGTCCCAGCCAGCTTCC	Pm_1767	TGTAGATATATCATGCATGCACAGG	3	1	3	1	1
FGSECJQ01CDQ3W	5	ACTGT	3	1	Pm_5981	AAATAACAGTTCATCCATTCTGAACC	Pm_0666	AGAAGTCGCCTCAAGCAAGG	3	1	8	1	1
FGSECJQ01B0I78	4	ATGG	12	1	Pm_0947	TCTCAGTTTTCCTCCCCACC	Pm_1398	TTCTTCTATGTCTGTGTGAAGTAGATGG	12	1	1	1	1
FW1N29Q05FPEX3	2	AC	7	1	Pm_7785	GGTGGATCATCAAAGCTCCC	Pm_5418	TGATTCACAAGCCCTCCTCC	7	2	1	1	1
FFPMSHM02CA3JB	6	ATTACT	3	1	Pm_4274	GCTTTTATGCTGCTGGAGCC	Pm_2524	TGAGACATGTAACGGTGCTGG	3	1	1	1	1
FGSECJQ01BS8GM	2	TC	9	1	Pm_3760	TGGACTGTAAAGAGAGGGAGGG	Pm_9065	GCTTCTTGTCACATTGGTCTTGG	13	1	1	1	1
FGSECJQ01B79X1	6	TGGGGG	3	1	Pm_9033	TTTAGCAAACGTGATGCAGG	Pm_7749	GACTTGGCCATGTGCTGC	3	1	1	1	1
FW1N29Q05FVMEA	4	AAAG	4	1	Pm_0386	CGGAAGGCTGAAATTGTTACC	Pm_7421	GCCTGAATGTATCCCCAAGC	8	1	1	1	1
FW1N29Q05GG1G0	3	ATT	5	1	Pm_3481	TCAGAAAATGTCAGGCAAACC	Pm_4093	TCCTAGGTCACTCCATTTCAAGG	5	1	1	1	1
FGSECJQ01BPL9D	4	AAAT	3	1	Pm_3024	TCTTCAACTGTGCAATGATTTTACC	Pm_4200	TGTGAAGAGATGCCCAGAGC	3	1	1	1	1
FGSECJQ01AY6F8	4	AAAC	9	1	Pm_1214	ACAGCAATTTAAAATGGAGGC	Pm_3774	CATTCCTTCTAAAGAGTTTACTCAGC	9	1	1	1	1
FW1N29Q05FODJJ	3	ACC	4	1	Pm_0450	GAGGGTTGTTTCTTCCAAGGG	Pm_1669	CCTGTGGGGTCTTCTTCTGG	4	1	1	1	1
FW1N29Q05GIMR4	2	TC	7	1	Pm_0829	GGCTCAACGGACACATGC	Pm_5223	CACCGCACATACCTTGTGG	7	4	1	1	1
FW1N29Q05GDKO2	2	AC	7	1	Pm_3874	TCATCCCCAACACACATTCC	Pm_0038	GGACTACTTCTCTCAACCACATGC	7	39	4	3	2
FGSECJQ01BOJR4	4	AAAT	3	1	Pm_1616	ACTTGGAGATTTGGCTCCCC	Pm_1286	ACTGCCATTTTGGAGTTGGG	3	1	1	1	1
FW1N29Q05F7CYY	4	ATCT	3	1	Pm_0046	TAGAAAGGAGCACAGCCAGG	Pm_2157	TGTGGCCATTCTTTGTTTGG	3	1	1	1	1
FW1N29Q05FURTW	4	AAAC	3	1	Pm_0141	CAAGATGAAAGAGCAAACAATGG	Pm_2258	GCCTCTTGAATGAGGTTCCC	3	1	1	1	1
FGSECJQ01ANR7W	4	AAAT	3	1	Pm_4459	TTCAACTAGGCCATAAGAAGAGGG	Pm_3335	AATGTATTTGGAGGGCACCG	3	1	1	1	1
FW1N29Q05FRGFQ	3	ACC	4	1	Pm_1537	CCTGCTCCTATTTTGCCTGG	Pm_0357	TCAAACTTTGTGATATGGTGAAAGG	4	1	1	1	1
FW1N29Q05F46Z1	4	AAAT	3	1	Pm_6056	TGGTCATTACCAAGTCAGAAGGC	Pm_4364	TGCACGCTCTGTTAAGTCTTCC	3	5	1	1	1
FW1N29Q04EX3R2	2	AC	6	1	Pm_5268	CATCGTATCCTCAGGCCTCC	Pm_8644	TTTGTCTCATTTTGGGTCCG	6	1	1	1	1
FW1N29Q05F2Q6M	4	AAAT	3	1	Pm_3389	GGCACTCAACTAGTCAACACAAGC	Pm_1504	AAAGGGGCATGAGAGACTGC	3	1	1	1	1
FGSECJQ01AXSRF	4	AAAT	3	1	Pm_4179	GTTGGCACTGAAACAGCAGG	Pm_7948	CAAGGTCTTGTTGAGAAATTGCC	3	1	1	1	1
FW1N29Q05GCZ3Z	4	AAAT	3	1	Pm_4500	TGCTTTTCCACTCTTCAACAGG	Pm_7479	GGAGCTCATCATTTGTCAGCC	3	1	2	1	1
FW1N29Q05GHLA5	3	AAC	4	1	Pm_3647	ATGGTCATGTGGCCACTCC	Pm_6664	TTTGGAAGGGACATAGGTTGC	4	2	1	1	1
FW1N29Q05FTPGJ	4	AAAT	3	1	Pm_2869	TTCCCATCACTTCTCTGCCC	Pm_6764	TGTACAGAGTCACCTTGATTGAAGC	3	16	5	5	2
FW1N29Q05FTRUV	3	TTC	4	1	Pm_5177	TGGCCTTGGAATACTCACCC	Pm_9074	AGCCTGTGCTGCTGTGTACC	4	4	3	3	1
FGSECJQ01CC2TM	2	AC	9	1	Pm_0518	AAAGGTGAGGTACCAGGGGC	Pm_4978	AGTCATGGTTGCCATCTTGG	9	1	1	1	1
FGSECJQ01AXCAK	4	AGGG	3	1	Pm_2205	TCTCCCAATCTGTTCTGCTCC	Pm_5555	GGCACACTGTAGTTTGAAGCG	3	1	1	1	1
FGSECJQ01AICHJ	2	AC	8	1	Pm_7114	AGAGATGCTGAACTTGAGTCCC	Pm_3578	GCACCAGGCTAGAAAATGGG	14	1	1	1	1
FGSECJQ01BV2KX	4	AAAT	3	1	Pm_4451	GCTAGCAGCATTTGTCATCC	Pm_1832	GTGTACACACTCCAAGCATCC	3	1	1	1	1
FW1N29Q05FN7AZ	2	AC	6	1	Pm_4967	AATCAAGGTGGCCTGTGTGC	Pm_0078	TGGAAGGGGAGTCTGCGG	6	1	1	1	1
FW1N29Q05FY6FH	4	AAAT	3	1	Pm_0014	TAGTCTGAGTTGGGGTGGGC	Pm_2367	GGCTGTAAAACCTTCATTTTAGTCC	3	1	2	1	1
FW1N29Q05F2DZ6	4	AAAT	3	1	Pm_1478	CAGTTCACGGGAGTCCAGC	Pm_7389	TCACCCTCTGGAGGAGATGG	3	5	5	5	3
FW1N29Q05F58Z7	2	AC	9	1	Pm_7882	CAGCAGTCTTGCAAACCACC	Pm_4420	ACGTCCTTCGTAGCTGAGGC	13	1	1	1	1
FW1N29Q05FRTJI	4	ATAC	3	1	Pm_6789	TCAAGAATGTAGTTTGAAACAGTAATGC	Pm_1392	CAATTAAGGCATTTGCAGCC	3	3	4	3	3
FGSECJQ01AKFUL	2	TC	7	1	Pm_0225	GGAACCTTCAATTGCTACGG	Pm_8619	TGCTAAAATGTCCACCAAGC	10	1	1	1	1
FW1N29Q04ES80M	4	AATC	3	1	Pm_2814	GCTTAGACTTCCTGTGGAGTCG	Pm_3015	CTCCACCCTCCTTATGCTGG	3	1	1	1	1
FGSECJQ01BS6LN	4	AAAG	3	1	Pm_7318	CGTGGGAGAGAGAAGATGGG	Pm_7036	AAACATCTTCGCGAACTGGG	3	1	1	1	1
FW1N29Q05F6HQG	4	AATT	3	1	Pm_2396	AACATAGCGGGTCACTTGGG	Pm_5404	TTGAGGGGCAAAACTTGAGG	3	2	1	1	1
FFPMSHM02B1G1X	4	AAAT	3	1	Pm_0279	GCAAGGGCCTCTGGATACC	Pm_2949	GGGAGCATTATGTCTGCTGC	3	1	1	1	1
FFPMSHM02CA0IA	2	AC	7	1	Pm_1919	TCATGGCTTGTATGTGTGGG	Pm_1144	CGGATATTGCACATCAATGG	7	1	1	1	1
FGSECJQ01BVPUQ	4	AATT	4	1	Pm_6106	GCATTAACTGTTGGGTTAGGGC	Pm_9217	TTGGGTTGTTGTTTCTTGGC	4	3	3	3	3
FW1N29Q05FYKZ3	4	ATCT	4	1	Pm_5489	GTCCAGGAAGTCAACAAGGG	Pm_0830	AGAAGATAGGGAGGGAAGGG	7	2	1	1	1
FW1N29Q05GIGR1	3	AAC	4	1	Pm_8603	CCTAGCGTTGTGTTCCTGTGG	Pm_3310	AAAATGCTAGGGCCAGATGC	4	1	1	1	1
FW1N29Q05GDQ4I	4	TCTG	8	1	Pm_8866	ACAATCAGAACCAATGTCAGGC	Pm_7805	TGGAGAATGAGTTTTGGAAGTGG	14	1	1	1	1
FFPMSHM02CKP3K	4	AAAC	3	1	Pm_6932	TTGTCAATCAGCTTCAGGGC	Pm_5056	TTGATGCCCAAATTACACCC	3	1	1	1	1
FW1N29Q05F85IT	5	ACCCC	3	1	Pm_0164	AAGTGGGAGACAAAGCTGCC	Pm_1827	ATTTGCCCTGTCTGCTCTCC	3	1	1	1	1
FGSECJQ01AP7BH	3	TTC	4	1	Pm_2491	ACCTTAACAACGTCGAAAGTAGC	Pm_2941	TCACTTTTGGAAAATACCCTGG	4	1	1	1	1
FGSECJQ01A9B6S	3	ATC	4	1	Pm_5996	GAGAGCATTTTCCGTCCTCG	Pm_6426	AAATCAACCTGTCCACTTGGC	4	1	1	1	1
FW1N29Q05FT2ER	3	TCC	5	1	Pm_4718	TCAGCCCTAGGAAGCAGTCC	Pm_3838	CATTGCTTAGGCAAAAGGGC	5	1	1	1	1
FW1N29Q05FWWEE	2	AC	7	1	Pm_5439	TGAAATTATGCATGAGCCCC	Pm_7345	CTCAACCACATGCTCTTTGC	7	37	1	1	1
FGSECJQ01AN57F	4	AAAT	3	1	Pm_4129	CCTAGCAGCCACAAGAGATGG	Pm_9252	GTGAGTCACCCAGAGTCCCC	3	1	2	1	1
FGSECJQ01AS3XO	4	AGCC	3	1	Pm_8076	TGTGCTCTGTTGGATCTGCC	Pm_8320	CGTCCACAGTGAAGGATTGG	3	8	1	1	1
FGSECJQ01AHG1R	4	AAAT	3	1	Pm_8185	AGGCAATGGTCACTCTGTGG	Pm_2233	GGCAGGTCCTTCCTCTCTCC	3	1	1	1	1
FW1N29Q05F20R6	5	AAATG	3	1	Pm_3500	TGAAATGAATACAGTGCCTCGG	Pm_6499	TCTCACTGTGGCACAAATGC	3	15	13	9	4
FW1N29Q05FZU9W	3	AAC	4	1	Pm_8545	ACACGTGGACGGGATTGC	Pm_8266	GCCCTAAGCTTAACATAGAATTACAACG	4	1	1	1	1
FFPMSHM02B45FH	2	AC	10	1	Pm_1250	TGAAATTCAAAATATTTGTACAGGGC	Pm_5929	AAACATTTTCTTCCAAGCTTCTCC	10	1	1	1	1
FGSECJQ01B24P7	3	TGC	4	1	Pm_6003	GCTAGTAAGCATGCATTTTCCC	Pm_3221	TTGCACTTTTGCATGTGTGG	4	1	1	1	1
FGSECJQ01AU4OE	4	AAAT	5	1	Pm_8986	TTCCTTCTGTCCCCAAGGC	Pm_4177	ACATGCATACAATTGTTGGGG	5	1	1	1	1
FGSECJQ01B0BGI	3	TTC	4	1	Pm_4483	TCCCAACCTGGTCTTTCAGG	Pm_3679	TCTGGAGAAGGCTCCAATGC	4	1	1	1	1
FW1N29Q05GIAF2	4	TTCC	3	1	Pm_7925	TTAATCACAGCATGAATGGGG	Pm_6458	TTTGCAGCTTTCCTAAATTGTCC	3	1	1	1	1
FW1N29Q05FXLD3	6	TGGGGG	3	1	Pm_8117	CCCTCAGGCAGTGAAATAGC	Pm_2201	TGTGTGGGCTTATTTGTCCC	3	1	1	1	1
FGSECJQ01CCO9F	4	AAAT	4	1	Pm_8324	CTTGGCTTTAAGATGGGTGG	Pm_0285	AAAATTTTGACTCAGTCTAGTGCC	4	1	1	1	1
FGSECJQ01AI8Y3	4	ATGG	3	1	Pm_2190	GGCTACTCCAAAAGGCAACC	Pm_7128	TGAGGAAAAGCTGAAATGAATGG	3	1	1	1	1
FW1N29Q05FYXJS	5	ATATT	13	1	Pm_4323	GCACAATATGGTTCATGGGG	Pm_0337	GTGATCATGACCAACAGGGC	20	9	2	2	2
FW1N29Q05GH7JY	4	AACT	10	1	Pm_5408	ATCTTTTGGCTTCTCCCACG	Pm_2270	ACAGAGCCCTCTGCTTTTCG	10	1	2	1	1
FGSECJQ01BYZDY	5	TCCCC	4	1	Pm_4280	GGACGGAGACTACCAGAGGG	Pm_0249	CTTTAGCTCCGCCCTCCC	4	2	2	2	2
FW1N29Q05FSETV	6	AAATAC	3	1	Pm_0102	TGGAGCTGGCTACAATCTGG	Pm_7635	TGTTGCTATCCAAACGCACC	3	3	3	2	2
FGSECJQ01A006I	3	AAC	4	1	Pm_6046	GCACGGAAGATAACATCGACC	Pm_0215	ACACTTTGTCTGCTGGACCG	4	1	1	1	1
FFPMSHM02CE4I5	2	AC	7	1	Pm_8618	CTGTCTGCCCTCTTTCCAGC	Pm_8299	ATATGCACGTCAATGCAGCC	7	1	1	1	1
FW1N29Q05GBMLG	3	ATT	5	1	Pm_4446	ACCCTGGCAGAGTAGAAGGG	Pm_1967	TCTGCCTCCAGCTTTTCTCC	5	2	1	1	1
FW1N29Q05F02NG	4	AAAT	3	1	Pm_5792	AGAGAAAGTTGCAGGGCAGC	Pm_8093	AGGGAGGGAAACAGTGGACC	3	1	1	1	1
FGSECJQ01BBLS0	4	TGGG	5	1	Pm_2665	AGAAAGTCAGCATCTCCCGC	Pm_6528	GGCAGGGATGAAATGTAGGG	5	1	1	1	1
FW1N29Q05F3FB7	3	ATC	6	1	Pm_3134	GCTGATTTCAGGCATTGTGC	Pm_0868	AAGCAGCTTAGGCAGTTGTGC	6	1	1	1	1
FFPMSHM02CBJSP	4	AAAG	3	1	Pm_0559	AAAGGCCTACCAACTCACTGG	Pm_2805	AGCCCCTTGTATAATGCACC	3	1	1	1	1
FGSECJQ01BL6V5	4	AATG	3	1	Pm_5120	AGAAAGCCAAACAACCAGCC	Pm_6182	AACCCTAGCTGCTACTTCTGAGG	3	1	1	1	1
FGSECJQ01AZACJ	4	AAAT	4	1	Pm_5587	CTGTGTCCTTGTTGCCATGC	Pm_5286	CATTGAATTTTCTTCATGTTCAAAGC	4	1	1	1	1
FW1N29Q05GAA1R	3	TTC	4	1	Pm_7388	GAGGGATAGATTTTCTCCAGAGACC	Pm_6317	CCGCTGTGCCATATTGTGC	4	17	5	5	2
FW1N29Q05GAXJO	3	ATT	4	1	Pm_4143	GAACTAAACCCTTGTAAGTTGGGC	Pm_8564	TTGCTGGAATCCAAATATTGC	4	2	2	2	1
FGSECJQ01BR36X	2	TC	10	1	Pm_4465	TGTAAAAGAATTCCAAGGCTGC	Pm_1479	GGATGTGTTCAGGGAATCACC	10	1	1	1	1
FW1N29Q05FXF6X	3	TCC	7	1	Pm_9302	GAACACAATTCCCTGGCACC	Pm_5780	CCAGTGCAACCCTAAATGGC	7	3	2	0	1
FGSECJQ01B67YN	3	TTC	4	1	Pm_5001	CTGCCTCCATTTCTTTGTGG	Pm_1153	TCAAGTATTTGCAGCATGAATACC	4	1	3	1	1
FW1N29Q05GKKHP	4	AAAT	3	1	Pm_2184	AATCAGCAGGGGAAAACCC	Pm_4535	TTTAGCTTTCTTGGTTTATACTATGCC	3	1	2	1	1
FW1N29Q05FUVBT	4	AGCC	3	1	Pm_0815	TCTTCCCAGACTGAAACCCC	Pm_6424	TCAACCAAAAGAGCGTGGG	3	32	1	1	1
FW1N29Q05F2E1X	4	AAAT	4	1	Pm_0316	GCAGAATGTGTTCCTATGGGC	Pm_5468	CCAAGACAGTAAAATGCAAGAGG	4	1	1	1	1
FGSECJQ01BE70E	5	AAAAC	3	1	Pm_3778	CAGAATGTTCTACAAATCTCAAAGG	Pm_5107	AACTAAACATTCCTGGACAATGG	3	1	1	1	1
FW1N29Q05GJYE9	4	AATT	3	1	Pm_3280	AGCCAAGTGCAAATTCTGGG	Pm_5532	CCACAGTTATCAACGGCAAGG	3	3	1	1	1
FGSECJQ01A8243	4	AGGG	3	1	Pm_4812	CCCCAGGCTAGAAAGCAGG	Pm_5427	TTTTCCCCACAACAAGGTGG	3	6	1	1	1
FW1N29Q05FYZL0	2	AC	7	1	Pm_6164	GACAATTTCCTGCATAGGTTGC	Pm_5915	TTGTCCCTCAAAGCCATTCC	7	2	1	1	1
FGSECJQ01BB1J7	5	ACCCC	3	1	Pm_7329	AAATGGGATGGCTTGATTGC	Pm_7262	TGCCTTTGCTATGGCAGG	3	1	1	1	1
FW1N29Q05GE0G5	5	AAAAG	3	1	Pm_7358	AAAGCAAGGACAGTTTCCAAGG	Pm_5488	AAGCCAAAATAATTAAAAGGACACG	3	1	1	1	1
FGSECJQ01ALQD7	2	AT	6	1	Pm_5995	AAGATAGGAAGAGCATCAATAAACC	Pm_6881	GCTCTCCCCACCTTTTAACC	6	1	4	1	1
FW1N29Q04EXLPY	4	AGGG	5	1	Pm_4394	GCCAGGCTTACGAAAAGAAGG	Pm_7976	TGTGTGATCTCTGGATGGGG	5	9	7	7	7
FW1N29Q05GFXN9	4	AAAC	3	1	Pm_4533	CCCTTGGGAATAATCTGGGC	Pm_1561	TGGGAAGAGTGATTTGCTGG	3	1	1	1	1
FW1N29Q05F8BN3	4	AAAC	3	1	Pm_6437	AATCCCTTCACGACCAATCG	Pm_2548	CAAAGCACTTTAAAAGCACTGCC	3	1	1	1	1
FW1N29Q05GDDIU	4	TCTG	5	1	Pm_0408	CACCACATTCTCTCTGCCCC	Pm_2403	ATTGATGCATGCTGGAGCC	5	1	1	1	1
FW1N29Q05FPB0E	3	AAC	4	1	Pm_8537	GAGAGACCAGGAGTATGGGGC	Pm_7495	TCAATCATATGCCCTTTGGG	4	1	1	1	1
FW1N29Q05FPXEP	2	AC	6	1	Pm_4290	CATGCAGGCCTATCTTTAAGGC	Pm_0915	TCATGGGTAGGCGAGAAAGG	6	2	1	1	1
FW1N29Q05F7BW3	5	AAAAG	3	1	Pm_2529	AGAGAGAGCCTGTGGGATGG	Pm_5694	GGAAGGTAAGTGTTGTTGTAGGTGG	3	2	2	2	1
FW1N29Q05FX90D	4	AAGC	3	1	Pm_7742	TTGCCCTGCTGTTTATGTGG	Pm_2526	GTCCGGGAAGGAGATATCGG	3	3	1	1	1
FGSECJQ01APS5D	3	AAC	4	1	Pm_6653	TGGGAAGGTGGGTAGTTTGG	Pm_8082	GGCTTTTGCTTCACGTTGC	4	1	1	1	1
FW1N29Q05FUNFZ	2	TC	7	1	Pm_6256	GAACTTGGTTGCAAGGAGGC	Pm_0926	CCTATCAGAGAGCCAAGCCG	7	7	2	2	2
FGSECJQ01A7UUH	4	AGCC	3	1	Pm_7354	AGCGTGGGAACTTCAAGAGG	Pm_7940	ATCTCCCCAGACTGAACCCC	3	2	4	1	1
FW1N29Q05FXOV6	4	TGCC	3	1	Pm_4256	ATTTGGTCCAGATGCCCTCC	Pm_8695	TTCCCTTGAAGACCTCAGTGC	3	1	1	1	1
FGSECJQ01BN617	4	AATC	4	1	Pm_9054	TTGGTCTCAAGGGTGATTGG	Pm_5947	TTAGGTGTTGAGCTGAGCGG	4	1	1	1	1
FW1N29Q05GD94V	4	AGGG	4	1	Pm_6501	GGGTTTGGAAAGAGCTGTGC	Pm_7591	TGTCTCTCAGAGTCTAGCATCTCCC	4	1	1	1	1
FGSECJQ01BGA9D	2	AC	7	1	Pm_8817	TGCAATTGCTGTCTTCTGAGC	Pm_5189	GCTGTGGTTTCTACAGGAGGC	7	1	1	1	1
FGSECJQ01BWOJH	3	TCC	4	1	Pm_4360	CACTAGGTGACGCACGATCC	Pm_6305	GGGTTAGTGTTTATGCTTCAAGGG	4	26	21	16	1
FGSECJQ01AGT3N	4	AATG	6	1	Pm_0171	CAGCTCAAACAACTGGCAGG	Pm_4683	TAGTGTGTTGTAAGCCGCCC	6	1	2	1	1
FGSECJQ01BT9DJ	2	AC	8	1	Pm_7436	AAACCAACAAAGGCTCCCC	Pm_6115	AAAATCCAGGATCTAAAATTACCTAGC	8	1	1	1	1
FW1N29Q05FUOZU	3	ATT	4	1	Pm_1204	TGCTGCATTTCTACCTCATAAGC	Pm_3095	TGGTCCATCAAAATACAGCCC	8	2	1	1	1
FW1N29Q05GFMMG	2	AC	9	1	Pm_3876	TCAGTACTGCTATGGCAGAGGC	Pm_3566	GGGTAGGATGGATGAGACAGC	9	2	1	1	1
FGSECJQ01B950P	3	AAC	6	1	Pm_3734	GCTTTAATGATGTTTCACCATTTACC	Pm_2435	CATCTGCCTATCCCAGGTCC	6	3	41	3	3
FW1N29Q05FQQ76	3	TCC	4	1	Pm_0721	CCCTTCGTTTCTGATGAGGC	Pm_2551	ATCGCAGTTACTTGGACCCG	4	1	1	1	1
FW1N29Q05F3PZ5	5	ATTTT	3	1	Pm_7097	AATCCTCACTTGGCAAACAGG	Pm_0303	CAAGCACTTGAGATGGGTGG	3	3	2	2	2
FW1N29Q05FQ16Q	2	TC	7	1	Pm_0510	CGTGGCCATAATATTAGCAAACC	Pm_8474	CCAGTGGCTACACACATTTGG	7	1	1	1	1
FW1N29Q05FXKU5	4	AAAT	3	1	Pm_1229	ATTTATGGAATTCCCTCCCC	Pm_2943	TATATCCTACCTTCTGTCTGGAGC	3	1	1	1	1
FW1N29Q05F263P	3	ACC	4	1	Pm_6591	GAATCTGGCCTGACGAAACC	Pm_1205	CCAAAGGCTTGCTTTTCTGG	4	1	1	1	1
FW1N29Q05GKJY6	4	AAGT	3	1	Pm_5098	GAGGTAAGCAACCAGCAGCC	Pm_2076	GCAATGAACAATGCTGAGGG	3	2	1	1	1
FGSECJQ01BNTQU	4	AAAT	3	1	Pm_0070	TCTTCAGACATAACCAGCTATAATTTGG	Pm_4462	TGGAACAACGTAAAGGATGCC	3	3	3	3	3
FW1N29Q05GAW4G	4	AAAC	4	1	Pm_7163	TCAGAACGTACTGCCTCTTCTCC	Pm_2834	TCTACAGACCAACCAGTGGGC	4	4	3	3	3
FW1N29Q05GIXB2	4	AGGG	4	1	Pm_1031	GCAGCTTTCTGGCATTAGGC	Pm_2964	ATATGATGCCCAAAGGGAGG	4	3	2	2	1
FW1N29Q05F4HD0	5	AATAG	3	1	Pm_4538	GACTTGAAGGACAGAAACAGGC	Pm_6950	GACTGGTCCAAAATCTCCCG	3	2	3	2	2
FGSECJQ01BEXBI	4	AATG	10	1	Pm_2000	TGTGTGGTCATATAAATTGGATGG	Pm_9157	AAGGGTAAGGCTTCAATTGCC	10	1	1	1	1
FFPMSHM02B050X	5	ATTTT	3	1	Pm_4900	TCCTGTCCTTCACTGCCTCC	Pm_8419	GGGATATTTCAATCTGTTCTTTTGG	3	114	1	1	1
FW1N29Q05GIG1C	3	ATT	7	1	Pm_6395	CTGGTGAATTATTGAGGTGGC	Pm_2881	AATTTGGCAACTCATCCTTGG	7	1	1	1	1
FW1N29Q05FRPPF	3	TTC	4	1	Pm_7388	GAGGGATAGATTTTCTCCAGAGACC	Pm_0797	GAAAATGTTGCCGCTGTGC	4	17	1	0	1
FGSECJQ01BXX2V	4	ATGC	5	1	Pm_0659	TTTTCCTCTTCCTCCTTCAGC	Pm_1922	TTGTGAGCATTCAGCACAGC	5	1	1	1	1
FGSECJQ01AMNHP	2	TC	9	1	Pm_8483	CGAATCTAAAACAAACGCCG	Pm_5568	ACCTTGTGTGAGATGGCGG	9	1	1	1	1
FGSECJQ01AI1N8	4	AGGG	3	1	Pm_4469	CAGAATCTTGCAAGTCTGAATGC	Pm_5425	GAGAAACCTGAGTCCAGGGC	3	6	1	1	1
FW1N29Q05F0SMP	6	AAGGAG	3	1	Pm_3767	CATGGCTCTTGCTGAGAATCC	Pm_4556	TGTGATTATCTTGAACAAAGTATTGGG	3	31	13	13	1
FW1N29Q05GD4JI	4	AAAT	4	1	Pm_8621	CTTCTCTTGCTGCTCTGGGG	Pm_6278	GGTGGGCAAGATGAGAGAGG	4	3	3	3	1
FW1N29Q05F6ZI9	2	AC	6	1	Pm_8257	TGGGATAACGTAGCCACAGC	Pm_3383	AATTTGAGCAGCAGTGTGCC	6	2	2	2	2
FGSECJQ01CBYKX	3	ATC	15	1	Pm_4521	AGGTATGTTCGCTGCCTTGC	Pm_1439	AAACTAAGTACATGTGGCTGCCC	15	1	1	1	1
FW1N29Q05F49DU	4	AAAC	3	1	Pm_2706	TAAGGAACGAGACCCAAGCC	Pm_2734	AATTCCTTCTCATCACGGGC	3	1	1	1	1
FW1N29Q05F704S	5	AAAAG	5	1	Pm_4529	GTGCAGCCATACCCAGAGC	Pm_2565	GGGACATGAGAAAGAACCCG	5	1	1	1	1
FGSECJQ01CFW2S	3	TGC	7	1	Pm_8662	AGAGGCAAAGCCTCATCACC	Pm_3155	CTGGCTCTTCTGTGGTTGGG	7	1	1	1	1
FGSECJQ01A6YBZ	5	ATTTT	3	1	Pm_4382	GCAACCATTCATCCTTGACC	Pm_2468	AAAAGAGCAAGCTTTTGCCG	3	1	1	1	1
FW1N29Q05F1L3O	4	AACG	3	1	Pm_1233	TTGGAGCAAATGCTAAACAACC	Pm_1829	AGGGTGATTTGTGACCCTGC	3	2	2	2	1
FGSECJQ01BMVW6	4	AAAT	7	1	Pm_8634	CAGTCTTCGGGAATGGAAGG	Pm_5436	AGTTTGGTTGTGCTGCATGG	7	1	1	1	1
FGSECJQ01ALKC8	4	AAAT	3	1	Pm_3354	CAGGTGGAAAACACATTTCTGG	Pm_5961	AAGAAGGAGGACAAAGCCCC	3	1	1	1	1
FFPMSHM02B5W8T	6	TCTGGG	4	1	Pm_8934	TGGAACAGTCAGGACCAAGC	Pm_6886	TGTGAGGGCCTAGAACATGC	4	1	1	1	1
FW1N29Q05FV78D	4	AGGG	3	1	Pm_1744	TTTTCAGGGCTTGGTATGGG	Pm_3233	AAGCAAGATGGATTCCCAGC	3	1	3	1	1
FW1N29Q05F3MWI	4	AAGC	3	1	Pm_8858	AAGAACAAATGCTTGTTTAGAAATCC	Pm_1089	CAGGCCTTGGAACTACCACC	3	1	1	1	1
FW1N29Q05F2LI9	3	AAC	4	1	Pm_6902	TGGGTGCTTTTATCTTCCCC	Pm_3039	TCTCTGCCATGCAGTTCTCC	4	7	7	7	7
FW1N29Q05GI1UF	4	AAAT	4	1	Pm_2100	GAAGAGCTGTAGGGGTGTGTCC	Pm_8216	TCATCCTGGACTTCAATGTGC	4	2	2	2	2
FW1N29Q05FUUMG	5	AGGGT	3	1	Pm_0128	CCAGAATTGTGCAGACAGTGG	Pm_7527	TCCAACACCAAACTTCAAAGC	3	22	8	7	3
FW1N29Q05F1YNY	4	AGGG	4	1	Pm_1031	GCAGCTTTCTGGCATTAGGC	Pm_1811	TCACACAATCCCAAACCAGG	4	3	1	0	1
FW1N29Q05FQ0DY	3	ACC	5	1	Pm_6323	CTGGAATTAGACCAAGGGGC	Pm_2399	CCCTTAAGCCTCGGTAACCC	5	1	1	1	1
FW1N29Q05F25DW	4	AAAC	3	1	Pm_2016	CGTAAATTTCATGGGGTGGG	Pm_2469	TGTGCCGTCAGCAACTAAGC	3	1	1	1	1
FW1N29Q05F3T6L	5	AAATT	5	1	Pm_2078	GTGCTAGAAAGCAGTCCCCG	Pm_0897	CCAGCAAATCCACATCAATCC	5	4	1	1	1
FGSECJQ01BSV9A	4	ATCT	19	1	Pm_7510	TGGGATATCTAGTCCCTAGTAGGAAGG	Pm_0437	ACCAATACCCTCCAAGCACC	22	1	1	1	1
FGSECJQ01B7UVP	3	TCC	4	1	Pm_4618	CTCTCCTGCTCAGTCCCTGG	Pm_2778	CCCAGTTTCCAGAATGTCGC	4	1	1	1	1
FW1N29Q05FWW74	3	ATT	4	1	Pm_3946	GACTAGTCCAGGCAATCGGC	Pm_4848	TAGTGGAGTTCACCCTGCCC	4	2	1	0	1
FW1N29Q05FWAD5	5	ATTTT	3	1	Pm_8296	TTCCCTGTGACACCTTGTGG	Pm_8424	TTGAGCATGGTCATCTGTGC	3	1	1	1	1
FFPMSHM02B00C1	5	AATAG	19	1	Pm_7492	CAAAGAATAACAGAGCATCTAGAACAGC	Pm_0977	TTGGGCATCTTTTAATACTTGTGC	22	1	1	1	1
FGSECJQ01AZSOA	4	AAAT	3	1	Pm_5221	CTCTCACTTTCGGTCCCTGC	Pm_8742	CAGTTCAGTTTGCACCCAGC	3	1	1	1	1
FW1N29Q05FW27O	4	AAAT	3	1	Pm_5647	ACGGGTGGCTATACCAATGC	Pm_4289	GTATTTGGATGGGGACCACC	3	1	1	1	1
FGSECJQ01BLXZY	2	AT	6	1	Pm_7179	GGGGAGACCAGCAATAAACC	Pm_6079	TGCTCTCCCAATCTTTTAGCC	6	1	27	1	1
FW1N29Q05GJIVF	2	AC	9	1	Pm_8881	CTTTGGGTCTTGGAAATGGG	Pm_1129	AATCTGCCTTTTGGTGACCC	9	1	1	1	1
FW1N29Q05FTUHO	3	TGC	4	1	Pm_8887	CTAAGGCACGTGTTCCCTCC	Pm_4189	AGGCACAGGAGTGACTGTCC	4	1	1	1	1
FW1N29Q05F50KI	4	AGGG	3	1	Pm_1986	AGGCTAACTCAAGGTCATGAAGG	Pm_7469	TGGAGGAATCCTAAATGCAACC	3	1	1	1	1
FGSECJQ01AVTAX	2	TC	6	1	Pm_2502	ACCGTCTCTGCCTTCTTTGC	Pm_3006	CACATGAAACCAAAGGTCCC	6	1	1	1	1
FW1N29Q05GBY3Y	4	TTCC	3	1	Pm_9243	TTTCATTTTCAGGTTTTGGGG	Pm_8043	CGTAATGCAAAGCAGCAAGC	3	1	2	1	1
FW1N29Q05FYWLB	4	AAAT	3	1	Pm_4008	CACAGGGTTGTTGTTGTGGG	Pm_0120	CCAGAGTCTGTCGGAGTGGG	3	34	1	1	1
FGSECJQ01B9K9J	4	AATC	3	1	Pm_8288	ACCACGGTCCCTACAACCC	Pm_3169	TGCCTTTGGCTTTCTTTATCC	3	2	2	2	2
FGSECJQ01AXPEB	3	TTC	4	1	Pm_4593	TCTGCCTCCATTTCTTGTGG	Pm_1153	TCAAGTATTTGCAGCATGAATACC	4	2	3	2	2
FGSECJQ01AINAT	3	ATT	7	1	Pm_1760	ACTGTTTTCCCCTGTTGATGG	Pm_4379	TCCCCTACTCCTTGGCTGG	7	1	1	1	1
FGSECJQ01BTC7G	2	TC	6	1	Pm_7247	CACTGCTTTACACCCACCCC	Pm_0227	GCTGTTAGTCGGGAAAAGTGC	6	1	1	1	1
FW1N29Q05F31JS	4	AAAT	3	1	Pm_4436	AAGATTTCCTGTCTCAATCCAGC	Pm_7488	TGTGAACTGCCCAGAGATGG	3	1	1	1	1
FGSECJQ01AOXC7	2	AT	6	1	Pm_4199	CCCTTGAATGCCTCAAGTAGC	Pm_5619	CATTCAATGAGTTAATGTGAATTGC	6	2	2	2	2
FW1N29Q05F5P97	2	TC	7	1	Pm_1667	TGCTTGATCAGAGAGGGACG	Pm_3306	TCCTGCCTCAATGTTGTTGG	7	2	2	2	2
FW1N29Q05F3K4Z	4	AAAC	4	1	Pm_7915	GCCTAAGCACATGTCTCCACC	Pm_0509	GGTGGGGCTCATCTAATCTCC	4	1	1	1	1
FW1N29Q04ETJ92	3	TTC	4	1	Pm_2507	CATAAGACATGAAACATCACCAGG	Pm_7650	TTTTCCCCTCAGTTTGACCC	4	1	1	1	1
FW1N29Q05GEKAU	4	TGGG	3	1	Pm_6082	TTGGGTTGAATCAGCTGCC	Pm_2594	TTGAGGAGCAAATGAGTGCC	3	2	2	2	1
FGSECJQ01BWIKI	4	AGGG	6	1	Pm_6961	TGTGTTTGACTGTGTATGGGG	Pm_8738	TCATATTACTACATCCACGTATGCC	6	1	1	1	1
FW1N29Q05F52EU	4	ATAC	3	1	Pm_0636	TCATACCCAAGAATTGAAGAAACC	Pm_1489	TTTTGTTGATGTGCTTTGCC	3	1	1	1	1
FGSECJQ01A027W	5	ACCCC	5	1	Pm_1710	TCACAGCCCTTAGTGGGAGG	Pm_8927	TAAGCCAAGGGGAAGTCAGG	5	2	2	2	2
FW1N29Q05FWTDZ	2	AC	6	1	Pm_5601	GAAAACTACATTAGAACAACAAGAGGG	Pm_8827	TGCAAGAAATTTAGGATTTTGCC	6	1	1	1	1
FGSECJQ01CC1Q1	2	AC	6	1	Pm_0013	GCCTGAACAAGAAATGAACTGG	Pm_1706	AGAAATTTTCGGGCAAATGG	6	2	2	2	2
FGSECJQ01CFGUS	2	AC	6	1	Pm_4447	GAAACAGGCAATGGCAAACC	Pm_0580	TTTATTTGAAAAGCCGTGCG	6	2	1	1	1
FW1N29Q05GALZQ	4	TTCC	5	1	Pm_6535	ATCGAGACCACCCTCTCAGG	Pm_1061	GGGCCAAAATGGAAGAAAGG	9	1	1	1	1
FW1N29Q04ENKIW	4	AAAT	3	1	Pm_5951	ATTATGCCTGCTTGGTTGGC	Pm_1839	TTCCAAGGTTCAGAGAGCAGG	3	3	1	1	1
FW1N29Q05GB7DN	5	AAAAC	3	1	Pm_0643	TCTCTCGTTTACACCTGCATCC	Pm_9164	TGAGCCCTGGATTACTTGGC	3	2	1	0	1
FW1N29Q05F9U3L	2	AC	10	1	Pm_1139	ACTTGCATCCCAAAGTTGCC	Pm_5099	GCAGAACAGGAACTGAAATAGTGC	10	2	1	1	1
FW1N29Q05FVYUO	4	AAAT	3	1	Pm_6943	AGGGACTACTGTTCCATCTTCTCC	Pm_1618	GGTTTTGGGAAGGATGTTTGC	3	2	2	2	2
FGSECJQ01BKY3J	5	AAGGC	3	1	Pm_1750	AATGACCTTGGTTTGGGGC	Pm_8200	CAGACCATTTGGTTTTGACCC	3	1	1	1	1
FW1N29Q05GJNKU	3	AAC	4	1	Pm_4822	GTCACGAAGAGTCGGACACG	Pm_2384	TTTGTGGCTGCTGAGAAAGC	4	112	1	1	1
FW1N29Q05FOWER	4	AGGG	5	1	Pm_0113	GGCCAGTCACTCTCTCAGCC	Pm_6594	CGATCTGTGCGATGGTTAGC	23	11	2	0	1
FGSECJQ01BLUS1	3	AAC	4	1	Pm_6564	GCAGAATTGATGAAAATTGATGG	Pm_1582	TCTGTCCCAAGAACACAATGG	4	1	1	1	1
FW1N29Q05FYGPV	3	AAC	8	1	Pm_1863	TGCTTAGCAATGGTGGAGG	Pm_2493	CTGGCTGGGGAATTCTGG	8	1	537	1	1
FGSECJQ01CD94P	2	AC	7	1	Pm_6866	CATTTGGCTTCAAAGGCAGG	Pm_3544	GCTGACAGTCCCATATTCTCCC	7	2	2	2	2
FW1N29Q05F0NRJ	4	AAAT	3	1	Pm_4836	TTCCAGGCTGAAAATCAGGG	Pm_7060	TTGTTTAGTGGTGCCCATCC	3	1	1	1	1
FFPMSHM02BU8B8	5	TTTGG	3	1	Pm_5852	TTGCGTAGCTTGTGAACTTGC	Pm_9003	TCAAATGCTTCTCACCCACC	3	1	1	1	1
FW1N29Q05F8B3O	4	AAAT	6	1	Pm_7088	AACCTAATGCTTTGCTGGGC	Pm_3121	GAGAGTTGCTGGGAGTTGGG	10	1	1	1	1
FW1N29Q05GFPUJ	4	AGGG	3	1	Pm_7080	CCCCTTCCCTAGTTCACACG	Pm_1903	CCAAATAGCCATGTAAGTCAGTACC	3	1	1	1	1
FGSECJQ01BC8L2	4	TGCC	3	1	Pm_4085	ATCATGGTTGTGGAAAGCCC	Pm_0127	GTTGCATAAGGCCAAGGAGC	3	1	1	1	1
FGSECJQ01CAJM5	4	AATG	3	1	Pm_0355	TCTAGGCCCTCAACAGGTGC	Pm_1964	GGAACTCATGAAATGAACTGGG	3	1	1	1	1
FW1N29Q05GFJ7F	3	AAC	4	1	Pm_6902	TGGGTGCTTTTATCTTCCCC	Pm_3039	TCTCTGCCATGCAGTTCTCC	4	7	7	7	7
FW1N29Q05FXGCR	3	ATC	5	1	Pm_5417	GTCCCCATTAGGGGAGATGG	Pm_6790	ACATCAGTCTGGGAGCAGGC	5	1	1	1	1
FW1N29Q05F8KQF	4	AAAC	3	1	Pm_0654	TTGTGACTTGCAACACCTTGG	Pm_3888	TGGACTAGAGGTTCCTTGTGGG	3	3	2	2	2
FW1N29Q05FVVHU	4	AAAC	4	1	Pm_2511	TCCACCAGCAATATTTCTAATAAACC	Pm_3962	TTTACGAATGGCTGACCAGG	4	1	1	1	1
FW1N29Q05GC558	4	AAAC	3	1	Pm_7719	TGTTCCATTAGGCTTTGGGG	Pm_4217	GGCCAATAGATCATTTCATCTTACG	3	1	2	1	1
FGSECJQ01BEW4Y	3	ATC	4	1	Pm_0009	TGTGGGCATTCTCCTCTTCC	Pm_0888	CCTGCAAATCAGGGGTCTAGG	4	1	1	1	1
FW1N29Q05GIJO1	4	AAAC	3	1	Pm_6109	CTGGTTAAACCCTGATGGGG	Pm_3987	GGTTGGTCTTTGCTTAGGCG	3	1	1	1	1
FGSECJQ01AX54M	4	AGGG	4	1	Pm_6850	GGGACTGGAAGAGTTGTGGC	Pm_8694	TGAGACTAAAAGGAGGGTGGG	4	1	1	1	1
FW1N29Q05FVZV6	4	AATC	4	1	Pm_4298	TGGGTTGCAATCCTAAATGC	Pm_8228	AAACCATCTTGTATAGTAAGACTTATCCC	4	1	1	1	1
FW1N29Q05FVHXY	3	AAC	4	1	Pm_6634	GTTTGCAGTTGGAGCCTCG	Pm_3608	ACTCAGGGAGGCAATGAAGG	4	3	3	3	3
FW1N29Q05F1BWV	4	AGGG	3	1	Pm_3035	TTTGGCAAATTGCTCAGACG	Pm_7889	GCAATATTCTCAACAATCACAGGG	3	1	2	1	1
FW1N29Q05GIM97	4	AAAT	3	1	Pm_0763	TGGTATTCCATTGGGATCTGC	Pm_5993	CATGCTTCAAGTTGCCAAGG	6	3	1	1	1
FW1N29Q05FTH5L	3	ATT	6	1	Pm_4912	TCTCTGTGAGGCATTTAATGAAGG	Pm_8058	GAGAGCAACAGCCAGAAGAGC	6	1	1	1	1
FFPMSHM02B8WGP	4	AAAG	3	1	Pm_6337	TGCACACAGAATGCTTAGGG	Pm_2252	AATTCCAGTCCCTTCTGTGC	3	1	1	1	1
FW1N29Q05GHKTK	2	AC	9	1	Pm_8202	AGTCCATGTGCTGTTCCTGC	Pm_6476	GCAAAAGAAGTGGAGGTGGG	9	3	1	1	1
FGSECJQ01AP01X	3	TCC	4	1	Pm_5736	TTCTCTGTTTCACCATCTTCCC	Pm_6963	TCTCATGGCCAAAAGTATGTGG	4	1	1	1	1
FW1N29Q05F2SYS	4	AATC	7	1	Pm_0339	ACACTTGCATGACAGGGAGG	Pm_2368	TGATGGAGATGATGCCAAGG	13	3	2	2	2
FW1N29Q05F494M	4	AGTG	3	1	Pm_7457	GCTGCGAGTGACAGTGCG	Pm_7217	AGTCTTCCGCACACCTAGCG	9	1	1	1	1
FGSECJQ01AMWAX	4	TCTG	3	1	Pm_5753	TTCTTGTATGGTGTGCGATGC	Pm_5613	AACATGAAAGGATTCTCTGCCC	3	1	1	1	1
FGSECJQ01BNBI0	2	AC	18	1	Pm_6742	GCCCATACAGGGATTGAAGG	Pm_7387	TACTACCCCTCCGTTCGTCG	21	1	1	1	1
FW1N29Q05GB7G2	4	AAAT	3	1	Pm_0167	TGTCAATCTAAACTGCTAAAATCAAACC	Pm_1871	TTACAGGCCGAAGGACAAGG	3	2	1	0	1
FGSECJQ01CAP4N	4	AAAT	3	1	Pm_6330	TGGGCATCAACCATTCTGG	Pm_8293	AAAATGACCAGGGTCAAGGG	3	1	1	1	1
FW1N29Q05F6AZE	5	AAAAC	3	1	Pm_5139	ATATGCTGGAAAAGGATGGG	Pm_3635	TTAAATCACATGCATTGCGG	3	1	1	1	1
FGSECJQ01B6Y40	4	AAAG	3	1	Pm_0114	TGCAAGATGGCATTCTGTGG	Pm_6342	TACTTGTTTGGAGGGAGGGG	3	1	3	1	1
FGSECJQ01AXREZ	4	AAAT	3	1	Pm_6726	GACATTGATCAGGGCTGTGC	Pm_6606	TCTTGACCCAAACCTGTGTCC	3	1	1	1	1
FGSECJQ01BBW8B	3	AAC	4	1	Pm_1260	AAATGGACTTGAAGGCACCC	Pm_4401	GGGAAGGGAAAATGTGTCAGG	4	1	1	1	1
FW1N29Q05GE1F3	4	AAAC	3	1	Pm_0850	AACTGTTGGGCATGTGAGTACC	Pm_7543	TGTGGCCAGAGAAACAGTCC	3	1	1	1	1
FW1N29Q05F821U	4	AAGT	4	1	Pm_0320	CACCACACAAGACTCTCTGCC	Pm_1015	GGATGAGTTTCTCCCCTTGC	8	1	1	1	1
FW1N29Q05GG466	3	ATC	5	1	Pm_3814	CACTCTGGAAACTTTGCATAACC	Pm_5463	AATCAGTTCCTCAAACCTGGC	5	3	5	2	1
FW1N29Q05F21DB	4	AAAT	5	1	Pm_1725	CAGAGTCTGCTGCAGTTGGG	Pm_1763	CAGACACCAAAGTACCTGACAGC	5	1	1	1	1
FW1N29Q05GKG45	6	AATAGC	11	1	Pm_4152	TGTTATTGTTATTCTTACCATCATCACC	Pm_5856	GGTATCCCGGTTTCTAGCCC	25	1	1	1	1
FW1N29Q04ET0S9	4	TTCC	3	1	Pm_6037	TGGAGACCACATGAGAATTACAGC	Pm_7069	TGGTTGCCACAGACTTCTTCC	3	1	1	1	1
FW1N29Q05GI1LU	3	AAC	5	1	Pm_8864	TTGTAGTGGATGATGGCATGG	Pm_8065	CACTGGAGGCACAAATGACC	5	6	7	6	5
FW1N29Q05FS6L2	2	AC	8	1	Pm_7550	TGGTTTATTCAGAGATGAGATGC	Pm_8478	TATGGTCTACGGCAGACACG	8	1	1	1	1
FGSECJQ01AL6LM	3	ATT	5	1	Pm_8900	AAACTACCTTGCAGCCCTGG	Pm_1476	CACTGTTGGCCACCTCCC	9	1	1	1	1
FGSECJQ01B3SMX	3	TGC	8	1	Pm_0603	CCAAATCTCCCTTCCTTCCC	Pm_4318	AGTCCTCGTCGGTTGTCTGG	8	1	1	1	1
FW1N29Q05F7VZL	3	TGC	6	1	Pm_0281	TGGATGGGGACAGAATTTCC	Pm_1005	AGGAGGTGGCAGTGACGG	6	2	1	1	1
FW1N29Q05GCGZM	5	AAAAC	3	1	Pm_1795	TGGTTCAGAGTTGGGTGGC	Pm_7757	CTGCAACAGGCGTAACTTCG	6	1	1	1	1
FGSECJQ01BEOK8	4	AACT	4	1	Pm_6673	CATCACTTCCAGGTTTGAAAGG	Pm_0176	GCAAAATATTCCATTTTGGGG	4	1	1	1	1
FW1N29Q05GCUEN	4	AATC	9	1	Pm_0827	GGACTCATGCACAGAATTTGG	Pm_1530	TTCCATTTCCATTTGCTTCG	9	1	1	1	1
FGSECJQ01APHW1	3	ATT	17	1	Pm_8060	AGAGTCACTGGGAGTTGGGC	Pm_7070	GGAGGAGCTACATGGATGGC	17	1	1	1	1
FGSECJQ01CES0C	3	ATT	4	1	Pm_2398	TATGCCAGCACAGGTGTTCC	Pm_4579	TTCATTGATGCTTGCTTCGC	4	1	1	1	1
FW1N29Q05FTULT	3	ATT	4	1	Pm_4804	AACAGGCAACAATAAATCGCC	Pm_1074	CAACCCATGGTAGAGCCTTAGC	4	2	1	1	1
FGSECJQ01AUOJI	3	ATT	4	1	Pm_7310	TGCTGTCTGCTTAACCCACC	Pm_3333	ATTACCTTGGGCAGTTGTGC	4	1	1	1	1
FW1N29Q05FT0RF	4	AAAG	3	1	Pm_1169	GAGATGGTGTTCCCAGAGAGC	Pm_6739	TCCTTCTTTTAGTAGCCAAATTAAGTCC	3	5	1	1	1
FGSECJQ01ATPNM	4	TGCC	3	1	Pm_6775	TGCTCTTACACCATGGCAGC	Pm_5459	ACTTAGCAATGGCAATCCCG	3	1	2	1	1
FW1N29Q05F3WDQ	4	AAAG	3	1	Pm_5301	GACTCTGAACACTCAACTGCTGC	Pm_6229	TGTTCTATCACGCCCTACCG	3	3	2	2	2
FW1N29Q05FYBOU	4	AGGG	3	1	Pm_3434	AGACCCAACCAGTCTGAGCC	Pm_9289	TTACTGCTTGCGTGGAATGG	3	1	1	1	1
FW1N29Q05GHKCY	4	TTCC	3	1	Pm_9000	TCCCCTCCTTCACTCTTCCC	Pm_4410	AATTTCTGAACCAGCCACGG	3	5	6	5	5
FW1N29Q05FTRSJ	2	TC	6	1	Pm_1261	GGGTTGGATTAGCAAGAACCC	Pm_0217	GCATGTATGTGAATGGATGGG	6	1	1	1	1
FW1N29Q05F21J1	2	TC	7	1	Pm_7672	AAATGACAAGTGTCAACGTTTGG	Pm_0432	CTTACTGGTGCATGAGAGTTGC	7	1	1	1	1
FFPMSHM02BPU0H	2	AC	10	1	Pm_9013	TCATGTCAGCTTGTCCAGAGG	Pm_0309	GCGTGTATTTAGTTTATGTTCCTTCC	10	2	1	1	1
FW1N29Q05F6NTQ	4	AATC	3	1	Pm_6222	TGCAGGAATTTAAGGATTTTGAGC	Pm_4554	CCCAACACCCTCGTGAACC	6	1	1	1	1
FW1N29Q05GC4HP	5	AAAAC	4	1	Pm_2955	TTGGCAGCAGATGAATCAGG	Pm_6013	TGTGAATTCCATAGATTAATTTCTAAGCC	4	1	1	1	1
FW1N29Q05F9BZA	4	AAAT	3	1	Pm_5844	GTTACAGTTTAAAAGAGATGTCCCC	Pm_8465	GAGCTTTTGGTTTCTGTGGG	3	2	1	1	1
FFPMSHM02CL2RT	4	AAAT	4	1	Pm_3632	TGGAGAAAGTTGTGGATTTTGC	Pm_3067	TCTTAATGGAGTTGAGCAGCC	7	1	1	1	1
FGSECJQ01B42N1	3	TCC	6	1	Pm_6036	CAAGCGGACAAACCAGCC	Pm_6824	GTCCGTCCAGAGGGAAGGG	6	1	1	1	1
FW1N29Q05FQV3O	6	AAAAAG	3	1	Pm_5811	TGCCTGTACCAAAGAAAGTTGG	Pm_5681	CAGTTTAGGCAATTTGGGGC	3	5	1	1	1
FW1N29Q05FR6YZ	5	AAATG	3	1	Pm_6341	GAAAATGAATACAGTGGCCTCG	Pm_6499	TCTCACTGTGGCACAAATGC	3	2	13	2	2
FW1N29Q05FWOZM	3	TTC	4	1	Pm_1203	CTCCTTGGCTCTCCAGTTCC	Pm_8278	AAAGTAATCTCCAGAGCTTCCCC	4	4	4	4	2
FGSECJQ01AGHLW	4	AATC	3	1	Pm_5942	CTCCTTCGGGATTGAAAAGG	Pm_4926	TAGGGGAGTGCTGTTTTGGG	3	1	1	1	1
FFPMSHM02B8QH5	2	AT	7	1	Pm_6294	TCCCTGCTTCTAGTCCAGTGC	Pm_6544	TGGGAGCAAACACAGTGGG	7	1	1	1	1
FW1N29Q05GBTBD	4	AAAC	3	1	Pm_7990	TTCAACTCCCACAATTCCCC	Pm_9230	TTGGAATTTGCTTCTGCTGC	3	7	1	1	1
FW1N29Q05F06J2	4	AAAT	3	1	Pm_2332	TTCAGCCCTAGGAAGGAGGC	Pm_5904	GGACAATATCATAATTCTAATCCTCGG	3	10	1	1	1
FW1N29Q05GAMH0	4	TTCC	3	1	Pm_0788	TGATAGAAAGACATTTCCCCAGC	Pm_0084	CTTTCCCCTCCTTGTTCTGC	3	2	1	1	1
FGSECJQ01CJCNR	4	AAAG	3	1	Pm_9204	TTCTACGAGAGCTCAGAGTGACC	Pm_5870	CACTGTCCCTGTGGTATTGG	3	1	1	1	1
FGSECJQ01B35CN	3	ATC	4	1	Pm_0792	GGAAGAATAACGTGGCTGGG	Pm_4376	TCAGCAGGCTATGGATCTGG	4	1	1	1	1
FW1N29Q05F7F7E	4	AATG	6	1	Pm_7983	GAATCCAAGGGTCTTGCACC	Pm_3716	AACCGTTGGAGGTTTCTAGAGG	6	1	1	1	1
FW1N29Q04EDUML	5	AAAAG	3	1	Pm_1116	AAACTACTGCCTGTACCAATGCC	Pm_4405	AAGTAATGCAGTGAGGCCTGG	3	38	3	3	2
FW1N29Q05F51TP	3	AAC	4	1	Pm_2217	AGCCCAATTCACCTCACAGG	Pm_6167	GCGTGCACACAATTTTAGCC	4	3	3	3	3
FW1N29Q05GJYKJ	4	AAGC	3	1	Pm_5953	CCCCTCTTTCTTTGTAATGGC	Pm_7895	CAAACTCCAAACTCTCTCAGTTGC	3	1	1	1	1
FGSECJQ01BWO3G	4	AATT	3	1	Pm_5069	GGACTTGCCTGCTTCTGTCC	Pm_6986	GGCATGTGACATTCTCTCCC	3	1	1	1	1
FFPMSHM02CECFF	3	ATT	4	1	Pm_4658	CAGAAGACAAACTATTATATACAAACTGGC	Pm_1946	TGCGTGTGTTATTGTAAGGGG	4	1	1	1	1
FW1N29Q05GD5UD	3	TGC	8	1	Pm_7362	CACCCTGTGAGGTCCAAGC	Pm_5706	AGTGCCGCAGAATCAGCC	15	3	1	1	1
FGSECJQ01AZLF4	5	AACAG	4	1	Pm_6651	AACAGCCTCACCAAAGCCC	Pm_7121	TGGTTGTCTTTTAGTTTATGGGAGG	4	1	1	1	1
FW1N29Q05FXQZI	4	TGCC	3	1	Pm_5312	GCCACCTTTCCTAATTTATCCC	Pm_7704	GAGATGCCCTAAACACATACATGC	6	1	1	1	1
FW1N29Q04D6SYY	5	TCCCC	3	1	Pm_4394	GCCAGGCTTACGAAAAGAAGG	Pm_7976	TGTGTGATCTCTGGATGGGG	6	9	7	7	7
FGSECJQ01AONZZ	4	AAAG	3	1	Pm_0234	CCATGAGTTCTAATCCCGCC	Pm_0902	AAAACATGAGCTTGAGTTACCCC	3	1	1	1	1
FW1N29Q05GB2C2	2	AC	7	1	Pm_7809	TCCATTATTTTAGCAGAGGCCC	Pm_9201	TGGGAATTTGTGTGTGTGGG	7	1	1	1	1
FGSECJQ01CCBBY	2	AT	6	1	Pm_4428	TTGGCAGAGCATCAATAAACC	Pm_9151	TGCTCTCCCCATATTTAACCG	6	1	1	1	1
FGSECJQ01BW5EP	2	AT	8	1	Pm_1200	CAAGTGTGACTCTGGGCAGC	Pm_4959	CAAGAACCAACTTAACATCTAATGTCC	13	1	1	1	1
FGSECJQ01BZ00H	6	AACCCT	3	1	Pm_8139	CCTTGATTCATATGTTGGAACCC	Pm_0610	CAATTGCAAGGGCAAATCC	3	2	1	0	1
FW1N29Q05F53CW	5	ATTTT	3	1	Pm_8041	TGAATCATGCATTGTTCCCC	Pm_2351	TTATATGACATAGGTGGGCCG	3	1	1	1	1
FW1N29Q05F37SG	3	ATT	4	1	Pm_6752	TCAGTGGTCAATGTGGAGCC	Pm_2732	GCGATATGAAGTTTGCTTGGC	4	1	1	1	1
FGSECJQ01CBJIG	4	TTCC	3	1	Pm_3152	AGAGGCCATTTCTCAACCCC	Pm_7830	TCACGGTGGTTCTGTTCTGC	3	1	1	1	1
FGSECJQ01CEDP7	4	AAAT	3	1	Pm_7229	TGGGAATTCTGTGACATTTTGG	Pm_1154	GGGGTCAGAAAACAGAAACCC	3	1	1	1	1
FW1N29Q05F3KM8	4	ATGG	3	1	Pm_8930	AGTACACCCAAAGAAGCGTGC	Pm_0630	CTGTTTCCACCCTTAGCCCC	3	1	1	1	1
FFPMSHM02B9AO9	5	ATTTT	5	1	Pm_0952	CAAAGCAGAATTTTGTGTGTGG	Pm_2343	CCACAGTCAGCTCTAAGTCAGTCC	5	1	1	1	1
FW1N29Q05F5D4W	3	TCC	6	1	Pm_5344	CGGCTATTAAATGTTTAGGAAATGC	Pm_6989	GGAAGAAGGGCACACTAGCC	6	1	1	1	1
FFPMSHM02B8ADE	3	ATC	4	1	Pm_3357	TTTCTCCTCCCACATTTGCC	Pm_8172	ATCAGGAGAACAGGGATGGG	4	1	1	1	1
FW1N29Q04D5E4A	4	AAAC	3	1	Pm_8212	GAATAATTCAGTTTGGTTTCCTTGG	Pm_7177	TGGGAAGGAGTAAATTGCCC	3	3	5	3	2
FFPMSHM02B6IQ0	6	AACCCT	3	1	Pm_0769	TAGCAGTTAGGGCACCAGGC	Pm_1322	TGACTGGCCCAAAGTCACC	3	2	62	2	2
FW1N29Q05GD70K	2	AC	6	1	Pm_3693	TCAAAACAGCACATCGCACC	Pm_5127	TTCTTCCCCAGGACAGTTGG	6	1	1	1	1
FW1N29Q05FTP4T	4	AAAT	3	1	Pm_1478	CAGTTCACGGGAGTCCAGC	Pm_7389	TCACCCTCTGGAGGAGATGG	3	5	5	5	3
FW1N29Q05GGKKH	5	AAATG	3	1	Pm_3500	TGAAATGAATACAGTGCCTCGG	Pm_0117	ACTCAGCCCTTTAGCATGGC	3	15	4	0	1
FW1N29Q05GHAA0	4	AAAC	4	1	Pm_1852	GAAGCAAAATGGTTGGGAGC	Pm_2825	CAAAATAATGGAAATCACAAACAGTAGG	4	1	1	1	1
FW1N29Q05FSJDV	4	TCTG	5	1	Pm_3262	TGGCAAAAGTAACAGCATGG	Pm_2501	TCCTGCTTGAATAAAGTCCCC	8	1	1	1	1
FGSECJQ01A9EMQ	6	AACCCT	3	1	Pm_8487	TCCTTTGCATAGAAAGCGGG	Pm_6734	GGGAAAACCCTATTCCCAGG	3	3	83	1	1
FW1N29Q05GABJ0	4	AATC	3	1	Pm_5361	TTCTTCCACCACCAAACTGC	Pm_2618	GGGTAGGTCTCACCAATGGC	3	1	1	1	1
FW1N29Q05FWF0K	4	AAAT	6	1	Pm_1713	TTTACTCTCCCTGGAGACCCC	Pm_4058	GTGATTGCGAGATGAGTGGG	6	14	2	2	1
FFPMSHM02B3F6M	3	AAC	4	1	Pm_0872	GACTTGTCCAGGCAATCACC	Pm_2163	GGAATTCCCACTCATCTTGAGC	4	3	1	1	1
FW1N29Q05F83B9	2	AC	6	1	Pm_8831	GCCACTATGGACAAGAACTTTGC	Pm_1284	TAGATCCCACGCCATAAGCC	6	1	1	1	1
FW1N29Q05F41I0	4	TTCC	3	1	Pm_1087	ACAACTGTGGTGGATGACCG	Pm_3386	CATGCTTCACTGATGAGGTGG	3	17	15	1	1
FW1N29Q05F9P50	4	AGGG	3	1	Pm_7730	CTCATGAACCATATTGCGCC	Pm_6973	CCACTTTCCCAGAACAAGCC	3	1	1	1	1
FW1N29Q04ED7II	4	AAAT	3	1	Pm_1573	TTGCTTACAATGGAATCCACC	Pm_6213	CAGAGAAGTTCCAAAGGCTGC	3	2	1	1	1
FGSECJQ01BTM9U	6	AATTTT	3	1	Pm_4895	TATGCCTGCAGACACCTTCC	Pm_8120	TGATGCCCATGTCATTTTGC	3	1	1	1	1
FGSECJQ01BU42W	4	ATAC	3	1	Pm_5147	TGCTGCTGCTGTAATCTCCC	Pm_4542	TGTTTTATGCTGCTTGCCG	7	1	1	1	1
FW1N29Q05F175A	4	AAAC	5	1	Pm_2986	AATTGCATTCATGGGATGGG	Pm_7167	GCTGGCGAAACGTTAGGG	5	3	2	1	1
FGSECJQ01B1T96	2	TC	7	1	Pm_3484	TTTTGTCCTGCTGGAGTTGC	Pm_6033	TTATGAGCACGCCTAAGTTGG	7	3	4	3	3
FFPMSHM02B7EPZ	4	AATT	3	1	Pm_1884	GAAATTAGTGGTCAGCTTGTCAGG	Pm_2383	TTTATACAGATATTCCCCAATGGC	3	1	1	1	1
FW1N29Q05F4ZE0	4	ATAC	3	1	Pm_3732	AAAATGCCCTTCTTGGGAGG	Pm_8410	GAACTCACAGGAAGCCCTCG	3	1	1	1	1
FW1N29Q05GF0PI	5	AAAAG	3	1	Pm_5916	AGGGCTCTTACACCCTGTGC	Pm_7689	GTTTGGACAGGAAACTGGGG	3	6	1	1	1
FGSECJQ01BAQ0F	2	AT	6	1	Pm_7617	CATCTATATATGGTGAAAAGATTGGG	Pm_0803	AGTTTCATGATGCTCTCCCC	6	4	5	2	1
FW1N29Q05GB8Y4	4	ATAC	4	1	Pm_9041	TGCACTCAAACTAATAGCAGGC	Pm_8575	TCAGAGGGATTATCTGAATGGC	4	2	4	2	2
FW1N29Q05FVK0R	4	TGCC	3	1	Pm_5363	CCATCTGACCCAAGAGGAGG	Pm_8140	GGGTGATAACGGAGAGAAGCC	3	1	1	1	1
FW1N29Q05FPOV4	5	AAATT	5	1	Pm_2078	GTGCTAGAAAGCAGTCCCCG	Pm_0110	CAGAGCCAGCAAAATCCACC	5	4	1	1	1
FGSECJQ01A97LL	4	AAAC	3	1	Pm_4334	TTCAGGCATTCCTATTTTGCC	Pm_9253	TTCCGCTGTGCATTTCTACC	3	1	1	1	1
FGSECJQ01AR3IR	2	TC	12	1	Pm_1028	GAGGCAGTGTCCCTAATGGC	Pm_0742	CTCTATTCCCTGATTGGGCG	12	1	1	1	1
FFPMSHM02BSXJM	5	ATCTC	3	1	Pm_1993	TGTGATTGTTTGGTGAATATCTGC	Pm_2545	TTAAGTTTCTGACACAACCTAATAATGG	3	1	1	1	1
FGSECJQ01AHDOP	5	ACTGT	3	1	Pm_7875	CACCCATCTTCCTGTCCTCC	Pm_9152	TTGTTCCGTGACTCTGGTCG	3	2	3	1	1
FGSECJQ01AIJMO	4	TCTG	4	1	Pm_3137	CTCAGCAGAGTTCTCACGGG	Pm_3297	CTGTAGGCCCAAGGTTGTCC	4	1	1	1	1
FGSECJQ01BL6TV	2	AC	12	1	Pm_8996	TTGCATGGTTGTGGCTATGC	Pm_3671	CTCCATGGTGGCAGACAGG	12	1	1	1	1
FGSECJQ01BWVWT	4	ATCT	15	1	Pm_2082	GGGACGATTGGGAATTCTAGG	Pm_8354	TCAGTCAAGCTCAACCCTGG	15	2	2	2	2
FW1N29Q05GD5DJ	4	AATT	3	1	Pm_5675	ACGTGGGTGGTATGCTAGGG	Pm_8008	TTCTCCAGTTGTACGTGATCATAGC	3	1	1	1	1
FGSECJQ01CDU0M	3	TTC	5	1	Pm_1419	TTTTCCAACCACTCCAAATGC	Pm_4371	GGCGACTACCAAACACATGG	5	1	1	1	1
FW1N29Q05F313Y	4	AATT	4	1	Pm_3255	CTGTGAGTGAGTTGGGCAGC	Pm_0258	GAAGAGCCCTGTTGGATAGGC	7	3	1	1	1
FGSECJQ01AMJRO	4	AAAT	3	1	Pm_2389	TCCTTTTCCTTGGTCTTTCCC	Pm_7821	TGGAACATTGTTGTGAGCTGG	3	1	1	1	1
FFPMSHM02BR7CQ	4	TTCC	4	1	Pm_1243	TGGGTGCAATTCTTCAGAGG	Pm_2863	ACAATGATGAGATGGGTGGC	4	1	1	1	1
FW1N29Q05F219Z	2	AC	7	1	Pm_8729	GCTGTAGATCCAATCCCTGGC	Pm_8774	GAAGAAGGCAAGGGCAAACC	7	3	10	1	1
FW1N29Q05F5T38	3	AAC	4	1	Pm_4887	TGCTGGGAAAGATTGAAGGC	Pm_1384	AAAGCCACCTCAACCCTGC	4	88	5	4	1
FW1N29Q05FVR03	4	AATC	3	1	Pm_3308	TTCTTTGCTTCTGTCTCTTGAAGG	Pm_3895	TCTCCTCCGGGTTGATATGG	3	1	1	1	1
FW1N29Q05GDBRY	4	AAAT	5	1	Pm_8192	CTTTGTGTGAGATGGGCAGC	Pm_3192	CCATTTATATCCAGCCTTTTCCG	5	4	1	1	1
FGSECJQ01AGX3J	2	TC	8	1	Pm_0661	ACTGAAAGCTGTTAAGGTGGC	Pm_6148	CATCTATTTCAGTACAGGTGGAAGC	8	1	1	1	1
FW1N29Q05GB50I	4	AAAC	3	1	Pm_2086	GTCCCCGCAGAATTTAAAGC	Pm_5926	CCTTTTAGGTACCAGCCATGC	3	1	1	1	1
FFPMSHM02BWPOX	4	AAAT	3	1	Pm_7901	CAAAGTTCAGAATAAAATGGGCG	Pm_6403	CCAAAAGCGAATTCTCCAGG	3	1	1	1	1
FW1N29Q05FXGCN	4	AAAG	5	1	Pm_8582	CAGCCCTTCAGTCATTTTGG	Pm_7914	CATTTGTATGTTGGGACAAGAAGC	5	2	2	2	1
FGSECJQ01CF0Y7	4	AACT	3	1	Pm_8892	GTGTATTTGCCTCTTTCTCTCTGC	Pm_1894	GGAGAAAACATATAAACAGGCCTCC	3	1	1	1	1
FW1N29Q05F59K1	5	AATAG	3	1	Pm_1433	TTCAATCCCACTAGATTCCAAGC	Pm_8736	GGCAGGAGTGGTTTCTTCCC	3	5	3	3	1
FW1N29Q05GATD7	4	AATT	3	1	Pm_2685	CCTGTGGGATTTGTTCCAGG	Pm_6336	TGAATATTGGGTTCCAGGTGC	3	2	2	2	2
FFPMSHM02CH0B6	2	AC	6	1	Pm_7663	CATTGTATAACTATGCTCTGCATCCC	Pm_1075	TTGTCCCATTGCTAGAATGTCC	6	2	2	2	2
FW1N29Q05FVTSJ	4	AAAC	5	1	Pm_3666	CAGATTGTGCTGTTTGTTGGC	Pm_4899	CAAATTCATCTATTTGCTCCAGG	5	1	2	1	1
FGSECJQ01A45ZV	3	ACC	4	1	Pm_0570	CTCTATTGGTGCTCCTGCCC	Pm_1972	ACAAATGCAAAACTGCTGGG	4	1	1	1	1
FGSECJQ01AMKE6	2	AC	8	1	Pm_3392	TGACTCGAAGGCACAGATACG	Pm_7322	GCCAGCCTTCAGTTTGAGC	8	1	1	1	1
FW1N29Q05FWCND	2	AC	8	1	Pm_1358	AGAATGGCATTTAGGCAACG	Pm_0914	AAGCTGATTAGAAAGTATGTATTATTAGGC	8	1	1	1	1
FGSECJQ01AL228	3	ATT	4	1	Pm_5622	AAATCCTATGTGAAACTTGGTCTGC	Pm_4786	CAAATAATTACTGATTAAGGAGCCTGG	4	1	1	1	1
FGSECJQ01AMUXI	2	AC	11	1	Pm_2556	GAATGTTGGCTTGACATCGG	Pm_7834	GTACGCGTGTTGTTGTGTGC	11	1	1	1	1
FW1N29Q05FY6GZ	4	AATC	3	1	Pm_4620	GACACCTGAAGCTAGGCATGG	Pm_8393	TGCCCAGAAAGAAGCAAACC	3	1	1	1	1
FW1N29Q05F5MR7	4	AAAC	3	1	Pm_3889	TTCTGGGATTTAACACAGGAAGG	Pm_7059	GCTTTTGTCATTGCAGCAGG	3	1	1	1	1
FW1N29Q05F9HRU	4	AATG	13	1	Pm_1497	AAGATGAGCTCCACACCTGG	Pm_4293	CCAGAGTCACTTATTTGAGATGGG	13	2	2	2	1
FW1N29Q05FZDIJ	4	TCTG	5	1	Pm_4161	GGTCCTGTTTCCTTTTACCAGC	Pm_2366	CAATCCTTACGTTGTCATAATTATATGG	5	3	2	2	1
FW1N29Q05GFOFN	4	AAAT	3	1	Pm_2238	TTGCTTCTCATCTGCTCCCC	Pm_1140	GAGCAGGAAGCCTTTTGTCC	3	2	2	2	2
FGSECJQ01AYXYP	2	AC	6	1	Pm_8444	GAAGCTGCACAATGCAGAGC	Pm_4608	ACTGCTGCTCCACCCTTTCC	6	1	1	1	1
FW1N29Q05F9BYV	2	AC	7	1	Pm_1049	GTAAGCTGCTGACAGTTGGC	Pm_4864	TTGCCATGGTATTTCCTTCC	10	5	1	1	1
FW1N29Q05F5O30	2	AC	6	1	Pm_5270	TGTCACAATTGTTGCGATGC	Pm_5151	TCAGGGATTGCTGTAGCTGG	6	2	2	2	2
FW1N29Q05F1K27	3	ATT	8	1	Pm_8606	CTTATTCCTGTAAGCCGCCG	Pm_4384	CTTCTTCAGCCTCTGAGGACC	8	1	1	1	1
FW1N29Q05GBJ5S	4	AATG	3	1	Pm_5804	TGGCCTAATTACAAGATTGTGG	Pm_6761	TCCCCAAAGAGAACCAAGC	3	3	1	0	1
FW1N29Q05FYUYZ	4	AAAT	3	1	Pm_0596	GTTGCCATTTTGGGTCTTCC	Pm_6694	TTTTATTGCATTGTGGTTGGC	3	1	1	1	1
FW1N29Q05FO5C8	5	ATTTT	9	1	Pm_9145	GAACACCCATATCGAGTGGC	Pm_0049	ACCTCCAGAGGGATACCTGG	22	1	1	1	1
FW1N29Q05GJBET	4	AAAT	3	1	Pm_5475	CCATTTGCATTGTTGATTGC	Pm_7216	AAATTAGGCTCGTGCATTCC	3	7	1	1	1
FW1N29Q05FWDFO	3	TGC	4	1	Pm_6180	GGTTCACAGCAATTAAGGCTCC	Pm_1909	GACTCTACCTCCACCCAGCC	4	1	1	1	1
FGSECJQ01AHTLB	2	AC	6	1	Pm_3165	TTGACTGAGCTGCCACAACC	Pm_0063	CGGTCATACAGTGGTACCCG	6	1	1	1	1
FW1N29Q05FSJ2W	5	ATTTT	3	1	Pm_5245	CAGCATTTCAGGCATGTTCC	Pm_5384	CCAGTCCAAATTCTTGATGCC	3	1	1	1	1
FGSECJQ01BBKQH	5	AACAG	3	1	Pm_8622	CAAGGGTACAACAGGCCAGC	Pm_0152	TTAATTTGAACTTCCCACAGATGG	3	1	1	1	1
FW1N29Q05FTZBF	4	ATAC	4	1	Pm_7553	TCTCAGCCGCTGTAAGTCTCC	Pm_0860	TCTTGGACGAGCTCTTGACG	4	2	1	1	1
FGSECJQ01B1IFN	4	ACTG	3	1	Pm_1908	TGTCCTATTTTCCCCATCCG	Pm_6271	ACAGTTGCTGCCACAGCC	3	1	1	1	1
FFPMSHM02CKN9K	3	ATC	16	1	Pm_6527	GAATTTAAATCAGGAAAATTGGGG	Pm_4877	GGTTGCCCACTAATGGTTGC	16	1	1	1	1
FW1N29Q05F3VYD	4	AAAT	3	1	Pm_6056	TGGTCATTACCAAGTCAGAAGGC	Pm_0489	TGCTAGCACGTGAAATTAAGGC	3	5	3	2	1
FW1N29Q05F2BFE	3	AAC	4	1	Pm_2217	AGCCCAATTCACCTCACAGG	Pm_6167	GCGTGCACACAATTTTAGCC	4	3	3	3	3
FGSECJQ01BUTVM	2	AC	13	1	Pm_2631	TCCAAGCTGTGCTTAGCTCC	Pm_4025	CCAGAACCTGTAGGCTAGACTGG	13	1	1	1	1
FGSECJQ01AQ9PE	4	AAAT	3	1	Pm_3454	GTTTGGCAAGTTTCCACTGC	Pm_6607	AAGCAATGGCATCGTACAGG	3	2	2	2	2
FW1N29Q05GJ6OO	4	AAAT	3	1	Pm_5831	GTTTGTGTGAGATGGGCAGC	Pm_5211	GTTAAGGTGCAGGAGTGGGG	6	1	1	1	1
FGSECJQ01A7MUD	3	AAC	5	1	Pm_5061	TGTGGATGTTTAAGTGCTGCC	Pm_0582	CCAATTGTTAGCAACAGGGG	9	2	1	1	1
FGSECJQ01AYN3A	4	AAGC	3	1	Pm_7304	GGGACATGTGGATTCCTTGC	Pm_7865	CACTGGAAAAGGCAGCTATGC	3	1	1	1	1
FW1N29Q05GC4EH	4	AATC	3	1	Pm_7009	GATGCTGGAGAGGTGGAAGG	Pm_5877	AAGAGTTCTTGGCCCTCGC	3	1	1	1	1
FW1N29Q05F50J7	4	TCTG	4	1	Pm_5803	ACCATTCAGTATTGGCGTGC	Pm_7225	ATCATCGGTGGAAGAAAGCC	4	1	2	1	1
FFPMSHM02B5JQG	4	AAAT	3	1	Pm_5392	CCATGTGAGAATAGAGATTTTGTCC	Pm_7382	ACACATTTGTGAGATGGGCG	3	1	1	1	1
FW1N29Q05GHD3D	4	AAAC	3	1	Pm_1021	TTTGAAGAAGCCACATTCCC	Pm_9028	ATCCATGAAATGGACCTCCG	3	2	2	2	1
FGSECJQ01BB2PR	4	AAAT	6	1	Pm_6787	CATCACTCAGCTCTTGACAATGG	Pm_4156	GGTGAAGATGGTGGACCTGG	6	1	1	1	1
FGSECJQ01A3C1K	4	TGGG	3	1	Pm_9189	GGGGCAGACTTTACAGCAGG	Pm_4319	TGCCTAGCATCCTGAGTACTGG	3	1	1	1	1
FFPMSHM02B6Q7E	6	AACCCT	3	1	Pm_8397	TGCAAATGAACATGGGAAGC	Pm_5415	GCCCTGACTTCAAGGAGGC	3	1	106	1	1
FW1N29Q05GF973	3	AGT	4	1	Pm_0033	CATCTCACAGACAAAGATGGC	Pm_2422	TGATTATGAAATGTCAGCTACTGC	4	1	1	1	1
FGSECJQ01AU1HW	4	AAAG	3	1	Pm_5302	GTCCCACATACAGCCCTTCC	Pm_9122	TGCATGGAGAAAATAAATCTTGC	3	1	1	1	1
FFPMSHM02CJMSB	4	TGGG	3	1	Pm_7327	TCATCATTCTGCTCCTCCCC	Pm_0791	ACTCACATCTATGGGCACGC	3	1	1	1	1
FW1N29Q05GDH2Y	4	ATCT	3	1	Pm_7794	GCTGAGATTCTGACATGCTGG	Pm_3731	CAAGTTTGGACAACACTGGC	3	1	20	1	1
FW1N29Q05F0J1M	3	ACC	4	1	Pm_4785	TGTCTCTTCTCGGGTCAGGG	Pm_2813	CAAACGAACCCTACCAATCCC	4	12	10	4	3
FGSECJQ01AME2B	4	AAAT	3	1	Pm_8914	GGCCTTTCCATAGTCAATGAAGC	Pm_5432	AAAATGGGAAAATCCCAGCC	3	1	1	1	1
FW1N29Q05GBSNJ	3	TGC	8	1	Pm_8664	CAACGTGGCACTGTTTGTAACC	Pm_8793	TCAATTACAGCAGCGATGGG	8	1	1	1	1
FW1N29Q05GB9H5	4	AAAC	4	1	Pm_5160	GTGAAAAGGCGAGAGGTTGC	Pm_2500	GAAAGAAATGGCCAGGAGACC	4	1	1	1	1
FGSECJQ01AJIFR	6	AACCCT	3	1	Pm_1510	GGAAAACCCTATTCCCAGGC	Pm_5415	GCCCTGACTTCAAGGAGGC	3	84	106	27	10
FW1N29Q05GEOJW	4	AAAT	4	1	Pm_4580	GAACAGTGCCTCCAGCTTCC	Pm_5059	GTCACTTTTGTGAGGTGGCG	4	1	1	1	1
FGSECJQ01AKC47	4	AAAT	3	1	Pm_8050	TAGGGGTCAAGCTGGAGTGG	Pm_3129	TCTAGCCTGGAGCCTTCACC	3	4	5	4	4
FW1N29Q05GJH1I	4	TTCC	3	1	Pm_2766	GAACATCAGAACAAGCTTCATGG	Pm_1735	GTAATGCAAGGAAGGGAGGG	3	2	1	1	1
FW1N29Q05FPK6F	5	ATTTT	3	1	Pm_6347	TAAAATGGCTAGGCATGGGG	Pm_8427	TTGGTCCTAGCAACAACATGG	3	6	4	3	2
FW1N29Q05FRVNF	3	AAC	5	1	Pm_2298	GAGTTTGAGCACCAGGAGACG	Pm_7251	CCTACTCCAACCAAGCAGCC	5	1	1	1	1
FGSECJQ01CH4J8	6	AAATGG	3	1	Pm_6852	CAGCATCCCAACATAAACCG	Pm_0616	TTTCCGATGGAGAGGTAGGG	3	3	3	3	3
FW1N29Q05GDOPO	4	AAAT	3	1	Pm_8521	CCAGTAAAGCTCTGCTCCTGC	Pm_2636	CAGAGTTTTGCAGTTCAGAGTAACC	3	1	1	1	1
FW1N29Q05F0I17	3	ATC	6	1	Pm_3182	CAACCAAATCAGCACAAGGG	Pm_8990	AGGACCCACACTTCACAAGG	6	2	1	1	1
FW1N29Q05FTAV2	4	AAAC	4	1	Pm_1674	TGGGACTCTCCAGCTAAGGG	Pm_1404	GAGGGTCCCATAAAACCAAGC	4	1	1	1	1
FGSECJQ01AQJ8G	4	AAAT	3	1	Pm_6702	GGCTATCAAGGTTTATGTCCTGC	Pm_8456	TCTGAATGAAAAGCCCATGC	3	1	1	1	1
FW1N29Q05GIM5N	4	AGCC	3	1	Pm_7943	CTTAGTTCACCGGAGGAGCG	Pm_7940	ATCTCCCCAGACTGAACCCC	3	6	4	3	3
FW1N29Q05GGQTJ	4	ATCT	4	1	Pm_0228	AGCCGGCCTATCATAGATGC	Pm_2419	CAGTCCTCCACATCATTAACAGC	7	1	1	1	1
FGSECJQ01ANP5U	3	AGT	4	1	Pm_1794	TGCACAGTCAGCCAGTTGC	Pm_8116	TGTGTCTACCAACAGGGAATGC	4	1	1	1	1
FW1N29Q05F4Z2Q	4	AAAC	4	1	Pm_3272	AGGGGCAGATTTCTGGTTCC	Pm_5546	GGCACTTTGGTTGTGTGTGG	4	1	1	1	1
FGSECJQ01BSTIL	2	TC	13	1	Pm_6318	GCATGCAAAGTCAGGATAGGG	Pm_0874	TAATGTCTGTGGGCGTTTCC	13	1	1	1	1
FW1N29Q05FZUE4	4	AAGT	3	1	Pm_7209	GGTGCCTTCACAACTACCCC	Pm_8020	CACCAACTTCCTCTTGAAGCC	3	1	1	1	1
FW1N29Q05F7LZD	4	TCTG	3	1	Pm_1614	TGGTGAGCAATATTTGATGGG	Pm_8706	CATTTTCTTAGACTTACTGTGCCTCC	3	1	1	1	1
FW1N29Q04EOD5G	4	AAAG	3	1	Pm_6553	AAAATTGCTGCCTTTGCTCC	Pm_4856	AGAAGTCTTGGGCAGGATGC	3	1	1	1	1
FW1N29Q05FV5CK	4	TCTG	3	1	Pm_0523	CGTATGCTCAGGAGTCAGCG	Pm_8563	TTGCGTGTTCATTGTGAATCC	3	4	3	3	1
FGSECJQ01CD50N	6	AACCCT	3	1	Pm_3448	TGGGCCCTGACTTCAAGC	Pm_1510	GGAAAACCCTATTCCCAGGC	3	3	84	2	1
FW1N29Q05GCYGR	4	AAAT	3	1	Pm_8145	CTTTCAACCGTCATCAGGGC	Pm_9221	GGAATCTGGGAAGAAATGTTGC	3	4	2	2	2
FW1N29Q05F98VI	4	AATC	5	1	Pm_4884	ACAAGGAAACCATTGCCTGC	Pm_3491	CAGTTGAAACAACTCGATGGC	5	2	2	1	1
FGSECJQ01ARF0L	4	AATT	3	1	Pm_8029	TTCGCTGAAACTTGCAATCC	Pm_7489	TTCCAGTGTTTCCCAAGACC	3	1	1	1	1
FGSECJQ01BJTCI	6	AAAAAT	3	1	Pm_6052	TGAAAGGATAATCAAGAGGGTCC	Pm_5011	TTGCCCAAAGACCTGAATCC	3	1	1	1	1
FW1N29Q05GAQX0	4	TGGG	3	1	Pm_5283	ACCTGAAAATGTGTTGGGGC	Pm_5074	TTCCAAAGTGTGGTTGCTCG	3	2	2	2	2
FW1N29Q05FZE4L	3	AAC	4	1	Pm_4822	GTCACGAAGAGTCGGACACG	Pm_4331	TGAAGGGAAGAACCCACACC	4	112	2	2	1
FW1N29Q05GFBU1	3	ATC	14	1	Pm_6459	GGTAGGGTGGATTGTTCTGGG	Pm_5502	CTCTCGGGATCATCTCCTCC	26	6	1	1	1
FW1N29Q05GHOAH	3	AGT	8	1	Pm_1336	TCGGTTAAGGCCATTTCAGG	Pm_8247	GATGTGGAAGTAGCCTCAGGG	8	1	2	1	1
FGSECJQ01CCMF6	2	TC	6	1	Pm_7697	GGTCACATTTGTCCTCAAAAGC	Pm_0750	ACAGTTGTGCTCGTCTTGGG	6	1	1	1	1
FW1N29Q05GDD08	4	AAAT	3	1	Pm_6567	TTTGGCTTGAATTCTTCGGC	Pm_4520	TCATTTTGTTTACTTGTAAGCGCC	3	2	1	1	1
FW1N29Q05GFEIG	5	AAAAG	3	1	Pm_5916	AGGGCTCTTACACCCTGTGC	Pm_6937	AGCATCTCCCCAAGGAAAGG	3	6	1	1	1
FW1N29Q05F8SCO	5	ATTAG	7	1	Pm_0936	AAGGAAATGCAGAAGGCTGG	Pm_9073	AATTTTCTTTCCTCCAGGATGC	7	1	1	1	1
FGSECJQ01B08R0	4	AATC	3	1	Pm_8288	ACCACGGTCCCTACAACCC	Pm_3169	TGCCTTTGGCTTTCTTTATCC	3	2	2	2	2
FW1N29Q05F7EAB	4	AGGG	3	1	Pm_5167	CCAGAAGCTGATAGGCCTGG	Pm_8848	TTATGCTGTGGGAATGCAGG	3	1	1	1	1
FGSECJQ01A214J	5	ATTTT	3	1	Pm_8488	AAAGCAGATGAATGCAGCCC	Pm_6077	GGCATCAAAACCAACCTTCC	3	1	1	1	1
FFPMSHM02B1VUA	3	AGT	6	1	Pm_3645	CAAACCAGATTATGCTTTAGCACC	Pm_0308	AGAGCCCAGCATGACAGTCC	6	1	1	1	1
FGSECJQ01A4272	5	AAAAC	4	1	Pm_9172	GGTTAATCACCTCTTTGACTGGG	Pm_9131	AATGCAGAGACTTGTCCAGGC	4	1	1	1	1
FW1N29Q05GHKKE	3	TGC	4	1	Pm_8555	AAGAGTGCTGGAATGGGTGG	Pm_3285	TCTCTCCCAGCTCATCCTCC	4	1	1	1	1
FW1N29Q05F81NS	2	AC	6	1	Pm_3931	TTTCCAGGATTTGGAGTGGG	Pm_5639	TGACAAATGGCTTGAGTGTGC	6	1	1	1	1
FW1N29Q05GBICJ	4	AAAT	4	1	Pm_8699	TTATGCTTCCAGGCTGTTGG	Pm_8876	AAGGACAGGCATTTTCAGTGG	4	4	4	3	1
FW1N29Q05GHQXP	4	AAAT	4	1	Pm_1713	TTTACTCTCCCTGGAGACCCC	Pm_1269	GTGATTGCGAGATGAGTGGC	4	14	5	5	5
FFPMSHM02CDP8V	5	AAAAC	3	1	Pm_7226	GCTGTGCATGTTTGAATTGC	Pm_0945	CCGCTTAGCTTACCTCTGGC	3	1	1	1	1
FW1N29Q05GF6HN	5	ACCCC	3	1	Pm_3377	CCATGCTGGCTTGATTAGACC	Pm_7574	GTTTCTGCTGCTCTGGATGC	3	27	21	0	6
FW1N29Q05F0A9R	3	TCC	4	1	Pm_5524	TGCCCTGTCATGTTTCTTGC	Pm_2131	GGCAGATCCTGATAGGCTGG	4	6	7	6	6
FGSECJQ01A2BXM	3	AGT	8	1	Pm_0656	CAGAACAAAACACACTTGCTCC	Pm_4778	TGATACCTAGATTTATAGCAGGCAGG	8	1	1	1	1
FGSECJQ01A7GLD	4	AAAG	3	1	Pm_1797	ACTGCCCCTTAGTCTAATAGAAGG	Pm_4560	ATTATGGCAATGGAGGTTGG	3	1	1	1	1
FW1N29Q05GDXD4	5	AAAAC	3	1	Pm_0840	ATTTTCCCCATTCTCCACCC	Pm_5703	GATTTTACCAGCCCATTGCC	3	2	2	2	2
FGSECJQ01CAES7	4	AAAC	4	1	Pm_8405	TCAGAACCTCTAAAGAATCCCAGC	Pm_3322	TGGAAGTCAGGGTCAGGTAGC	4	1	1	1	1
FW1N29Q05FXQ9E	2	AC	7	1	Pm_3826	GGAATCTGATTGAAGAACAAGGC	Pm_2009	CAGAGGCAGGTGAGGAACC	7	1	1	1	1
FW1N29Q05F04PP	4	AAAT	3	1	Pm_6703	GGTTTGCATTTGATACATGGC	Pm_0794	CCAGCATCAGGGTCTTTTCC	3	1	63	1	1
FGSECJQ01CBLTT	4	TGGG	4	1	Pm_1025	CCTTGTCCACACTCAACCCC	Pm_3397	GACCTGGCCTGAGAACAAGC	4	1	1	1	1
FFPMSHM02B2NTT	4	AAAT	3	1	Pm_8727	TTGAAAACTGCAAGGACTCG	Pm_5695	TGAATGTGTTACAGGCGTGC	3	27	1	1	1
FGSECJQ01AYULE	2	AC	11	1	Pm_8435	GCATCCCCTGCTACTTGCC	Pm_6266	CAAATTCACCGGTACACATGC	18	1	1	1	1
FW1N29Q05F69GR	6	AAGGAG	3	1	Pm_0444	CATAGTCATTGCCCTTGGTGG	Pm_3426	TTGCCACTTCACAGCAAACC	3	21	3	0	2
FFPMSHM02CGC7C	3	AAC	4	1	Pm_3712	GCTCCAAACAACTTTAAGACAGC	Pm_4043	TTAGGGTGGTTGTTCAGCTCC	4	1	1	1	1
FW1N29Q05FW28H	4	AAAT	3	1	Pm_3419	TGGTTGTGGAGTGCCTATGG	Pm_9103	CATTCTTGGTGGGTTCTTCTCC	7	2	2	2	2
FGSECJQ01AS2T1	4	AAAC	3	1	Pm_6810	AGGCTTTCCAGTTTTGTGGC	Pm_5558	AAACCCTCAGGACTTTGGGG	3	1	1	1	1
FGSECJQ01ASU3I	4	AAAT	3	1	Pm_6066	ACATTGTCTTTGCCGTGCC	Pm_1380	GCAATGCTCTCTCCTTGGC	3	1	1	1	1
FW1N29Q05GHAPV	2	TC	7	1	Pm_2807	CCTCCCCACTCTCCTTTGC	Pm_9132	GGAGGTGATTGGCTGTACCC	7	1	1	1	1
FW1N29Q05F2RU2	4	AGGG	3	1	Pm_6979	ATCTTGCAGGGTTGGTGTCC	Pm_6200	AGGGTGGTCAGTGGCAGC	3	4	1	1	1
FGSECJQ01BPAMG	3	ATT	4	1	Pm_0109	AAAATTGAGGAGGGGTGAGC	Pm_7475	TCCACCTATTGAGTCCTTCCC	4	1	14	1	1
FGSECJQ01B4CAJ	3	AAC	4	1	Pm_4174	ATCATCCCTCCTGACATGGG	Pm_3465	CAGGCTTCCTATTACCAGGGG	4	1	1	1	1
FGSECJQ01AQGXV	5	ATTTT	3	1	Pm_7449	TTCATCACACCCAGTGCTCC	Pm_6978	GAGCACTTTGCCATCACAGC	3	1	1	1	1
FFPMSHM02CBRI4	2	AT	8	1	Pm_8250	AGTTTATCCTAATGCAGTTTATAAGGC	Pm_9043	CAATGAGATTTATTTTCACAAGATGG	16	1	1	1	1
FW1N29Q05FZZRS	4	AAAT	5	1	Pm_3885	GGAGGTCATCAGAAATGGGG	Pm_3428	CATCCCCTTCCAGTTCTTAGC	5	5	2	2	2
FW1N29Q05FXQ4G	4	TCTG	3	1	Pm_5974	CCCAGAACAGCAGGAAAAGG	Pm_0862	GCGCTCTGCTAGTTTCTTGC	3	2	1	1	1
FW1N29Q05GCM5A	4	ATCT	3	1	Pm_4261	TCTTCCATTAACGGTCCTACTGG	Pm_2733	AGCTCCTGGGTAGTGATGGG	3	1	1	1	1
FW1N29Q05GFW4W	4	TTCC	3	1	Pm_9000	TCCCCTCCTTCACTCTTCCC	Pm_4410	AATTTCTGAACCAGCCACGG	3	5	6	5	5
FW1N29Q05F9JV5	4	AAAT	3	1	Pm_6174	CAACCAAAATCCAGATGCCC	Pm_6173	GAGTCATGGCAGAGTCAGGC	6	2	1	1	1
FW1N29Q05FSNXO	4	AACT	11	1	Pm_2772	CTCTTCACCTGGCAGTTCCC	Pm_3867	GCAGCATTCCAACTCACAGG	11	2	1	1	1
FW1N29Q04EI66D	2	AT	8	1	Pm_1732	CATCATGGCACCAACTGTGG	Pm_3088	TTGGCATTTGGTTGTTCTGC	21	6	1	0	1
FGSECJQ01CA35W	3	ATT	4	1	Pm_0804	GGGGAAGTTCTGGGAGTCG	Pm_6060	TTAACAGCAGCGGTGAAACG	4	1	1	1	1
FW1N29Q05GEY9M	4	AAAC	3	1	Pm_3706	CCACCAGAATAAAGCACCCC	Pm_4062	GTGATGGTTGGCATAGGTCG	3	14	12	1	1
FW1N29Q05GD8I9	4	AAAT	3	1	Pm_3577	GTGAATCAAGCCTTCACCCC	Pm_4851	TGTTGTTGCCCACTATTGCC	3	1	1	1	1
FW1N29Q05F7PVJ	3	TCC	5	1	Pm_3475	TGTCTCCCCTCAAAATTGCC	Pm_7347	AGGCAAGGTATGTAATGTGCTAGG	5	1	1	1	1
FW1N29Q05FTDFQ	2	AC	8	1	Pm_3700	CTTACACGTCTGCAACAGGG	Pm_1393	AAAGGTTTCTGTCTTGAGTGATCC	8	1	1	1	1
FW1N29Q05FXNVN	4	AAAT	3	1	Pm_2238	TTGCTTCTCATCTGCTCCCC	Pm_1140	GAGCAGGAAGCCTTTTGTCC	3	2	2	2	2
FW1N29Q05F3RVQ	4	AGTG	3	1	Pm_1194	ACACGCTACTCCCAGGTTCG	Pm_3350	CGCACCTAACTGGAAAACCC	3	6	6	6	4
FW1N29Q05GAJHN	4	AAAT	3	1	Pm_2811	TCCATGGCCTGTTAGGAACC	Pm_3472	TGTGCAGTGCAGGAAAGAGG	3	5	3	3	1
FW1N29Q05F2L2B	4	AAAT	5	1	Pm_5420	TTGAATGCAAGCTTAGAAATGG	Pm_5497	TTAATCCAGTAGGACTGATTCCC	8	1	1	1	1
FGSECJQ01BUSK3	3	TGC	4	1	Pm_2071	AGGATCAATAATCAGCCGCC	Pm_4569	ACAGCTTCGTGCTAATGCCC	4	1	2	1	1
FGSECJQ01B5HMG	4	AGCC	3	1	Pm_4896	AACTGACCTCCCGACCTTCC	Pm_0373	TCCTGTTTCCATTCCCATCC	3	1	1	1	1
FW1N29Q05F2DQO	4	AAAT	3	1	Pm_0112	ACTCCAGGTTCCTCTGTGGG	Pm_7788	CAATGTTTCCATTTTGCCCC	3	1	1	1	1
FW1N29Q05GGUXT	4	AAAT	3	1	Pm_1969	TTTATCTCGTGAGATGGGTGG	Pm_7406	GACTGCAGTTGTACATCCATTCC	3	1	1	1	1
FW1N29Q05F443P	4	AAGC	3	1	Pm_0861	TTTCAGATTGATCTTGAGTAGTTCTCC	Pm_2916	TTCGGAGGTGGCTTTAATGG	3	2	2	2	2
FGSECJQ01AZVKC	3	TTC	4	1	Pm_0384	TTTGATTGTCTCCCTTTGGG	Pm_3413	CTCAGAGGTTCTCCTGACCG	4	2	2	2	2
FGSECJQ01AO1E3	2	AT	8	1	Pm_6958	TTTTCAGAATCCACTCTCCGC	Pm_2762	ACTGCCACCTAGAGGCTTGG	8	1	1	1	1
FGSECJQ01BWZQ1	4	AAAT	3	1	Pm_8938	AAAGGCCAGATGCTCATTGC	Pm_7234	GAACATGCATCATCTCCTTGC	3	1	1	1	1
FFPMSHM02BQ286	4	ATCT	3	1	Pm_8274	TTCGAAGGAAGGGTGAGAGG	Pm_2002	TCTTTTCATAATGCCATGTTTGC	3	1	1	1	1
FW1N29Q05GIWC5	6	ATATTT	3	1	Pm_3495	AGCAGATGCAAAGAGGAGGC	Pm_2891	TCCTTTGTCTTTCTCACCTCCC	6	4	3	2	3
FW1N29Q04D9UHD	5	AAAGC	5	1	Pm_5198	AATTTTAGCTAACAGGTATAGCTCGG	Pm_8967	GATCTGGGAATCAGTTGGGG	5	3	3	3	3
FW1N29Q05FZMUI	2	AC	7	1	Pm_5027	GCAGGCCACATGACTAATGC	Pm_2684	GGTCATATTCTACCTTTCTGCAACC	7	1	1	1	1
FW1N29Q05GFV6B	5	AATAG	3	1	Pm_2980	TGACTTGAAGGACAGAACAGGC	Pm_6950	GACTGGTCCAAAATCTCCCG	3	1	3	1	1
FW1N29Q05GCE0G	3	AAC	5	1	Pm_0250	GTCACTTACAGCTGTGTAGTTCTCC	Pm_8277	GGCAACAGATTGCCTATTCC	5	1	2	1	1
FW1N29Q05FWXTX	4	AAAT	3	1	Pm_2890	AGGGAAGGAAGGACAGAGCC	Pm_4005	CAGCATCCATGAGTCTCTGAGG	3	2	1	1	1
FW1N29Q04EKID7	4	ATAC	3	1	Pm_3431	GATCCTTTATACGCTTCCAGGC	Pm_2667	GCCCAACTCACTTCACAGGG	7	2	3	2	1
FGSECJQ01AN9SO	5	ATTTT	4	1	Pm_0880	AAAGCCTTCTGCCTTCCAGG	Pm_1959	CTTGCTCACAGTCAGGTGGC	4	1	1	1	1
FGSECJQ01BB8JN	4	AAAT	4	1	Pm_3969	TATCTTCAGTCCACTGGCGG	Pm_3399	TGATTCTCCCTCCTGTCTTGC	4	2	2	2	2
FW1N29Q05F01YM	3	CGG	7	1	Pm_8614	CTTCCCACAAAGTAAGCCCG	Pm_8281	CCAAAACCTCCACGCTGC	7	1	1	1	1
FW1N29Q05F99PT	5	AATAG	3	1	Pm_1433	TTCAATCCCACTAGATTCCAAGC	Pm_0972	TCTGCTGGTTCTCTGCAAGC	3	5	2	0	2
FGSECJQ01CGIXL	3	AAC	5	1	Pm_0380	CAATTTCCACCATCATCACCC	Pm_0639	CCATTGGTAGCCCTGAAAGC	9	1	1	1	1
FW1N29Q05F5JZ5	3	ATC	6	1	Pm_8890	AACCAAATCAGCACAAGGGG	Pm_3959	GGACCCACACTTTCACAAGG	6	2	1	1	1
FGSECJQ01AOKLU	4	AAAC	4	1	Pm_6572	GAGAGAGAGTGTGCCTCTGGG	Pm_5249	GGGGCAGAAGAAAAGGAAGG	4	1	1	1	1
FGSECJQ01AJ2CO	4	AAAT	3	1	Pm_4880	TGCCAATGCTATGTGTTGCC	Pm_8259	TTTGTTTTAATTCTGCTGAGTGCC	3	1	1	1	1
FFPMSHM02B29GK	2	TC	7	1	Pm_3805	ACATGACTACAAAACATGGGGC	Pm_7084	GGATCTGTGGGAAAGGACCC	7	1	1	1	1
FGSECJQ01B32HY	4	AGGG	3	1	Pm_2347	TACAAAGTCAACCGGCTCCC	Pm_4240	TGGACTTTGTTCCGCTGC	7	1	1	1	1
FW1N29Q05F7AOE	3	AGT	6	1	Pm_4562	CGCAGCTTCACTGGTTATTGC	Pm_3012	GGGAATGATGAAGGCGTAGC	6	1	1	1	1
FW1N29Q05FUCNM	3	ATT	4	1	Pm_8033	CCCTGTCTGGACATTTTGGC	Pm_3226	TGGTGAACGCTTTGTTTTAGTCC	4	11	2	2	1
FFPMSHM02B2H1C	4	AAAT	3	1	Pm_5179	TGCAAACCTCCTAGAGTCGC	Pm_2708	TAGAAGGCCATCAGTGTGGG	3	1	1	1	1
FGSECJQ01BNAR3	4	AAAT	3	1	Pm_1591	TGTAGGCTGCTGAAAGTCCG	Pm_6807	CAAGAATTAACTGCACGGGG	3	1	1	1	1
FGSECJQ01AH4XL	3	AAC	5	1	Pm_7207	TGAAATGCTATTCTGGGTGGC	Pm_0173	CGCTGGATGGATGTAGTTGC	5	2	2	2	2
FW1N29Q05F1QTH	4	AGCC	3	1	Pm_3788	CAGACTGAAACCCCAGCTCC	Pm_1017	AGTCAGCCCATTTGTGATGG	3	11	1	1	1
FW1N29Q05FZLY7	2	AC	11	1	Pm_2392	AAGGATCCCCTCCTTTTAGTCC	Pm_7021	TCTGCATTCTGAACATTTTATTTTCC	11	1	1	1	1
FW1N29Q05FY7GH	4	AAAT	3	1	Pm_2439	TGGCTAATTTGCTCTGCTGG	Pm_6821	TCCTGAACAAGGCATCATGG	3	1	1	1	1
FGSECJQ01BYVMV	4	AAAG	3	1	Pm_1142	CTCTCTGCTCTGCATGGGG	Pm_3423	GCATTGTCCTGTGCCTGACC	3	1	4	1	1
FGSECJQ01CBLZI	2	AC	6	1	Pm_3648	GAAAACTTTAACGCCTGCGG	Pm_0618	GGATGGAAAGATGACTGAGAGG	6	1	1	1	1
FGSECJQ01AL31Z	3	TTC	4	1	Pm_0384	TTTGATTGTCTCCCTTTGGG	Pm_3413	CTCAGAGGTTCTCCTGACCG	4	2	2	2	2
FW1N29Q05FUG0J	4	AAAT	3	1	Pm_4248	GGAGTGTCTATTTGAGTGGGTGG	Pm_8466	AGTTTGGTTTGCTTGGAGGC	3	1	1	1	1
FW1N29Q05GA10O	4	AAAT	3	1	Pm_0896	CGCACTGAAATATGGGAAAGG	Pm_0489	TGCTAGCACGTGAAATTAAGGC	3	1	3	1	1
FW1N29Q05GAUJK	3	TCC	4	1	Pm_7175	GGGGTGTAAATCACAATAGCACC	Pm_6436	AACAAAGTCCCTCGGTCAGC	4	1	1	1	1
FW1N29Q05GA4WK	5	TCCCC	3	1	Pm_4453	GTCTCTTCTGGCATCCCTGC	Pm_5078	ACTGTCACTTCTCCCCACCC	3	3	1	1	1
FW1N29Q05FSCOH	2	AC	9	1	Pm_0364	CAGACCATTATGGGAAAAGGC	Pm_7182	AGCACCTATGTGGATTGGGG	9	1	1	1	1
FGSECJQ01AV2NX	2	TC	7	1	Pm_3866	TCTTTGGTCTCCTTCAGCCC	Pm_8455	CATCAAGGGAGTGGGGTAGC	7	2	2	2	2
FW1N29Q05F4OHB	4	AGCC	3	1	Pm_3068	TAGGTCCTGTGGCAGGTTGG	Pm_4563	GGAGTGAGCAATGAGACTCCG	3	1	1	1	1
FW1N29Q05GJL0J	4	TGGG	3	1	Pm_8240	GACCGGAAGGTTAAGGGAGC	Pm_5178	ACCCTTGTGAGGGAAGATGG	3	2	1	1	1
FFPMSHM02CMHYP	4	AATT	3	1	Pm_8186	CACTGCTCCTTCTTCCTGCC	Pm_0537	CTGCTTCCAATGGCAGATCC	3	2	2	2	2
FGSECJQ01BU7C1	3	TTC	4	1	Pm_3114	GACAGATCTGCTTTGGTAATGAGG	Pm_2820	TAAAATTCCACTGGCAGCCC	4	3	5	2	2
FW1N29Q05GGEZ7	4	AGGG	3	1	Pm_3520	GCTGCTACCAACAGAATGCG	Pm_8403	AACGGCTGTAGTGACAGAATCC	3	5	5	5	1
FGSECJQ01CBZYV	3	TCC	4	1	Pm_4905	TGCGCGATAGGATGAGAAGG	Pm_4760	GTGTTAGATAGCGAGGGCGG	4	1	1	1	1
FGSECJQ01BG3Y7	4	CCCG	3	1	Pm_6838	GGAGAGGAGGAGGTCGCC	Pm_0557	GACCAGCGTGAGCATGTAGC	6	1	1	1	1
FGSECJQ01BOX9J	5	ATTTT	3	1	Pm_7835	TCGAATATACTAAGCAAATATACAAAGACG	Pm_8224	GCATTCTACTAATTTTCTCCTTAAAGC	6	1	1	1	1
FW1N29Q05F2KOU	4	AAAG	3	1	Pm_2724	GTAAAACGCATGGGTGATGG	Pm_8100	TGTGGAACAGAAACAGACATGC	3	1	1	1	1
FGSECJQ01BT3LQ	2	AC	7	1	Pm_7810	TGCTCAGCTCATTTGATTCTTACC	Pm_4236	GAGGCTTGAAACCAGAAGGG	7	1	1	1	1
FW1N29Q05FQZQL	3	ACC	4	1	Pm_2768	TTGGTTCTGTGTGGGTGTGG	Pm_6781	CACAAACGAACCCTACCAATCC	4	11	10	8	1
FGSECJQ01AMXWE	5	ACTGG	5	1	Pm_7189	CGAAAGAGGTTCAGGATGGC	Pm_2458	AGATATTGTCAGGCCCAGCC	5	2	1	1	1
FGSECJQ01ALW1J	2	AC	9	1	Pm_2645	TTTGAAGGGCTTCCACATAGG	Pm_5234	CCCATGCAGGTTTGATAGAGC	9	1	1	1	1
FFPMSHM02CH3GA	4	AATG	12	1	Pm_3843	CAAACCCTTACTGACCAGGG	Pm_1810	GCAGACTATTTGTTAAGAGCAGCC	12	1	1	1	1
FGSECJQ01ANOE4	4	ATAC	3	1	Pm_5598	AAACTTGAGTGAGCGGGTGG	Pm_4449	TGTCACCTCCCTTGTTGGC	6	1	1	1	1
FW1N29Q05FVRXL	4	ATAC	3	1	Pm_4219	GCACCCACTGATAGATTATTTCCC	Pm_3492	TGTGGGCCCTCATATTGTCC	3	2	1	1	1
FGSECJQ01AM1WM	4	AAAG	3	1	Pm_7155	CTTTGCATCAACCAAATCCC	Pm_2958	TGTATGCGTACAAGGGGTGG	3	1	1	1	1
FGSECJQ01B87GG	4	AAAT	4	1	Pm_5816	CAGTTACAATTCCATAAGCATTTATCC	Pm_3542	TTTTATTATTGTGAGCCGCCC	7	1	2	1	1
FW1N29Q05F2GKA	4	AATG	3	1	Pm_7848	CAGCCTGTGAAATTCATACTTGC	Pm_6189	CTCCCTGCAGTTTTCTTGGC	3	4	4	1	2
FW1N29Q05FZVCM	3	TCG	5	1	Pm_0955	TGCGTTGCTCTTTCTCTTGC	Pm_3002	GTTTCCTGCTTTCCAGTGCC	5	2	1	1	1
FGSECJQ01B4EUI	4	AAAT	3	1	Pm_2330	TCCAACATTTTCCTTTTCATGG	Pm_7913	AGAGCAAATGGTGGGAACG	3	1	1	1	1
FW1N29Q05FQ88E	3	TGC	6	1	Pm_3595	AGCTAAAGCCAAGGGAAGCC	Pm_4214	CTAAAGGGCACACAGAGGGG	6	1	1	1	1
FGSECJQ01ARM5D	5	AGGGC	5	1	Pm_8390	TGCGTGTCTCAGCATCTGG	Pm_4589	GAAAGACAGCTCAAGCACCG	5	1	1	1	1
FGSECJQ01B6W7A	5	AAAAG	3	1	Pm_7744	AAATTTCTAGCACAGAACAATATTCC	Pm_2938	CTTTCTCGCGTTCTCTTTCC	3	1	1	1	1
FW1N29Q05GFE97	6	TCTCTG	3	1	Pm_5965	TGCAGTGAACTGATTCAGGC	Pm_0651	GCCACTATCTGTGGGTATGC	9	3	3	3	1
FW1N29Q05FXVM2	4	AAAT	4	1	Pm_5860	AAGCACTTGCACAAACCAGG	Pm_5664	AAGTCCATGGGCTGAAGAGC	4	11	11	10	8
FGSECJQ01CCUAK	4	AAAT	3	1	Pm_6612	TTAGGCATGCTGTTTGGACC	Pm_5842	TCCACTGGAGTTGGCAGC	6	1	1	1	1
FGSECJQ01AUH1J	3	ATC	4	1	Pm_0294	GCCACTTTGGCAGTAGACACC	Pm_1311	GCCAGATTCAAGATCTGTTGTGC	4	1	1	1	1
FW1N29Q04ELP8W	6	ATTGGT	3	1	Pm_1397	GCAACTTTCAGCTGCTTCAGG	Pm_4648	TGCTCTTATCCAAACGCACC	3	1	2	1	1
FW1N29Q05F791E	2	AC	16	1	Pm_8751	CAAGGATGACCTTTCCAGGG	Pm_6565	GACAGATCCTGCAAATTTAACTAAGG	16	1	1	1	1
FFPMSHM02CDEF3	4	AGGG	5	1	Pm_4288	CATGCACGTGCCAAGTAAGG	Pm_7731	TTGAGTTTTGCGATGCAAGC	5	1	1	1	1
FW1N29Q05FVKUG	4	AAAT	3	1	Pm_0575	CAGTTGGATGACTGAAACAGC	Pm_1298	TCATTGCAAATGACCTCAGC	7	1	1	1	1
FGSECJQ01AGKEF	2	TC	6	1	Pm_2597	TTTAGCCATGAATGGATCGG	Pm_2999	GGTGATTCTTTTGAGATCATAATATTGG	6	1	1	1	1
FW1N29Q05GBI7E	4	AATG	3	1	Pm_5804	TGGCCTAATTACAAGATTGTGG	Pm_0976	CATTTGGCAACTGAACAACC	3	3	2	2	1
FGSECJQ01BIERF	3	ATC	5	1	Pm_4206	TAGTTGCCTTCCTCTTGCCC	Pm_1652	GCTTAGGGAGAGATTGTCATGG	5	1	1	1	1
FW1N29Q05GGHU4	3	AAC	4	1	Pm_5549	AGCTCTCATCCTCCTTGGGG	Pm_9225	GGGTGACTGTGTGACCAACC	4	1	1	1	1
FGSECJQ01CEXTS	3	TTC	4	1	Pm_3114	GACAGATCTGCTTTGGTAATGAGG	Pm_2820	TAAAATTCCACTGGCAGCCC	4	3	5	2	2
FGSECJQ01AY47Z	4	AAAT	3	1	Pm_3508	TTCCATCAGCACAATAGCCC	Pm_7112	CTCTTGGAAATGCATCCACC	3	1	1	1	1
FW1N29Q05FWBF7	4	AAAC	3	1	Pm_0385	GGATCATATTGTCAGTCCTAAACACG	Pm_7829	GAACTCCACTTTGGGAGGAGG	3	2	2	2	2
FW1N29Q05F9JJ3	3	ATT	4	1	Pm_3254	TGTGCTGACTGTTATTCAGAACTGG	Pm_4031	TGCCAATGGTGTTCAAGTGG	4	1	7	1	1
FGSECJQ01AYCH3	3	ATC	4	1	Pm_0521	ACACACTGGAGGGGTGTGC	Pm_4915	TTCTCTCTTTTGCCAGAGTTGG	4	1	1	1	1
FGSECJQ01BT9XF	4	AAAC	3	1	Pm_4499	GCTGTACAATGTGGGTTGGG	Pm_6770	CATCCTGCCATTTCTTGTGC	3	2	2	2	2
FW1N29Q05FPBYN	3	TCC	4	1	Pm_5524	TGCCCTGTCATGTTTCTTGC	Pm_2131	GGCAGATCCTGATAGGCTGG	4	6	7	6	6
FW1N29Q05FSG01	2	TC	9	1	Pm_1655	GTTCTAGTTCCGCCTTGGGC	Pm_0932	CGACTGCCTAGACCATTCCC	9	2	2	2	1
FW1N29Q05GJ6UC	3	ATC	14	1	Pm_6459	GGTAGGGTGGATTGTTCTGGG	Pm_4369	CCTCTGGATCATCTCCTCCTCC	23	6	1	1	1
FGSECJQ01BJCPY	2	AC	21	1	Pm_2965	TATTCACCCGGTCCCTTACG	Pm_2728	GGACGATGATATTTAGTATAGCCACTCC	21	1	1	1	1
FGSECJQ01BT8QF	4	AAAG	11	1	Pm_8097	TGTAATGATCCAGAGGTTCCG	Pm_3766	TGATTTGTAATGTTTCAGATAGATGG	11	1	1	1	1
FGSECJQ01BD639	4	AATG	3	1	Pm_5589	CACACATGTTTGATGGCTCC	Pm_0765	TATGCATTTTGCTCCTTGCC	3	1	1	1	1
FW1N29Q05F8GZA	3	ATT	4	1	Pm_4583	CCAAGCTAATTTCCTGCTTCG	Pm_6592	GAATCAGTGAGCCAGGGAGG	4	1	1	1	1
FW1N29Q05FVTGO	4	AAAT	3	1	Pm_2459	GGTCTGCTGAGTTTGATGGC	Pm_3118	GCCAAGGCTCCATCTCTAGG	3	1	1	1	1
FFPMSHM02CJJS4	4	AAAT	3	1	Pm_2888	TTTATTGCAGTCATCAACGAGC	Pm_1918	CTTGCTGACAGGTGAGAGCC	3	1	1	1	1
FGSECJQ01BF0HC	4	AAAT	3	1	Pm_1218	CAGTGATAACATAGCTGAATTCTGTCC	Pm_4342	TTTGCCATCTGAAGTGAGCC	3	1	1	1	1
FW1N29Q04EZZNB	6	AAAGAT	3	1	Pm_9019	CTCACGAGGGTTTGTTCAGC	Pm_4892	CTTCATTCAGGGCTGGTTCC	3	1	1	1	1
FW1N29Q05FR4UQ	3	ATC	5	1	Pm_8194	TGTCTGTACAGCCTGAGACATGG	Pm_3877	TGTGGGGAAAATAAGGAGGC	5	2	1	1	1
FGSECJQ01AMDO8	4	AGGG	5	1	Pm_7212	CTGGGGTGTGCAAAGAAGG	Pm_5931	AAGGCTCAGATTCAATTCCTCC	8	1	1	1	1
FW1N29Q05FY30Y	3	ATT	4	1	Pm_4804	AACAGGCAACAATAAATCGCC	Pm_2598	GGAATTTGTTCTGGTTAGGGC	4	2	1	1	1
FGSECJQ01CHRXS	4	AAAT	3	1	Pm_2839	AGCTCTCCATCCTCATTTTGG	Pm_0482	CCAGTAGTCATCTGTGAATTCATGC	3	1	1	1	1
FGSECJQ01A20ZE	4	AATG	8	1	Pm_3998	GCCACCCAGAGTCACTTGC	Pm_0867	TTTTGGCTAGCAATTTCATGG	8	1	1	1	1
FW1N29Q05GGNER	4	AAAT	4	1	Pm_7463	GCCAGTTTGCGACATTAGAGC	Pm_8298	GAAAGGGTACAGGGCACAGG	9	1	1	1	1
FW1N29Q05GH5Y3	2	AC	6	1	Pm_3092	CTGTAGCAACCGCAGTCTGG	Pm_1220	CACAAGCATTCGTCTTCCCC	6	1	1	1	1
FW1N29Q05GC6CC	5	AAGAG	4	1	Pm_4708	AGCATGGTGCATTTTGAAGC	Pm_7760	GGGATATTCTGGATGCCTGC	4	2	1	0	1
FW1N29Q05GAJ4D	4	AAAG	3	1	Pm_1554	GCATTTTGTAATGGGGTGGG	Pm_8624	TCTTTCCTCCCATCCTCTGG	3	1	1	1	1
FW1N29Q05FUUXY	5	ACCCC	3	1	Pm_4153	AAGGGAATCTGTCCCCAGC	Pm_2088	CACTCCCTCCTTCACTTGGC	3	3	2	2	2
FGSECJQ01CEIQG	5	AAATT	3	1	Pm_5354	CCATGCTCCCAAAAGTAGGC	Pm_6934	AAGGTTCCTCCAAATGTGCC	3	1	1	1	1
FW1N29Q05FXDIW	2	AC	7	1	Pm_4292	AAATTCCATCCCTGTGTGTGC	Pm_0280	CACAAGAAAGAAAATAACTGCAGGG	7	1	1	1	1
FW1N29Q04EL30M	4	AAAG	3	1	Pm_1116	AAACTACTGCCTGTACCAATGCC	Pm_1119	AAAGTATGCAGTGAGGCCTGG	3	38	26	26	8
FW1N29Q05FUHML	4	ATCT	17	1	Pm_7414	TCATTATGTAAACGTGCAACAGC	Pm_1569	TCATCTGAGAACATGAACCATCC	17	6	1	1	1
FW1N29Q05GJMD0	4	AAAC	3	1	Pm_3059	GTCACTTCCAGGGAGATGGG	Pm_0783	GAAATTATAAATTTAAGGAGGATGGGC	3	1	1	1	1
FFPMSHM02BRYOL	4	TCTG	3	1	Pm_8039	CCATGGCAGAGAAGACATGC	Pm_6401	TCAAGGTGCTGGTTGTGACC	3	1	1	1	1
FW1N29Q05F1CIC	3	TTC	4	1	Pm_3055	TTCGGAGACCAGTCAGACCC	Pm_9167	AGGCTGCCTTTTCACAGACC	4	1	1	1	1
FGSECJQ01BUJAA	4	TCTG	3	1	Pm_7974	GGACACCTGGTAGAGTTTGTGC	Pm_0029	TTGATTTGCTGGACCAGAGG	3	3	3	3	3
FGSECJQ01B2DW7	5	ATTTT	3	1	Pm_1198	TTGCAATCTAAGCAACATGGC	Pm_1557	GCCATTTTCTGTCTGGCTCC	3	3	3	3	3
FGSECJQ01BPLAY	2	AT	6	1	Pm_1858	ATATGGCGGTTTGATGATGC	Pm_8028	GGTTAACGATGGGGATAGCG	6	3	2	1	1
FW1N29Q04EPG9Y	4	AAAT	3	1	Pm_3758	GCAATCTCCAATAAGTCTGGGG	Pm_7735	TTAACCAGTGGGAGTTGCCC	3	2	1	1	1
FGSECJQ01B03EG	4	ATGC	3	1	Pm_3709	TCACAGAATGCTGAATTGCC	Pm_3427	TTTACAAACTGTTCCATTCACCC	3	1	1	1	1
FW1N29Q05F9LK9	4	AAAT	3	1	Pm_2189	CAGTTAGAGTGCCAAGGGGC	Pm_0553	TTATTCAATGCAATGGGAGGC	3	1	1	1	1
FW1N29Q05FZC0V	4	ATCT	13	1	Pm_1824	AAATTCAACTTGTAGAATCTTGAGGG	Pm_8873	AATGTTGTGTTGTTTGGGGC	13	1	1	1	1
FGSECJQ01AICSD	3	ACC	5	1	Pm_6014	GCCTTTCCTAGGGACATTTGG	Pm_6125	GAATGCCTTCATCATTGCTCC	5	1	1	1	1
FGSECJQ01BM2ED	3	ATT	4	1	Pm_6098	TTAGCAAGCCGTAAGAATCGG	Pm_6290	CGACGTTTATTCCTGAAGAGCC	4	1	1	1	1
FW1N29Q05F5EHP	4	AAAC	3	1	Pm_1886	ATTTGAATTGATGGGGAGGG	Pm_4667	ATGGAACTGTCTACAGGTGGG	3	1	1	1	1
FGSECJQ01BEKQS	4	AGCC	3	1	Pm_4775	CTTCCCAGACTGAAGCCCC	Pm_2513	AGCATTTTCTTAGCTCGCCG	3	1	5	1	1
FW1N29Q04EK285	4	AAAT	3	1	Pm_3891	AACAACACACCACTGTCAAAAGG	Pm_8902	TCCCAGACTCACAATTTCATGC	3	1	1	1	1
FW1N29Q05GBCO2	4	AATG	3	1	Pm_3612	CAAAAGGTGCCCAAAGAAGC	Pm_2573	CAGAAAGCGAGAAGGTGATGC	6	1	1	1	1
FGSECJQ01AK4C3	4	AATG	3	1	Pm_6639	CAGCTTATCCACAGATGGGC	Pm_3587	GGTTTCCACAATTCTTAGCCTCC	3	6	2	2	2
FGSECJQ01AVU18	4	AAAT	3	1	Pm_3347	TTGTTAGAAGTACTAAAATGTTTGATAGCC	Pm_9280	TTTCCGAGGAAATGTTGTGC	3	3	3	3	3
FW1N29Q05GAUOL	3	ATT	4	1	Pm_3817	AAGTTGTTGGGAGTCAGGGG	Pm_2613	TCATAAAATAGCTTACCACAAAAGATGG	4	1	1	1	1
FW1N29Q05F2ZX7	6	ATATCT	4	1	Pm_2885	TTTGAAAGGACATACAAGTATCAAACC	Pm_8004	TTTAACAGATCTCTTTTGTCAAATCC	4	1	1	1	1
FGSECJQ01A2SDN	2	AC	6	1	Pm_6263	TTGCTTGATCAAATGCTTTATGC	Pm_1008	CTCGGTCCCTTTAAGATGCG	6	1	1	1	1
FFPMSHM02CJBI1	4	AAAT	3	1	Pm_8806	AAATAGGATTCAGCAAGGCCC	Pm_7826	ATTCATGGAAGCATCGTTGG	3	1	1	1	1
FW1N29Q04D7142	4	AAAT	3	1	Pm_9099	TGAGAAGCATTCATGCACCC	Pm_2229	CAGCCATCTCCTTTCCATCC	3	13	1	0	1
FGSECJQ01BVF42	5	ATATT	3	1	Pm_3286	CCTATGAAAGACTTCCCAAGTGC	Pm_3956	TCTTGTACATGCTGTCACACTGC	3	1	1	1	1
FW1N29Q05FXL8P	3	ATC	5	1	Pm_8790	TCCATTCTGACTGTGCGACC	Pm_8438	AAGTCTGGGGTGTTGTGTGG	5	1	20	1	1
FW1N29Q05F7L37	5	AAAAG	3	1	Pm_5811	TGCCTGTACCAAAGAAAGTTGG	Pm_1952	TTCAGTGAGCTGCCCATACC	3	5	2	2	2
FFPMSHM02B4IDP	4	AAAG	4	1	Pm_5503	GGAGACTCTGGGGACAATGC	Pm_1885	CCGTCTGAACAAGCATCTGG	4	1	1	1	1
FW1N29Q05GBZP3	4	AAAT	4	1	Pm_8428	GAATGTGTCCATTGCTTGCC	Pm_7544	CATTGCTTTGTGGGATTAGCG	4	2	2	1	1
FW1N29Q05F7JZ5	5	ACCCC	3	1	Pm_2041	GCATACAAAAGGGGTGGAGC	Pm_6719	CAGAGCATCTGCAGGAGGG	3	1	1	1	1
FW1N29Q04ELTHE	3	AAC	5	1	Pm_4971	TGACTGAGATGTTGGACATGC	Pm_8026	TGTCTTGAAAGAGAAAGGAATATGG	5	1	1	1	1
FGSECJQ01A910N	4	AAAC	3	1	Pm_5266	CATTGCCATTTATGGGCACC	Pm_5774	CAAAGCACTCATCATCCCTACG	3	3	3	3	3
FGSECJQ01CAS7P	4	AAAT	3	1	Pm_8000	CCCCTTCAGGTATGTCTGGC	Pm_4791	TCACCATTTGGTATGGAATGC	3	1	6	1	1
FW1N29Q05F0INW	4	ATCT	12	1	Pm_3909	CGCTGAGTCTGATGGTTTGG	Pm_6529	AATAAAGAAAATAAGGACTTGGGATAGG	12	2	1	1	1
FW1N29Q05FVSEU	4	AAAC	3	1	Pm_3706	CCACCAGAATAAAGCACCCC	Pm_7786	TTGAGAAGGATGTTGAGGATGC	3	14	17	4	2
FW1N29Q05F188X	2	AC	13	1	Pm_3309	TGGTGCAGACACTTGAAGCC	Pm_7686	TGCAGAATTGCCTGTCTTGG	13	1	1	1	1
FW1N29Q05GDI76	2	AT	8	1	Pm_2848	AGGCAGTGATCCATGAAGGG	Pm_4919	TGGCTAGGGACAATGGAAGG	8	42	1	1	1
FW1N29Q05GELD9	6	TCCCCC	5	1	Pm_1990	TCTCAGGTGCAGAAGGAAGG	Pm_4026	GAGACTTGGTCTCCTCTCCCC	8	3	1	1	1
FGSECJQ01CCFZ6	4	AATG	11	1	Pm_2883	CTGGCATCAGTCCTCAGGG	Pm_1368	GGGACTGTATCCATCCCACC	11	1	1	1	1
FW1N29Q05GCXWB	3	TTC	5	1	Pm_5714	CCAGCTGTAAGCAAACACCG	Pm_2304	TAGCGATCTTGTTTGGGCG	5	1	1	1	1
FGSECJQ01CAITB	5	AAAAC	4	1	Pm_7748	TGTGACATGTATCAATAGTTTTCTCC	Pm_4202	CAAACCAAACAGGAAAGAAATACC	4	1	1	1	1
FGSECJQ01A93DZ	4	AATC	3	1	Pm_4755	GAGAGAACGACCCACCCTCC	Pm_3840	TTGCCGGAGTATCTAAGCCC	3	1	1	1	1
FW1N29Q04EY1T0	4	AAAT	3	1	Pm_6865	GAACAAATGCAAATGCCTCC	Pm_3215	AAGGATTGTTGCCTCATGGC	3	5	5	5	1
FGSECJQ01BGI0R	2	AC	6	1	Pm_7822	TATGCATGTACCCCACACCC	Pm_1041	AGGGAGGCTGTGGAAAGAGG	6	1	2	1	1
FGSECJQ01A925B	3	ATT	5	1	Pm_9140	AGAATCATTCCGCCATCAGC	Pm_8962	ATTGATCAAAATGCTAGCTGGG	5	1	1	1	1
FW1N29Q05FQQ0F	5	ATTTT	4	1	Pm_5193	GTTGTACACCACCCAGAGCC	Pm_2499	CCAAAACTGATTGGAAGGGG	4	2	1	1	1
FGSECJQ01AUXLP	6	AACCCT	3	1	Pm_3949	GCATGCGAAAACCCTATTCC	Pm_3448	TGGGCCCTGACTTCAAGC	3	1	3	1	1
FW1N29Q05F9VG3	3	ATC	5	1	Pm_8064	GAAATCAGCATTTTGGTGGC	Pm_5463	AATCAGTTCCTCAAACCTGGC	5	3	5	2	2
FW1N29Q05F4SIC	5	AAATT	3	1	Pm_4457	CAACTTTTAGCAGGCTGCCC	Pm_6785	AGGGATGGAAAGGAAGAGGC	3	1	1	1	1
FW1N29Q05F0C8B	4	AATT	5	1	Pm_2426	TGTGAGCTGCCCAGAGTCC	Pm_0095	AAAGCAAACCCAGGAAACCC	5	9	2	2	2
FGSECJQ01AP2VV	5	TTGTC	3	1	Pm_0435	CCAAGTGTGATCCTTCCAGC	Pm_1565	TTGCTGATCTTACTGTACCACCG	3	2	2	2	2
FW1N29Q05GH6AM	2	AC	6	1	Pm_8653	TGATCATGATTTGCTTTGTGC	Pm_3724	AACAAACTTCCCCAGCAACC	6	1	1	1	1
FGSECJQ01BDGGP	4	AATC	7	1	Pm_8679	GCCGCTAGGAGTTGAAAACG	Pm_3744	ACACTTTTATCCAGATGCCAGG	7	2	2	2	2
FW1N29Q05GD23Y	3	TTC	4	1	Pm_0484	CATGAGAACTAGGGAGGGGC	Pm_4122	AACAGAAAGGCTCATCTACTTTGC	4	2	1	1	1
FW1N29Q05F58KT	4	AAAG	3	1	Pm_2752	TGTTTTCGTGGAAGCAGAGC	Pm_5959	CTATGTGAAGGCCAGGGACC	3	2	2	2	1
FW1N29Q05GDC3P	5	AAATT	3	1	Pm_6338	GTTTCAGTGGCCAGAGGTCC	Pm_1714	CACGTGATCAATCGTATTCAGG	3	2	2	1	1
FGSECJQ01A62N3	5	AACAG	3	1	Pm_2802	GAGGATTTGTGCAGGAAGGG	Pm_2322	TTGGAGATGATGCTTGGTGG	3	1	1	1	1
FFPMSHM02BY4UG	3	TCC	4	1	Pm_4850	TCAGTGGATGGACAAGTGGG	Pm_0414	ATATTGGTCCAGGTGGGGC	4	1	1	1	1
FGSECJQ01ARFSG	3	AAC	4	1	Pm_5542	GAATGAAGGCCAACACCAGC	Pm_5810	GTGACACCATCCCTTTTGGG	4	2	1	1	1
FW1N29Q05F12CG	4	AGCC	3	1	Pm_0591	GTGACCTATGGCTGGAACCC	Pm_8263	CCTTGGCAACTGATGTCTGG	3	3	1	1	1
FW1N29Q05F2A0N	3	ATT	5	1	Pm_0826	TGTACAGAAGCACTCAATCCTATGC	Pm_0495	GGAGAAGTCCCATTCGATGC	5	1	1	1	1
FW1N29Q05FR2E7	2	TC	7	1	Pm_4582	GCTCCATTCTTAACCGTGGC	Pm_6368	TGTGCATAATCAGCAGCTTCC	7	1	1	1	1
FW1N29Q05F6FD2	4	AAGT	3	1	Pm_5181	TGCAAAATTTCATTGGACTGC	Pm_7608	TCAATGAGTTTTCTAGGCCTGC	3	2	2	2	2
FW1N29Q05GHJAW	4	ATCT	3	1	Pm_7323	TTCATATGCAATTTTCTCTAGGATGG	Pm_6520	TCTGGTATATGTCTGCCTGCC	3	5	5	5	5
FGSECJQ01AOKKA	2	TC	7	1	Pm_3484	TTTTGTCCTGCTGGAGTTGC	Pm_6033	TTATGAGCACGCCTAAGTTGG	7	3	4	3	3
FW1N29Q05FSJ68	2	AC	7	1	Pm_0192	TCCTCTCAAAGAAGGGTGGG	Pm_7852	ATCTTTAAAATAACTGGCCTGGG	7	1	1	1	1
FFPMSHM02B9197	3	TCC	4	1	Pm_5668	ACGTTTGGGAGTTGACCTGG	Pm_6600	CAAAAGCAACAGCCACAAGC	4	1	1	1	1
FW1N29Q05FQTLI	4	AAAT	3	1	Pm_0921	TCTTCCACCATGCAATCAGC	Pm_3650	AGAGGTTTTGCAGCTCAGCC	3	1	1	1	1
FW1N29Q05FX3GH	3	AAC	4	1	Pm_6634	GTTTGCAGTTGGAGCCTCG	Pm_3608	ACTCAGGGAGGCAATGAAGG	4	3	3	3	3
FGSECJQ01A6K2G	4	AAAT	3	1	Pm_0409	GAGTCTCTGAGGTGGGGAGG	Pm_5839	TGTGGTTTCTCAACCTTCACC	3	1	1	1	1
FW1N29Q05GIMAQ	4	AAAT	3	1	Pm_1353	ACTTGGTGTCTCCCTCCTGG	Pm_8374	CTGCTGCAGGTCTTGATTGG	3	1	1	1	1
FGSECJQ01BM4NR	3	TGC	4	1	Pm_3643	GAGATTGGCCCATCCTAATCC	Pm_0772	TTCAACCACAGAGTCCACGG	4	1	1	1	1
FGSECJQ01ATN0K	3	TCC	14	1	Pm_4146	CATGAGCTGTATTCTTATAATTTTGAAAGG	Pm_3236	TGTTTATTGGGCAATGTGGC	14	2	1	1	1
FGSECJQ01A72I5	2	AT	6	1	Pm_0764	GGGGAGAGCATCAATAAACC	Pm_4321	TGCTGTCCCCATCTTTAACC	12	42	3	3	1
FGSECJQ01A9J2S	4	AAAG	3	1	Pm_0207	TTTCCTGATCGGTGAACTGG	Pm_6371	TCTGCTTTCTGACCTGACTTGG	3	2	2	2	2
FGSECJQ01B2KTH	4	AAAC	3	1	Pm_6123	TCAGCAAATCATCATTATAAAACACC	Pm_3539	CAGAAGCCAGTACAACCATGC	3	2	2	2	2
FW1N29Q05GEJEV	4	TTCC	3	1	Pm_4476	CACGTTTTATGAACCCAGCC	Pm_8835	TTGCTTAGGGAAGCAGGAGG	3	1	1	1	1
FW1N29Q05GIO29	4	TGGG	3	1	Pm_1188	AAACCAGCAACCTGTGACCC	Pm_2029	TTACATCGCTGCAGTGGACC	3	1	1	1	1
FW1N29Q05FYMUF	3	TTC	4	1	Pm_3415	CCTTGGTCCTTCAATAGTGAGC	Pm_6504	GCCTTTGGCCGTAAAATAGC	4	2	1	1	1
FGSECJQ01ARRMB	4	TCTG	3	1	Pm_3967	AAGCAAGAGAAGTGTGTGCG	Pm_6110	TCCCCTCCTATTTCACTGGG	3	1	1	1	1
FW1N29Q05GBR77	3	ATT	6	1	Pm_3622	GGTTAATGCTGCAAGTTAAAATGG	Pm_1552	TCATATTGCATCACACAAAGAAGG	6	1	1	1	1
FW1N29Q05F762O	4	ATAC	5	1	Pm_9130	TGATCACCTATCTGTGATTACCAGC	Pm_6474	GGCCTTTGGTAGAAGACCCG	8	1	1	1	1
FW1N29Q05FUBXM	4	AAAC	4	1	Pm_6509	CATTCAGTAGTTAACAAGACTCAAGGC	Pm_8141	TGCCTCTCCAGAGAGTTAGGG	4	1	1	1	1
FW1N29Q05FW1VE	4	AAAG	3	1	Pm_2529	AGAGAGAGCCTGTGGGATGG	Pm_6287	TTTTAGCAACTCAGATTCCCTGG	3	2	1	0	1
FW1N29Q05F5TZL	4	TCTG	3	1	Pm_8075	TGTTTGCTGTCTGCTGTGCC	Pm_4995	CACCAAGACCACTCGTTCTCC	3	1	1	1	1
FGSECJQ01AVH2X	4	AAAC	3	1	Pm_0361	GAAACAGATGCCTGTGAGAACC	Pm_4841	TGAAGGAGGAAATGGAGAACC	3	1	1	1	1
FFPMSHM02CCXSQ	3	AAC	4	1	Pm_5716	CACTGAGAAGGGAAAATGAAAGC	Pm_4743	TCAGCTTATCCTTTGGAACTAGGC	4	1	1	1	1
FW1N29Q05GDG6J	3	TCC	6	1	Pm_6493	TTTGCATAATCCCATTACCG	Pm_5932	TTGGGATTCTGAACTCTGGG	6	2	2	2	1
FW1N29Q05FPCDX	4	AAAT	3	1	Pm_8114	GCATTGTTGATTGCTGTGACG	Pm_8165	CTGGAGTCTGCCTGAACAGC	3	7	2	0	2
FW1N29Q05F48TF	2	AC	6	1	Pm_0573	AAGGTCAGATGGGACGATGG	Pm_2300	ATCCAGGAAGGAACGTTTGC	6	1	1	1	1
FGSECJQ01BVAKR	4	ATGG	3	1	Pm_2447	CAGGATGCTATAAGGCTGACTATGC	Pm_3811	TGGCCTATATTGTGAGAAATGTGC	3	1	1	1	1
FFPMSHM02BU4SB	5	AAATT	9	1	Pm_7604	GCAAGTTGGCAAGTAATGAGC	Pm_3522	CACTCAGTCTTCTGGAGTGGG	9	1	1	1	1
FGSECJQ01ARF9R	3	ATT	4	1	Pm_1254	GGTAATAGTGATAATATCTAACCAGTAGGG	Pm_7715	ATGGATTGTTCTCACTGCCC	4	1	1	1	1
FGSECJQ01A3XYV	5	ATTTT	5	1	Pm_3338	CCCTTCTCCTCCTTTTGAGG	Pm_5045	AGGTGCTGCACTCTCTGGC	5	1	1	1	1
FW1N29Q05FY01W	6	AAGGAG	8	1	Pm_2656	TTATGTGTTGGGGAGGTCTGG	Pm_8471	AAGGACCTGGAAATAATATCATAAAGC	8	1	1	1	1
FGSECJQ01CDZM8	6	AACCCT	3	1	Pm_1510	GGAAAACCCTATTCCCAGGC	Pm_4016	TTTCCATAGAAAGGGGTGCG	3	84	1	0	1
FW1N29Q05FT600	5	TCCCC	3	1	Pm_3267	CCGTCACTGTCACAGAAGGC	Pm_0282	TCTCAGCAAGTCAAGTGCGG	3	1	1	1	1
FW1N29Q05F9LVK	3	ATC	4	1	Pm_0548	AGCTGTGTGAGCAGGAATGG	Pm_4917	CACTTGGAAATCTAGCAGGGC	4	1	1	1	1
FW1N29Q05GIEDT	3	TGC	4	1	Pm_0699	GATCTCGCTGGGCCTTAACC	Pm_0439	CCGCACATTTGTTCCAAAGC	4	1	1	1	1
FGSECJQ01A72JO	3	ACC	4	1	Pm_7224	TTTTGCAAGTGAGCAAGAATAGC	Pm_8851	GTTGGGATTAGTTTTGGCGG	4	1	1	1	1
FW1N29Q05FPTMV	3	AAC	7	1	Pm_4822	GTCACGAAGAGTCGGACACG	Pm_2340	GGTTTTAGCCATTTGGTCTGC	7	112	1	1	1
FW1N29Q04EAJE0	3	TTC	4	1	Pm_8486	ACAGGTACACTTGCCTTTTCC	Pm_3576	TTGCTTCATTCACTTTCCTGG	4	2	1	1	1
FW1N29Q05GJUSU	4	AAAT	5	1	Pm_5826	TTCTTGCTTCTGAGGCTCCC	Pm_4425	TGGGTAATTGATTTTGCCCC	11	1	1	1	1
FW1N29Q05F3CNA	4	ATAC	3	1	Pm_1638	AGTTTCGAAAGTGGGAAGCC	Pm_1519	TGATAATTCCCTTGTTTAATGGG	3	1	1	1	1
FGSECJQ01BY63K	4	AATG	3	1	Pm_8285	TGACCATCTGGATTGCTTGC	Pm_6408	GCCAATAGCATCCAAGCAGG	3	1	1	1	1
FW1N29Q05F9P1F	2	TC	7	1	Pm_1847	AGAGGCAGAATGTGAATGGC	Pm_6429	TGGTGAATGTAGATGGAGGG	7	2	2	1	1
FGSECJQ01A2V1T	6	AACCCT	3	1	Pm_1510	GGAAAACCCTATTCCCAGGC	Pm_5415	GCCCTGACTTCAAGGAGGC	3	84	106	27	10
FGSECJQ01BOP83	3	AAC	4	1	Pm_7116	GCTGTTTCAGGTGGAGGACC	Pm_4822	GTCACGAAGAGTCGGACACG	4	1	112	1	1
FGSECJQ01BSXUX	5	ACTGT	3	1	Pm_3846	TGAATTCCTCAGGGAGGTGC	Pm_9040	AATAACCACCTCCCCACTCG	3	71	2	2	2
FGSECJQ01APO87	4	AAAT	10	1	Pm_6439	TGTTCTGAGTTTGGAAATTAACATGG	Pm_7819	TGGCCTAATTCGTCCTCTCC	10	1	1	1	1
FW1N29Q05F2YKV	5	ACCCC	3	1	Pm_3377	CCATGCTGGCTTGATTAGACC	Pm_7409	AGACCCTCAAAATGCTTGCG	3	27	8	8	2
FW1N29Q05FVMCH	4	AAAC	3	1	Pm_8631	CCACTGTGTTTCATTGTGGC	Pm_5686	GGATAGCTGTGCCTGTAGCG	3	10	10	10	10
FW1N29Q05F3EXW	4	TTGG	3	1	Pm_1029	ACAGGGACAGGTGGATGACC	Pm_7733	GTGCAATTTCAGTTGCTTTGG	3	1	1	1	1
FGSECJQ01BUV2D	4	AGGG	4	1	Pm_9285	TGATTCCTGCATTGTGCTGC	Pm_8193	TGTGCATGTGCATCAAGAGG	4	1	1	1	1
FW1N29Q05FXL4F	3	ATC	11	1	Pm_6262	GGAGGAGGATCTTTCATGCC	Pm_2647	CATCAACTTAATATTGAGCCATTTGC	11	4	2	2	2
FW1N29Q05GD5JX	5	ATATT	13	1	Pm_4323	GCACAATATGGTTCATGGGG	Pm_0337	GTGATCATGACCAACAGGGC	20	9	2	2	2
FW1N29Q05GC3QY	4	AGCC	3	1	Pm_6582	TCTAGCTTTGCTGCCCTTCC	Pm_7091	CTGGTCAAACTCACCCCTCC	3	1	1	1	1
FW1N29Q05F9R7W	4	AATT	4	1	Pm_2584	AAGGTAACCACAGCGGATGC	Pm_0698	AATGTTTCGTGTGAGTCGCC	7	1	1	1	1
FGSECJQ01BA6ZY	4	AAAT	3	1	Pm_2423	CGAATTGTGTTCTAAGATGGGC	Pm_0399	TCAAGAGGGTTCCAAGCAGG	3	1	1	1	1
FW1N29Q05F7052	4	AAAT	5	1	Pm_4993	CAGCAAACTTGTTGCTGTCC	Pm_5447	TAAAATGGGGCAAGGAGACC	5	1	1	1	1
FGSECJQ01AL814	4	TGGG	3	1	Pm_8057	CTCTCGTTGCAAAGCACACC	Pm_2519	TCCCACCATCCCACTCTAGG	3	1	1	1	1
FW1N29Q05GDMK7	4	AGCC	3	1	Pm_7943	CTTAGTTCACCGGAGGAGCG	Pm_3568	AATCAGCACAGCAAGCCTCC	3	6	1	1	1
FGSECJQ01BS3TQ	4	ATGG	4	1	Pm_9141	GCTATTGAGAAATCAAGGAGAGCC	Pm_3687	GCCTTCAGCTTCAAAGAGCC	4	1	1	1	1
FGSECJQ01B5BUK	4	TGCC	4	1	Pm_3298	AGAGCAGCAGGAAGAATGCC	Pm_5543	CTCAAGCACGCCTATGTTGC	4	4	4	4	4
FW1N29Q04EQB8K	4	CCCG	3	1	Pm_5390	GACTCCAACCAGGAGCTTCG	Pm_4128	GTCTTCCCAGAACCAGTCCG	3	2	1	1	1
FGSECJQ01CGFB4	4	AATC	3	1	Pm_3023	CATTGTCTCCATGACCAGCC	Pm_5687	CCCTACATAGACTCACTGGATGC	3	1	1	1	1
FW1N29Q05FUGI6	4	TCTG	3	1	Pm_3199	TGATCATGGTTCCATTTGTGC	Pm_8625	GTCATTTATAACCATTCTCTACATTTTGG	3	1	1	1	1
FFPMSHM02B8QXQ	2	AC	10	1	Pm_5213	TGTCAGATCGTTTCCTAACAGTGG	Pm_7444	GGCTTATGAAGCCTAAAGAGCG	10	1	1	1	1
FGSECJQ01AVE52	4	AAAT	3	1	Pm_5474	GGCAATCTTTTCAGCTTGGG	Pm_2193	GAAGTCTAATACATCTACTGCGAAAGG	3	1	1	1	1
FGSECJQ01B6TYC	4	AATC	3	1	Pm_8560	CAACAACAGCAATCAGTGGG	Pm_4898	CAGCAAGCAAGGAATCAAGC	3	1	1	1	1
FGSECJQ01CCAXO	2	AC	7	1	Pm_4404	TCAGATTTGTGGTAAGTACACATTGC	Pm_6630	AAACAGGAACAGCACAGATTGC	7	1	1	1	1
FW1N29Q05F17HB	3	TCC	4	1	Pm_5524	TGCCCTGTCATGTTTCTTGC	Pm_2131	GGCAGATCCTGATAGGCTGG	4	6	7	6	6
FW1N29Q05F0DT4	4	AAAT	3	1	Pm_6722	GTCTTCCCTAACCTGGCACC	Pm_7274	TAGGGCAGTCGTTAAGCACG	3	1	1	1	1
FW1N29Q04EC45H	3	ATT	5	1	Pm_7793	GATGATCCAACAGGTCACAGG	Pm_5939	GCATTGCAATATAGTAAATAAGCACC	5	1	1	1	1
FW1N29Q05F6TOY	4	AAGC	3	1	Pm_0314	ATATGCCCATAATCCCTGCC	Pm_0581	GGATCTGCTGTTGTCCTCCC	3	8	4	4	4
FW1N29Q05FQLHA	4	AATC	4	1	Pm_9035	GCAATATGTTGCTAAAACTGAGG	Pm_7995	TGTTTCCCTGAATCACTCCC	4	1	1	1	1
FGSECJQ01ASZ0R	4	AAAC	3	1	Pm_5943	TGTAAACCAGGCAACGAACC	Pm_7279	CAGGATTTCCCCAGAATGTCC	3	1	1	1	1
FGSECJQ01BBN5D	5	ATTTT	3	1	Pm_6460	TTGTACAAATGTAAGAATCAGGTTCC	Pm_5088	TTGAATGAGGGAATGGTTGG	3	1	1	1	1
FW1N29Q05GGZDS	4	AAAT	5	1	Pm_3639	CGTCAATTCCATCATTCTTGG	Pm_9159	CCTGTAAGGGAAATGCTGGC	5	1	1	1	1
FW1N29Q05FRL9R	3	ATC	8	1	Pm_2858	TGCAACTGAACTGCAAACTCC	Pm_5214	AAAGGTAATTAGTTCATTTCGATCACC	8	1	1	1	1
FFPMSHM02CG6MJ	3	AAC	4	1	Pm_7606	TACTGGATGAGGGTCCTGGC	Pm_3770	GTGTAGGGTCAGCAACTGGG	4	1	1	1	1
FGSECJQ01A49MB	4	AAAT	3	1	Pm_6207	TTCCTGAGAATACCATTGACAACC	Pm_3505	TTGAGCCTGGTCATTTGTGC	3	1	39	1	1
FGSECJQ01BVQYP	3	TTC	4	1	Pm_8780	CCACTTCTGTCAACTTTCTTTTGG	Pm_4070	TTGAGAGCTTGATTGCCTGC	4	1	1	1	1
FW1N29Q05GIIYR	4	AAAT	3	1	Pm_6049	GTCCTCGATTCCTCCTCACG	Pm_5869	TTGCTACTGGACATTTGGGG	3	1	1	1	1
FW1N29Q05GC7ZK	4	AGGT	3	1	Pm_3718	GACTCTAGTATGTCCCCAGCGG	Pm_5713	TTATGCCAATCCTCCCAACC	3	1	1	1	1
FW1N29Q05F3VX2	3	TTC	4	1	Pm_0144	GATTTGGGGTTTCTGGTAGCC	Pm_0363	CGATCCAAGGAAGAAATCCG	4	3	3	3	3
FGSECJQ01CAAJC	4	AAAC	3	1	Pm_0424	GATTTCCCTTGGTACAGGGC	Pm_2602	ATGGCTTGCTTAAGGAGTGG	3	1	1	1	1
FW1N29Q05F2ONU	3	TCC	4	1	Pm_3422	TGTCAGCACCTTCAACTGCC	Pm_2210	TGGGCTCACTAATTTTGCAGG	4	3	1	1	1
FW1N29Q05F1LPH	4	AGGG	3	1	Pm_2325	ATCTGGCATCCAACTCCAGG	Pm_2765	ATCCAAGGTGACTGCCAAGC	3	1	1	1	1
FW1N29Q05F718O	4	ATAC	3	1	Pm_5038	GAACTTGCACAACTGGTGGC	Pm_6252	CGCTCCTTGAGTGAGATAGGC	6	4	1	1	1
FW1N29Q05GFGL5	2	AC	7	1	Pm_2876	CGGTGCGTTTGTGTTTATGC	Pm_7430	CAAGAAGGGGAGGAAATCCC	7	2	1	0	1
FW1N29Q05FRHIO	4	TCTG	3	1	Pm_0291	ACGTACACCGAAACATTGGC	Pm_1444	AGGTTTGGATAGTTGGCAGC	3	3	1	1	1
FGSECJQ01BZZVV	4	ATAC	10	1	Pm_3741	AAAGGGGAACAGAATGACAGG	Pm_6855	TGGCTTTGATACTCAAATGTAGC	10	1	1	1	1
FGSECJQ01BAG2Z	4	AAAT	12	1	Pm_5184	CTCTCACCTAGTTTGGGCCG	Pm_0746	CTTTGTGTGAGATGGGTGGC	12	1	8	1	1
FW1N29Q05FXF56	4	ATCT	14	1	Pm_0851	TGATGACAGGAACACTGAAACC	Pm_4134	TCAGTCTATCTTTGAACCACCTAAGC	14	7	3	3	3
FW1N29Q05GFLTJ	2	AC	9	1	Pm_2571	GCCTGACTTTTGGTTCACCC	Pm_5146	AAAATAAGAGTTCTGTGGCCCG	9	4	2	2	2
FW1N29Q05FRFMX	4	ATAC	7	1	Pm_8886	GGCTGGACAGCAACAGATTAGG	Pm_1421	TCCCTCGTGGGGAGATGG	7	1	1	1	1
FW1N29Q05GHGD1	4	AAAT	6	1	Pm_6035	AATGGTGGCTCCAAAGATGG	Pm_2725	GAACATGGCTGATGTGGACC	9	2	1	1	1
FW1N29Q05FTPYU	4	AAAT	4	1	Pm_0579	ACTTAAAGCACTTGCACAAACC	Pm_8376	AGTCCATGGGCTGAAGAGC	4	12	11	11	1
FGSECJQ01AM9CW	4	AATC	8	1	Pm_3018	AGTGGTCTGAGATGGGCAGC	Pm_8032	CACACTACTATTCAAGGAGTCTTCACC	11	1	1	1	1
FW1N29Q05GHGND	2	AC	6	1	Pm_8558	AACTGCTCCCAAAGCTGTCC	Pm_6203	AGGTGGTGCACAGACACAGC	6	2	1	0	1
FW1N29Q05F49L2	4	ATCT	13	1	Pm_4963	CGCACTCTCCTCTCTCACCC	Pm_5232	AGATCCCAAGCCTGTTGACG	13	2	2	2	2
FGSECJQ01BUC4J	5	AAAGG	3	1	Pm_1164	GAGGCAGCAGCAATTCTTCC	Pm_8837	GCTTTCATATTGGCAGTCTTGG	3	1	1	1	1
FGSECJQ01AULQE	4	AATC	3	1	Pm_7061	TGAAGCGGTGTGTAAAATGG	Pm_6456	TGCTTTCCAAATATTCCTGGC	3	1	1	1	1
FGSECJQ01BLVUG	5	ATTTT	3	1	Pm_3110	CCCCAGCTAATGTTTGCAGC	Pm_2907	TGGATTGTCCCAGTTGTTGC	3	1	2	1	1
FGSECJQ01AO6NT	4	AAAT	4	1	Pm_6888	GTCACCGTGAGTGAGTTGGG	Pm_9036	ACATCTGCTTGGCACATTGG	4	2	1	1	1
FW1N29Q05FRMLS	3	ATT	4	1	Pm_8033	CCCTGTCTGGACATTTTGGC	Pm_6531	TCTTTTATCCCATTCCATGTGC	4	11	4	1	4
FW1N29Q05FS8PT	2	AT	6	1	Pm_8073	GAGAAGAACTGGTGGCAGCG	Pm_6000	CCAGAGAGGGTCAGTCAATGG	6	1	1	1	1
FGSECJQ01AX7FM	5	AAATG	5	1	Pm_4737	AGGGGCACAATCTCTCTTGG	Pm_1244	TGATTTAATTCATGACTGTGGAGG	5	2	1	1	1
FFPMSHM02CAKJR	4	AAAC	4	1	Pm_6715	TAATGTGCATTCTCCCCTGC	Pm_6113	CATTATTTGCTCTGATTACTTTTATGGC	4	1	1	1	1
FGSECJQ01B3SSE	3	ATT	4	1	Pm_4712	GGGGACACCATTATGCAACC	Pm_3525	CCCTGGTAGATCTGTCTTTCTCC	4	1	1	1	1
FW1N29Q05F1UXX	4	AAAC	3	1	Pm_5997	TCCCAGTGGAGATAGTCTGATCC	Pm_3213	AAAAGTTTTGTTGGAATTGACAAGC	3	13	1	1	1
FW1N29Q05F5P3S	4	AAAG	3	1	Pm_3404	TGATGGAAATTCCCGAAACC	Pm_9098	GTTCCCACAACCCATAACCC	3	2	2	2	2
FGSECJQ01AL4HM	2	AC	7	1	Pm_7603	TACCATCTTGTCAGCCTGGG	Pm_2042	GAACTTGGGAAGGTAGAGGCG	7	1	1	1	1
FGSECJQ01ALW14	4	AAAT	3	1	Pm_5920	CTGGGCATTCTTAACCCAGG	Pm_7812	AAAAGAGGCACTTGTATCAGAAAGG	3	7	1	1	1
FGSECJQ01A8R2E	4	AAAT	4	1	Pm_2045	CTTTGTGTGAAATGGGTGGC	Pm_8014	TCTCCCGTTGTACAGAATGGC	4	1	1	1	1
FGSECJQ01A6Q5L	4	TTCC	3	1	Pm_1650	ACAGGATGTGGGTGAATTGC	Pm_5626	GGGGTATAACCAGGGAAGAAGG	3	2	2	2	2
FGSECJQ01BESFI	4	AAAT	4	1	Pm_5637	CAACATTCAATTCTTTCCTCGC	Pm_7190	CATTGCCTTGAGTAGTTAATGATTAGG	4	1	1	1	1
FW1N29Q05F7QYG	3	TTC	4	1	Pm_5255	CAGACTTCCACCTCACCACC	Pm_2037	ACACCTGGGTTTGTAGTTTGG	4	1	1	1	1
FW1N29Q05F3QWJ	4	AAAT	3	1	Pm_1277	GCTTTTGAACTGGAGGTGTGC	Pm_6769	GGGGATAGTCTCTGGGAGGG	3	3	3	3	1
FW1N29Q05GCBZC	4	AATG	3	1	Pm_3973	AAGGTCTGCGACTTTGGAGG	Pm_2619	TGCATCAGGCATACATTTGG	3	1	3	1	1
FGSECJQ01BS5QI	3	ATC	15	1	Pm_7093	CAGCATGTGGGACAAATAGGG	Pm_5338	AAATCCACAGAGGCAGGAGC	15	1	1	1	1
FW1N29Q05GBMOU	4	AAAT	3	1	Pm_3282	TGAATGGCTGAATGGCTAGG	Pm_5505	ACACAGAGTCAGCTGGTGCC	3	1	1	1	1
FGSECJQ01A78NZ	2	AC	15	1	Pm_3030	TTTAATGAGACTTGCGGCCC	Pm_5624	CACTGGTTTTGGTTAGGAGGC	15	1	1	1	1
FGSECJQ01B3W4B	2	AT	6	1	Pm_7535	TTTAAATGGCCTGTCCCAGC	Pm_1156	AGGTATGCCATTGTCTCGGC	6	2	2	2	2
FW1N29Q05F0Y6S	4	AAAT	6	1	Pm_1713	TTTACTCTCCCTGGAGACCCC	Pm_1624	TGTGTTGATTGCCCTTGAGC	6	14	1	0	1
FW1N29Q05GHVND	5	AAAAG	3	1	Pm_5811	TGCCTGTACCAAAGAAAGTTGG	Pm_5599	AGGTCGAATTTTAGGGGTCG	3	5	1	1	1
FW1N29Q05F7IDS	5	ATTTT	3	1	Pm_1301	TGATCGTCTCACAGAATTTGGC	Pm_1870	CGATACTTTTGCCCTGGAAGG	3	1	4	1	1
FW1N29Q05F1SLP	2	AC	11	1	Pm_0980	TCTCACAATCACAAGTTCATTCC	Pm_1416	GACTTACTTGGCTAGAACAACTGC	11	1	1	1	1
FGSECJQ01B672O	2	AT	6	1	Pm_2971	ATGATCCAGTTGCCCTGTCC	Pm_5467	GATCAATATGGCACATTAAACATGG	6	1	1	1	1
FFPMSHM02CDY4F	4	AAAG	3	1	Pm_6224	TATGGCTCTGCAGTTGGTGG	Pm_5264	TTCATAACTAAGCCTGGAAACCC	3	1	1	1	1
FW1N29Q05F6APR	3	TCC	5	1	Pm_6234	GCCTTAATGAAGTGCTGGGC	Pm_7302	ATCCCTTTCCTCTGGAAGGC	5	3	1	0	1
FGSECJQ01AZWAX	6	ATATCT	3	1	Pm_5679	ACCACACCAAATTGGCTCG	Pm_7141	GGCCCTGTGGGAAATACAGG	3	1	1	1	1
FW1N29Q05F3MGQ	4	AGCC	3	1	Pm_3151	TCAGCCCAAAGAACTCCACC	Pm_2857	AAGAAGATGAGGCTGGCACC	3	1	8	1	1
FW1N29Q05FPFHR	4	AAAT	4	1	Pm_4952	TCTGGTGTTGTTCCCAATGC	Pm_3210	CATGAAAGACCCCACAAGGG	4	9	1	1	1
FW1N29Q05F7F1O	4	AAAC	3	1	Pm_1293	CCCAAAGTCACATGATTGCC	Pm_0098	TTTTCCTACCTCCTGCTGGC	3	4	1	1	1
FW1N29Q05FT866	6	AAAATC	3	1	Pm_5579	GAAAGCAGAAATCACTTCTATGGG	Pm_8941	TCATTTCCTTGCACACCAGC	3	2	1	1	1
FW1N29Q05GBSS5	4	AATG	3	1	Pm_8160	TGGTGCTCCTGCCTATTTCC	Pm_1560	ATGCATGCAAATGACTGTGG	3	1	1	1	1
FW1N29Q05GGEPE	2	AC	6	1	Pm_2678	AGCATGGTATGCGTGTGTGC	Pm_1209	TGTTCTGAAGCTGTCTGGCG	6	1	1	1	1
FW1N29Q05GBQOZ	3	ATT	4	1	Pm_7801	AGCCACCCAGAGTCATTTGG	Pm_7386	TACATGTGCAGCGTTCAGCC	4	3	2	2	2
FW1N29Q05F2WDL	3	ATT	4	1	Pm_6867	CCATCTCATTGAAGACTGTGTGC	Pm_2320	GATGCTCGATGATGCTCCC	4	1	2	1	1
FW1N29Q05F7K7X	3	TGC	4	1	Pm_8336	GCAGCATATGAGGAGTGAGCC	Pm_8310	GTCCGCTGACAAATACGACG	4	1	1	1	1
FW1N29Q05FUE1P	3	ATT	4	1	Pm_5115	GTTTCCCTTGGGAACACAGC	Pm_0991	GAACAACAGCATTCTGGGAGG	4	1	1	1	1
FGSECJQ01A0BEX	2	AC	6	1	Pm_3149	TGGGTTTCTGACAGTTAGGGC	Pm_9218	CAGTCTCTCTTACAAAGGGTGCC	6	2	2	2	2
FW1N29Q05FQBDT	4	AATG	11	1	Pm_9175	CTGGAAATGCTGGTGTTGG	Pm_5360	AGAATTCTTGGCTTTCCAGC	14	1	1	1	1
FGSECJQ01AVJHI	2	AT	7	1	Pm_1923	TTCAACATATGTGCACCAAAAGG	Pm_6425	TCTTACTTGGAAGGTCAATGGG	7	1	1	1	1
FGSECJQ01ALDMV	4	AAAT	3	1	Pm_5134	TGGTGCCCTTCTGTCTCTCC	Pm_4407	AGCACTTTGATCCCCAAAGC	3	1	4	1	1
FW1N29Q05GAG1L	4	AAAT	5	1	Pm_6218	ACAAAGTTGCCATTGTGGGC	Pm_4973	GAATTGGCTTGTATTCTCCATGC	5	2	2	1	1
FW1N29Q05GCILS	4	AATC	3	1	Pm_2277	CCTCAGTTTCCTCAGCCTGG	Pm_0072	TTGGATGAGACCATTCTCCG	3	3	2	2	2
FW1N29Q05GE76A	3	ATT	4	1	Pm_3946	GACTAGTCCAGGCAATCGGC	Pm_6407	ATGGTTCATGAAGCGCTGG	4	2	2	2	1
FW1N29Q05FZGH3	4	AAAT	3	1	Pm_7429	TGCGGGTAGTTCTGATACATGG	Pm_3451	TTTAGTGTGCTTCCTGGATAATGC	3	4	2	2	2
FW1N29Q05FXBPL	3	TCC	4	1	Pm_1737	TTCGTTCCTCTTCTGCCTCC	Pm_3445	CTCAAGGCAGCCTCCATAGC	4	1	1	1	1
FGSECJQ01BEZSM	4	AAAG	3	1	Pm_6842	AAGGTCATGGGAATAAGGATGG	Pm_1481	CTCCATGAGACTGGCAGGG	9	1	1	1	1
FFPMSHM02B0AWK	3	TCC	4	1	Pm_6684	TGCTCCCTTCTCTCTCTGGC	Pm_0284	CCCTTCTCCCATTTGTCTGC	4	1	1	1	1
FW1N29Q05GDCBD	4	AACT	3	1	Pm_8434	AGCTGTTAGCAAGGCCAACC	Pm_5325	TCAAGAGCCAATCTGTCCCC	3	2	2	2	1
FGSECJQ01BT2UD	4	AAAT	3	1	Pm_0893	CTTTTATGTGAGATGGGCAGC	Pm_5064	GGAAAACCAACACTCTCCCC	3	1	1	1	1
FW1N29Q05FR419	6	AATAGG	3	1	Pm_3312	TGGCCTAAAGTTACCCAGCC	Pm_1767	TGTAGATATATCATGCATGCACAGG	3	2	3	2	2
FW1N29Q05FT9ZR	3	ATT	4	1	Pm_7369	TGGAATACAAGTGTGGGACTGC	Pm_4249	AACAGAACAAACGCCCTTGC	4	1	1	1	1
FFPMSHM02CL11C	3	AAC	4	1	Pm_6725	TCCTTTCCAAGACCAGTCCC	Pm_2418	ATGGGGTCACAAAGAGTCGG	4	1	7	1	1
FW1N29Q04ELN9U	3	AAC	4	1	Pm_0571	GCAGTGAAGGACAGGAAGGC	Pm_1092	CCCAATCCATCTGTTCACTGG	4	102	3	3	2
FW1N29Q05FXZLA	4	TTCC	3	1	Pm_0358	TGCTTCCAGGATTCAGATGG	Pm_8391	GCCAGGGTACAGATCCAACC	3	2	2	2	2
FW1N29Q05GB0LM	4	AAAC	3	1	Pm_5997	TCCCAGTGGAGATAGTCTGATCC	Pm_4616	AAAAGTTTTAGTTGGAATTGACAAGC	3	13	1	1	1
FGSECJQ01ALWXD	4	AAAG	3	1	Pm_6605	AGCAACTTCGCAGTCCTTCC	Pm_8368	GCTCTTAGTTGTTGGATTTCCCC	3	1	1	1	1
FW1N29Q05F8R6R	3	ATT	4	1	Pm_8597	ACATGGTGGCAGATCAGTGG	Pm_8318	TCACTTGGTCCCTCCTTTCC	4	1	1	1	1
FW1N29Q05GBQ3J	4	AAAG	3	1	Pm_7667	ACTACTCCCCATGGCTTCCC	Pm_2185	CCTCCCCACTAGCTGATTGC	3	1	1	1	1
FW1N29Q05FS9ON	3	ACC	4	1	Pm_6284	AATCTGGCCTGACGAAAACC	Pm_8507	TGCCTTATTCCCTGACCTGG	4	6	3	2	2
FGSECJQ01AVKXX	6	AATTTT	3	1	Pm_5791	CCGATGGGTTGTTGACAGG	Pm_0094	GGTTTTGCTCCATTTCCTGG	3	1	1	1	1
FW1N29Q05GF8GE	4	ATCT	13	1	Pm_5192	GGGTCAACAGTGACTTGATGG	Pm_1207	GGAGTGTTGGCTGAAAGAGC	21	1	1	1	1
FW1N29Q05F16O4	4	AAAT	3	1	Pm_4522	TCAGCATGTTGACTTTGTGATCC	Pm_8659	GAGTGACCATTGCTCCCACC	3	4	2	2	2
FW1N29Q05FYMHN	6	ATATTT	4	1	Pm_0362	TGAATGCTGACACAATGCTCC	Pm_2952	TCCCACTTTCTAGCCTGATGC	4	1	1	1	1
FW1N29Q05GCNVD	5	ACCCC	3	1	Pm_4800	GAAGACCTGGTTCTGCCACC	Pm_4497	CTGAGGCTGAAGCCAGAAGG	3	8	1	1	1
FFPMSHM02CLPG3	4	AATC	4	1	Pm_4337	CAGGGATGATACAGATTCCAAGC	Pm_4863	CTGTATTTGGCCTTAGGGTGG	4	1	1	1	1
FW1N29Q05F0K8L	2	AC	6	1	Pm_7445	GATACCCTTCCTTTTGCTGCC	Pm_8195	AGTGAGACCTTCTCTGCCGC	6	1	1	1	1
FW1N29Q05F8NJH	4	TCTG	7	1	Pm_0592	AATTTTCACCTGGGACACTGG	Pm_6540	GACACTTTAGTATTGTAGAGGGATGGC	7	1	1	1	1
FW1N29Q05F3PHE	4	TTCC	4	1	Pm_6048	AAGCCTTCCTTGGTTTGTGC	Pm_9195	TCTCATCAAGTATAGATGTTAGGAAGGG	7	2	1	1	1
FGSECJQ01AHDGR	2	AC	7	1	Pm_7717	GCAAATACTCTAAACCGTTACCAGC	Pm_0312	CCCATGACCTTTTCCATTCC	7	1	1	1	1
FFPMSHM02CAE6Y	4	ATAC	4	1	Pm_7736	GAGTTGGTATAACTTGGGTGGC	Pm_4343	CTTGGGTGATGGAGAGATGG	4	1	1	1	1
FW1N29Q05GCQJC	3	TGC	6	1	Pm_0754	AGTAAATTCCCCGGATTGGC	Pm_7845	CATCTCTGAGCAGGCTTCCC	6	2	1	1	1
FW1N29Q05FS1AJ	3	AAC	4	1	Pm_0311	GGTCAGGCCATACTGATTGG	Pm_8865	CATGTTGCATTGCCACCC	4	1	1	1	1
FW1N29Q05FRY9S	3	ATC	5	1	Pm_2159	TCTTCCTTGTCCACTTACTGTTGG	Pm_4223	GCAGATTGAAGCATGATGACG	5	1	1	1	1
FW1N29Q05FPL88	3	TCC	4	1	Pm_0593	CAAGATCCATGGCTAAGGGC	Pm_1739	GCAAGCCTGATTGTGCTGG	4	1	1	1	1
FFPMSHM02CGVI0	2	AT	7	1	Pm_0440	GAGAGCATCATCAAACCACC	Pm_6650	TGCTCTCCCCATCTTTAACC	7	174	66	10	3
FGSECJQ01AFY0A	6	AACCCT	3	1	Pm_1502	TTAATAGCGCCGGTTTACGG	Pm_5016	ACAGGGGACTGGATAGAGCG	3	1	1	1	1
FW1N29Q04ECUIM	3	AAC	4	1	Pm_8810	TCATGTTTGTCATGGTGATACCC	Pm_4948	AAGGGACAAGACAGGGATGC	4	3	2	1	2
FGSECJQ01ASHJ8	3	ATT	6	1	Pm_6198	TTTTCCCCTCCCTTCTTCC	Pm_6375	TCACGGTAGTCTATGGTGGC	6	1	1	1	1
FW1N29Q05F1FCU	4	AAAT	3	1	Pm_6444	GAAAAGAGAGAGAGAATTCATAGTTTTGC	Pm_4918	TTCACCACCACAATATGCCC	3	1	3	1	1
FGSECJQ01AP31Y	6	AACCCT	3	1	Pm_5415	GCCCTGACTTCAAGGAGGC	Pm_1510	GGAAAACCCTATTCCCAGGC	3	106	84	27	10
FGSECJQ01CB1O3	3	ATT	4	1	Pm_0619	GTGAGTGATCTCCCACAGCG	Pm_6435	GCTGCAAGACTGCATAGTCAGG	4	1	1	1	1
FW1N29Q05GJ4Y5	3	TTC	4	1	Pm_1212	TCAAGCTTCTCCCTCCTCCC	Pm_0982	GAAATCAAGCCTGACCCAGC	8	4	3	3	3
FFPMSHM02BXRN1	4	AAAG	3	1	Pm_3561	AACTGCTGGATGAATGTGGG	Pm_9228	TTCATCAAATTCGTGGTCTTGG	3	1	1	1	1
FW1N29Q05GE74O	4	AAAT	3	1	Pm_3565	CACAGCAAGTCCCACTCAGC	Pm_1696	GATCTGTCACCTTCCAAACCG	3	1	1	1	1
FW1N29Q05GG06L	4	AATC	3	1	Pm_9011	TGGTGAAGACAGATCCTCTTGG	Pm_0158	CCTTATGGTGTTAGCTGCAATCC	3	3	2	2	1
FGSECJQ01A2K9U	4	AATC	3	1	Pm_2948	CTATGGCTTTGTCCTGGAGC	Pm_3411	CGGGTTGTATTAGATTTTCTTGC	3	1	1	1	1
FW1N29Q05FW0UL	3	AAC	5	1	Pm_3625	TGGCTTCTGAGATTTACTCATGC	Pm_1246	AGTCAATTGCACATGGTGGC	5	1	1	1	1
FW1N29Q05F8ZGX	4	ATGC	3	1	Pm_4961	GGAGGTTGGGTTGTTACTTTGG	Pm_8945	GCTACCACCAAGTGGTTCCC	3	19	1	1	1
FGSECJQ01BU7PW	4	AAAC	4	1	Pm_5991	CTCCACCTGACAAGGGACG	Pm_3921	TTGTGAGCTGCGTCTCAACC	4	1	1	1	1
FW1N29Q05F4H6T	6	AAGGAG	3	1	Pm_0444	CATAGTCATTGCCCTTGGTGG	Pm_3426	TTGCCACTTCACAGCAAACC	3	21	3	0	2
FW1N29Q05FTBY4	4	AGGG	3	1	Pm_3646	TGTTACAGCAGGCAGCACG	Pm_2769	ACATGCCTTGCCTTTCTTCC	3	1	1	1	1
FW1N29Q05GF4FQ	2	AC	7	1	Pm_1677	TGGTCAATAGTGCCTCTAAGGG	Pm_7446	TTACAGTTGAAGCCCACCCC	7	2	2	2	1
FW1N29Q05GGNI7	4	AAAG	3	1	Pm_2729	TCTGATGGCATTGATACAGAGG	Pm_5092	TTTTCAGCAAAAGAGCAAGG	3	3	1	1	1
FW1N29Q05FV6S1	4	AAAC	3	1	Pm_0191	TGGATCCAAGCCTTTTCAGC	Pm_8314	TTCAGCAGCCAAAATCAAGC	7	2	2	2	2
FGSECJQ01BZB3F	4	AAAT	7	1	Pm_0885	TCTCATTTAATTCAATACATCATGGC	Pm_2569	TTCATCCTCTTGGCCTCTCC	7	1	1	1	1
FGSECJQ01BDEWL	4	AAAC	3	1	Pm_1054	AACCTCTCACTGACCAATGGC	Pm_9193	TTGTTAAGGGAGGTTTGGGC	3	1	1	1	1
FW1N29Q05FUDBJ	2	AC	7	1	Pm_8112	GCAGACTTTGTAGGAAGAAAAGGC	Pm_4486	TCAGTGTGATTGTTATCAATGTGC	7	1	1	1	1
FW1N29Q04EB8SN	2	AC	6	1	Pm_3514	TTTTAAGTGTGCCCATCTACCC	Pm_0621	TAAAACTGGGTGTCGCAAGG	6	1	1	1	1
FW1N29Q05FXNGD	4	ATCT	14	1	Pm_0851	TGATGACAGGAACACTGAAACC	Pm_4134	TCAGTCTATCTTTGAACCACCTAAGC	14	7	3	3	3
FW1N29Q05GE8NH	3	ATC	5	1	Pm_1287	AAAACTGCTGCAAGGAAGCG	Pm_6442	TCCTCAGAGAGTCGTCACCG	5	1	1	1	1
FGSECJQ01BT2CA	4	AATC	5	1	Pm_3072	TTTTAAGGATGGTCACCGCC	Pm_5319	TCTATGTGGTCGCTAGGAGTCG	5	1	4	1	1
FGSECJQ01AU31D	4	AAAT	4	1	Pm_0658	GACCTGTCATCCATTCAGCC	Pm_2977	TTGATTGTGAGATGGGCAGC	4	1	3	1	1
FW1N29Q05FR5T7	4	AATT	3	1	Pm_4873	TGGGATTGATTTTGAACTTGG	Pm_8859	GATCTTACATTTAATGAGAAAATGACTGC	3	2	3	2	2
FW1N29Q05GBGZY	5	AAAAC	3	1	Pm_9038	TGTGCCTCCTGAATGAAAGG	Pm_0672	TCACTTGTTTCAGGCAGTTTCC	3	1	1	1	1
FW1N29Q05F1S2L	4	ATCT	4	1	Pm_5204	GTTTTCCTGGGATTGCATCG	Pm_0722	TGAGCGCAGCTCAACATACC	4	1	1	1	1
FGSECJQ01BVT70	5	AACAC	4	1	Pm_3372	ACCTTCTCCTCCAGCAACCC	Pm_2992	TTTTAACACACGTCCCCAAGG	4	1	1	1	1
FGSECJQ01CCZB9	3	ATT	15	1	Pm_6327	AACTACCCAGAGACATTGGGG	Pm_5113	GAACACAGCACATCTCATCCC	15	2	1	1	1
FW1N29Q05GB7YG	4	AACG	3	1	Pm_2599	CTTATTTAGTAAGGGAAAGGGAAAAGG	Pm_4275	CGTCGGTAGGGAACGAACC	3	1	1	1	1
FW1N29Q05GHBS4	4	AAAT	3	1	Pm_5309	CATAGCAGTTTCCATGGCCC	Pm_1406	GGGTTGATCCTTTAATGCTTCG	3	2	1	1	1
FGSECJQ01A78QA	5	CGGGG	3	1	Pm_4920	CCCTGAAGTTGACTCTGGGC	Pm_2782	AGATGCGCTTCGTTAATGGG	3	1	1	1	1
FW1N29Q05FVN0P	4	AATG	11	1	Pm_0235	GTTGCCTTGTGTGAGATGGG	Pm_3461	AACATGTATAAAAGGGCGGGG	11	1	1	1	1
FW1N29Q05FV6DW	3	ATC	5	1	Pm_1580	TTTTCTCCTCCTTTTCCTGTGG	Pm_3237	GAGGGGAGGTCCTTTGTTCC	5	1	1	1	1
FGSECJQ01A90B5	4	TCTG	4	1	Pm_7117	ATGTGTCCAAGGCAGACAGG	Pm_2388	GGTGCACTGTGGGAGAGC	4	3	1	1	1
FW1N29Q05GKM39	4	AAAT	3	1	Pm_7265	TCACAGCTTGAAAGGAACCG	Pm_4817	GAAAGTCTATCTATGTGCCCGC	3	1	1	1	1
FW1N29Q05F3XDT	3	AAC	4	1	Pm_0654	TTGTGACTTGCAACACCTTGG	Pm_3888	TGGACTAGAGGTTCCTTGTGGG	4	3	2	2	2
FW1N29Q05FUL95	4	AATC	4	1	Pm_1570	TGAAGCCTGTTTCCTGAGGG	Pm_4860	GCCTTATACCCCTCGTGTGC	7	2	1	1	1
FGSECJQ01CBS1V	5	AAAAC	3	1	Pm_5770	GGGTCGCTTCAGTTCTAGGC	Pm_1340	TCAACTGTGAGACCTTTCAGGG	3	1	1	1	1
FGSECJQ01CGJLI	3	ATT	4	1	Pm_5024	CTTGCACCAAGACAGCAAGG	Pm_2449	TCAACAATGACTCAAAGGCACC	4	3	3	3	3
FGSECJQ01AYEZ1	2	AC	13	1	Pm_0786	CAAGTTTCTTGGGAGGTGGG	Pm_6281	TGTCAGAAGGAAAGTAGCCACG	20	1	1	1	1
FFPMSHM02CBJON	6	AAAAAT	3	1	Pm_7883	CAAAAGTAGATCACAGCCATCC	Pm_6836	ATCAAGTTCCCTGTTCCACC	3	1	1	1	1
FW1N29Q05FY2LK	4	AAAG	4	1	Pm_8078	TGCGCTTTAGAAATCTGTGGC	Pm_8270	TGTGTTGAAGCAAACCAGAAGG	4	1	1	1	1
FW1N29Q04EIDDX	3	TCC	4	1	Pm_3793	TCAGCCCAGATCTGAACACC	Pm_9196	TCCTAGAGCCTATTCTCCAATGC	4	2	2	2	2
FW1N29Q05FTGBU	4	TTGG	3	1	Pm_8166	TGGCTAGTTTGTTTTCCGGC	Pm_0470	CCTTCTGGGGTGATCTAATTGC	3	1	1	1	1
FW1N29Q04EUTA5	3	AAC	4	1	Pm_7423	ACTCAGGGAGGCAGTGAAGG	Pm_4203	AAAATAGGCCTGTCCCAATCC	4	119	1	1	1
FW1N29Q05FQP4D	3	ACC	4	1	Pm_4526	TCAGAAAACAGAGACGGCCC	Pm_1749	GAAAGAGATTGCGAAAACCCC	4	1	1	1	1
FFPMSHM02B876Y	4	AAAG	3	1	Pm_1361	AAGAGTGAAAGCCACCAGCC	Pm_6551	TGCAGGGAGGGGAAAACC	3	1	1	1	1
FW1N29Q05GB9HU	5	TTTGG	3	1	Pm_9262	CTGGCTACCGATGGCTGG	Pm_8367	AGGTAAATTGCAAGGCAGGC	3	2	2	2	1
FW1N29Q05F6T81	3	ATT	4	1	Pm_8305	ACCTTATTAACTGATGTCCTTATTGG	Pm_4393	GAGGGATTGGTATCTTGGACC	4	2	5	2	2
FW1N29Q05FQAGF	4	AAAC	3	1	Pm_7921	ACGTTTGTTAACCGGATGGG	Pm_7408	AATTCCTGGAAGCTTGGTGC	3	2	5	1	1
FGSECJQ01A2DWS	6	AACCCT	3	1	Pm_8612	GATCCTCTGCACAGAAGGGG	Pm_1529	GACTGATTGTGGATCGTGGG	3	36	1	1	1
FGSECJQ01B4GVB	4	TGGG	3	1	Pm_0638	TACCACCTCTCGCATCCACC	Pm_7144	TCAATGGTTCTTCCAGCGG	3	1	1	1	1
FGSECJQ01ARC4Z	4	AAAT	3	1	Pm_6644	CCAGGATCTCTGGTTGCTCC	Pm_7356	AGCCAATCTGATCTCTGCGG	3	1	1	1	1
FW1N29Q05GHLQC	4	ACTG	3	1	Pm_6561	CCAACGTCACTTCATCACGG	Pm_3105	TCATCTAGAATTTGCAGCCTGG	3	1	1	1	1
FGSECJQ01BTNS5	6	AACCCT	3	1	Pm_1510	GGAAAACCCTATTCCCAGGC	Pm_5415	GCCCTGACTTCAAGGAGGC	3	84	106	27	10
FGSECJQ01B3EXJ	5	AAAAG	3	1	Pm_4067	GTCAGGCCTTTTCCTGTTGC	Pm_7484	CAGGAAAGCAGCCAACTTCG	3	1	1	1	1
FW1N29Q05GHEKN	5	AAAAC	3	1	Pm_2741	AATTCAGTTTTGGTTTTCCTTGG	Pm_7177	TGGGAAGGAGTAAATTGCCC	3	2	5	2	1
FGSECJQ01BAZ91	4	AAAT	3	1	Pm_7710	TGGACACCCTGTGTTTGTGC	Pm_1660	TGGGGTAGCCCTATGAACCC	3	2	2	2	2
FGSECJQ01BJNEA	4	ATAC	5	1	Pm_8504	GCACAGAAGTCATGTAAGAAAGCC	Pm_1637	GATGGTTCAGCAGAGAATGGC	12	1	1	1	1
FGSECJQ01AZCQL	2	TC	6	1	Pm_7043	CATGGCTACAGGAGACAGGC	Pm_1280	CCTGAACCTAGGACAAGAACG	6	1	1	1	1
FGSECJQ01BG5N3	3	ATT	4	1	Pm_1729	GCAAGAGGAGAGACAATGCG	Pm_1754	CACTGGTCTAAACCAACTCAACG	4	1	1	1	1
FGSECJQ01BYT4T	4	AAAC	4	1	Pm_0429	AGCAATGGCAAACCACTTCC	Pm_7800	ACAACAAGCAAGACCTCCTCC	4	5	2	2	2
FW1N29Q05F8JRB	3	TTC	4	1	Pm_5397	TTCCCAAGGAGCATAGGTGG	Pm_4346	CACTCAGATATTCTCCCAATGCC	4	1	1	1	1
FFPMSHM02BPWKO	4	ATAC	3	1	Pm_1927	AAGTGGATGACAAGTCCCAGC	Pm_1514	TTTCACACTGGTTTAAGCTGCC	3	1	1	1	1
FGSECJQ01AKOKR	3	TCC	4	1	Pm_7277	GGAGCATTATGCGTGTCACC	Pm_2956	GACTCTGGGTGGTTTCCAGC	4	1	1	1	1
FW1N29Q05FTYMW	4	AAGT	3	1	Pm_1748	CCGACTCAGTCTATGTCTCAGG	Pm_5977	TGGCTCCATCTCTTTGTTCC	3	4	3	3	1
FW1N29Q05GGXGJ	4	AATC	4	1	Pm_6658	CTGACAAAGTAGGGGCCAGC	Pm_5533	ACATTTGTGAGATGGGCAGC	4	2	1	1	1
FW1N29Q05FVA28	4	ATCT	14	1	Pm_6597	TCAAAGGCCAAAGACAATCC	Pm_1113	TTCTCACATGCATTTAGTTTTCCC	14	1	1	1	1
FGSECJQ01AQ5U5	3	ATC	13	1	Pm_6676	CAGCCAGACCTGGAATAGGC	Pm_6974	CATGTTTGGCCTTAATGGGG	13	1	1	1	1
FGSECJQ01BJY63	2	AT	6	1	Pm_6577	TGTATGCGTTGATATGTATTGTGG	Pm_4310	TGCCTTTGATGATAGGGAGG	6	1	1	1	1
FGSECJQ01A9FG8	4	AAAT	4	1	Pm_3530	TTCCAGTCCTGCTGTCATGC	Pm_2525	GTTTGCTCTCCAACCTGTGG	4	2	1	2	1
FGSECJQ01B2KUA	4	ATAC	5	1	Pm_1997	TGATTATCTGCCCTGACCCC	Pm_0989	TTCGTGAAAAGAAGAAAGGGC	8	1	1	1	1
FW1N29Q05FQ992	4	AGGG	3	1	Pm_0392	GATTTCTCTGTCGAACGGGG	Pm_8036	GATTGTAGAGAGATCTTTGGGGC	3	1	1	1	1
FW1N29Q05FRIG5	4	AAAG	3	1	Pm_8845	AATACCTGCGTGCAGAATGC	Pm_2917	TTGCCAGGTTTCATGTTTCC	3	1	1	1	1
FW1N29Q05FRVM5	4	AAAC	3	1	Pm_6780	CAATTCAGTGGCCAGAGTGG	Pm_2928	CATATGGGTGCCAGCTTATGG	3	1	1	1	1
FGSECJQ01BCDJR	4	AAAT	4	1	Pm_3704	TAAGCCAGGAACTGAGGCCC	Pm_8417	CCTGACAACAGCTCTTCCCC	4	2	2	2	2
FW1N29Q05GGEVC	4	ACTG	3	1	Pm_3204	TCATAGACACCACTCAGTAACTATCCC	Pm_4814	TTGGCATTCTGGTCAGTTCC	3	1	1	1	1
FGSECJQ01A31VN	6	AACCCT	14	1	Pm_3503	TTTTCAGCTTTCGACCCTCC	Pm_3235	TACGGGTTTACGGGTTACGG	14	1	2	1	1
FGSECJQ01AYQM2	4	AGGG	3	1	Pm_4998	GATTCTAATCCAGCCTGCGG	Pm_2608	AGCAGAACGGAAAGTGCTCC	3	1	1	1	1
FW1N29Q05FVMFY	4	AAAT	4	1	Pm_6649	GCCTATTCTTTATTCCGCCG	Pm_1097	TGGTAGACATGTCAGGTGTTTCC	4	2	1	1	1
FW1N29Q05FUWLF	6	AAAAAC	3	1	Pm_5660	TGCTTGCCATTAGGAACAACC	Pm_0367	TTCCTCTCTCTCTGTTGCCG	3	2	1	1	1
FW1N29Q05GIGRI	4	TGGG	3	1	Pm_5691	CTGCCTGTGAAAGGATGGC	Pm_6586	ACTAAGGCTGGAGTGGAGCG	3	1	2	1	1
FGSECJQ01ALRS6	4	AATC	3	1	Pm_1900	TTGATTTGATCCCTCAACAACC	Pm_3626	ATCATGAGCAAGGTGGATGG	3	1	1	1	1
FGSECJQ01ARA55	4	AAAT	5	1	Pm_7435	CTGATTTGTGCAATGAGCCG	Pm_8955	AGAGTCCCTCCTTGTGGGG	5	1	5	1	1
FW1N29Q05FUKEJ	2	AC	7	1	Pm_2838	GAAATGTATCCTCCATTTTGTTATGG	Pm_0625	CCTACATTCACAGAAGCCCG	7	2	5	2	2
FGSECJQ01BSK5U	4	AAAC	3	1	Pm_0154	CCCTGAGAGCTGTTCTAGTGC	Pm_3089	TGTTTGTCCATATGCATGGC	3	2	2	2	1
FW1N29Q05GBTMT	4	AATC	8	1	Pm_9237	TCTGGATGATTATCTTTCATGGG	Pm_0881	CAGAGTTGTGGTTCTAAGATAGATGG	8	1	1	1	1
FW1N29Q05FXR1L	4	AGGG	5	1	Pm_0113	GGCCAGTCACTCTCTCAGCC	Pm_7525	GATGAAGGCGAACAAGAGCC	23	11	1	0	1
FGSECJQ01AQ0YC	5	AAAAC	6	1	Pm_1528	GTATTCCATGGATTGGCAGG	Pm_4415	ATAGAAAGGCGAGACAGCGG	11	3	3	3	3
FW1N29Q04EPYW8	3	AAC	4	1	Pm_0375	TTTTAAAGTGGGAAGGGGTCC	Pm_2788	CATGGGATCACGAAGAGTCG	10	1	3	1	1
FW1N29Q05F5SZO	4	AAAT	3	1	Pm_8731	TAAGCCAGGCCCTAAACTGG	Pm_0321	GTTCTCTGCTTTTCAGCCCC	3	1	1	1	1
FGSECJQ01A8OVJ	3	TGC	4	1	Pm_1010	GAGACCCGGTCATCATAGCC	Pm_4046	TATCATGGATGAGGGAAGCC	4	1	1	1	1
FGSECJQ01BLUDA	3	AAC	5	1	Pm_4822	GTCACGAAGAGTCGGACACG	Pm_7521	TCACTTGCTGGTGAGATGGG	5	112	3	3	3
FW1N29Q05FYH2V	4	AAAT	4	1	Pm_8972	CTTCCTTGTGAGATGGACGG	Pm_6277	GCAGCTAGGTGCTCCCTTACC	4	3	3	3	1
FGSECJQ01B2V23	6	AATAAC	3	1	Pm_0459	TGAAAATCCTTTTCTAGTCGGGG	Pm_7158	AAAGGGAACCGTAATGCAGC	3	1	1	1	1
FGSECJQ01BTKIK	3	ACC	4	1	Pm_5849	GACTCCTCCCTCCTGTGGC	Pm_4596	AAAGATGGAAGCGAGACCCC	4	1	1	1	1
FW1N29Q05FZH1E	4	AAAT	3	1	Pm_2503	GCAAACCATGAGTGTCCAGC	Pm_4994	GCATCTCTGAATGGCACAGC	3	1	1	1	1
FGSECJQ01CBPDU	4	AAAT	3	1	Pm_0505	CAGTGAAGGAATTGATAAAGTTCTATTAGG	Pm_3630	GCCCAGAGTTGTTTAAGATGGG	3	1	2	1	1
FW1N29Q05GF2IW	3	ATT	4	1	Pm_5111	GGCTCACTGTGTGACCAACC	Pm_7996	TTTGGAATCAGACATGAAGGG	4	1	1	1	1
FW1N29Q05GFHAQ	5	AAATT	3	1	Pm_0730	TTCAGATTGGATTGGAAAGTGG	Pm_6849	GCTGCTTGCCAGACTCACC	3	1	1	1	1
FGSECJQ01B5IR3	5	CGGGG	3	1	Pm_2267	GCTCCTGCTCTCCCTGCC	Pm_0236	CTGCAGCCCCTACCTGAGC	3	1	1	1	1
FGSECJQ01BG0VL	3	ACC	5	1	Pm_2798	GCAAATGAGAAAATAAACAGCAGG	Pm_2972	TCTGTTTGAATGTAGATGCTGTGG	5	2	2	2	1
FW1N29Q05GBY9M	3	TCC	7	1	Pm_5275	TGGGGAGGAAAGAAGAAGGG	Pm_8885	CTGTCTGGCAAATGAGTGTCC	10	1	2	1	1
FGSECJQ01BZNS2	4	AATG	3	1	Pm_2996	TGGAAAGACAACAAGTGGGG	Pm_7432	AAAAGATGCATTCACATACAAGTATCC	3	1	1	1	1
FFPMSHM02B3GDK	2	TC	8	1	Pm_8993	GGCAGATTTGGCTGTATGAGG	Pm_3585	CACAAAGAGCATAGCTTAAGGGC	8	1	1	1	1
FW1N29Q05F1LCG	5	AAAAC	3	1	Pm_4825	GCAACGGAAGAATCTGAGGG	Pm_2866	CCTTTAGAAGTTCTTGGTGGGC	3	3	1	1	1
FGSECJQ01BNEHW	2	AC	6	1	Pm_9290	CTTCAAACTTGCAGGCTCGG	Pm_6711	ATAGAGGGATCAGCCATCCG	6	1	1	1	1
FGSECJQ01CEO6O	2	AT	6	1	Pm_7535	TTTAAATGGCCTGTCCCAGC	Pm_1156	AGGTATGCCATTGTCTCGGC	6	2	2	2	2
FGSECJQ01AZDG5	2	TC	8	1	Pm_6801	AAAGAATGAATACACACACAGAGGG	Pm_4780	CTGATGCCCAGAAAGAAGGG	8	1	1	1	1
FW1N29Q05F1RJD	4	AGGG	4	1	Pm_1722	GACTCAGCATGAAGATGGGC	Pm_1320	TCTGTTCCCATCCCAATTCC	4	3	1	1	1
FW1N29Q05GFQ0M	3	ACC	4	1	Pm_6284	AATCTGGCCTGACGAAAACC	Pm_1924	TTGGCCTTGAAGTTCTGTGG	4	6	1	1	1
FGSECJQ01B1AAN	4	AAAC	3	1	Pm_0468	ACTTTCTCTGGGCAAGGACC	Pm_6843	ACTTTGCTTAAGCTTGGTTGC	3	1	1	1	1
FGSECJQ01A6XFG	4	AAAT	3	1	Pm_8816	CAGGAGTACTGCAAATGGTGC	Pm_8378	GCCCTAAATCCCATAGAGCC	3	1	1	1	1
FW1N29Q05FO8S1	4	ATAC	4	1	Pm_3756	GAGGCAGTCGCTAAAATGAGG	Pm_2438	TGATGTGGCTGTGAAATCCC	4	1	1	1	1
FGSECJQ01BBI7N	4	AGGG	3	1	Pm_6985	GGAAGCTGACTTCCAGAGCC	Pm_0051	GGCTAAGCTATGCAAAGGGC	3	1	1	1	1
FW1N29Q05F1T4Y	6	ATATTT	3	1	Pm_0202	GCAGTGGAACTGATTGTCAGG	Pm_8019	TTTCTTCACCTCCCATTCTGC	6	5	1	1	1
FFPMSHM02CIA62	4	AAAT	3	1	Pm_2848	AGGCAGTGATCCATGAAGGG	Pm_0036	ATGCTTTTCCACCTTCAGCC	3	42	1	1	1
FGSECJQ01A5LJL	6	AAAGAG	3	1	Pm_9024	GAGTGGGTCTTCCTGGAGGG	Pm_0119	CAGAATGGCTCCATTTTCCC	3	1	1	1	1
FW1N29Q05GKF22	4	AGGG	3	1	Pm_4949	CCTTCCGATTTAAACCTGCG	Pm_4468	TCTCACGCAAAGGAGAAACG	3	1	1	1	1
FGSECJQ01BTK2J	5	ATACC	3	1	Pm_1889	AGGAGTGTTGGGGCTAATCG	Pm_1428	GACTTCGAGCTCCTCAAATGG	3	2	1	0	1
FGSECJQ01BYG5F	4	AGCC	3	1	Pm_4787	ACCCCAACACTTACCATTGC	Pm_0107	CAGCTCCTACAATAAATCAATTCC	3	2	3	2	2
FGSECJQ01A7VL9	4	TTCC	3	1	Pm_4988	GATAAGGGGTGGGTTATGGG	Pm_6541	AACTAACTTAGAGAAAGAGAAGTGAATGG	3	3	1	1	1
FW1N29Q05F8OKJ	4	TTGG	3	1	Pm_7011	TTTCTGGTTTGCAACTGTTTAGC	Pm_2279	AGGAAGGAGGGGAAATCAGC	3	1	2	1	1
FW1N29Q05FVQCG	3	TCC	4	1	Pm_5524	TGCCCTGTCATGTTTCTTGC	Pm_2131	GGCAGATCCTGATAGGCTGG	4	6	7	6	6
FGSECJQ01BE4I2	4	AAAT	3	1	Pm_0858	ACCCACTCAGCAAATCATGG	Pm_8016	AACATTCCTGCACTGCATCC	3	1	1	1	1
FW1N29Q05F87A3	5	AAAAC	3	1	Pm_4889	ACATCAGTGGCAGAGTAGGAGG	Pm_4876	CACCATTTCCAAACATTTGCC	3	2	2	2	2
FW1N29Q05FX50I	4	AGGT	3	1	Pm_0564	TGAATTCATGCCAATCTGCC	Pm_8436	CACTGGTGTTTATCAGCCATCC	3	4	3	3	3
FW1N29Q05FYPUR	4	AAAG	3	1	Pm_4140	CCCCATTTTGTAACCATGTGC	Pm_0504	CCCACTGAAGGAGAACTGCC	3	2	2	2	2
FW1N29Q05GE0G1	4	AAAT	3	1	Pm_5850	CGTATTCTTGTGGTTTGCTGG	Pm_4822	GTCACGAAGAGTCGGACACG	7	1	112	1	1
FW1N29Q05FXFFG	3	ACC	4	1	Pm_1155	TCTGTGGGCAGGAAGAAAGC	Pm_5062	CCTTCAGAAGTGTGAGGCCC	4	2	2	1	1
FW1N29Q05FX4MO	4	AAAC	3	1	Pm_8631	CCACTGTGTTTCATTGTGGC	Pm_5686	GGATAGCTGTGCCTGTAGCG	3	10	10	10	10
FGSECJQ01BOUV6	2	TC	6	1	Pm_5391	TTTCAGAAAGCTGGCAACTAGC	Pm_7240	CATGATGCTTGGGACACAGG	6	1	1	1	1
FFPMSHM02CK4HO	3	ATC	7	1	Pm_0944	TTACCTGTTGCGAGCCACC	Pm_4427	TGCAGCAGCTAACTAGGTCGG	12	1	1	1	1
FGSECJQ01BML6D	3	TGC	5	1	Pm_6624	AGATGATACACAAATTCAGCAGC	Pm_6031	TTTCCTTCTATTCGTTTCACTGG	5	1	1	1	1
FGSECJQ01B0FQV	3	AAC	4	1	Pm_4631	TGTGATTGGTAACTCGGTACTGC	Pm_6131	GGAGGGTTTCCCTAGTGTCC	4	2	1	0	1
FGSECJQ01AYVZ4	2	AT	6	1	Pm_7349	GGTTTGATGATGCTCTCCCC	Pm_2532	TCAAACCGTCATTTACACATGG	12	145	2	1	1
FW1N29Q05F0KIF	4	AATG	3	1	Pm_8242	AATGGAAGAACCAGTCTGTGG	Pm_8716	TGTCAGCTAATAGAATATTTCCCTGG	3	1	1	1	1
FGSECJQ01BVJKS	2	AT	6	1	Pm_5244	GATGGTGTTTTAATGATTCTCTCCC	Pm_5636	ATGGTGAAAGATGGGGATCG	6	1	1	1	1
FFPMSHM02B7Q63	6	TCTCCC	4	1	Pm_7984	CAGCTTCATTGTGTAATGGGC	Pm_2655	GCTTCCAAACTGTGTGAAGACG	4	1	1	1	1
FW1N29Q05FW8K4	4	AAAT	3	1	Pm_3964	AGGATCAGCCATCTTGCTCG	Pm_8717	CCAAACAAGTGTTTCCCACG	7	2	1	1	1
FGSECJQ01BZB0U	4	AGGG	3	1	Pm_2831	AGCTGCAACCAAGACAATGG	Pm_6292	ATGTTGCACGTCTGAATGCC	3	2	1	1	1
FW1N29Q05FPLLN	2	AC	12	1	Pm_2377	TAAAGACACACCCCATTCGC	Pm_0196	CAACAGGGTGGACTGATTTCC	18	1	1	1	1
FW1N29Q05GILJ3	4	AAAC	3	1	Pm_6839	AACGTTGTTAACCGGATGGG	Pm_7408	AATTCCTGGAAGCTTGGTGC	3	3	5	3	3
FW1N29Q05F4M9I	2	AC	7	1	Pm_1049	GTAAGCTGCTGACAGTTGGC	Pm_8258	TCCTCCACTTGAACTTCCTCC	10	5	11	2	1
FGSECJQ01BGL0A	3	ATT	4	1	Pm_7694	CAAAGTAGCTGGGAGCTGGG	Pm_6421	CCATGCAGAACACCAGAAGC	4	2	2	2	2
FW1N29Q05F2HVE	4	AAAC	5	1	Pm_3847	AAACAAGGATGGGTGATGGG	Pm_7384	ATCATCTGTTGGGTTTGGGC	5	1	1	1	1
FW1N29Q05GEXMS	5	AAATC	3	1	Pm_8199	TCTTAGCAGGGTGTTTGGGG	Pm_9137	CTTCTTGGCATGACTTTGCG	3	1	2	1	1
FW1N29Q05F5Y8T	4	TTCC	3	1	Pm_3571	TGCCATCTTTCCTCTGTTGC	Pm_4120	GCAATGTCAAGTGAGATTACTAACAGG	3	1	1	1	1
FW1N29Q05F8COJ	4	AAAT	3	1	Pm_0567	GACACAAATAGCACCTTGAGCC	Pm_6153	ACCCCTAAACACCCTTTGGG	3	1	1	1	1
FGSECJQ01BOVW3	4	AAAT	3	1	Pm_8046	TCATGCAGAATCCGAAAAGC	Pm_2062	ATGTGAGTTGCCCAGTTCCC	3	1	1	1	1
FGSECJQ01BYLD9	3	TGC	4	1	Pm_7691	ACAAGTATCCCCAAGCAGGG	Pm_7496	GCTGTCATTACATCCCAAAGGC	4	1	1	1	1
FGSECJQ01CB9NO	3	TGC	4	1	Pm_2506	AGGAAGCAGGGTATTCTGGC	Pm_5903	CCCTCTTCCTGCCTGTTAGG	4	1	1	1	1
FW1N29Q05FRFKS	4	TGCC	3	1	Pm_6623	TAACGTGCCTGCCTATCAGC	Pm_3681	TTTCGATCCATTTGTTTCTTTCC	3	1	1	1	1
FW1N29Q05FYOY3	6	AATAGG	3	1	Pm_7949	AAAGTTCCCAGCCAGCTTCC	Pm_6097	CCCCTTTACCCCTCCCTACG	3	1	1	1	1
FGSECJQ01CDHV5	4	AGCC	3	1	Pm_8102	GACTTCAACTCCCAGAATTCCC	Pm_0647	GGGAACTTTAAGACGGGTGG	3	516	1	1	1
FW1N29Q05F1IS8	4	AAAT	4	1	Pm_5860	AAGCACTTGCACAAACCAGG	Pm_5664	AAGTCCATGGGCTGAAGAGC	4	11	11	10	8
FW1N29Q05GAD27	4	AAAT	4	1	Pm_2012	AAAAGGATGGGAACTGGGG	Pm_0057	GAAATTAATGTGATGCAAAGCTGG	4	1	1	1	1
FGSECJQ01BXAUR	4	TGCC	4	1	Pm_8229	GCTGTCGTAACCCCAAGACC	Pm_6496	CAAAGTCAATGGGGAAACCG	4	1	1	1	1
FW1N29Q05FQKEA	3	ATC	6	1	Pm_8567	AAGCCAATACCAGCCAGAGC	Pm_3277	CAAAGGTTCCTCATCCTCGG	6	1	1	1	1
FW1N29Q05FZ0JN	2	AC	6	1	Pm_7688	CAGATCCAGTAAGGCAGGGG	Pm_7713	AACCTGACCTGCTTTCAGCG	6	1	1	1	1
FW1N29Q05F8WU6	3	ATT	4	1	Pm_8830	CCTGAATGTTCTCCCATGCC	Pm_2508	TGCTGGACTCCAATAGCTGG	4	3	1	1	1
FW1N29Q05FY379	3	ATT	6	1	Pm_8475	TGGGAGCTTGTCCCTTATGC	Pm_8477	CATTGCTCTGCAAGTGGTGG	6	1	1	1	1
FGSECJQ01AZWS0	5	AGAGC	3	1	Pm_7119	GCAGCTGAAACCAGAAAAGG	Pm_6693	GGTGTTTCTCCTTTGCCACC	3	1	1	1	1
FFPMSHM02B9KHS	3	ATC	4	1	Pm_4352	CCTTTTGCAATGGACTGATGG	Pm_7411	TGGTAACACAATTGGAGTCAATAGG	8	3	1	1	1
FW1N29Q05F786O	3	AGT	10	1	Pm_8509	CAGCAGAATGAAAAGCTTGGG	Pm_3710	GATTCAGCTTGATTGTTCTGGG	15	1	1	1	1
FW1N29Q05FW3PV	4	AAAT	4	1	Pm_2801	GGAAATTGGTTGTTGGCTGG	Pm_1635	TCTTTCACAAATCCCACTGTAAGC	8	1	1	1	1
FGSECJQ01ALQDK	4	AGTG	3	1	Pm_7019	GGTGTGAACAAGGCTGTCAGG	Pm_6345	AAGATGCAAAACGAAACCCC	3	1	1	1	1
FGSECJQ01A2LV9	5	AAAAG	3	1	Pm_8511	CCAATCAGCTGCTCTTGTTCC	Pm_7920	GGAGTGATTTTCACAGCCTGG	3	1	1	1	1
FGSECJQ01BFGRT	4	AAAT	3	1	Pm_1551	TTCCTGGTTTAGAATAAGGCCC	Pm_2144	TGTTCACCAGCCAGAGTTGC	3	1	1	1	1
FW1N29Q05FYRUH	4	AAAC	3	1	Pm_2836	TCTTCTGAGAGTGCAGGAAGG	Pm_2402	TGAACATGATGAGCTGAAGAACC	3	1	1	1	1
FGSECJQ01CGMSC	4	TTCC	3	1	Pm_3167	GCGGTCTCCTAGAACGATGC	Pm_5464	TGGAGACTCGCTCCAAAACC	3	1	1	1	1
FGSECJQ01AV7CT	2	AC	6	1	Pm_3149	TGGGTTTCTGACAGTTAGGGC	Pm_9218	CAGTCTCTCTTACAAAGGGTGCC	6	2	2	2	2
FGSECJQ01CDMP5	5	AAAAC	3	1	Pm_0244	TGAGAAAGGACCCTGTGAAGC	Pm_0416	CCAAGCAGTGAGAAAGCAGC	3	1	1	1	1
FGSECJQ01A41H3	4	AAAT	3	1	Pm_2452	CATCACTAAAATCCATTCCTCGC	Pm_7377	CTTTGGTGGAGATGGGTGG	3	1	1	1	1
FW1N29Q05GIHCJ	4	AAAT	3	1	Pm_5410	TGCCCAATTGAGTATCATGC	Pm_5919	GGATTTAATTTTCACACTGCAAGC	3	1	1	1	1
FW1N29Q05FQJRU	3	ATC	11	1	Pm_8838	GGCATCTGTTTCATTTCATGC	Pm_5751	CACGTTCATTCATAACTGTTCCC	15	1	1	1	1
FW1N29Q05F6K48	2	AC	9	1	Pm_7092	CAGCTTTTGGGAAGACCAGG	Pm_3661	TCGATGCTTATCCTCTCCTGC	9	1	1	1	1
FW1N29Q05GCGBE	4	AAAG	3	1	Pm_6868	CTGCCAAAAGGCTCTGAAGG	Pm_7682	GGACTGTGCATCCCTTAGTTGG	3	1	1	1	1
FW1N29Q05GGCQ8	4	AAAT	3	1	Pm_2391	GCATACACACCCATCTACAAAGG	Pm_5175	AGGGTCTTGTAGTGTGGGGC	3	2	1	1	1
FGSECJQ01A1IJU	4	AAAT	3	1	Pm_4077	TTGGGAGAGAGGTCAGCAGC	Pm_7997	CAGCCTTGGATATTGGAATGG	3	1	1	1	1
FGSECJQ01B8K97	5	AAAGC	3	1	Pm_5727	ATGCCTTGGCTCAAAACTCC	Pm_0441	CAGGGTGTCTGCTGTTGTCC	3	1	1	1	1
FW1N29Q05GKTHK	4	AAAG	3	1	Pm_4599	AAAATGCAATGAAATGGCG	Pm_7028	TGTCTTGGAACTTAAGCCATGC	3	1	1	1	1
FGSECJQ01BX2CW	4	AAAT	3	1	Pm_8050	TAGGGGTCAAGCTGGAGTGG	Pm_3129	TCTAGCCTGGAGCCTTCACC	3	4	5	4	4
FGSECJQ01A87V3	5	TCCCC	3	1	Pm_7582	TCAAGAAAGTTGGTTCCGGC	Pm_0984	CCTGGAGAAGATAAGCCCTGG	3	1	1	1	1
FW1N29Q05FQ7MR	4	AAAC	3	1	Pm_8631	CCACTGTGTTTCATTGTGGC	Pm_5686	GGATAGCTGTGCCTGTAGCG	3	10	10	10	10
FW1N29Q05F6T0V	4	AAAG	4	1	Pm_8741	CTGTCCCTAACCCGGTTTCC	Pm_9001	GCCAAATGCATCTCTCTCCC	4	3	2	2	2
FW1N29Q05FZ2MU	5	AAAAC	3	1	Pm_4008	CACAGGGTTGTTGTTGTGGG	Pm_1761	CAATGATATTTGCCTTGACGC	3	34	1	1	1
FW1N29Q05FN4AN	4	AAGC	3	1	Pm_9102	GACACGTAAGAAAAGTGTGGGG	Pm_8499	AGAAGCCTCACCAGAAAGCC	3	1	1	1	1
FW1N29Q05FY5Y3	4	AAAT	3	1	Pm_5776	CATTCAGAAGTTCCAGGCAGC	Pm_7504	CAAAGAGGCTAGAATGAATGCC	3	3	3	3	1
FW1N29Q05F1FZ7	4	AAAC	4	1	Pm_7163	TCAGAACGTACTGCCTCTTCTCC	Pm_2834	TCTACAGACCAACCAGTGGGC	4	4	3	3	3
FW1N29Q05F8HMZ	4	TGGG	3	1	Pm_2056	TGCACACAGGTTTAGCCACC	Pm_4531	TTTGCACTGCTTGGGTAACG	3	1	1	1	1
FW1N29Q05GI8LQ	3	TGC	6	1	Pm_1947	CCACAGCAGGAAGGGTAAGC	Pm_8190	TTCAAGCACTGGCAGAAAGC	6	1	1	1	1
FFPMSHM02CE2P2	2	AC	6	1	Pm_4028	TAGCTGAAGCCTTGTCCACC	Pm_2265	TTCTAAAGGCTTACCTGGTGCC	6	1	1	1	1
FGSECJQ01B2XY2	4	TGCC	4	1	Pm_3298	AGAGCAGCAGGAAGAATGCC	Pm_5543	CTCAAGCACGCCTATGTTGC	4	4	4	4	4
FGSECJQ01BAAL3	4	AACT	3	1	Pm_0917	TTTGCTAAGTCCTTCAGATGGC	Pm_2112	TAACAGGCATGCCCTACACC	3	1	1	1	1
FGSECJQ01BW1MA	4	AGTG	8	1	Pm_4078	TCTCAGCCTGCTAACTGGGG	Pm_3044	GGGGTTTAGGTACAGAACTGGG	20	1	1	1	1
FW1N29Q04EVZR1	4	AGGG	3	1	Pm_5600	ACACACATAGCAGGGGATGG	Pm_9124	CCCTCTTGCATTAGGGTAGAAGC	3	1	1	1	1
FGSECJQ01BOSAG	4	AAAT	4	1	Pm_5260	AAACACCAATATGATTACATTTCCG	Pm_8728	TCAATGCTAATCACCCCTGC	4	2	2	1	1
FGSECJQ01BQ9S8	4	AAAT	5	1	Pm_6611	CCTTAGAGGCCTGGAGTTGC	Pm_9267	TAATCCTGCACTGGGAAGCC	8	3	2	2	2
FGSECJQ01AS6WQ	3	AAC	7	1	Pm_8024	CCAAGCAGAACAAATGGATGC	Pm_0490	GTAAGCCGCCCAGAGTCACC	7	1	3	1	1
FGSECJQ01AVWW3	5	AAAAC	4	1	Pm_2328	TCCTCTCAGGGTATGGCACC	Pm_1316	ACCAACATTGAACCCCTTGC	4	1	1	1	1
FGSECJQ01ASA8Y	2	TC	7	1	Pm_4222	TGAGTCATCAGCAGCAAATGG	Pm_6578	CTTAGGTGCTGGCAAACTGC	7	2	2	2	2
FW1N29Q05FYQBN	5	TCCCC	3	1	Pm_7551	CATGCACATGTGGGTATGGG	Pm_0747	AAACCAGCATGGACAGGACC	3	2	2	2	2
FGSECJQ01BDMJZ	4	AAAT	8	1	Pm_4006	ATTTCCAGAATTCCCCAGCC	Pm_0400	GCAGAAAAGATTCAAACTATGACCC	8	3	1	1	1
FFPMSHM02CGNX6	4	AAAT	11	1	Pm_2960	TTCATTCATCCTTTCACAGGC	Pm_3701	TTCTTGTGATGATGCAGGGG	16	1	1	1	1
FFPMSHM02B17GI	3	TGC	4	1	Pm_8670	ACAACGGGAGAAGATGGTCC	Pm_6348	AACGATGATAGTTTTCGGCG	4	1	1	1	1
FW1N29Q05FRFDK	5	AAAAC	3	1	Pm_3283	CTCACAAGTGAAATGAGAAACTGC	Pm_3822	AAGCTGCAACAAGCAACTGG	3	1	1	1	1
FGSECJQ01A2I6Z	4	AGGG	5	1	Pm_6857	GATTTCTTGGAAACGTGCTACC	Pm_5731	GGGTAACCAATGAAGCCAGG	5	1	1	1	1
FW1N29Q05GD9P0	4	TGGG	3	1	Pm_4979	CAGGATGAATCAGGCACTTGG	Pm_9037	TTCAACTCCCACGAATTCCC	3	4	8	2	2
FGSECJQ01AGHGO	6	ACAGTG	3	1	Pm_6891	TCCACCTCTATTATACTTGGTGCG	Pm_0552	TCGGTGTATTTGCTGTTGAACC	3	1	1	1	1
FGSECJQ01AMTXZ	4	AAAT	3	1	Pm_01000	CTGGGATGGGGTTACCTGG	Pm_8785	TTTCTAAACAGCCTACTCTAAATGGC	3	1	1	1	1
FGSECJQ01B5XJS	4	AAAT	3	1	Pm_3860	TCACTATGTCACTCTTTGGGGC	Pm_6888	GTCACCGTGAGTGAGTTGGG	3	1	2	1	1
FW1N29Q05FXU0Z	2	AC	7	1	Pm_2609	TCAGAAGATGACAGTGCCAGG	Pm_5588	ACCAACCAACTTGATGCAGG	7	1	1	1	1
FW1N29Q04EPYUU	4	AAGT	3	1	Pm_8799	TTAAGTTGCTGGCCTTTGGC	Pm_4003	GATGGGAAAAGACTCCCTGG	3	3	1	1	1
FFPMSHM02BS931	3	ATT	5	1	Pm_4621	TGACTTGAAGGAGGGTTGGG	Pm_7613	TTGCTGTCTTCTCAATCCTGG	5	1	2	1	1
FGSECJQ01A4XWV	4	TTCC	3	1	Pm_7972	TTGGTGCTCAGCAAAAGTAGG	Pm_4801	TCCATCTAGCTGAGTGTCATCG	3	1	1	1	1
FW1N29Q05GG2ED	4	TTGG	3	1	Pm_2066	GGGCTCAGGAAATTAAGGGC	Pm_7395	GGAGAGTAATCACTGGGGCG	3	3	3	3	1
FW1N29Q05FS9PS	4	AAAC	3	1	Pm_5335	CATAATGCTGAATTGTGGGGC	Pm_1077	AACCGTCAAACTAGTGAACCACC	3	1	1	1	1
FW1N29Q05FZTF0	4	ATCT	13	1	Pm_6443	TTTGGCTGTTCAACTGACTGG	Pm_8566	TGCAAGAATAATCTCTAACAGGTGG	13	1	1	1	1
FW1N29Q05FY99T	3	ATT	4	1	Pm_3362	CAGTGCAAGAAAGGCATCTACC	Pm_0371	TTTGTTTCTCTTTGGGATTGC	4	1	1	1	1
FW1N29Q05F9A27	4	AATG	4	1	Pm_6638	TCATTTGCTTCAAAATGCTGC	Pm_2693	TCATGAATTTGAGATGGGTGG	4	1	2	1	1
FGSECJQ01AHDM8	5	TCGGC	5	1	Pm_1285	ACATTACAAGCCCCTCCGC	Pm_6171	GGTGACGCTCTTGACGAGG	5	1	1	1	1
FW1N29Q05FVYER	3	ATC	4	1	Pm_8571	CCCTTGTGTTTGCAGTAGCG	Pm_4679	CGTCCAGAGACGAGTATGCG	4	1	1	1	1
FGSECJQ01CC1YG	4	AAAG	3	1	Pm_5537	GATGCGGCAAGAAGGAAGG	Pm_6279	TGTTGTGCAGCCTATGATTGC	3	1	1	1	1
FGSECJQ01B7D9P	2	TC	7	1	Pm_5677	GCCTTTAGTTGGAAGCCACC	Pm_6833	TTTAACTGCCAACAGATACTAATGAGG	13	1	1	1	1
FGSECJQ01AMKJA	3	ATT	5	1	Pm_5212	TCCAGCAAAGGCATTTTAGG	Pm_6039	TTCTTAAACCAAACATTTTGCC	5	1	1	1	1
FW1N29Q05FT8FX	2	AC	9	1	Pm_2090	CAATACTCCAGCCAAAGCAGC	Pm_0156	GCGATTGGTCTTCTCCTTCC	9	1	2	1	1
FW1N29Q05F7MOK	3	ACC	4	1	Pm_0229	CAACCAACTTTTGTAAGCCTCC	Pm_6745	GTTGCTTTGCATGAGATGGG	4	2	2	1	1
FW1N29Q05GGJWO	4	AAAG	3	1	Pm_6860	ACAATACATGGCAGAAACCCC	Pm_5364	CTCTCAGATCCCTAGGCCCC	3	1	1	1	1
FW1N29Q05FZ7RJ	4	ATCT	17	1	Pm_3041	AAGGGCTGAAGTTGGTGAGG	Pm_8245	GAAGTCATATATACATAGAAGAATTGCCC	20	2	1	1	1
FW1N29Q05GAOND	4	AAAC	3	1	Pm_6573	GGTAACTGGCTGACACACGG	Pm_3740	TTGCTGTTCACTAGCCCACC	3	4	1	1	1
FW1N29Q05FV3JF	4	AAAT	3	1	Pm_5029	GGAACAGACTGATCTTATGGATGC	Pm_6450	GTAGCCTGAGGGTGCTCTCC	3	3	1	0	1
FGSECJQ01CAB2C	3	ATT	10	1	Pm_3513	GGCAGTTTAGTCCTCCCACC	Pm_1828	TGGTGATTTTGTCAACACCG	10	1	1	1	1
FW1N29Q05GGB3N	2	AC	7	1	Pm_3104	TGACAGTTGGCTAACAAGTAAAGC	Pm_8056	TCAGGCATTCTCTCAGCAGC	10	4	13	4	1
FW1N29Q05GHCYX	4	AATC	4	1	Pm_0817	GAAGAGGATGACCCACAGCC	Pm_0928	TTCTGCCCTTACCGTTGTCC	4	2	2	2	2
FW1N29Q05FYZ5V	2	TC	6	1	Pm_5825	AGCCTGCCTGTTAGGAGAGG	Pm_7416	ACTTAATAAGGATATATAAGGCCACCC	6	1	1	1	1
FGSECJQ01B83OU	4	AAAT	3	1	Pm_6743	GCTTTACTGACGTTTGGGGC	Pm_2673	GGGGTGAACAATGAACTGTGG	3	1	1	1	1
FW1N29Q05FRVHM	3	ATT	5	1	Pm_2370	ATGGATCTGGCTCAAATGGC	Pm_6982	CAGAAAGTGACTTCCGACTATCTCC	9	1	2	1	1
FGSECJQ01BHR4C	3	TTC	5	1	Pm_3325	CACACCACAGCTAAGCCTGC	Pm_3198	GGAAGACCAGGCCACATAGG	5	2	2	2	2
FGSECJQ01A5MB9	5	ATTTT	3	1	Pm_1572	TAACCAGGAAGCAACTGGGC	Pm_4568	GGAGACCTTGTGTGCGTGC	3	1	1	1	1
FW1N29Q05FQPD8	4	AAGC	3	1	Pm_8023	TTCCTTGTACTGACTTTATGCAACC	Pm_3787	AGATTAAGTGATGAAAGAAGCAAGC	3	1	1	1	1
FW1N29Q05F3X79	2	AC	6	1	Pm_5896	TCTGACTCCAGCAAGAAGCG	Pm_1085	GTGGGTTCCTCCAGAGAGGC	6	1	1	1	1
FW1N29Q05GIG7N	4	TTCC	3	1	Pm_0137	GCCAACCAGGCTACTAAGGG	Pm_8928	AAAGTAAAGTGGGTTGGATTAACAGG	3	2	1	1	1
FW1N29Q05FWMGD	4	AAAT	3	1	Pm_6706	TGCACAGTTATTTTCAGTCTATCAGC	Pm_7249	ACTTGGTTGAGATGGGCAGC	3	1	1	1	1
FGSECJQ01BSX1M	5	ACTGT	3	1	Pm_3852	TTTGAATACAATCAGCAGGGG	Pm_3022	CCTCATTGCTCTTTGGTTCG	3	1	1	1	1
FGSECJQ01BKV1S	2	AC	8	1	Pm_8416	TACAGGCACGTGCAAACTCC	Pm_1349	ATCAGTGTGCTCTGCGATGC	14	1	1	1	1
FGSECJQ01BFRZJ	2	AC	6	1	Pm_7392	CAGGTTTTGTTGTGTGTTGCG	Pm_2931	TGTAGGAAACTGTATCTGCGGC	6	1	1	1	1
FW1N29Q05F1SJP	3	TGC	4	1	Pm_4566	CCAAGGTACCTCAAATGGGC	Pm_4516	ATGTGACCATGGCTGACTGC	4	4	1	1	1
FW1N29Q05FOJKC	5	AAATC	3	1	Pm_3355	TGTGAATAATTTGAACTTGGAGTGG	Pm_0958	CCCACCCTCCTTATGCTGG	3	1	6	1	1
FW1N29Q05GATKH	4	AAAT	3	1	Pm_5507	TGGCATGTTTACAGTCCTCCC	Pm_2202	AGGAAATGGCTATGCCTCCC	3	2	2	2	2
FFPMSHM02CE43O	4	ATAC	10	1	Pm_5496	CAAAGCATTTCCACATATACCCC	Pm_4260	AATTCTTCATAGGACATATATCCACCC	10	1	1	1	1
FW1N29Q05FURAH	4	AAAT	6	1	Pm_1713	TTTACTCTCCCTGGAGACCCC	Pm_1269	GTGATTGCGAGATGAGTGGC	6	14	5	5	5
FW1N29Q05GIMWJ	4	ATCG	3	1	Pm_3898	GAGATAGGGGCCATGTAAGTCC	Pm_7219	TGGCCTTAATCTCCATTGGG	3	1	1	1	1
FFPMSHM02BW35B	2	TC	6	1	Pm_6947	GAGACTCTCACCAACATTCCTCC	Pm_1201	TCAGAGAATCAAATCCGCCC	6	1	1	1	1
FFPMSHM02BVQQH	4	TGGG	3	1	Pm_9066	CGTCAGCCTCTTTTCTTGGG	Pm_6440	GGCTCAAAAGCCATACCTGC	3	1	1	1	1
FGSECJQ01A048Q	2	AC	7	1	Pm_3311	AGCCCTGGGAAATAACCAGC	Pm_2812	CCAGGCAACTTTCTTGTCCC	7	1	2	1	1
FGSECJQ01BV0HN	4	TGCC	3	1	Pm_1171	TACGCTGGAGGAAGGTGAGC	Pm_8445	ATAAGGAAGTTGGCCATCGG	7	2	2	2	2
FGSECJQ01B1184	4	AGGG	4	1	Pm_5828	CCCAGAGAACCAGACAAGTTCC	Pm_5514	GCAAAAGCTTCTGTGGGTGG	4	1	1	1	1
FFPMSHM02B8KSS	4	AGCG	3	1	Pm_7738	GGCCAGGGTGCTGAAAGC	Pm_2018	GGGGAGTAGCAACTGAAACAGC	3	1	1	1	1
FGSECJQ01CBQ4K	4	ATAC	4	1	Pm_5079	GGAGCTAGGTCCCATTTAGTAGC	Pm_6598	GATCTCACATATCTTGCAACAGC	10	3	3	3	1
FGSECJQ01AN1YF	2	AT	6	1	Pm_8651	GATGTTCTCCCCATCTTTAACC	Pm_0440	GAGAGCATCATCAAACCACC	6	1	174	1	1
FW1N29Q05FTYXJ	4	AAAC	3	1	Pm_2246	GAAGTGATTAAGGCATGAGTGACC	Pm_6940	GCACCAGGCTAGAAACCAGG	3	2	23	1	1
FGSECJQ01B0T3E	4	AAAT	3	1	Pm_4284	AAAGAAATGTTCAAGGAAGGTAATCC	Pm_2051	TCTCCTTAAGTGGTTGGGGC	3	2	2	2	2
FGSECJQ01AVXPI	4	AAAT	3	1	Pm_7367	ATCTGACCCACCTCTTTGCC	Pm_7487	ACACTCAAACATGAAGCGGC	3	1	1	1	1
FGSECJQ01A20MN	2	AC	9	1	Pm_0622	CAGATGGCCTTGAAGAATGC	Pm_1639	TGCAGTATCTTGTTTCTGAGCC	9	1	1	1	1
FW1N29Q05GG93G	4	TTCC	3	1	Pm_0358	TGCTTCCAGGATTCAGATGG	Pm_8391	GCCAGGGTACAGATCCAACC	3	2	2	2	2
FW1N29Q05FTX6D	4	AAAT	3	1	Pm_3128	GTTTGCCACCCTTCTCACC	Pm_5946	TTAAATTTGTCATGTCGCTGC	3	1	1	1	1
FGSECJQ01CE5Q0	4	AAAG	3	1	Pm_8667	GACTGCAAGTTCCCTTTGGG	Pm_2404	TGTCATACTACTATCTGCTCAGTTTGC	3	1	3	1	1
FW1N29Q05GIFNU	3	AAC	4	1	Pm_9047	TTGATCTTCGTTGGCTTCCC	Pm_5228	TAGGGCTGACAGTCCCATCC	4	1	1	1	1
FW1N29Q05F8G93	4	AATT	3	1	Pm_8649	GAAAGTTGTAAACAGACTAAGGGTCC	Pm_6884	GGATCTATTCCCACGAGAAGC	3	2	1	1	1
FGSECJQ01A4YWR	2	AC	6	1	Pm_3708	CGTTGTCTCCAATCAGGTATCG	Pm_4445	GCCAATCCCTCTCTCTCAGC	12	1	1	1	1
FW1N29Q05GIHED	4	ATCT	3	1	Pm_5472	GGAAATAGACCTTGTATTTGATCTGG	Pm_1056	GGTAATTGGAAGTGGGTGAAGC	6	2	2	2	2
FW1N29Q04D81PO	6	TGGGGG	6	1	Pm_7734	CATTGTGGGTACCTGGAGCC	Pm_1938	ACACGGTCAGAGTACCTGCG	6	1	1	1	1
FGSECJQ01CEV4G	2	AT	6	1	Pm_2692	AAGCATGGTTTAATTAAGTGGGG	Pm_6872	TCTTATTTGCTTGGGGTGGG	6	1	1	1	1
FFPMSHM02B411Z	2	AC	7	1	Pm_8842	TGTTTGTTCATTTTACAGAGCTGC	Pm_1470	TGCAAGCATAAGAAGTAAAGTGTGC	7	1	1	1	1
FW1N29Q05FX93E	4	AAAT	6	1	Pm_0099	CAATCCAATCTTGCCATCCC	Pm_4725	GCGACATTAAATGCCAGTCG	6	1	1	1	1
FGSECJQ01CAKH1	4	AATT	3	1	Pm_9282	CCAATTATCTCAATGCACAGC	Pm_1702	TGAATTTGTTGATAGAAAAGACTGC	3	1	1	1	1
FW1N29Q05F93NP	5	AAAAG	4	1	Pm_0246	ACCCTGTGCACTCTCTCTTCC	Pm_2896	AATGCACAGGCAGGAGGC	4	4	4	4	4
FW1N29Q05F37F2	4	ATAC	4	1	Pm_6150	TTTGGCTGTTTGGTCTTTGG	Pm_6170	TTCATAGGCATCCTGCTACCC	4	1	1	1	1
FW1N29Q05GHRHG	2	AC	11	1	Pm_6609	TTCCCACCAACACTGACTGG	Pm_6505	GGACACATTCTAACCCACGC	11	2	1	1	1
FFPMSHM02BWB68	6	ATATAC	8	1	Pm_9170	AACAAGACGTGCTTTGCAGC	Pm_5108	GGACACCACTGTGTGATGGG	19	1	1	1	1
FW1N29Q05FTDXX	2	AC	6	1	Pm_1024	AACTCTGATAGTCATAATCATTGGTGG	Pm_6736	AACAGCTGATGACCTCGAAGC	6	1	1	1	1
FW1N29Q05GDT3D	4	AAAT	7	1	Pm_5526	TTTCAGCCTCACCCACTTCC	Pm_5431	TTTTGGTCAGGATGGAGTGC	7	4	1	1	1
FGSECJQ01BWYYU	4	AAGC	3	1	Pm_6512	CTCAAACCAGAGATATTTAGCAATCC	Pm_2754	CAGAATCAGAACCCAAGCCC	3	3	3	3	3
FW1N29Q04EA9E2	6	AAAAAG	3	1	Pm_2829	GAATTCAGGACTCTTCTCAGTTTGC	Pm_0833	TCACTTCAAAATGATGTCACTGC	3	1	1	1	1
FFPMSHM02B2Z1G	2	AC	8	1	Pm_0854	TCAAGATGATGGCTGTGATGG	Pm_4882	GATGATGACCACAACAGGGG	8	1	1	1	1
FW1N29Q05GJQXA	3	ATT	4	1	Pm_4151	CCATTGCCTTGATACTCGGC	Pm_3274	CACATGATTGACATGCAGTAGAGC	4	2	3	2	1
FFPMSHM02B56US	4	AATC	5	1	Pm_2237	GGGCAGTGACTAAATTTGAAATAGC	Pm_5067	CCCTGACTGCTTTGATGAGC	5	1	1	1	1
FGSECJQ01AP0DV	3	ATC	7	1	Pm_5229	TGGGTAATTATATTGCTTGAATGGC	Pm_4091	AGGTAACAAGGCTTTCGTTGG	7	1	1	1	1
FW1N29Q05FWTPI	4	AAGC	4	1	Pm_0624	TTTGTTGCAGCCAAGTGAGC	Pm_3421	CACTTTTCTGTGAGATGAGCAGC	4	1	1	1	1
FGSECJQ01ANSQ9	3	ATT	5	1	Pm_2247	GCAAATTCTCTGTTGATTGTGC	Pm_5741	TTCATGGCTGAAGATCTGGC	5	1	1	1	1
FGSECJQ01AU1JM	2	AC	13	1	Pm_1332	TGGAGGACACTATGTTGGGG	Pm_6233	GGTTTGTCAAGTGTAAGAATGGG	13	1	1	1	1
FW1N29Q05GJUMX	4	AAAT	4	1	Pm_7235	TTTTGCCAGGACAAGCTTCC	Pm_3158	TTGGGGAATGAAATTGGTGG	4	5	2	0	1
FGSECJQ01CBG9O	3	ATT	4	1	Pm_3686	TGTGTATTTTGGGGTGGTCC	Pm_5164	GTCTCAAGGAACCAGCCTCG	4	1	2	1	1
FW1N29Q05GC7YD	4	TCTG	3	1	Pm_7988	TGCATTTCAAGGGAAGGTCC	Pm_0865	CAATCCAGGCCAATTCTTCC	3	2	1	1	1
FW1N29Q05GDFRJ	4	ATGC	3	1	Pm_2023	CAAACTCAGCAATTATCTGTCCG	Pm_9017	CATGTATTCTCAGATGAGTTATCCCC	3	2	1	1	1
FW1N29Q05F76XF	4	TTCC	3	1	Pm_5897	GGAAAGCTCCCTTGAGTTTGG	Pm_2081	CCAGCTGATGTTACCTTGTGC	3	1	1	1	1
FW1N29Q05GECVU	2	AT	7	1	Pm_8217	AAGATTATTCTTTTCATACTGTGGGC	Pm_2796	CACGGAACTAACTTCACATATTTTGC	13	1	1	1	1
FFPMSHM02CF0WZ	3	AAC	5	1	Pm_1955	TTGTATTCCTTGGCATTTGGC	Pm_1223	TTGTTTCCAATTTATGAACAGATGG	5	1	1	1	1
FGSECJQ01B85ID	4	AATC	3	1	Pm_1460	CAGCTCTTTTGGATGCTTTGC	Pm_5705	TGTGGTTGCTAAGAGTCAACACC	3	1	3	1	1
FW1N29Q05F9IN3	4	AATG	3	1	Pm_6545	TGAATCCTGCCTACACAAATGG	Pm_8950	CCGCAGCTCCTGAAATTACC	3	1	1	1	1
FGSECJQ01AT184	3	TCC	5	1	Pm_8804	TTTGCCCTCCTTTCACAACC	Pm_4666	GCAATTCCCTTTGTTCCACC	5	1	1	1	1
FW1N29Q04EF94U	4	AGGG	3	1	Pm_1121	TACCCAGAGCTCCTTCCAGC	Pm_4574	TCCCACTTCCATCCTCTTCC	3	3	1	1	1
FW1N29Q05FSX0V	4	AAAG	3	1	Pm_5973	TCCTTTTGCGTTTCTCAATCC	Pm_6495	CCAAAACCAAGGGAAGAAGC	9	2	1	1	1
FGSECJQ01AVZTM	4	ATCT	14	1	Pm_3590	CAGGGACTCTCATTTCACTCC	Pm_6674	CACTGACAGAGTGTGGTAGTGC	14	1	1	1	1
FW1N29Q05F8S8U	4	AAAT	6	1	Pm_1713	TTTACTCTCCCTGGAGACCCC	Pm_1269	GTGATTGCGAGATGAGTGGC	6	14	5	5	5
FGSECJQ01BGCHT	3	AAC	5	1	Pm_0931	CACCTCAGAGCATGGAAGCC	Pm_0168	TTGGGAAGGACTCGATAGGC	9	1	1	1	1
FFPMSHM02B67FB	2	AT	6	1	Pm_0946	GGGGAGAGCACCAATAAACC	Pm_7371	TCCTCTCCCCATCTTCTAACC	6	2	1	1	1
FW1N29Q05F16UU	3	TTC	4	1	Pm_3722	TCAATGGATTGCTAATCGGG	Pm_2579	GCCACAGCTTGTTTCTATGGC	4	2	1	1	1
FGSECJQ01AM759	4	TGGG	4	1	Pm_1853	CAGCCACAAGTCTCTCATTCC	Pm_0890	TCGTATGTTGACTCCTAGCGG	4	1	1	1	1
FW1N29Q05FX508	4	AATT	3	1	Pm_7900	TACTACCCCAGTGGCTTCCC	Pm_3324	TTGCAAAGGACTAGGCAGGC	3	1	1	1	1
FFPMSHM02CKP1M	4	AAAC	3	1	Pm_3402	AAAGCAAGATGGCATCCAGG	Pm_1487	TTTCAAGCTGTTTCCTGCCC	3	1	1	1	1
FW1N29Q05F5J4W	4	AAAT	3	1	Pm_0200	TGTTAAAGAACAATCTGTGGTCCC	Pm_7594	TTCAGTTGTTCCGAGAGAGGC	3	1	1	1	1
FGSECJQ01BNQQ1	4	AAAT	3	1	Pm_9207	AAAGACGGTGAGAACCTGTGG	Pm_8042	ACGTGTTAGCTGTGCCACG	3	1	1	1	1
FGSECJQ01BQ5H3	4	ATCG	3	1	Pm_3507	TCCAACCCATAGACAGACTTCG	Pm_4278	TGCCAAGAAAACTGCAGGG	3	1	92	1	1
FGSECJQ01A5IMT	4	AAAT	3	1	Pm_7858	CAATTTCCTAGCTCCTTGGGG	Pm_1709	TTTCTTTGGCAAATCTAAACAGTCC	3	1	1	1	1
FW1N29Q05FX7CE	4	AATG	3	1	Pm_3633	ACTATTGCTTGCCAGGCACC	Pm_1995	AAACAGCAGCAGGTTTGATAGC	3	9	4	4	4
FGSECJQ01BTGEM	4	ATGG	3	1	Pm_8791	CAGCACCTGGATGCTAAGGC	Pm_7196	TGAGTAGACAGTTGAACAAACAGCC	3	1	1	1	1
FW1N29Q05GAXFJ	4	AGTG	3	1	Pm_1194	ACACGCTACTCCCAGGTTCG	Pm_3350	CGCACCTAACTGGAAAACCC	3	6	6	6	4
FW1N29Q05F6608	5	TGTGG	6	1	Pm_3563	CCCTCACATGCACACATACG	Pm_2582	CAAACCAAACCCAACCAACC	6	7	1	1	1
FGSECJQ01B1ECM	4	TTCC	4	1	Pm_6030	GGTTTGCATGGCTATGAATGG	Pm_8013	TAGCATGCAAGTGTCCTGGG	7	1	1	1	1
FW1N29Q05FSO5Q	2	AC	7	1	Pm_8729	GCTGTAGATCCAATCCCTGGC	Pm_8628	AAGAAAGGCAAGGGCAAACC	7	3	1	1	1
FGSECJQ01BAH7K	4	AAAT	4	1	Pm_2530	AAGCCTGGTATTGCACACCC	Pm_4984	TTGTGAACTGCCCAGAGTCC	4	1	1	1	1
FW1N29Q05F422I	3	TGC	4	1	Pm_2510	AGAAAGAATGGCATGGGACG	Pm_0770	GGTTGTTCTGTGTTTCCCAGC	4	1	1	1	1
FW1N29Q05FYL0M	4	AAAT	3	1	Pm_2100	GAAGAGCTGTAGGGGTGTGTCC	Pm_8216	TCATCCTGGACTTCAATGTGC	3	2	2	2	2
FGSECJQ01AMTZ9	2	TC	8	1	Pm_3870	CCTGTGCCAGACAACAATGC	Pm_8673	CATAAATCAGAAGTGAAATGGTTGC	8	1	1	1	1
FGSECJQ01B58TS	3	TCC	4	1	Pm_3919	CATCAGGGTTCTCACCGAGG	Pm_5857	ACTCCAGTCTCCGAACTCCG	4	1	1	1	1
FGSECJQ01AIH7D	2	AC	7	1	Pm_5162	CGGTCCTTCAGTGAGTGGG	Pm_6188	TCACTCATTTGTTTAGCTACTGCC	7	3	3	3	3
FGSECJQ01B2D5Y	3	ATC	8	1	Pm_4402	GTTGACCTAGAAGAGAGTTTGCC	Pm_4931	TGCTTTGCAACTGATAAAGTATGG	13	1	1	1	1
FGSECJQ01AWAYE	2	AC	6	1	Pm_9185	CTGACTGCATAGCCAAAGCC	Pm_6981	TGAAGACGGTCATACCAGTGC	6	2	2	2	1
FW1N29Q05F3ALK	4	AAAT	3	1	Pm_8971	ATAAATGGCTAGGCATGGGG	Pm_8427	TTGGTCCTAGCAACAACATGG	3	1	4	1	1
FGSECJQ01BXBCZ	3	TCC	6	1	Pm_0466	CGTGCAGAAGTTGAGAGCG	Pm_1901	CTCGGGAACGTGGCTAGG	6	1	1	1	1
FW1N29Q05F3NH1	3	ACC	4	1	Pm_8974	ATTGAAAATCAGGCGAATGG	Pm_7556	AGCAGTGGAAGTCCTCACCC	4	1	1	1	1
FGSECJQ01AQQ20	3	ATT	4	1	Pm_2268	TTATGTATCTTTGGGGCAGGC	Pm_5648	TCTTGATGTGCTGCCCTCC	4	1	1	1	1
FW1N29Q05FYHU9	3	ATT	4	1	Pm_0736	TGCAAATTTCAGTTTGGTCTCC	Pm_3160	AAGTAAGACAAATGAAAGGGATGG	4	1	1	1	1
FGSECJQ01BTOS7	4	AATG	5	1	Pm_6118	TCATGTGGAAAATTTACAGTTTGG	Pm_1687	AAATCTCCACCTGCACTTCC	5	2	3	2	2
FW1N29Q05FZZMK	3	TCC	4	1	Pm_5383	TATGCTTCAAGGGGATTGGG	Pm_4009	GATCCACTAGGTGACGCACG	4	1	26	1	1
FGSECJQ01BT5RW	4	AATC	3	1	Pm_7546	TGTGGTTGCTAAGAGTGGATACC	Pm_0856	TGAAGGCTTGTCCAATTTCC	3	1	1	1	1
FW1N29Q05F60KR	4	AAAT	3	1	Pm_8748	CGCTGACAGCTGAAACTTGG	Pm_0939	TTTGTCCCCACCATTACTGC	3	1	1	1	1
FW1N29Q04EK9E5	4	AAAC	3	1	Pm_8212	GAATAATTCAGTTTGGTTTCCTTGG	Pm_7177	TGGGAAGGAGTAAATTGCCC	3	3	5	3	2
FGSECJQ01ATJ0T	3	ATT	5	1	Pm_1546	GAGGCAGATGCACTCAAAAGC	Pm_7012	CATAGTCGCTGGGAGTCGG	5	1	1	1	1
FFPMSHM02CD6XA	3	ATC	5	1	Pm_9148	AAGCAGGAGGAAATGTGAACG	Pm_8167	GGAGACAGAGGTGCAGGAGG	9	1	1	1	1
FW1N29Q05GFNU0	4	AAAT	3	1	Pm_6144	TTCAGTCCGTTGGTCATTGG	Pm_1641	CCCCTTGCACACATTCACC	3	1	1	1	1
FGSECJQ01BPEHK	3	TTC	7	1	Pm_3080	TTTCCTTTCCCTCTCTTGATGG	Pm_3462	GTGCTTTTAGCAGTGGCAGC	7	1	1	1	1
FGSECJQ01AUOID	4	AAAT	3	1	Pm_4805	CTCCCTATGGTGTGTCTGGG	Pm_4606	GACAGATGGGACTCCTTGGG	3	1	1	1	1
FW1N29Q05FQUSP	5	AATAG	19	1	Pm_8957	CAAAAGTCAGTATTTGCCTTCTCC	Pm_6324	TGACATGCCTTGTGAATCCC	19	1	1	1	1
FW1N29Q05F9FR1	2	AT	7	1	Pm_2630	AGCTACCGACTTCATCAGTGG	Pm_4213	TGGGTTTTCATACACTGCACC	7	2	1	1	1
FW1N29Q05F2N7E	4	AAAC	3	1	Pm_0360	AGCAGAAGCCAAGGAACTGG	Pm_8513	TCTGAGCATTCTTCGGTCG	3	3	1	1	1
FW1N29Q05GHW4Q	4	AAAT	6	1	Pm_1329	TGCATAATCATAGAATTGTTTTGGC	Pm_7383	ATGTTTTGTGTGAGCTGCCG	6	1	1	1	1
FGSECJQ01CBKDS	3	ATT	5	1	Pm_5046	TCCAGAAAAGAATGAGGGGC	Pm_0138	TGTCACTGGGAGTTCGATGG	5	1	1	1	1
FGSECJQ01B15FB	4	AAAT	3	1	Pm_6273	TGAGGAATTAGTATGGAAGAAGTGC	Pm_7600	GTCACTTGTTGAGATGGGCG	3	2	2	2	2
FGSECJQ01AWD1W	2	AT	9	1	Pm_8161	TGTTGTGGGGCACACAGG	Pm_7779	ATGATCCACATGAAGCTCCG	9	1	1	1	1
FW1N29Q05F9VRC	4	AAAT	3	1	Pm_7215	ACAAAATGCAGAGGGAAGGG	Pm_4201	GAAAGCTGAATGGTAGAGAATAAAGG	3	1	1	1	1
FGSECJQ01B8HY4	2	AC	8	1	Pm_1232	CCAACCTCCACTCTTCCACC	Pm_0453	CCAGTATACACCTGCAGGAACC	8	1	1	1	1
FW1N29Q05F4R9N	3	ATT	16	1	Pm_8840	TTGATTGTTGTGAGCCACCC	Pm_1237	GGTGGCTTCTCTGGGTTAAGG	26	2	2	2	2
FW1N29Q05FRU1R	3	ATT	4	1	Pm_7244	CCATGCCATCTTTCACAGAGC	Pm_0370	GGCCTTGAATCAGCTGAAGG	4	1	1	1	1
FW1N29Q05FSPIE	3	AAC	4	1	Pm_7264	CTTCAAAGGGTTTTGGAGGG	Pm_3993	AAGGCCAGGTCTAAGGGTGG	4	1	1	1	1
FGSECJQ01BVDPG	4	AAAG	3	1	Pm_5663	TTCCCATCTCTGCAACAAGC	Pm_7250	GTTTCACCATTCCATGCTGC	3	1	1	1	1
FW1N29Q04EOPTZ	4	TGGG	3	1	Pm_7939	ATTCTGAGGCCCAACAATGG	Pm_0878	ACATGGCTCTGGATGTGTGC	3	2	1	0	1
FGSECJQ01B69YI	5	AACAT	3	1	Pm_8136	TTACAAGCTCCACAGAGCTGC	Pm_0723	CCATGTTAGTAAAACTAGGTTAGGAAGG	3	1	1	1	1
FW1N29Q05FUYPN	3	AAC	5	1	Pm_7552	TACAGGAGTGGCACTTTGGC	Pm_4867	CATGCTGTCGGAAACATGC	5	1	1	1	1
FW1N29Q05FUODE	5	ACCCC	3	1	Pm_7401	GGTCCAATGTTTTCGTTCCC	Pm_7409	AGACCCTCAAAATGCTTGCG	3	3	8	3	2
FW1N29Q05GF6GB	4	AAAC	3	1	Pm_1562	CCAAAATTGGAAGTGATTAAGGC	Pm_1792	TAGCCCTACGGAAGGAAGGG	3	1	1	1	1
FGSECJQ01BOGAB	2	TC	7	1	Pm_1587	CAGCTTCACGCTACACTGGG	Pm_4728	TCATGTCCCCTGGAATCTGC	7	1	1	1	1
FW1N29Q05FTLHZ	5	AAATT	7	1	Pm_6138	TGGTTGCCAAGAGTCACAGG	Pm_2024	TAGCAAGAATCCCCTTTGGG	7	8	7	7	6
FW1N29Q05F7YZH	5	ATTTT	3	1	Pm_7772	CATGAAGAAAGGACACTGATCCC	Pm_8951	CCAGTACCCAGAGTCGCTCC	3	4	5	4	1
FGSECJQ01ARM0V	2	AT	8	1	Pm_2628	GCCTCCTCAGTGCTATTCGG	Pm_2288	AAAGGTGCAAATATTGCCAGG	8	2	2	2	2
FGSECJQ01BVXLU	3	ATC	4	1	Pm_5281	TCAGGATCAGCTGTGGAAGC	Pm_9107	CCAGTCTAAACATCTGGTGTGACC	4	1	1	1	1
FW1N29Q05GB1ZA	4	AAAC	4	1	Pm_3865	AGAGGAAGCAAAATCAAAGGC	Pm_1985	GCCACCTGATAGGACCTTGG	4	1	1	1	1
FW1N29Q05FY35U	4	ATAC	3	1	Pm_4380	TGAGCAATGGTTTTGATGGC	Pm_0330	TGGCTGGTTTGCTTTACTTGC	3	2	1	1	1
FW1N29Q04EB8AF	4	AGGG	5	1	Pm_6879	GATGTCATGGCTGGAGAAAGC	Pm_2049	GCCCTGACTGAGATGGTTGC	5	2	2	2	1
FFPMSHM02B7U5U	3	TCC	5	1	Pm_6360	ACCTACCCACAAGCACAGGG	Pm_7073	CTTTTGTAAATACCCGTTTTATGAGC	5	2	1	1	1
FGSECJQ01BTMIE	4	AATG	3	1	Pm_2206	CACATACGCATTAAAACATCGC	Pm_2218	CGCTCCCCTTGAAATTAACG	3	1	1	1	1
FW1N29Q05GCYIC	6	ATCCTC	3	1	Pm_7946	CTGGGGAGTGATATGAAAGTGG	Pm_5945	AACTCATCTCTCTGCTGCATGG	3	1	1	1	1
FW1N29Q05GJ1JD	5	ACCCC	3	1	Pm_3377	CCATGCTGGCTTGATTAGACC	Pm_0347	CAGTTCAGGTGAACGTAGCTGG	3	27	26	7	2
FGSECJQ01AH3DH	4	AATC	7	1	Pm_7670	TTTCTTGCATAACCTTAGCCCC	Pm_4736	CTTTGCAATACCATGACCCC	11	1	1	1	1
FW1N29Q04EMWPM	4	TGGG	3	1	Pm_8655	CAGTATAGAGGCTTTCTGTTCCTGG	Pm_3261	ACGGCACTTTGATTTCAAGC	3	1	1	1	1
FW1N29Q05FS5VH	4	AATG	6	1	Pm_2767	CTTTCCACCCAGTTCCACC	Pm_2436	TCCAACACCCAGAAGTGACC	11	1	1	1	1
FW1N29Q05GGN5Y	3	ACC	4	1	Pm_3004	CCAATCCCATTAGGAAAACCC	Pm_3238	GATATATTCGCGGATTGGGG	4	1	8	1	1
FW1N29Q05GJ4IO	4	AAAT	3	1	Pm_3065	ATAAGTCCCACGGGTAACGG	Pm_5450	TCTCACTGCTTAGAGTCACATGC	3	3	2	1	1
FW1N29Q05GIL6F	3	AAC	4	1	Pm_0343	AACCCAGTGAAGCTGAAGGC	Pm_6472	ATGGGGTCAGAAAGAGTCGG	4	1	1	1	1
FGSECJQ01BBLVC	4	AATC	7	1	Pm_4906	GAGTCATTCTGAGAAGGCAGC	Pm_4489	CATCATCCTCTACTCATCCAGC	11	1	1	1	1
FFPMSHM02CC8PZ	4	TGGG	3	1	Pm_7228	CAGACATTAAAACTGCCCACC	Pm_6614	TATCCTGCTCCCCACTTTCC	3	1	1	1	1
FW1N29Q05GBVSQ	3	AGT	4	1	Pm_3227	GAACAATGCAGTGGAAGGGG	Pm_4241	TGCAACATTCAGGTTGTAGGG	4	2	1	1	1
FGSECJQ01BS3CG	3	TCC	14	1	Pm_4146	CATGAGCTGTATTCTTATAATTTTGAAAGG	Pm_2677	GTTTTATTGGGCAATGTGGC	14	2	1	1	1
FFPMSHM02BY9DY	4	AAAC	3	1	Pm_7424	ATGTATTTCCCAATGGAGCC	Pm_5250	CATGGCCTGTTGACTTAGCC	3	2	2	2	2
FW1N29Q05F2GIA	4	AAAT	3	1	Pm_0900	TGAGGGTACAGAACCCAGGC	Pm_7332	TGGGTAATTGATTCTGCCCC	3	12	1	0	1
FGSECJQ01B6FIL	4	AGCC	3	1	Pm_5070	TTTAAGAGGGGCTCAATCGG	Pm_0758	GTGCTCTGTTGAATCTGCCG	3	1	1	1	1
FGSECJQ01CFONE	3	TCC	10	1	Pm_2730	GCAAGAAAATGCCCTGAACC	Pm_6635	TTGAGCAATCTTGTGAGGGG	10	1	1	1	1
FW1N29Q05F6WTR	2	AC	7	1	Pm_3874	TCATCCCCAACACACATTCC	Pm_4171	TCAACCACATGCTTCTTTTGC	7	39	5	5	5
FW1N29Q04D545N	6	AATAAC	3	1	Pm_8523	TTGAACCTGACCTTGGTTGC	Pm_5682	GTCATTTGCCATTGCATTCC	3	1	1	1	1
FW1N29Q05FUION	4	ATCT	14	1	Pm_5678	TTGAAGAAGTTGGGAGGAGG	Pm_1988	AGTTTGTAATCTCTTTTGTCTAGTTTCC	14	1	1	1	1
FGSECJQ01ASENE	4	TGCC	7	1	Pm_1723	TGTCCAAGTGGAGGAGAGGC	Pm_4986	GAACCACAGGGACCAAGAGC	7	1	1	1	1
FW1N29Q05F817T	3	AAC	4	1	Pm_4822	GTCACGAAGAGTCGGACACG	Pm_1384	AAAGCCACCTCAACCCTGC	4	112	5	4	1
FW1N29Q05GH0ZV	5	AAAAG	3	1	Pm_7246	GCAAATAAACCAGGAAGTGGC	Pm_6186	CCACATTGTCCATTAATACAGTATCTCC	3	1	3	1	1
FW1N29Q05FS78T	4	AAAG	3	1	Pm_8181	GCTGGGCCAGAATACAGAGG	Pm_4126	ACTTGTGGAGGAAAGGCAGG	3	2	2	2	2
FW1N29Q05GFDCW	4	AATT	3	1	Pm_6907	GTCTGTGGAACGTGGAATCG	Pm_0690	GTGCTGAGTGCTGGTCTTGG	3	1	1	1	1
FGSECJQ01AP1V0	5	AAAAG	3	1	Pm_3869	GGTGTGTTCCCTTCAGGTTAGG	Pm_3074	TAAACTGGGCAGAGGATGGG	3	2	2	2	1
FW1N29Q05F8MEK	4	AAAT	3	1	Pm_3265	GAGGCAATGAACCTGCTTCC	Pm_0689	GGTTGAGTTTCTTCATGCCCC	3	1	1	1	1
FW1N29Q05FWPCD	5	AAAGC	3	1	Pm_5191	AGGCAGAGAAGCACAGAGGG	Pm_0121	AATCTTGCAAGCAGAAGGGG	3	1	1	1	1
FW1N29Q05F4YD8	6	AAAAAC	3	1	Pm_2408	TTGCTAGCCTCTTCCATCGG	Pm_3935	AACAGGTTGTCCCTTCCAGC	3	1	1	1	1
FW1N29Q04EFXE7	2	AT	8	1	Pm_2373	TCAATAATCCATCATGGCACC	Pm_2055	TGTGAGTATACAGGCGTGTGC	15	6	5	5	3
FGSECJQ01BVD8D	4	AAAT	3	1	Pm_6479	CAACATGTCTATGCTGACCGC	Pm_1451	ATGCACAGATGTTCCAAGGG	3	1	1	1	1
FGSECJQ01B5N3B	4	AGCC	3	1	Pm_0598	CTGGCCTGGTTTCTCATTCC	Pm_6179	GGTTGACGGTCACTCCAAGG	3	1	1	1	1
FGSECJQ01A7F0N	4	AAAT	3	1	Pm_3211	TTCCTCTCCCAGTTCTTGGC	Pm_7856	CGCAGCTCTGCCACTTAGG	3	1	1	1	1
FW1N29Q05F4FXP	6	AAAAAT	3	1	Pm_8687	TTTTAAACCACCTTGAAATTGCC	Pm_8757	TTAGCCTGTGGCTTTCATGC	3	1	1	1	1
FW1N29Q05F9PBD	4	TGCC	3	1	Pm_3953	TTCTGTACAGTAGTTCCGTATTTGGC	Pm_4505	AACAATGGAAATGCATGGGG	3	1	1	1	1
FGSECJQ01AR9SX	4	AAAT	4	1	Pm_4032	TCCACTAGTTTATTCAGTTAAGGTGGC	Pm_5782	TATCTACAGCAGGGCTGGGC	4	2	2	2	2
FGSECJQ01B2VHQ	4	AAAT	3	1	Pm_0986	GGTTCATCAAAAGGGATGGG	Pm_4981	CACCAGAGCAGAAAATAAGGGC	3	1	1	1	1
FW1N29Q05GA3JA	6	AAAAAG	3	1	Pm_1973	TTGTTCGCCTCTTGTTCTTCC	Pm_3189	CTACGTTCGGTTCGTTTCGG	3	2	1	1	1
FW1N29Q05F9797	5	AAAAC	3	1	Pm_5240	CTGCCACAAAATATACCGGG	Pm_6704	GAAAGTCAAACTTCACTCTTCTCCC	3	1	1	1	1
FW1N29Q04EQHDZ	3	AAC	13	1	Pm_3652	TTTTAGCCAGGGCATGTGG	Pm_5116	TTCAGATCACTGGTGGCAGG	13	1	1	1	1
FGSECJQ01BN5MK	4	AAAC	3	1	Pm_1215	TGGGGAATTTTAGATTGTCATATAGC	Pm_4255	GGATGGACTTTTCCTTTGCG	3	1	1	1	1
FGSECJQ01A35JI	4	AAAT	3	1	Pm_0607	ACATATGTGAAATGGGCGGC	Pm_4414	ATTGTGTTACGCTCCGCTCC	3	2	1	1	1
FGSECJQ01AOKTT	4	AAGC	3	1	Pm_2191	TCTGTCAGAATCCTTGCAATCC	Pm_6797	GCGTTGGTAGGACCTTGAGC	3	2	2	2	2
FW1N29Q05GFPCN	4	TCTG	3	1	Pm_8171	TTAAACCAAAGAAACCAAAGGG	Pm_8051	TGAGGTATGGTCGATCCTGG	3	1	1	1	1
FGSECJQ01A9ANP	2	TC	8	1	Pm_4638	CCAACAACGACAACTCCTCG	Pm_4810	CAGGTGCACTAATTTCACAACG	12	1	1	1	1
FW1N29Q05F5SLV	5	AATAG	3	1	Pm_4538	GACTTGAAGGACAGAAACAGGC	Pm_6950	GACTGGTCCAAAATCTCCCG	3	2	3	2	2
FGSECJQ01A26IS	4	AGCC	3	1	Pm_7187	GGCAGCTTTCAGATGTGTGG	Pm_8239	CAGCTTTCAGATGTGTGGGC	3	6	1	1	1
FGSECJQ01A0NGV	4	AATC	3	1	Pm_4479	TGGCTGTATCCGTTAGAATTGG	Pm_3616	CAGGGATGAGAACAAACAGCC	3	2	2	2	2
FFPMSHM02BTKDA	4	AAAT	3	1	Pm_8604	CCCATCTTCACTAAACATTCTACTAAGG	Pm_6316	CACAGCCCAGAGTCATTTGC	3	1	1	1	1
FW1N29Q05GHPLY	4	TCTG	3	1	Pm_4710	TGAAATGCCCCTAATGTGGC	Pm_1850	AACCATTCCTCCATTGTGGG	3	1	9	1	1
FGSECJQ01AIIAZ	2	AC	6	1	Pm_3881	GGCTTTCTCTGTCAGAAATTAATGG	Pm_8635	TGGGTCAACTAAAATGAAACACC	6	1	1	1	1
FGSECJQ01BGBC9	4	AAAT	3	1	Pm_2985	GGAGGACCTATTTACCCTCCC	Pm_8847	CCGTACGCTACCCAGAAACC	3	2	2	2	2
FGSECJQ01A69E7	3	AAC	4	1	Pm_1799	CTCCATTGTAGCATCCAGGG	Pm_4970	TTGGCAATAAGATTTAAGAACCG	4	1	1	1	1
FW1N29Q05FWXT4	5	AAAAC	3	1	Pm_8815	GATTGAAGTGTGCAAAATGGC	Pm_9179	GTTGAACCGCTCACTCAAGG	3	2	2	2	1
FW1N29Q04ERU30	2	TC	7	1	Pm_0829	GGCTCAACGGACACATGC	Pm_6792	ACCGCACATACCCTTGTGG	7	4	1	1	1
FGSECJQ01A44TF	2	AC	6	1	Pm_8749	GTATGCCAGCCGTGAAAGC	Pm_3122	TGAGCATTCCATTTCTTGAGC	6	1	1	1	1
FW1N29Q05FX3BS	2	AC	6	1	Pm_8558	AACTGCTCCCAAAGCTGTCC	Pm_3857	TCTTTGCATGGGTGAGAAGC	6	2	2	2	1
FW1N29Q05F6Q78	2	AC	7	1	Pm_3963	GACATGGTCGATCTTCTTGTGG	Pm_2756	TTTGGGTGTGCCATAACTGC	7	1	1	1	1
FW1N29Q05GB2CZ	4	AAAT	3	1	Pm_6445	CAGGGGTGTTTGTTTCCTGG	Pm_2968	TGTCTGTCACCAAAGAGCGG	3	1	1	1	1
FW1N29Q05F2YKK	2	AC	9	1	Pm_3387	GCTGGTCTCAGTAGGCAACG	Pm_3045	TCTGCTGTGAGAGTGGGTGG	17	4	1	1	1
FW1N29Q05FY1C9	3	ACC	4	1	Pm_3437	GGTGCTGTGCAAACTGAAGG	Pm_8623	ACTGGGGCTAAAATGGATGG	4	1	1	1	1
FGSECJQ01BM651	4	AAAG	3	1	Pm_6874	TCCTTTCCTACCCCATAGAAGC	Pm_8054	AACCCGCAGGACTTTGAGG	3	1	1	1	1
FGSECJQ01BP1B6	4	AAAG	3	1	Pm_6099	TAGGCACAAAGTCAGCTGGG	Pm_6242	TGGTCTTTCTTCAAAGTCTACCTGC	3	2	1	1	1
FW1N29Q05FYMCJ	6	TGGGGG	3	1	Pm_6478	ATTCCAAGAACAACAGGCCC	Pm_2385	GGGGTTCACTAAGCCCTTCC	3	2	1	1	1
FW1N29Q05GGBMT	5	ATTAG	12	1	Pm_7443	GTGAGGTGGGGTTATTTGGG	Pm_8572	TGATGGACATCTTCAGTTGTTGG	12	1	1	1	1
FW1N29Q05FSERK	4	ATAC	3	1	Pm_9197	ATAATTCCCCTGCTACGGGC	Pm_7657	CGCCTTCTTTATGGTCCAGC	3	2	2	1	1
FW1N29Q05F3QYZ	2	AC	9	1	Pm_8202	AGTCCATGTGCTGTTCCTGC	Pm_5170	CCTTGGCAAAAGAGTGGAGG	9	3	2	2	2
FW1N29Q05GCUFA	4	AAAT	3	1	Pm_8124	GGAAGGCAGGAGAGACTGTAAGG	Pm_4461	CTGTAAACCGCCCAGAGTCG	3	1	2	1	1
FGSECJQ01AVRB0	4	ATCT	15	1	Pm_7285	CATAATCTTAGGGCTTTGGAGG	Pm_0332	GAATACAAAATCCAGTCTGCTGC	26	1	1	1	1
FGSECJQ01BGQU8	2	TC	7	1	Pm_7676	AAGGTTACCAAGCCCCAAGC	Pm_6272	AGGTCCCAGATGCTTTCTGC	7	2	2	2	2
FGSECJQ01BRMCM	4	TCTG	3	1	Pm_8151	TGCACTTAAATGAAATATTGCCC	Pm_3588	CTCACCACACTGAGTCACCC	3	1	1	1	1
FGSECJQ01BUTAI	4	AAAT	4	1	Pm_4758	AGTTCCCTATGGTGGATGCG	Pm_2547	GTGGCAATCTGTCTTCTGCG	4	2	2	2	2
FGSECJQ01CA99D	3	TCC	4	1	Pm_1558	CATGCTATTCCCTTTTGGGG	Pm_8055	TCATGTAAACGAGCTTTCACTAGG	4	3	1	1	1
FGSECJQ01BT76M	5	ACCCC	3	1	Pm_5547	GACAGGCAGAAAGGTCACCC	Pm_7888	GACCTTTGGGGTCTATGCTCC	3	1	1	1	1
FGSECJQ01APDK8	4	AAAC	3	1	Pm_1945	TGCATGTGTGAATCCTGAGC	Pm_0835	TTTCAGGGCAATTAGGAAAGG	3	1	1	1	1
FGSECJQ01B92B2	4	AAAC	6	1	Pm_6093	CCAATGGACCCTTCTTGAGC	Pm_3784	GCCTGAACAGAGGAAATGCC	6	1	1	1	1
FW1N29Q05GC382	4	TCTG	5	1	Pm_2794	GCAATTTCAACTTGGGGACC	Pm_3345	TGTAATTACCTGTTGAAAGAAGTTTGG	5	1	1	1	1
FW1N29Q05GGFJR	4	AATG	4	1	Pm_0485	AGGAAAAGTATTTTCATTTGGGG	Pm_0810	TTAACAGCTCCGTTCGTTCG	8	1	1	1	1
FW1N29Q05FPXP0	5	AAAAG	3	1	Pm_5739	TGCCATATGACAACAATGGG	Pm_1019	GCACCTCCTATGGTTTTGGC	3	1	1	1	1
FW1N29Q05FYRXF	5	AATAC	3	1	Pm_9304	GCTGGACAGTGGTTTCTCCC	Pm_2348	TGACACCACTCCAAAGCCC	3	1	1	1	1
FW1N29Q05F445E	3	TCC	4	1	Pm_9018	CAGTGGCATACACAGCACTCC	Pm_8615	TTGGTCATGGAAGTTTACTGGG	4	3	3	3	3
FW1N29Q05F522B	3	TTC	4	1	Pm_1203	CTCCTTGGCTCTCCAGTTCC	Pm_8278	AAAGTAATCTCCAGAGCTTCCCC	4	4	4	4	2
FW1N29Q05F2DMY	4	AATC	5	1	Pm_7850	ACCCATGCACACTCACAAGC	Pm_1664	AGCTGCATAATCCAGACGGC	5	1	1	1	1
FW1N29Q05GB2CJ	4	AAAG	3	1	Pm_8415	AATTAAGGGGTGAGGGCAGG	Pm_7458	AGTCCACAGCAGTGGGATGG	3	2	2	2	2
FGSECJQ01B66UG	4	ATAC	3	1	Pm_2134	GGGGTTCTGTTAGGGGTTCC	Pm_2204	TTTCACATTTACAACAATAGCAAAGC	3	1	1	1	1
FGSECJQ01BEE7Q	5	TCCCC	3	1	Pm_3994	ACCACTGGGTTAATTTGGCG	Pm_2409	TGCAAATGTTTCATTACCTGCC	3	1	1	1	1
FGSECJQ01B6NDN	4	AAAG	3	1	Pm_0818	TTGACAGCTTTCAGGCATGG	Pm_1468	TTAGGGTCATGTTCCCCTCC	3	1	1	1	1
FFPMSHM02CMBUR	2	TC	8	1	Pm_2984	GCTGAAACAAATATGGACCTGC	Pm_1859	TTTTGTCTCATCCCAAGCCC	8	1	1	1	1
FW1N29Q04EHMOR	4	AAAG	3	1	Pm_9031	ACAAGCTCTTTGGCTGAGGG	Pm_6697	CCTGCCAGCATAAAGAAGGG	3	1	1	1	1
FW1N29Q05GE8CN	4	AAAT	3	1	Pm_0328	TCATTCAGGAGTCAGGTGGC	Pm_7958	CCCTTCACTCTTTTGGCTGC	3	1	1	1	1
FGSECJQ01BRYR6	5	ATTTT	4	1	Pm_0458	CTGCTGTACCCCAGAGCC	Pm_8925	CACTGTCTCCCAAAGGTTGC	4	1	1	1	1
FW1N29Q05FV6BP	4	AAAT	3	1	Pm_6871	GCAAAGCCAATAGACCAGGG	Pm_4547	GAAGATTGTGAAGGAAAGCCC	3	3	1	1	1
FW1N29Q05FXNXQ	4	ATGG	3	1	Pm_8921	CATAGGGATGTTGGAAATATGGC	Pm_8464	TTCCCAGTCTAATGCCCTGG	3	1	1	1	1
FW1N29Q05GCGT5	2	TC	6	1	Pm_3943	GCATAGTTCATATATACCTAGGTGTGGG	Pm_7174	TTTTCCACACTAGCAACAACCC	6	3	3	3	2
FGSECJQ01AOGPU	4	AAAT	3	1	Pm_1791	CCATCATGGCACTTTCACTAGC	Pm_0006	TGTTTGCTTTCCATTTCGAGG	3	1	1	1	1
FW1N29Q05FQI69	6	AACCCT	3	1	Pm_7520	TCTGCATAACACCCTGAGCC	Pm_6191	TTGGATCAGAGACAAATTCCTCC	3	2	1	1	1
FGSECJQ01B4N8M	4	TTCC	3	1	Pm_1970	CATGTTCCACCAGTTGTTCTCC	Pm_5000	TTCCTATGGTTGCTGGGAGG	3	2	2	2	2
FW1N29Q05F7VVF	2	AC	8	1	Pm_8828	CCTTGCCCAAACTGTCATAGG	Pm_6667	GCCAGAAATCTCCTACCCACC	8	2	2	2	2
FGSECJQ01B5NQ3	4	TTGG	3	1	Pm_3009	AAGGACTCGATGGGTGGG	Pm_3439	TGAGCCCAGTCACAAACTGC	3	1	1	1	1
FW1N29Q05GCW04	4	ATAC	3	1	Pm_8554	ATGGTTCTTCTGGGGTTTGC	Pm_5498	GGGGCATAAACCTTTGGTAGG	3	2	2	2	2
FW1N29Q05F4LC6	4	AAAC	4	1	Pm_4036	AGCTTTGGTGTTGTCCCTCC	Pm_3968	AGACCACATCCACATCGTGC	4	1	1	1	1
FGSECJQ01B4ONP	4	AAAC	3	1	Pm_4644	GACAGCTTGGTTTCCACAAGG	Pm_4076	GCCTGCAATGAAGTCAGTTTAGC	3	1	1	1	1
FGSECJQ01A2D4S	3	ACC	4	1	Pm_7081	GACCTTGACCTCTTCCTGCC	Pm_7156	TGTGTGAGGGTTTGGAGTGG	4	1	1	1	1
FGSECJQ01BOT2F	4	AATG	9	1	Pm_5868	ATCTCACCCATCCCAAAAGC	Pm_6899	ATGTTCGGTGTGAGTCGCC	9	1	1	1	1
FFPMSHM02CI0O6	3	ATT	4	1	Pm_1873	GAAAGGTGGTATCAAGCAGGG	Pm_1979	TTGTACAAATGCTGGTTCTTCC	4	1	1	1	1
FGSECJQ01AJ9KA	2	AT	6	1	Pm_6793	CACCATTGGCTAAAAGATTGGG	Pm_7349	GGTTTGATGATGCTCTCCCC	6	2	145	2	1
FW1N29Q05GEAY5	5	AAAAG	3	1	Pm_5916	AGGGCTCTTACACCCTGTGC	Pm_7376	AAGCATCTCCCAAGGAAGGG	3	6	4	4	1
FW1N29Q05FP8MI	4	ATGG	5	1	Pm_1632	TTGCTCGACCTTGAAAATGG	Pm_7720	ACTGTCTGAGATACTTAAGGTGTTATTAGG	8	1	1	1	1
FW1N29Q05F54SP	2	AC	8	1	Pm_1344	AGGCCTAACATTTCCGGACC	Pm_2601	GGAGTTAAGGGGAAGGTGGC	8	3	2	2	2
FGSECJQ01AIJRN	4	AAAT	3	1	Pm_0543	TTGAAATAAACAGAAAGGTGGGG	Pm_0052	GTGCCCACTAGGTCCTGTCC	6	1	1	1	1
FGSECJQ01BK8J7	4	AATT	3	1	Pm_5233	AAATCAAGACCCCTTGTGCC	Pm_3678	TTTGTTGTAAGCTGCCAGGG	3	1	1	1	1
FGSECJQ01ARYVK	3	TCC	4	1	Pm_8080	TCTAGCAAAATTAAGAAGAAAGATACTACC	Pm_2138	CATTAAAAGCCACCCAAAGC	4	1	1	1	1
FGSECJQ01A6B29	3	TTC	4	1	Pm_8553	CAAAGTGTTTTAGACAGAAAGGAGG	Pm_9139	TTCATCTCCTTTCCCTTCCG	4	2	2	2	2
FW1N29Q05FS7C7	4	AAAT	3	1	Pm_0900	TGAGGGTACAGAACCCAGGC	Pm_4677	ATTTTAATTGTGAGCCGCCC	3	12	11	9	6
FGSECJQ01BU5K8	4	AATC	3	1	Pm_3085	TTGGGGACAGATCATCATGG	Pm_0529	AGTGCTCAGGGAGGTTCTCG	3	4	1	1	1
FGSECJQ01B6YVQ	4	AAAT	3	1	Pm_2362	TGCAGCTCATTTGTCATTGG	Pm_7597	AATTCTGGAGAAAACCCTGCC	3	1	1	1	1
FGSECJQ01AZSRZ	4	AGCC	3	1	Pm_9211	TCTAGGCCTGTAGCAAGGGG	Pm_2296	ATGTGTGGACTCCAACTCCC	3	1	12	1	1
FGSECJQ01A2F4Q	3	ACC	5	1	Pm_5859	TGAGAGCTAAGCCACCCACC	Pm_1484	TCCTGGACCAGTAGCAGAAGC	5	1	1	1	1
FGSECJQ01A4PFH	4	AAAT	9	1	Pm_0802	GCCTTTTCCTCTCTTCTGGG	Pm_6502	TGTTTATTCCTAGGCAAATAGGG	9	1	1	1	1
FW1N29Q05GI0BZ	4	ATGC	3	1	Pm_2700	ATGGGGACTGTGGAAAATGG	Pm_1122	CCCTATATGGCTGTTTCCAGG	3	1	1	1	1
FW1N29Q05FUOBJ	3	ATT	4	1	Pm_5083	AAGAAGAATCCAGCCAGAGTAGC	Pm_4552	GTGGAGGAGAAGCCAGATGC	4	1	1	1	1
FW1N29Q05FQW3P	4	AAAG	3	1	Pm_0413	GATGTCAAATATGCTTCCCAGG	Pm_4999	AGGGAATGAATGAGCCATCG	3	1	1	1	1
FGSECJQ01AVTBK	3	ATT	4	1	Pm_0172	AATTGAAGCTAAGAGAAAGGGG	Pm_7609	GAAAGGATAGAACCTTGAACTAGCC	4	1	1	1	1
FGSECJQ01AW194	2	TC	6	1	Pm_3707	GTTGGGTTTCCGATGTTTGG	Pm_9297	GGGCTAATAGTCCTGCTGGG	6	1	1	1	1
FW1N29Q05FQ09I	4	AAAC	3	1	Pm_1700	ATGCCAGCTTGAAACCATGC	Pm_8821	ATGGGAAAGATTCCAAGTCACC	3	1	1	1	1
FGSECJQ01A8BY3	5	AATAG	3	1	Pm_0995	CAATCAATGAACCCACCACC	Pm_7540	GCCCCTCCATTCATTACAGG	3	2	2	2	2
FW1N29Q05GEPAU	2	AC	6	1	Pm_3174	TTCTTGCTCCAGAATGTAGGATAGG	Pm_3334	GAAAGGGTGGAATAGTTGCATAGC	6	1	1	1	1
FW1N29Q05F73IM	2	AC	7	1	Pm_2372	CAGGAATCAAGGCTGACTCG	Pm_1617	TCTTTGGTTCAGGACAAATGG	7	1	1	1	1
FGSECJQ01A906Q	6	ATGTGT	3	1	Pm_7451	CCAGAGTTTCACATATGCATCC	Pm_2359	GGGGCAATTCAAAGAAAACC	9	1	1	1	1
FW1N29Q04EFRCF	5	AAATT	3	1	Pm_8726	TCCCATGTGACTTCCAGAGG	Pm_2430	GCCCAGACTTAAACAAAGATGG	3	1	1	1	1
FGSECJQ01ALYB2	5	TTGTC	3	1	Pm_0635	CCTGATGACATTCTGGAAGGC	Pm_0324	TGGCAGACCACATGACTTGC	7	1	1	1	1
FW1N29Q05F222E	4	AAAT	4	1	Pm_7642	TCCATTGGAGTTGGACAGCC	Pm_7037	TTTGAATTATCTTGTTATTGGTTGCC	4	2	1	1	1
FGSECJQ01AQJGG	4	ATGG	3	1	Pm_2922	TGGCCTGTAAAGCATTTTGG	Pm_1538	AGATGTGATTGGGGTGAGGC	3	1	1	1	1
FW1N29Q05FT9FF	4	ATAC	6	1	Pm_7000	TTAACTCAGTAAATCCAATGTCCC	Pm_4578	TTTCATTATAGCAAACCATACAGGG	6	1	1	1	1
FGSECJQ01AYS7S	4	AATC	3	1	Pm_4168	TTAAGCAAACATGCCTAATACTGC	Pm_4173	ATATGGGCAATAGGGCTTGG	3	1	1	1	1
FGSECJQ01BO4DO	6	AAATGG	3	1	Pm_6852	CAGCATCCCAACATAAACCG	Pm_0616	TTTCCGATGGAGAGGTAGGG	3	3	3	3	3
FW1N29Q05F4TXX	4	TTCC	4	1	Pm_7282	CCAGCTTCCCCATTTACAGG	Pm_4834	TGAAGGTCATGAGGGGAAGG	4	2	2	2	1
FW1N29Q05F3QVY	2	TC	8	1	Pm_8333	GGCTGAGATGCATGGTTTCC	Pm_2115	TTTGGCAGAACCCTACCACC	8	1	1	1	1
FW1N29Q05F5O0C	3	ATT	4	1	Pm_5528	CGTTTCCCCACATCAACACC	Pm_3358	TGCGATCTTCTTGCATGAGC	4	1	1	1	1
FW1N29Q05F8AHB	3	ATT	6	1	Pm_7403	AAAAGGTGGACCATACATTTAGC	Pm_0871	AGCTCTAGCTGCAAACCAGG	6	1	1	1	1
FW1N29Q05F8V1L	4	TCTG	4	1	Pm_2882	CCAACCCACACTGGATTAGC	Pm_0576	TTGAATGACCAGAGGGAGGG	4	1	1	1	1
FGSECJQ01BODLG	3	TGC	9	1	Pm_4903	AATCCCCATTTTCACAAATATGC	Pm_7884	CCTGTGGAGGAGGAATGAGG	12	1	1	1	1
FW1N29Q05F1OVR	4	AATT	3	1	Pm_2243	TGTGAGCCATGGAGAATTGC	Pm_4488	TTTCACATGCTGCTCCATCC	3	1	1	1	1
FW1N29Q05FPHQV	3	AAC	4	1	Pm_6902	TGGGTGCTTTTATCTTCCCC	Pm_3039	TCTCTGCCATGCAGTTCTCC	4	7	7	7	7
FGSECJQ01AP389	6	AATAAG	3	1	Pm_3429	GAATTTAAGAGGACTGAGGCCG	Pm_6670	CATAGCAATCCCTGTCTTCCG	3	4	4	4	3
FW1N29Q05GAYIZ	5	AAAAG	3	1	Pm_2022	GGAACAATTATAGGATTAACAGAAATATCC	Pm_7649	TGCTATAAAGAAGATCGGAAGCC	3	3	2	2	1
FW1N29Q05FWAP1	4	AAAC	3	1	Pm_3706	CCACCAGAATAAAGCACCCC	Pm_1345	TGTTGAGGATGCTTTGAAGGG	3	14	1	1	1
FGSECJQ01AIGT5	5	ACTGT	3	1	Pm_9039	GAACCGAATCAAATTTCCCC	Pm_4148	GGTTGTGGCTTCCTGTAGGC	3	7	2	2	2
FW1N29Q05FXHVD	4	AAAT	5	1	Pm_9162	AAGGACATGTAAGTGGGTGCC	Pm_4815	CATTTATTTGAGAGGCGCAGC	5	1	1	1	1
FGSECJQ01BNGO9	6	AAAAAT	3	1	Pm_8425	CCGCTTATTATTCATGGGGC	Pm_0211	CCTTCCTCAGACAACAACTACACC	3	46	1	1	1
FGSECJQ01AZZGG	3	ACC	4	1	Pm_5499	AGCAGAAGTCTGGGTTTGCC	Pm_8832	CCTTAGGGTGCCTGAACAGC	4	1	1	1	1
FW1N29Q05GC586	4	AATT	3	1	Pm_3873	AACACAGGATGGATCAGGGC	Pm_0239	GAGCGGGCTCTAGCATAACG	3	3	3	3	1
FW1N29Q05F1IYA	2	TC	10	1	Pm_6700	CTCAGTTCTCCCTGGCAACC	Pm_2849	GCAGTAAAGACAAGACTCTAAAACAACC	10	1	1	1	1
FGSECJQ01BLNNY	4	AAAT	5	1	Pm_6008	TGGCCAGAGATCAGAAATAATGG	Pm_7514	ACTCATCCAAGCAGTCACCG	8	1	2	1	1
FW1N29Q05GDBRU	4	ATCT	3	1	Pm_7323	TTCATATGCAATTTTCTCTAGGATGG	Pm_6520	TCTGGTATATGTCTGCCTGCC	3	5	5	5	5
FGSECJQ01APDMA	4	AGGG	4	1	Pm_1222	TACTTACGAGGAGGGAGGCG	Pm_6248	CAGAGAGAGGCCGTTTGACC	4	1	1	1	1
FW1N29Q05F87RS	4	AAAT	5	1	Pm_7787	GATTTGTCACAGTGGAGCAGC	Pm_7696	ACAGCTGGTGCAGAATGTGG	5	1	4	1	1
FGSECJQ01B9IQ6	4	AAAT	3	1	Pm_4798	CATGTCATCTGGAGTTGGGC	Pm_2566	CATCTGGTTAGCTCTCCGCC	3	1	1	1	1
FW1N29Q05F7O8X	2	AC	12	1	Pm_7679	TTCTGTAAGGAAGTGCAGAATTGC	Pm_2355	TGCCACCATCCATCTGTACC	12	1	1	1	1
FW1N29Q05GFZJ4	4	AGCC	3	1	Pm_5055	CCAGTGAAGCAGCTGAAAGC	Pm_4733	CATGGTGACTTTAAGGTGTGTGG	3	1	1	1	1
FGSECJQ01ATWWE	6	AACCCT	4	1	Pm_4322	TCAAACACTACTTTCAAAGAACCTAACC	Pm_6367	TCCAGTACGTAGTAATAACCATGCC	8	1	1	1	1
FW1N29Q05FQDQG	5	AAAAC	3	1	Pm_0840	ATTTTCCCCATTCTCCACCC	Pm_5703	GATTTTACCAGCCCATTGCC	3	2	2	2	2
FW1N29Q05GJMCW	4	AGGG	3	1	Pm_0024	AGAGCAGGTCAAGAGCAGGC	Pm_0382	TCTTTCCCTTAACTTACCTTCCCC	6	2	1	1	1
FW1N29Q05F9XS3	4	AAAG	3	1	Pm_0288	CTGACAACAAAATGGGCACC	Pm_2119	CATTGAGGAGCTGGTGTACTGG	3	1	1	1	1
FGSECJQ01B92MJ	5	AAAAG	3	1	Pm_7777	TACGCACCATCTCTAGGGGC	Pm_4727	GGTTGAAAGGGAGGAAAGCC	3	1	1	1	1
FGSECJQ01BXQFQ	3	ATT	5	1	Pm_4123	AAGCCAAATAGTGGGACTATGG	Pm_1898	TCTTCTATTCTGCTGTCTCCAGG	5	1	28	1	1
FW1N29Q05FR0PF	3	ATC	14	1	Pm_3446	AAGAACACGGCCACACAGC	Pm_1607	TGTAGAATGGGCAGAAGAAACG	14	12	1	1	1
FGSECJQ01ARFYK	4	AATC	8	1	Pm_5285	GCAGGTCTTGTTTGATCCTGG	Pm_0242	AAATCGCTTCCCCTAGACAGC	8	1	1	1	1
FGSECJQ01A8MPK	2	AC	7	1	Pm_2256	CAAATTTAATCAATCGCCGC	Pm_9191	TGTCAACATCAAAACCCAGG	7	1	1	1	1
FW1N29Q05FXW9W	5	TTGTC	3	1	Pm_5326	CATGATAAAATACAGCATGAAAAGGC	Pm_1917	TTGGTGCTTTCTGCAAATGG	3	1	1	1	1
FFPMSHM02B90H3	5	ATTTT	3	1	Pm_7154	TTTTCTGTTTCAGTTTTACTGGTCC	Pm_8083	CCAAAATTCTGTGAGGCTTACC	3	1	1	1	1
FW1N29Q05GD6QW	4	AATT	3	1	Pm_0877	TTTTGGGAGGGTTAATTGGC	Pm_3420	CATGTGGAACATCCTTTGGG	3	2	1	1	1
FW1N29Q05FRO0N	2	TC	7	1	Pm_1592	GGTCAGGAAATATCCCACGG	Pm_0406	CAGTTTGTGAAAAGTAGAAAATACGG	7	1	1	1	1
FW1N29Q05F880G	4	AGGG	3	1	Pm_6979	ATCTTGCAGGGTTGGTGTCC	Pm_6286	TTGGATGTCATCTACCGCCC	3	4	1	1	1
FW1N29Q05F0YQR	6	AACCCT	3	1	Pm_6410	CTTGGACTCCCAGAATCCCC	Pm_4162	CTCAGGCCTTGGGTGTGG	3	2	1	1	1
FW1N29Q05FSX4X	3	AAC	5	1	Pm_5486	CCTTCGTCATATAAGGAACAACTAGG	Pm_4198	CTCCTCTTGTGGAGGTTGGG	5	1	4	1	1
FGSECJQ01CITP5	4	AAAT	4	1	Pm_7454	TCCTAGAGCCTTTGGGATGG	Pm_6967	CTTCTTTGTGAGAAGGGCGG	4	1	1	1	1
FFPMSHM02CHJL8	5	ATATC	3	1	Pm_5889	TTTTGATTCGGATTCCCAGC	Pm_1268	TTCCACAGTGTTATCTTCTTTGGG	6	1	1	1	1
FW1N29Q05F85V2	4	ATCT	13	1	Pm_4142	TCTGATGATAACCATGCTCCC	Pm_7762	TTTGCTCTGCTTTCTGGTCC	13	1	1	1	1
FGSECJQ01CCHRM	5	AAAAC	3	1	Pm_0948	CATCCCTTTTGAGGACGGG	Pm_1776	GGCCATATTTGAATGCTCTGC	3	1	1	1	1
FFPMSHM02CCYXF	4	AAAT	3	1	Pm_4270	TTAATTTGAAGAGAGGAAATAGGGG	Pm_1910	TGCTCTTGAGTGAGATGGGC	3	1	1	1	1
FW1N29Q05FOMXN	4	TTCC	3	1	Pm_8132	CTGCTTGATCTGGGGTCTCC	Pm_3979	ACGTAGGGTTGAAGCAAGGG	3	2	1	1	1
FGSECJQ01AGRUV	4	AAAT	3	1	Pm_4306	AATTCTTTGAACTTGTATATCTGTCTACC	Pm_8743	TACTCTTCTCCCTTGCTGGG	3	1	1	1	1
FW1N29Q05FUPBM	4	AGGG	4	1	Pm_0899	GAGGCTGCCAAAGAAAGGG	Pm_5476	CTGCTTGGCAATCTGCGG	4	1	1	1	1
FFPMSHM02B6MTY	3	ATT	4	1	Pm_4281	CCCATAATGCACTCCAAATACC	Pm_1299	AGATGTCTCTGGGGACTCGG	4	1	1	1	1
FGSECJQ01AP4TK	2	AT	6	1	Pm_0083	TGCTCTCCCCGTCTTTAACC	Pm_3305	GAGAGAGCATCATCAAACCACG	6	4	1	1	1
FW1N29Q05FTWS0	4	AAAT	3	1	Pm_5442	ACCGACAGTTGCCTAGGAGG	Pm_6556	AGGCTGGGTTCTTCAACTGC	3	2	2	2	2
FGSECJQ01BZS3H	3	AAC	4	1	Pm_2919	TCCTGTGAGGTAGGTGAGGC	Pm_1447	TCCAGTGTGTGGGTTAGGC	4	1	1	1	1
FGSECJQ01CABTJ	3	TCC	5	1	Pm_8109	CTGTAAGAGCTGGGTGGTGC	Pm_3343	TCCTCCTTTTGCCTCTGTGC	5	1	1	1	1
FFPMSHM02B56GU	3	AAC	4	1	Pm_4042	TGTGGGGTGGGTTCATATCC	Pm_5670	TGGCACCAAACAACTCTAGGC	4	1	1	1	1
FW1N29Q04ENCWE	4	AAAG	3	1	Pm_5201	CCAGATGATGAGGCTACCACC	Pm_4079	GAATTATTCTGCCTCCTCGGG	3	4	4	4	3
FGSECJQ01BF3BJ	3	ACC	4	1	Pm_5612	CATTCCCTATTCTCACCGCC	Pm_6260	CTGAGATCACCACGTCTGTGC	4	1	1	1	1
FW1N29Q05FRLX6	4	AAAT	3	1	Pm_3598	AAATGATGGTTGTCCTCCCG	Pm_6815	TCCCACCTGGGCTACTGC	7	2	2	2	2
FW1N29Q05FSB0D	2	TC	10	1	Pm_5632	CAATGCCCACATTCATGACC	Pm_2679	AGGCAATCTCTCCCCTCTGC	10	1	1	1	1
FW1N29Q05GBDSZ	4	AAAT	7	1	Pm_2226	CCCAGAGAGCATACAGTTCCC	Pm_2133	CCCCACGCATCTTACAGG	7	2	3	2	1
FW1N29Q05FZ4FZ	4	AAAC	3	1	Pm_2293	TTGCATGTTTTCACCTGTGC	Pm_4627	AAGGGCTGGCATCTAGGC	3	2	1	1	1
FW1N29Q05FQQHG	4	TTGG	4	1	Pm_1814	ATGCCAGCTGCCCTTCTAGC	Pm_1940	CATCCTGAGAAGCAAGCAAGC	4	1	1	1	1
FW1N29Q05F9JUL	5	AAAAG	3	1	Pm_5481	CAAATAAACCAGGGAAGTGGC	Pm_4955	CACATTGTCCATTAATACAGTATCTCCC	3	1	2	1	1
FW1N29Q05FYN4D	4	AAAT	3	1	Pm_8677	CACACTGGCTTTGAGAAGCG	Pm_7171	AAGGGAGCAGATTTTCAGTGC	3	1	1	1	1
FW1N29Q05GF4IZ	2	AC	7	1	Pm_0910	GCACTTAATGTAAATGGTAGATTGTGG	Pm_9231	CCAAAGCCTATGCGTGTTCC	7	1	1	1	1
FW1N29Q05FYS9U	4	AAAT	3	1	Pm_0900	TGAGGGTACAGAACCCAGGC	Pm_4677	ATTTTAATTGTGAGCCGCCC	3	12	11	9	6
FW1N29Q05FXQ2M	2	AC	6	1	Pm_3751	CGAAGGAGCTGACAACATGG	Pm_0998	GGCAAGGCTAGAACAAACGG	6	1	1	1	1
FGSECJQ01BIPPF	3	TTC	6	1	Pm_3976	GTCGCGTTGGAGTCATTTCC	Pm_8913	ATCATTCTCTCCCCACCACC	6	1	1	1	1
FGSECJQ01AKYIE	4	AATT	3	1	Pm_1688	GGAAACCTCAAAAGGTTGTAAAAGG	Pm_7627	CAAGTGCATCTCCTTCTCTCTGC	6	1	1	1	1
FGSECJQ01B17YA	4	AAAT	3	1	Pm_1603	CTGATGCAACAAAACAGAGGC	Pm_7778	ATCAGTGTTCAGCACGTGGG	3	1	1	1	1
FW1N29Q05F1R7P	3	ATT	19	1	Pm_4719	AGCAAGCGTGGTGAAAAGC	Pm_8956	CCCAACTCAGCAGAACTAGAAGC	19	1	1	1	1
FW1N29Q05F7XAZ	2	AC	6	1	Pm_3692	GCAGTGTCTCTTCCAATGCG	Pm_6126	CGATTCCCACTCTTCAGCG	6	3	1	1	1
FW1N29Q05F2SLI	3	ATT	4	1	Pm_9305	ATCTGCAAGAAAGGCCAACC	Pm_7122	TCTGCACTGTTTCCAGTCCC	4	1	1	1	1
FGSECJQ01BPP33	6	ATATCT	3	1	Pm_1467	CACTCGTGCCCTCAAGACC	Pm_0016	CTGGTCCAGCTGATTGATGC	6	1	1	1	1
FW1N29Q05GF88F	4	AGGG	3	1	Pm_8463	TCGGGAAATAAAAGTTGAGGG	Pm_3753	CATTCTGTGGCCGTTTAGTCC	3	1	1	1	1
FW1N29Q05GGBJ7	2	AC	13	1	Pm_6949	CATGCATGCACACACACG	Pm_3813	GCAGTACATTGCACTACTCTGGC	16	3	2	2	2
FW1N29Q05F0FKL	5	ATTTT	3	1	Pm_7441	ATAGCAGCGCGTGATGATGG	Pm_5866	TTCAAGGGCTTTTCACTGCC	3	1	1	1	1
FW1N29Q05FRB2I	5	AGCTG	3	1	Pm_4460	GATCTGCAGCCCTAACTGGG	Pm_7431	TTGCAATCTTTCCTCTCCCC	3	1	1	1	1
FW1N29Q05GFOM9	4	ATCT	7	1	Pm_0391	GCAAAGCATCTGTGTTTATTGC	Pm_0129	TACATTAAGCCTGCAAGGGC	7	1	1	1	1
FW1N29Q05FQ5Q6	3	AAC	4	1	Pm_1488	CAGAGTACAGCCAGGGGAGG	Pm_6936	TTTGCTGTTTAAAATTGGCCC	4	1	2	1	1
FFPMSHM02BO0WQ	3	ATC	4	1	Pm_4053	AGGGCTCTCTCAACTTGTGC	Pm_0342	TGAGATCTCTGTCCCCAAGG	4	1	1	1	1
FGSECJQ01ATA37	3	ATC	4	1	Pm_4421	TTGATAGTTTCAATCAACAGAGGC	Pm_5444	TGAGGACACCTGGAATCTGG	4	1	1	1	1
FGSECJQ01ALDPX	3	TTC	4	1	Pm_0996	AGGTGAATGGATTTGGGTGG	Pm_0448	CCTGTGCCATTATAGCAACACC	4	2	2	2	2
FGSECJQ01B5NVB	2	AT	6	1	Pm_4796	AGAGCATATGCAACCCACCC	Pm_4068	CTGCTCTTCCCTCATGTTGC	6	1	1	1	1
FW1N29Q05GB00Y	4	AAAC	3	1	Pm_7048	CTGGCCAACTGTTGTGAAGG	Pm_5091	TTTGCATTTGGAATCTGTTGC	3	17	11	4	1
FW1N29Q05F2OYI	3	AAC	6	1	Pm_1135	TGGGACAGAGCAAAGTGAAGG	Pm_3401	TTCAGCATAAAGAAGCCTGCC	6	1	1	1	1
FGSECJQ01BMES4	3	ATT	4	1	Pm_0415	CACAGAATTCTACTGTGCCAAGC	Pm_4595	TCCTTCTATTCTAAAATAAGCATCATTAGC	4	1	1	1	1
FW1N29Q05F5KY7	4	AAAT	5	1	Pm_5297	CCAATTTCCCCTGCTTTGC	Pm_1954	TTTATGAATTGTTGTGAGCCACC	5	1	1	1	1
FW1N29Q05FW7YG	4	AAAT	3	1	Pm_2333	CGTTCTGGAGTCAGGCAGC	Pm_6152	ACAAAATGCCCAGATGACCC	3	1	1	1	1
FW1N29Q05F4FC7	4	AATG	4	1	Pm_9064	GGGCCATTCTGTTGATGACC	Pm_5988	AGTGACCCATTTGACCACCC	4	1	1	1	1
FGSECJQ01B91OV	5	AAATC	3	1	Pm_6590	TGTCATGCAGTGGAACAGGC	Pm_8559	TCCAGAAAAGAATTTTGAATGGG	3	1	1	1	1
FGSECJQ01CA3P1	4	ATAC	3	1	Pm_3911	TTATGAAAACTAAAAGTTGCTCTCCC	Pm_3107	GCCAGTAGCCCATTCAGACC	3	1	1	1	1
FW1N29Q05F9KRM	3	ATT	4	1	Pm_3393	CAGCTGTCCTATCTTCTACTTTCTGC	Pm_1868	CCATCAGCACACTAGGCAGC	4	1	1	1	1
FW1N29Q05GBMRT	4	AAAT	3	1	Pm_9143	CAGCCTGTTCTGTTCTCAGTGG	Pm_7877	CCAAAATGTCCAGGATGGC	3	3	1	0	1
FGSECJQ01A434Q	3	TCC	4	1	Pm_9088	CAGCACCAAAATTTATCCCC	Pm_6366	TTCAAAGAGTCAAAATTAGACGTTCC	4	1	1	1	1
FW1N29Q05GDSQM	3	AAC	4	1	Pm_1454	CATCTGTATGTCTATCCACCTCCC	Pm_5583	GAAACTGAGCAAACTCCGGG	4	2	2	1	1
FW1N29Q05F788B	3	ATT	9	1	Pm_5101	GCTGAATGGGCAAAGAGTGC	Pm_2622	TTGAGTGCTTCCCAAGGACC	9	1	1	1	1
FW1N29Q05FYBKD	4	AAAT	6	1	Pm_1713	TTTACTCTCCCTGGAGACCCC	Pm_8362	TGAATTGCGAGATGAGTGGC	6	14	1	1	1
FGSECJQ01ARFT1	4	ATGG	3	1	Pm_9060	AAACTCAGGGGCAAAGAGGG	Pm_3047	CCAAACAGAATCTGCCTGTCC	3	1	1	1	1
FW1N29Q05FWGCB	5	ACCCC	3	1	Pm_6219	CTCCTCCTGAACCCATTTGC	Pm_4141	CCATCTTGACACTCGCACTCC	3	1	1	1	1
FGSECJQ01A2SRP	4	AAAT	5	1	Pm_6302	CCTAATTGTCTGCTGTGCAGG	Pm_3775	CAGAGTCACTTGTTTGAGATGGG	5	1	2	1	1
FW1N29Q05FU33E	3	TCC	4	1	Pm_4360	CACTAGGTGACGCACGATCC	Pm_6688	GTGACTGAGGTCAGGGGTGG	4	26	14	6	4
FGSECJQ01BAF8L	4	AATC	5	1	Pm_4742	GTTGGCAATACTTTCGTCGC	Pm_6887	GAACCAGGCTATCTCATAAATAATTGG	5	1	1	1	1
FW1N29Q05GBNFE	2	AC	8	1	Pm_5984	GGTACCTGGTTCTCCTGGGG	Pm_7847	TGAGAGGGAAGGTGTCCTGC	8	3	1	1	1
FGSECJQ01ASY4H	4	AAAT	3	1	Pm_7176	CTCCTTTCCATGTTGGGTGG	Pm_8681	GCTGCCTCACTTGATATGACCC	3	1	1	1	1
FW1N29Q05GD3WW	4	AAAT	3	1	Pm_1203	CTCCTTGGCTCTCCAGTTCC	Pm_1837	GGGAAATTTACAAGAATTCCAAGG	3	4	1	0	1
FFPMSHM02BVS64	4	AAGT	3	1	Pm_0895	CCTTTAATGCAACACATTGGACC	Pm_7840	TTGAGCTGTAGATATCTTTCATGGG	3	1	1	1	1
FW1N29Q05F206A	4	AAAT	3	1	Pm_4419	TCATACGCACACAGAAACATGC	Pm_7298	TTGATTGTGAGATGGGTGGC	3	2	3	2	1
FGSECJQ01ALKC5	4	AATG	3	1	Pm_3303	TTCATTGGAAAAGTTGAAAAGCC	Pm_7452	GGGCAAACCTGAAATCTTGC	3	1	1	1	1
FW1N29Q05FR1YK	4	AAAG	3	1	Pm_4140	CCCCATTTTGTAACCATGTGC	Pm_0504	CCCACTGAAGGAGAACTGCC	3	2	2	2	2
FGSECJQ01B8TZW	3	ATT	4	1	Pm_0508	GGAGCTGATTATGCTTAACCTTCC	Pm_5862	TCTCGGTTTGTCTGAATTGGG	4	1	1	1	1
FW1N29Q05GD009	5	AAAAC	4	1	Pm_8710	CGTCTCCAGTTGCTTGAATCC	Pm_3739	ATGGGGTGTCTTAGAAGCCG	4	2	1	1	1
FW1N29Q05FSLLE	5	AAATC	3	1	Pm_2464	TACATTTCCCCTGCAGGACC	Pm_0087	TGGATTTCTGTATGCTGGTCG	3	1	1	1	1
FGSECJQ01AQ0RI	2	AT	6	1	Pm_9106	TTTCATTATTGTGCTGTTGATAGAGC	Pm_0160	TGGCATGATACCAGAGTGTGC	6	1	1	1	1
FGSECJQ01CA03C	6	AAAAAG	3	1	Pm_2763	GAAGCTGGCAATAAGAAAGCG	Pm_5132	ACCAGAAACAGCCCAAGACC	3	1	1	1	1
FW1N29Q04EFUJ2	4	AATG	14	1	Pm_6054	TTAATTCATTCTTGAAATCAGCCC	Pm_7746	GTTTCGTGAGATGGGCAGC	14	1	1	1	1
FW1N29Q05FSJDE	4	AAAT	3	1	Pm_8796	TGGAAGTTGATTGTGCAGCC	Pm_8450	TCTGGGAGTCCATCTATTCTGC	3	1	1	1	1
FGSECJQ01AO7V3	3	ATC	9	1	Pm_8786	AACCAACAACGACTCCCAGC	Pm_5577	GAAATTAGGCTGGCATCCCC	9	1	1	1	1
FGSECJQ01B68ZE	4	AGGG	6	1	Pm_4749	GAGCACCATGTCAAACACCC	Pm_6042	TTCCCTTGAACATTAACAAACTACC	6	1	1	1	1
FW1N29Q05F160J	3	AAC	5	1	Pm_4031	TGCCAATGGTGTTCAAGTGG	Pm_1772	ATTGTGGAGGTGATGGAAACC	5	7	2	2	2
FW1N29Q05F8JU4	4	ATGG	3	1	Pm_5573	GAAAGGGGCCTTGGTAATGG	Pm_6778	TGACAAGCCTAAAGTCTGCCC	3	1	1	1	1
FGSECJQ01AR2DG	4	AAAG	3	1	Pm_7500	GGTCAATGAAAGAGCTGGAGG	Pm_2575	TGGTGGGAGAATGTGAAGTCC	3	1	1	1	1
FGSECJQ01BF3LC	2	TC	8	1	Pm_2711	AGATGCCCCTTGTCTCATGG	Pm_8609	CGTGTCTCAGATTTCAATGGG	8	1	1	1	1
FFPMSHM02CBJTJ	2	AC	6	1	Pm_4163	CAAATCTCACAGCTACTCCATAAGC	Pm_1422	TTTGCCAAGAAAACTGCTGG	6	1	1	1	1
FGSECJQ01AMV43	5	AATAG	3	1	Pm_0995	CAATCAATGAACCCACCACC	Pm_7540	GCCCCTCCATTCATTACAGG	3	2	2	2	2
FGSECJQ01BRXGQ	3	AAC	7	1	Pm_4508	CAAATCCAGTCTAAAACATCTGGC	Pm_9158	GAAATCCCCAGAGACGTTGG	7	3	3	3	3
FW1N29Q05F8C8F	3	CGG	5	1	Pm_2263	TAGTGTCCCAGAGGCAAGGC	Pm_0074	CCAAGAGAGGGAGTGCTTGG	5	2	2	2	2
FW1N29Q05FRR7K	4	AATC	7	1	Pm_1079	GAAGTTGAAAACAACTTGATGGC	Pm_6811	TGTTTAATTTATCACTTCTGCCTTTCC	7	3	3	3	3
FGSECJQ01AMCRT	4	AGGT	3	1	Pm_8735	GGCACCATAAGCAAGGAAGG	Pm_8906	TATCAAACCAGGACCAGGGG	3	1	1	1	1
FGSECJQ01BL4XB	4	AAAC	3	1	Pm_4441	AGTCATTGTGAATGCCCTGC	Pm_6446	CAAACAAGGAACAGGCTGGC	3	1	1	1	1
FW1N29Q05F1S22	4	AAAT	3	1	Pm_1841	AGTCCACTGGAGTTGGGTGG	Pm_0746	CTTTGTGTGAGATGGGTGGC	3	5	8	3	2
FGSECJQ01BL6GY	4	AAAT	3	1	Pm_1080	GTTTTCCCATGCAGACTCCC	Pm_6433	AACCACTGGAGATGGGTGG	3	1	1	1	1
FW1N29Q05GH75D	4	AATG	3	1	Pm_0368	AATTCCCTGATCCAAAGGGC	Pm_6285	GCTTTTGGTTGAGAGCTGCC	3	1	1	1	1
FW1N29Q05FRUA4	3	ATT	4	1	Pm_7227	CAAGTTGTAATTCTTACCTTCCTAGC	Pm_2116	TGTCAGTTACATTCTCCTTTAACCC	4	1	1	1	1
FFPMSHM02CA3NA	5	ATTTT	3	1	Pm_8001	GCCATCTGGTGACTTTATCTTCC	Pm_7243	AATAGACAAAACATTCTGGTTCCC	3	1	1	1	1
FGSECJQ01B70TW	2	AC	7	1	Pm_8526	GACCCTGTTCCAGAGCATCC	Pm_5863	AGAGAATTCCTGTCCGCTGG	7	1	1	1	1
FGSECJQ01A77H8	2	TC	7	1	Pm_6081	TTGCACAGAACAGAAACCCC	Pm_3924	TCTTCCCCTCAGGACACTGG	7	3	3	3	3
FGSECJQ01ARMFB	5	AAAAC	3	1	Pm_1636	TTTTCCAGATAACAAAATGGGC	Pm_5955	ATTTAAAATGTCCAAGTGCTGG	3	1	1	1	1
FW1N29Q05FXOQK	2	AC	8	1	Pm_4806	GAAGAAGGCAATGGCAAACC	Pm_1943	GGCGTCAAGGTATTGCAAGC	8	10	1	1	1
FGSECJQ01B8S1A	3	ATC	5	1	Pm_6628	GCTGCAACGGTTGTAAGTGC	Pm_6423	GTGCTAAAGAGCCTGCTTGC	5	1	1	1	1
FGSECJQ01AI0A5	4	TGGG	3	1	Pm_0410	GGTTGTTAGGCCAGGACTGC	Pm_0197	GACAGTGAAAGTCAGCTGGGG	3	2	2	2	2
FGSECJQ01BAIA7	4	AAAT	3	1	Pm_7910	AGCCTCTGGGCAGGTAGAGG	Pm_3341	CATGTCTCTTGATTTAAGTGTTGTTTACC	3	1	1	1	1
FGSECJQ01AF5MA	4	AATG	11	1	Pm_5148	TCACCTCATGTGAGATGGGC	Pm_2187	TGAGGTATGACAGTAGGCGGC	11	1	1	1	1
FGSECJQ01B260E	4	AAAC	3	1	Pm_0404	CTCTCTGAACGCATAATTCGG	Pm_4195	AAACAGTCATAGTGGCACCCC	3	1	1	1	1
FGSECJQ01A2W8Z	6	ATATAC	3	1	Pm_5217	AAATCACATACGCATCCCTCC	Pm_6759	GGTTTTCATTTATCATATGAGGGC	3	1	1	1	1
FGSECJQ01B1ZTT	6	TGGGGG	3	1	Pm_4434	CAGAGCATTGGCTTCAGGC	Pm_1328	CATGCTTTCCAGGATCTCAGC	3	1	1	1	1
FW1N29Q05GKI8I	2	AC	9	1	Pm_2539	TTGCAAGACCATGTCATCTGG	Pm_8025	AACCTGGAAGGCACCAAGG	9	1	1	1	1
FGSECJQ01BOF3U	4	AAAC	3	1	Pm_3178	GCAGAACTTGCAGAAATGGC	Pm_5580	TGGCTTCCAATCTTCTTTATAGC	3	1	1	1	1
FGSECJQ01CHYVS	4	AAAT	3	1	Pm_1302	CACCATTCCTCTGAATCTGGC	Pm_8192	CTTTGTGTGAGATGGGCAGC	9	1	4	1	1
FGSECJQ01BSYUS	4	AAAT	4	1	Pm_9101	TCCTGCCCTTTGTGTTTGC	Pm_8126	CTAGGCTGTAGCCACCCACC	4	1	1	1	1
FGSECJQ01BUV9R	4	AAAT	3	1	Pm_7113	TTTAACAGCCACCTTAGAGGC	Pm_2512	TTTTCATTTTGGGGAGGC	3	1	1	1	1
FW1N29Q05GJYCY	2	TC	9	1	Pm_6154	TCATTCAGCTCAGTGGTATTTCC	Pm_3989	CGGTAGGCTAGTTGAGGTTGG	9	2	2	2	2
FGSECJQ01ANCDA	3	TCC	5	1	Pm_8776	CGCAATCCAGGTAAGGGC	Pm_5118	TTGGGTGAGCAGTTGTTTGG	5	1	1	1	1
FGSECJQ01BSMTE	3	TTC	7	1	Pm_4559	CTGACATGTCTACACCCAGCC	Pm_2929	TAACCAAGCCTGGTACCTCC	7	1	1	1	1
FW1N29Q05F3E59	4	AATG	8	1	Pm_4594	CTTAAAGGGGCAGCACTTGG	Pm_0278	CTTGTGGCTGCATTACTCCG	8	1	1	1	1
FGSECJQ01BK9US	4	ACTG	3	1	Pm_0040	CAGATGCATGGACCTGTTGC	Pm_6837	TTCAGGGAAAGGAAACAATGC	3	1	1	1	1
FGSECJQ01B4P5A	4	AAAC	3	1	Pm_3050	AAACGTCACAAGCAAACCCC	Pm_7786	TTGAGAAGGATGTTGAGGATGC	3	2	17	2	2
FW1N29Q05GDG8G	4	AAAT	3	1	Pm_6313	TTTACTACCCACTTTCACCACAGC	Pm_8309	GAGCTGTCCAGCATCATTGG	3	1	1	1	1
FGSECJQ01AGHTN	3	AAC	4	1	Pm_7524	CCACCTCTGGGAAAACAGACC	Pm_9215	GATTTCTGCATTGCTTCAGGG	4	1	1	1	1
FW1N29Q05F5NF9	3	ATT	5	1	Pm_2642	GCACCAGGCTAGAAACTGGG	Pm_2533	GGGATAGGCAGTTGTTTTGTATGG	5	8	1	1	1
FW1N29Q05F49R5	4	AAAC	3	1	Pm_7633	TGCCTGATGTATCCCAGTGC	Pm_5042	TTTAACCCTTTTAATGGTCTGTGG	3	1	1	1	1
FW1N29Q05F0LJW	3	ATT	5	1	Pm_1627	AGAGGATGCCAAGCAAGGG	Pm_2178	ATTTTCAGGGGTGGTCTTGG	5	2	1	1	1
FW1N29Q05FZ6QE	4	TGGG	4	1	Pm_4475	TGATTGAAGCCCTGTCATGC	Pm_5535	GCACTTCCTACAACCAGAGGC	4	1	1	1	1
FW1N29Q05GGACK	4	AAAT	6	1	Pm_1713	TTTACTCTCCCTGGAGACCCC	Pm_1269	GTGATTGCGAGATGAGTGGC	6	14	5	5	5
FGSECJQ01BD1KV	2	AT	6	1	Pm_8147	CATATGGTTAAAAGATAGGGAGAGC	Pm_7378	ATGGTTTATTGATGCTGCCC	6	2	1	1	1
FW1N29Q05FWY3M	2	AC	11	1	Pm_2444	GAGCCAACCCTTAACAAGCC	Pm_7223	GGCAGCACTCTAACCACTATGC	11	1	1	1	1
FW1N29Q05GASRM	4	AGTG	3	1	Pm_2670	TTTATAATGGTGGATTAAGGTGGG	Pm_9279	TCTCCTTCATGTTTGGTGCC	3	1	1	1	1
FFPMSHM02CBDIL	4	AAAT	3	1	Pm_3782	ATGTGGTGGTGGAAGAAGGG	Pm_1496	GCTATGGTGTTTCCCATGACC	3	1	1	1	1
FGSECJQ01CC0WO	4	AAAT	5	1	Pm_6264	TTTTGGTTTTGCTCAATTCCG	Pm_2561	CAAATTGCATTCACCCCACC	5	1	1	1	1
FW1N29Q05GAI4U	4	AAAG	3	1	Pm_2894	TTCTTTCCCCTTCCTCTTGG	Pm_6569	GGCATCCTCTCTTCTCTGGC	3	2	4	2	1
FFPMSHM02B5HFU	4	AAAT	3	1	Pm_7838	CATGTTGTTAGTAAATAAACCAAAAGGC	Pm_6021	ACACATCCATGCAGAGCACG	3	1	1	1	1
FGSECJQ01BP4TF	4	AAAG	3	1	Pm_5131	TAGTCCAAACACAGCGAGGG	Pm_8888	AACATATCTCCACGCACCCC	3	1	1	1	1
FGSECJQ01BCUGC	6	AAGGAG	6	1	Pm_8772	GACAGCTGCTTTGGGTTTGG	Pm_8616	TTCTCATGTGACAGTGTACGCC	10	1	1	1	1
FGSECJQ01BFZX1	5	ATTTT	3	1	Pm_7192	TGAGGAAGGGCTCAAAATGG	Pm_4056	AGAGCCTCCCAACAGACTGG	3	1	1	1	1
FW1N29Q05GKWBE	4	AAAT	4	1	Pm_4426	TGGGTAAGAACAAGATGAGAGAGC	Pm_4845	CCCCATATTGCATTCAGCG	4	1	1	1	1
FGSECJQ01CD87F	4	TTCC	21	1	Pm_0145	AACTTAGGGGCGATTCATGC	Pm_9053	AGGCCTCAAACACATCCTGG	21	1	1	1	1
FW1N29Q05FUCK0	4	AATG	4	1	Pm_6394	ATTTGCTTCAAATGCTGCC	Pm_6298	CCCCTGGAGATTAGATTGGC	4	1	1	1	1
FW1N29Q05F8PJV	4	ATGG	4	1	Pm_7726	GTGGGCCCTTCTTTTCTTCC	Pm_2441	CCCATGCAGTGATGGAGAGG	4	1	2	1	1
FW1N29Q05FQFAM	4	AAAT	5	1	Pm_5507	TGGCATGTTTACAGTCCTCCC	Pm_2202	AGGAAATGGCTATGCCTCCC	5	2	2	2	2
FW1N29Q05FWJTC	2	AC	6	1	Pm_0351	GCTGCAGAAACCTCCTTTCC	Pm_2653	AAACCAATCAACTGATTTAAGTGATCC	6	1	1	1	1
FGSECJQ01CD2XV	5	ATTTT	14	1	Pm_1951	TTTTACCTTTTAACTCCCCTCCC	Pm_3726	CTGCATTGTTCATGCTGTGC	14	1	1	1	1
FW1N29Q05GBMTB	5	TCTGG	3	1	Pm_4234	TCTCCAAAGGTTGTGAGGGC	Pm_9022	TTTCACGTTTGGGTTAGGAGG	3	1	1	1	1
FW1N29Q05F7HP2	6	AAGGAG	7	1	Pm_2357	GTTTGGCAAGGGAGTTCAGC	Pm_9205	GTGAGTTCCCAGAAGCTGCC	7	1	1	1	1
FW1N29Q05GF3NG	4	ATGC	5	1	Pm_7646	CATCATTTGTTTCCTCATTTCTTCC	Pm_1027	TGCTGCTTATTTTCCCCTACG	5	2	1	1	1
FW1N29Q05F9QFQ	6	AAGGAG	10	1	Pm_6306	ATAACCGTTTGGACTCAGCG	Pm_6485	AAGTATCACTCATTCTTGCTCTGC	10	1	1	1	1
FW1N29Q04D909T	4	AAAT	3	1	Pm_3219	TCACTCTTTCCAACCTCAGCC	Pm_0526	ATGTAGGGCAGGAGCAAAGC	3	1	1	1	1
FGSECJQ01CGJRO	2	TC	8	1	Pm_2158	GGTAACTTGCATAGTGGAAAGGG	Pm_6497	GAGATGATTTGAAGACAAAGGGC	14	1	1	1	1
FGSECJQ01AOHLI	4	ATAC	5	1	Pm_8637	CAAGTACTTCCATGCTGCTTCC	Pm_1432	TTGTTACCCATCCAAACCCC	5	2	2	2	2
FFPMSHM02CI2L8	4	AAAC	3	1	Pm_0863	CAGTTAGGCCACTTCTGTGCC	Pm_1157	TGGGGTCTTGTATGAACAGGC	3	1	1	1	1
FGSECJQ01BGHVS	4	AAAT	3	1	Pm_6663	CTAGGCCAAAGAGCTGGAGG	Pm_7053	CCTTGGAACGTGTTGTGAGC	3	1	1	1	1
FW1N29Q05FVHR9	4	AATG	10	1	Pm_8053	ACACCCACATCTGCGTTGG	Pm_4339	GAGCCGCCCAGAGTCACC	13	1	27	1	1
FW1N29Q05FUOJ4	5	AAATG	3	1	Pm_2942	TGAATGAATACAGTGCCTCGG	Pm_3224	AGGGGAAAGGGAAACTCAGC	3	1	1	1	1
FGSECJQ01CASBB	3	AAC	4	1	Pm_8982	TTCTAGATTGACTTCTTCATCAACTGC	Pm_6977	AGGAAATATCTTCTGCCCAGG	4	1	1	1	1
FW1N29Q05GA6HB	3	TCC	5	1	Pm_3240	TACAGGGGCTCTGTCACTGC	Pm_3394	TCTCTACTTCAGCCCCAGCG	5	1	1	1	1
FW1N29Q05FVND6	4	AAAC	3	1	Pm_5607	TTGAAACTTCCCTCCGTTGC	Pm_3337	TTACCATTTCCGATTCCAAGC	3	1	1	1	1
FGSECJQ01AZQJ6	5	AAATT	3	1	Pm_0970	CAGAACAAAGACGCTGGTGG	Pm_0461	TTCCCAAAACCTTGAGTGTCC	3	1	1	1	1
FGSECJQ01AOTEX	2	TC	7	1	Pm_6127	GCTCACGGGATAACTTCAAGC	Pm_9206	AGGCAGCACACCTAAATCCC	7	1	1	1	1
FW1N29Q05GFIIN	5	AATAG	16	1	Pm_6387	ACAGTGGCTAATCAAAGCCC	Pm_0918	CGTATTTAAATTGTTATTAGTGTCTGATCG	16	13	1	1	1
FFPMSHM02BZPED	2	AT	6	1	Pm_8407	TGCTCTCCCCATCTTTTAGCC	Pm_4327	TGGGAGACTATCATCAAACCACC	6	3	1	1	1
FW1N29Q05GCV5Y	4	AAAT	3	1	Pm_1203	CTCCTTGGCTCTCCAGTTCC	Pm_5793	GGCAAGATGTAGTCAATCAGAGG	3	4	3	0	1
FW1N29Q05GBC5N	4	AAAT	3	1	Pm_6235	TAGCAGGTAGGAGGGAAGGG	Pm_2059	GAGGAAAGACAATATAATTGTGCCC	3	1	1	1	1
FGSECJQ01CAULJ	2	AC	7	1	Pm_0417	TCCATCTTTAATCCCTTCCCC	Pm_4777	AGGTAGGCCCCTGCTTGC	7	1	1	1	1
FGSECJQ01AKN5J	4	AAGC	3	1	Pm_0704	TTTGATGGGAGGGATAATGG	Pm_4607	TCAGGGTTACAGCCTGATGC	3	1	1	1	1
FFPMSHM02CGWBK	5	ATTTT	4	1	Pm_3685	CAGGAATTGGGAACTTTGGC	Pm_5944	AGAACCCTCTCCCTTTTGCC	4	1	1	1	1
FW1N29Q05FVLVD	6	ATATCT	3	1	Pm_7164	CTTTCGGCCACAGAAAATCC	Pm_5521	TCTTCAGCTTCCACTTGCCC	3	2	2	2	2
FGSECJQ01ARZPE	4	AAAC	3	1	Pm_1006	CCCATATTCCATTTCTCATTTCC	Pm_8473	TGTTTCTGGAAAGTGCCTGC	3	1	1	1	1
FW1N29Q05FV9PH	4	AATC	7	1	Pm_9169	TAAAATTGGCCCTCAAAGCG	Pm_5145	TTCTTGTTCAGGATTCCAGCC	7	2	2	1	1
FGSECJQ01ALNSU	4	AATG	4	1	Pm_5311	GACCCTTCCCCAAAAGAAGC	Pm_8871	TCTCCCATTCCCAACTAAGAGC	4	1	1	1	1
FW1N29Q05GKPSK	4	AAAC	4	1	Pm_8106	GATTGTGCTGTTTTGTTGGC	Pm_2315	ATCTCTCCATCCATTTCCCC	4	1	1	1	1
FGSECJQ01BNLMK	4	TCTG	3	1	Pm_5382	CACTTGTCTTTCATTCCTCCTGC	Pm_4888	TTGTTTTAAAGCGGTTTGCG	3	1	1	1	1
FW1N29Q05FSZKR	2	AC	6	1	Pm_3692	GCAGTGTCTCTTCCAATGCG	Pm_4312	CAGTGGGGAAGGACAGACG	6	3	1	1	1
FW1N29Q04EN8KH	6	TCCCCC	3	1	Pm_4394	GCCAGGCTTACGAAAAGAAGG	Pm_1104	TGTGTGATCTCTGGGATGGG	9	9	2	2	2
FGSECJQ01AYZR6	5	AAGAG	4	1	Pm_2207	TGAGCCTTTTATCTTGTTTGGC	Pm_1357	ACATATTAGAAGAGATGGTGGAAGC	4	1	1	1	1
FGSECJQ01BY6T0	6	ATATTC	3	1	Pm_5744	GAATAAGGATACATCCTGGGTCG	Pm_0047	GCACTGCACTGAACTCCTGC	3	1	1	1	1
FW1N29Q05FX50T	4	AAAT	3	1	Pm_1013	CATTTTGGTCTCAGGACCCC	Pm_5551	GCAGGACTATGCAAGGATGG	3	1	1	1	1
FGSECJQ01AIK5M	2	AC	9	1	Pm_4693	GGGGTATCTTTTAATTTGTAGTTAAGC	Pm_2523	CACTCATTCAGACTAATTCTATGCC	9	1	1	1	1
FGSECJQ01AZ66N	2	AC	14	1	Pm_0136	AGATCTGCCCATGACACGC	Pm_1610	GTGATATCCATACAACTGCCTGC	20	2	2	2	2
FFPMSHM02B6GK3	3	AAC	4	1	Pm_5895	CATTTGGATTTTCTTGTTTGTTCC	Pm_6889	TCATTGAGAACTTGGGTGCC	4	1	1	1	1
FW1N29Q05F9B96	4	AATC	3	1	Pm_2003	TGAATTGCAAGACAAGTATAAGAGGG	Pm_6581	GTTGACAGTGGCTTGATGGC	3	2	2	2	1
FFPMSHM02B8WDB	4	AAAT	3	1	Pm_9287	CCAGAGTCACCTTCTGGGG	Pm_2900	CAAAAGTCCATAAAGGGTTTCC	3	14	1	1	1
FW1N29Q04EHHGS	4	AAAT	3	1	Pm_6447	TTGCTTATATCGCTTGCTGC	Pm_2437	GTTGCCAAGGATCTCACAGC	3	1	1	1	1
FGSECJQ01A3X7J	3	ATC	8	1	Pm_6245	AACCACGTCAAGGTAGTGCC	Pm_2172	TCAGCATATAGGTTGAAAAGGG	8	3	1	1	1
FGSECJQ01AVWYN	4	TGGG	3	1	Pm_8894	TTTTCCCACTTGCAATCCC	Pm_2369	CAGTCCGTCATTTCTTCCCC	3	1	1	1	1
FW1N29Q05GK84I	5	ATGGG	3	1	Pm_4450	TGCAACAGGAGATGATGTGC	Pm_0540	GCACAGGGATGAGAAATAAGCC	3	1	1	1	1
FGSECJQ01B9X92	3	ATT	15	1	Pm_3395	TCTTGGTAGTTCACAAAACATCAGC	Pm_6293	GGATTTGGCATTTCTATCCACC	19	1	1	1	1
FW1N29Q05F5YTD	4	ATAC	3	1	Pm_2311	CAGAGTTTCTAGCCCTGTCCC	Pm_8918	CAACACATACATGCACACGC	3	1	1	1	1
FGSECJQ01CCR5Y	4	AAAT	3	1	Pm_2570	CGCTTTTAACGTAGATGGCGG	Pm_0922	TCAGGTTGCAATGTTTTGCC	9	1	1	1	1
FW1N29Q05FY9FT	4	AAAT	3	1	Pm_7429	TGCGGGTAGTTCTGATACATGG	Pm_3451	TTTAGTGTGCTTCCTGGATAATGC	3	4	2	2	2
FW1N29Q05FPONR	3	ATT	4	1	Pm_7774	TGGGAGTAACCAAGGAGTTGC	Pm_6668	TTAGCGACCTAAATTCCCGC	4	4	4	4	2
FGSECJQ01B5MSJ	2	AT	8	1	Pm_5336	CCCAGAATTCCTTAGCCAGC	Pm_4671	CAGCTTCTGTGTAACCTGTGCC	8	4	1	1	1
FFPMSHM02BZB7G	4	AAAT	3	1	Pm_1666	GAATTGTTCCTGAAAGTGATTTGG	Pm_7398	TGGTGCTCTTTTACCTGTTTTGG	3	1	1	1	1
FW1N29Q05F8X1E	4	AGGG	3	1	Pm_9082	GGCACAAGAGGAAGAGGTGC	Pm_2415	TGTCAGCCCTTCCATAGTAACC	3	1	1	1	1
FGSECJQ01AYA1K	4	AAAT	5	1	Pm_1364	TTCTTTTCACAGAATGTGAGACTGC	Pm_0732	GCCACATAGGTGAGATGGGC	5	1	1	1	1
FW1N29Q05GAQY7	3	TTC	4	1	Pm_1981	GCAGCTTAAAGAGAAAGGTTTGG	Pm_7151	ACAGAGGCTCCAATTCCTGC	4	1	1	1	1
FW1N29Q05FVJ5A	4	AAAC	3	1	Pm_4444	AGTCACCATGTCCCCTCTGG	Pm_7598	GCTTGTGTGCAAAATCCAGG	3	1	1	1	1
FW1N29Q05F0YJR	4	TTCC	3	1	Pm_9000	TCCCCTCCTTCACTCTTCCC	Pm_4410	AATTTCTGAACCAGCCACGG	3	5	6	5	5
FW1N29Q05GGDAX	4	AAGC	3	1	Pm_7742	TTGCCCTGCTGTTTATGTGG	Pm_5773	CTCCGCCCTCTCACATGG	3	3	2	2	2
FGSECJQ01CDMON	4	AAAC	3	1	Pm_7372	GGGGTCTAAGGCGAAAGTGG	Pm_3162	GCGATAAATTACGGCCAAAGC	3	1	1	1	1
FFPMSHM02B4L80	2	TC	8	1	Pm_5196	TTTGAGAACATAGGAGCCATCG	Pm_3459	AACTAAGCCCAAACTGCTGC	8	1	1	1	1
FW1N29Q05GCU0L	4	AATT	3	1	Pm_3790	TGCTTTTCATTATTGCTTGGC	Pm_0975	TCCCACACATTCAGAGGGC	3	1	1	1	1
FGSECJQ01B7BEE	2	TC	13	1	Pm_4029	GGAAGATCTAGGCACGCAGG	Pm_2181	GCCAGGAATGCCTTTGTAGG	13	1	1	1	1
FGSECJQ01B6AUE	4	AAGC	3	1	Pm_6512	CTCAAACCAGAGATATTTAGCAATCC	Pm_2754	CAGAATCAGAACCCAAGCCC	3	3	3	3	3
FGSECJQ01CAQU5	3	ACC	6	1	Pm_2128	TGCAAGGGTCAGAGTTTATATTGC	Pm_2612	GCACCCAAGAGAGAATGGAGG	6	1	1	1	1
FGSECJQ01AUWPI	4	AGGT	3	1	Pm_7832	GACTCCCGTTTCAACTTTGG	Pm_3719	AATACCCTGGCTTGCACC	6	1	1	1	1
FGSECJQ01BPECR	4	AAAC	3	1	Pm_7648	CGTTGCAAGAAGTTCAGAAGTAGG	Pm_7789	AACAACAAGGCATGGACTGG	3	1	1	1	1
FGSECJQ01AN0FR	4	AAAT	3	1	Pm_3559	CGTTTTGTGAGAATGGGTGG	Pm_7519	CAGGCCAGCTCTGTACTCCC	3	1	1	1	1
FGSECJQ01CFFFQ	2	AC	10	1	Pm_1741	AATTGCAACACTCCACTGGC	Pm_7936	TCTGGTAGACGCATTTCAAACC	14	2	1	1	1
FW1N29Q05GHXXO	4	AAAT	3	1	Pm_4575	ACAGGACAAGAGGTCGGAGC	Pm_3501	GATCAGCAGAGTTGGAGGTGG	3	1	1	1	1
FW1N29Q05F8408	4	AAAT	3	1	Pm_0900	TGAGGGTACAGAACCCAGGC	Pm_8533	CACCTTCTGGGGAGGATGG	3	12	2	2	1
FGSECJQ01BIINH	4	AAAT	3	1	Pm_2600	TTGAGATGGGCCATTGTACC	Pm_4285	TGCTGTCACCTTGCAAGACC	3	1	1	1	1
FW1N29Q05GEZBZ	2	AT	6	1	Pm_1728	GATGCTCTCCCTAAGCCACC	Pm_8960	AACCAACCTCACCTTGGGG	6	1	1	1	1
FW1N29Q05F1E1U	5	ACCCC	3	1	Pm_3562	GCTGGTACAGGACACCATGC	Pm_5470	CTGAACCCAAGTTCCCAAGC	3	1	4	1	1
FW1N29Q05GC5TO	3	CGG	5	1	Pm_2263	TAGTGTCCCAGAGGCAAGGC	Pm_0074	CCAAGAGAGGGAGTGCTTGG	5	2	2	2	2
FGSECJQ01BW2YE	2	AC	6	1	Pm_8352	TTGGTCCCATGCAATTCTCC	Pm_1992	CAGGTACAGCTAGACAAAAGCTGG	6	1	1	1	1
FW1N29Q05F4BQK	3	TGC	4	1	Pm_6101	GGCCAAGGTTGAGAAACCC	Pm_2094	CCAGCTCACTGAACAGCAGG	4	8	1	0	1
FGSECJQ01BQAXM	4	AAAC	9	1	Pm_2446	GGTACTCTGCCTATAGATGACAGC	Pm_7573	CATTCCTTCTAAAAGAGTTTACTCAGC	9	2	1	1	1
FW1N29Q05FWEWS	3	AAC	4	1	Pm_7918	AGACACATGAGTTGCTTGCG	Pm_4802	TCTTAAGCCTGCTGTTCTGCC	4	2	2	2	2
FW1N29Q05FP31K	4	AAGC	4	1	Pm_8686	ATGCTGCTGGGAGAGAGAGG	Pm_0133	TCTGCGTCGTCTATACTGCTCC	4	5	1	1	1
FFPMSHM02B78TM	3	AAC	4	1	Pm_3801	CCACAGTTACAGATAATCAGTTAAGACC	Pm_4678	CAAATGAGGTGGCCTCAGC	4	1	1	1	1
FW1N29Q05FR15K	2	TC	7	1	Pm_4311	AAGCACATTCTCTTTAAACATTTGG	Pm_3807	TACTGTTGGGAACCAAAGCG	7	1	1	1	1
FW1N29Q05GFBLI	4	AAAG	3	1	Pm_8157	GAGGATGAACGAAGATGTGGC	Pm_0646	CACAATGAATGAAATATGAGCAGG	3	6	3	3	2
FW1N29Q05FVNF5	4	AAAT	3	1	Pm_4790	CTCTCCATCCAAAACCACCC	Pm_1046	GGAGGACTGAACAGGCAAGG	3	2	2	2	2
FW1N29Q05F3UY5	5	TCGGC	6	1	Pm_1752	GAGCTGCCAGAGGACCTACG	Pm_8833	TTTGGGTTGGAGTACAGGGG	6	1	1	1	1
FGSECJQ01CFX7T	4	AAAT	3	1	Pm_8170	GGAGGGTTGAATTAGTGGTCG	Pm_1738	TCACCTTGTGTGAGATGGGC	6	1	5	1	1
FW1N29Q05F6BEP	4	AAAG	4	1	Pm_8741	CTGTCCCTAACCCGGTTTCC	Pm_9001	GCCAAATGCATCTCTCTCCC	4	3	2	2	2
FW1N29Q05GFYPL	2	AC	7	1	Pm_1290	TGTCTCTGCCAGGACTACAAGG	Pm_7561	CAGAGGAAGATTCCCCACCC	7	1	1	1	1
FGSECJQ01AHOI3	3	AAC	4	1	Pm_8547	GCGCGATATGGTTCATGG	Pm_7460	AATGCAAACTTTTGGGCTGG	4	16	4	4	2
FFPMSHM02CADBB	3	AGT	7	1	Pm_6027	GCGTACTGAAATAAGCACAGCC	Pm_4471	AGCACTGTGCAGAGGACAGG	14	1	1	1	1
FW1N29Q05F627F	5	AAATT	6	1	Pm_6138	TGGTTGCCAAGAGTCACAGG	Pm_2024	TAGCAAGAATCCCCTTTGGG	6	8	7	7	6
FGSECJQ01BFB40	3	TGC	4	1	Pm_6538	GGCTCAAGCATCTTACTCTCAGTACC	Pm_0056	TACGTGCATTGTGGTGTTGC	4	1	1	1	1
FFPMSHM02BXFA5	4	TCTG	3	1	Pm_5611	AAGACCCGAATCGTCTTTCG	Pm_8611	TAGTGGAGGGCCACAAGGC	3	1	1	1	1
FW1N29Q05FWIZR	3	TGC	4	1	Pm_5585	TCTGCCAGTAATACAGACAAGGC	Pm_9271	ATCTGAAAGGTGTGTGGGGC	8	2	2	2	2
FW1N29Q05FW6Z0	4	AAAT	5	1	Pm_2028	AGGCAGGAGAAATCCCATCC	Pm_0020	GTTCCTCAGAACAGCTGGGG	5	1	1	1	1
FW1N29Q05F68A3	4	AGGG	3	1	Pm_4835	GTGGTGTAGAGGGCAAAGGG	Pm_5445	GGCAAGTCTGAATGTGCTTCC	3	2	2	2	2
FW1N29Q05FP7FX	4	ACTG	3	1	Pm_4701	ACACCAACTAGTCCATTGTCTGC	Pm_1192	TTATGCCAGGATGCTGATGC	3	1	1	1	1
FW1N29Q05F4OX9	4	AAAC	3	1	Pm_4105	TTTCCAGTGGAGATAGTCTGATCC	Pm_3369	ATATTTTGCGGAGCAAAGGG	3	3	1	1	1
FGSECJQ01AMD0I	4	AAAC	6	1	Pm_4634	GAATTATGGAAACATGTTGCAGG	Pm_8389	TGAATGGCTGCTAGATTCACC	6	1	1	1	1
FW1N29Q05FWT44	4	AGGG	3	1	Pm_1102	CAGGGTGCTTCCAGAAAAGG	Pm_3109	CAGTTAAAGAGCATTGTGACCCC	7	1	1	1	1
FW1N29Q05F9897	5	AAAGC	3	1	Pm_0082	TGATTGGGAATCAGCCTGC	Pm_8214	TTCCCCTAGTTCAGCCTCCC	3	1	1	1	1
FGSECJQ01APW52	4	TGCC	3	1	Pm_1171	TACGCTGGAGGAAGGTGAGC	Pm_8445	ATAAGGAAGTTGGCCATCGG	7	2	2	2	2
FW1N29Q05GI4QX	3	AAC	4	1	Pm_3117	TGAGATCAGCTTAATGTGCAGC	Pm_6463	GGTGGGTTAAAACACCAAGC	4	3	2	2	1
FW1N29Q05F2E4A	5	ACCCC	3	1	Pm_3377	CCATGCTGGCTTGATTAGACC	Pm_7409	AGACCCTCAAAATGCTTGCG	3	27	8	8	2
FW1N29Q05F5C3R	4	TCTG	3	1	Pm_5063	TATGGGGCTGTTTTGGTTGC	Pm_2470	TCCCAAAGAAATGTGAGGCG	3	1	1	1	1
FW1N29Q05GB8UO	4	AAAT	3	1	Pm_3665	TCCTGATAGGGACTGCATGG	Pm_6461	GCTTCAGATGGTTTCATGGC	3	4	3	3	1
FW1N29Q05FP9A5	4	AAAT	3	1	Pm_4121	TGCTAAACATGTTAGAACTTGGGG	Pm_2610	GCTGGATCTGCTAAACAAGCC	7	1	1	1	1
FW1N29Q04ELFZ1	3	AAC	5	1	Pm_5291	CTGCAAGCAATTGTTCTGACC	Pm_5347	GACCAATGCCCTTTCCAGG	5	1	1	1	1
FW1N29Q05GC6TG	4	TTCC	3	1	Pm_7200	TTTCCAAACTTCCAACTGCC	Pm_4816	TTGGTCTTAGGGTTTACGGC	3	1	1	1	1
FGSECJQ01CDDH7	2	AC	7	1	Pm_4368	GAATGCAGGTGCAACAGAGC	Pm_5616	CCAACCTCAGCACTTCAGTTAGG	7	1	1	1	1
FW1N29Q05FYRA4	4	AAGT	4	1	Pm_0503	AAAGAAATGACCAAATCTGTGAAGC	Pm_5756	CTGAGGTTGAGGAACCCTGC	4	2	12	2	2
FW1N29Q05FYDSD	4	AAAT	4	1	Pm_6100	TCCTTTTCCCCTCACTAAATGC	Pm_9115	GTCACACTGGTGAGATGGGC	4	2	2	2	2
FGSECJQ01AI2WI	5	AAAAC	5	1	Pm_5478	GTAGAACAATGCAGTGGCCC	Pm_5779	CTGGCACACTCTTCCTTCCC	5	1	1	1	1
FGSECJQ01BRIIG	3	AAC	14	1	Pm_1960	CAAGACCTGACCCAGTTGGC	Pm_7707	AGGCATACCTCCTGGGTTCC	21	1	1	1	1
FW1N29Q05F508D	3	TCC	4	1	Pm_3147	TTTAGCTTTGTCACGCAGGC	Pm_9214	GTGGTCTTGGAGTTCTGCCC	4	1	1	1	1
FGSECJQ01BTWR1	3	TTC	4	1	Pm_5414	CAGATCCAGTGTCCAACCCC	Pm_8783	AGCTCCAAGCTAATGGCAGC	4	1	1	1	1
FW1N29Q05FZMVY	2	AC	7	1	Pm_5455	TGAAATGTATCCTCCATTTGTTATGG	Pm_0625	CCTACATTCACAGAAGCCCG	7	4	5	2	2
FW1N29Q05FV4PP	4	AAAT	3	1	Pm_0900	TGAGGGTACAGAACCCAGGC	Pm_4677	ATTTTAATTGTGAGCCGCCC	3	12	11	9	6
FW1N29Q05FQIG7	3	AAC	5	1	Pm_8864	TTGTAGTGGATGATGGCATGG	Pm_8065	CACTGGAGGCACAAATGACC	5	6	7	6	5
FW1N29Q05GJ1KT	4	TTCC	3	1	Pm_4928	GCCTCTGAAACAGAGCAAGC	Pm_1161	CTTTTGAGACCTTCCCAGGC	3	1	3	1	1
FW1N29Q05GGB9B	5	AAATT	3	1	Pm_8607	TGCCCATTGTATTTAATGTTTAGGC	Pm_2382	TTGTGAACTGCCCAGAGTCG	6	3	1	1	1
FW1N29Q05FSZWA	4	AAAG	4	1	Pm_2988	GGAGTGGACCTCAGGTTTGG	Pm_8220	CCTTTATGCGAACTTGTGTACGG	4	1	1	1	1
FW1N29Q05FOM8Q	2	AC	6	1	Pm_0476	GCCCCGCTAGTGAATGTAGC	Pm_0782	GCAAGGCTCCTTCTGACTCC	6	2	2	2	1
FW1N29Q05F8QC7	3	TCC	4	1	Pm_6688	GTGACTGAGGTCAGGGGTGG	Pm_4360	CACTAGGTGACGCACGATCC	4	14	26	6	4
FW1N29Q05FXCW4	3	ATC	12	1	Pm_0465	GAAGGACTTCTCCTCTTGCCC	Pm_9117	AATGAAGCTTCTCATGGGCG	12	1	1	1	1
FW1N29Q05FWN8M	2	AC	6	1	Pm_4167	CTCCTACTGCTTCTTGCTATGTCC	Pm_5235	CAACCTTCGCCCTAAACTGC	6	2	1	1	1
FGSECJQ01BC2J4	4	AAAC	3	1	Pm_4721	TTTCTGTTGTTCTGTCACTTGGC	Pm_0726	CATGTGTCCATCCAAATGGG	3	1	1	1	1
FW1N29Q05GGK5W	4	AATT	3	1	Pm_0454	TGGGTAATGAAAGTCTGCAAGC	Pm_7703	GCATACCCAGCCCTTTTGG	3	3	1	1	1
FGSECJQ01AJG7O	2	TC	6	1	Pm_1326	TTTCTCAAGTTTTAAGCCATTCTGG	Pm_3222	TGTGGCTAACGCTCAAAAGG	6	1	1	1	1
FW1N29Q05GH7PW	4	AGGG	4	1	Pm_5133	TGCATAACTTCACCTGGCCC	Pm_3586	CCAGGAGTTATCCATTGGGG	7	1	1	1	1
FGSECJQ01BTK0H	3	AGT	5	1	Pm_5761	TTCCAAGTAAAGCTGTCTTTTGC	Pm_4916	CTTGGGGAATTCACAGGAGG	5	11	1	1	1
FGSECJQ01B8F06	4	AAAT	5	1	Pm_5412	CAGGCTTCCCTCTGGTTCC	Pm_6984	CACTTTGTGTGAGATGGGCG	5	1	5	1	1
FGSECJQ01BZQC2	2	AT	6	1	Pm_6079	TGCTCTCCCAATCTTTTAGCC	Pm_9021	GGGAGACCATCAATAAACCCC	12	27	2	3	1
FGSECJQ01A6A2Y	4	TTCC	5	1	Pm_7104	TGAATTAGTCAATAGTGCCTTGG	Pm_4957	GGTTGTTGATCAGATTTAGATTGG	5	1	1	1	1
FW1N29Q05F7U3G	6	AAGGAG	3	1	Pm_0444	CATAGTCATTGCCCTTGGTGG	Pm_5570	GTTTCCTCAGCAGAGCCAGG	3	21	13	13	5
FW1N29Q05GJTUX	3	TCC	5	1	Pm_6234	GCCTTAATGAAGTGCTGGGC	Pm_5769	CCAGTTGCTTTCCGAGCC	5	3	3	3	1
FW1N29Q05F0681	3	TGC	4	1	Pm_0194	TCTTGTGCTATCATCTCTGATCCC	Pm_2034	CAACTTCCAATCCAGGCTGC	4	2	1	1	1
FGSECJQ01B7V02	3	AAC	4	1	Pm_9155	GGAATGAGTGAACCTGCTGC	Pm_6944	TGCCTTGAAATTCCCTTTGG	4	1	1	1	1
FW1N29Q04EQXKC	4	AGGG	3	1	Pm_3229	TCGAGAGATTCTGCCAGAGC	Pm_4844	CCCACTATAACAAAAGCAGAGCC	3	1	1	1	1
FW1N29Q05GCRJ8	4	AACT	5	1	Pm_1724	TGGCTGTGTTTGTATGGTGC	Pm_4653	TCACATGACACATTGACCGC	5	1	1	1	1
FW1N29Q05F0WLY	4	AATT	4	1	Pm_3799	TTCTGGGAAGGAACAGCAGG	Pm_7987	TTCTTGACCAGTGAGCAGGG	10	1	1	1	1
FW1N29Q05FTID0	4	AAAT	3	1	Pm_2869	TTCCCATCACTTCTCTGCCC	Pm_6764	TGTACAGAGTCACCTTGATTGAAGC	3	16	5	5	2
FW1N29Q04EKFPV	5	AAAAG	3	1	Pm_1116	AAACTACTGCCTGTACCAATGCC	Pm_0336	GTTCTTGCCTCTTTCTCGGC	3	38	3	0	1
FGSECJQ01BRMKQ	3	CGG	4	1	Pm_4676	GGGGTCACGTTGTTCCTCC	Pm_4045	GTCCAAGAAGGGGAAACGC	4	1	1	1	1
FFPMSHM02B4VXG	3	ATC	14	1	Pm_3735	AGGATTGTTGTGAGCCACCC	Pm_6908	TTCATTGTTCGTAGAAGACAGTCG	14	1	1	1	1
FW1N29Q05FUOYB	4	AAAG	3	1	Pm_2321	GCAAACATTTTGGGGAGACC	Pm_0979	AAACCCCAGGGTTAGTTATATTGC	3	1	1	1	1
FW1N29Q05GCE0R	3	TTC	4	1	Pm_7961	CGTGCTTCAGGACTTGATGG	Pm_5971	GCACTTTCCTTCTTGCCTGG	4	5	1	1	1
FGSECJQ01AN50H	2	TC	6	1	Pm_7763	TCTGTTAAAACCCAAGGTGGC	Pm_8656	TTCCAAAGTAGTGATGCTGGC	6	1	1	1	1
FW1N29Q05FT6EW	3	ATC	4	1	Pm_3014	AGGTAACCTTGCCTGTTGGC	Pm_1388	TGGGTGAATAGAGATGATGGC	4	1	1	1	1
FW1N29Q05GDVEY	3	ATC	5	1	Pm_8064	GAAATCAGCATTTTGGTGGC	Pm_3157	TCAAGTTCCTCAAACCTGGC	5	3	1	1	1
FW1N29Q05GABGT	4	AAAG	3	1	Pm_1169	GAGATGGTGTTCCCAGAGAGC	Pm_9272	CCTTCTTTTAGTTAGCCAAATTAAGTCC	3	5	3	3	2
FW1N29Q05FRTK2	5	ACTGT	6	1	Pm_1818	AGCAACAGAGTTGCCAGTCC	Pm_0023	AGGGTGGCACTACTGGAAGG	9	2	1	1	1
FW1N29Q05GIYAK	6	AAGGAG	8	1	Pm_6835	TGCTACCTGAATATACTGAAAGCTGC	Pm_1181	GGCTAACCCAAGCTACTTCATCC	16	1	2	1	1
FW1N29Q05FUA96	4	TCTG	4	1	Pm_6464	GGAGTGAAAAGAAAGTAGGAGGGG	Pm_4910	AAGAATGCAATTCCTTGGGG	4	1	1	1	1
FGSECJQ01AL3V9	3	AAC	6	1	Pm_1452	CTCCACGCAGTCCCTAGTCC	Pm_3594	ACTTGGAACAGGTCCTTGGG	6	1	1	1	1
FW1N29Q05F7TF7	4	AAAT	3	1	Pm_5821	CCCAGAATATGTTCCCTCCC	Pm_1876	AAAATCAAGCTGTAAGACTGTCCC	3	1	1	1	1
FGSECJQ01AJ9L8	4	AAAT	3	1	Pm_5013	GATTAGTGCAAAATGAGTTCCCC	Pm_4309	TGTTTCAGAATTGGGTAGTGCC	3	1	1	1	1
FGSECJQ01BW5OX	5	AAAAG	3	1	Pm_5814	CACACCTGATTCTCTCTTGCG	Pm_3133	GCATGTTTCAGTTTTCCTCATGG	3	2	2	2	2
FW1N29Q05F7JKF	4	AAAT	16	1	Pm_5428	AATGCAAGTTAAAGAAATAACTCACC	Pm_2585	CCCATGGAGCATAGAAAACC	21	2	1	1	1
FW1N29Q05F5K1B	5	AAATT	3	1	Pm_7945	TGATTTCTGGATTCTTTCCCC	Pm_8995	GTGGATTTGAAAGGAACCGC	3	1	1	1	1
FW1N29Q05FV2LZ	4	AATG	6	1	Pm_4353	GCTTCCAAACATAGCAGGGC	Pm_4207	TGTGTGATTTACATCTTGAACTTTCC	12	7	1	1	1
FW1N29Q05F8OTY	4	AAAT	3	1	Pm_1523	TGCCATGGTAGTTTGAGTCTGG	Pm_1493	CCCTGAATTCATGAAGGAAATAGC	3	2	1	1	1
FW1N29Q05FWF2E	5	AAAAG	3	1	Pm_4485	TTTGGAAATATCCAGCATGGG	Pm_2010	GAAAGTGCCATATTTATTTGAGATGC	3	1	1	1	1
FGSECJQ01AJPUZ	4	TTCC	13	1	Pm_7259	CCTTGTTTTCCTCCAGCAGC	Pm_3243	CCTAACTCTGTCTCGATGGGC	13	1	1	1	1
FGSECJQ01BXTHB	4	TCTG	6	1	Pm_1386	GGGTTAGTCAGGGGTGTTGC	Pm_7252	TGGATCTGCTTAGGGTTGTGC	6	1	1	1	1
FGSECJQ01BAYW1	3	TGC	4	1	Pm_5366	CATTCTGGAGAGGGAGGTAGC	Pm_1187	CAGATATTTTAGTACCTCACATTATTTCC	4	1	1	1	1
FW1N29Q05F2ONQ	4	AAAC	7	1	Pm_3450	TGGGAAGAAGAAAGGATGCC	Pm_0189	TTCTCTGGAGCCAATGGACC	7	3	3	2	2
FGSECJQ01B0W3Y	4	AAAG	3	1	Pm_7025	TCCTGCCATGGTTAATGTGC	Pm_6820	TCAAGTCTGTAACTTTAGTGAGAAGCC	3	1	1	1	1
FGSECJQ01CDWGY	2	TC	7	1	Pm_3001	TCTCCCCATCAGATGCTGC	Pm_4169	AACTGAGGGAACTTCCTGGC	7	1	1	1	1
FW1N29Q04D6HRW	4	AAAG	3	1	Pm_5201	CCAGATGATGAGGCTACCACC	Pm_4079	GAATTATTCTGCCTCCTCGGG	3	4	4	4	3
FGSECJQ01BUDYX	6	TGGGGG	3	1	Pm_2819	CTCCTCCTTTCTCCACAGCC	Pm_8448	ATGCCCTGCCAGTGTTGG	3	1	26	1	1
FGSECJQ01A4G8I	4	AGCC	3	1	Pm_1718	TCTCAGACTGAACCTAAATGCCC	Pm_6438	CTTAGCCCTCAACAGGAGCG	3	1	1	1	1
FW1N29Q05FSNRY	4	AAAT	3	1	Pm_3683	TGAGGGTACAGAACCCCAGG	Pm_4677	ATTTTAATTGTGAGCCGCCC	3	2	11	1	1
FW1N29Q05FSD9F	6	AAGAGT	7	1	Pm_0387	TGGTCTTTTAGCACCACCTGC	Pm_6929	TCTCAGCCCAGGAAGAAAGC	7	1	1	1	1
FGSECJQ01CC27Y	4	AAAT	4	1	Pm_4192	TTCACAATATGGTAGTGGCAGC	Pm_0259	TTTATTTTAGCCACTGCCTCCC	4	1	1	1	1
FW1N29Q05FZEJE	2	TC	9	1	Pm_4282	ATTTCAGCAGCCCAAACTGG	Pm_5153	CTCATTGAGCTGCATGTCCC	9	1	1	1	1
FW1N29Q05GCOXC	5	ACCCC	3	1	Pm_9077	CAGAACCTCTGCTGTTCCCC	Pm_7033	ACTGGTCAGGAGCCACTTCC	3	1	1	1	1
FW1N29Q05F0S1B	3	ATC	5	1	Pm_7085	CACTCTGGAAAACTTTGCATAACC	Pm_4941	TTTCATAAGACTTGTCTCCTCTTCTCC	5	2	7	2	1
FGSECJQ01A3P6Z	4	AGGG	5	1	Pm_2481	TTTGCCCATAATTTAATACCATGC	Pm_9298	AAGCTTTAAGGGCCAAGACG	11	1	1	1	1
FW1N29Q05GEMCS	4	AAAT	4	1	Pm_3851	TGGCTGAATATATGAATCTACAACTGG	Pm_6364	GGACCTTCATTCTATTGTCTGGC	4	1	1	1	1
FFPMSHM02B4ESB	4	AGCC	3	1	Pm_2994	CCAGAATCAACCCAAGTTCCC	Pm_4854	GCGTGGGAAGTTCAAGAAGG	3	1	1	1	1
FW1N29Q05F373U	3	TCC	6	1	Pm_8188	AACCAGCCAGAGTCATTCCC	Pm_4221	AGCAATTGGATATGGGACGC	6	5	3	0	2
FGSECJQ01B06NB	4	ATCT	14	1	Pm_5333	GTCCATCCAACCAAAGGTGC	Pm_7365	TGGGCTCTGCTCTAGGAAGG	14	5	53	2	2
FGSECJQ01BB19Z	4	ATAC	11	1	Pm_5922	ATTGGACACATAGCTGGCCC	Pm_5517	AATGTTGTTTAGCCCAAAAGGG	11	1	1	1	1
FW1N29Q05F29V6	3	AAC	4	1	Pm_6571	TTAAAGGCTCAAAGCAAGCC	Pm_1613	CAGCTGATGACCTCGAAAGC	4	2	2	2	2
FGSECJQ01CF3VO	5	AAAAC	3	1	Pm_7467	TTGGACTCAGTTCCTGATAGACC	Pm_7218	CTGAGCCTCATGTTTCCTGG	3	1	1	1	1
FFPMSHM02BQDTK	4	AAAC	3	1	Pm_4757	CACTTTTATCCTCAGATGGCCC	Pm_7027	CCTCCATGTAAGAGATGCCTGG	3	1	1	1	1
FGSECJQ01AOS6J	5	AAAAC	5	1	Pm_1407	AATGCTGGGTTCACAATCAGG	Pm_5597	GAGGACTGGGGTTTGGAAGC	5	1	1	1	1
FFPMSHM02CJR3L	5	AAAAC	3	1	Pm_4740	CAGAAACAATATATGCACTACACTCCC	Pm_2841	CACGTCTTAACCCACCACCC	3	1	1	1	1
FW1N29Q05GBUVI	5	ACCCC	3	1	Pm_3377	CCATGCTGGCTTGATTAGACC	Pm_7574	GTTTCTGCTGCTCTGGATGC	3	27	21	0	6
FW1N29Q05F6FZU	4	TTCC	3	1	Pm_9000	TCCCCTCCTTCACTCTTCCC	Pm_4410	AATTTCTGAACCAGCCACGG	3	5	6	5	5
FW1N29Q05F79B7	4	AAAT	3	1	Pm_8341	GCTTTTATTGGCTATTTTCTTGTGC	Pm_5287	AGAAATGTCATTGGCTGGGG	3	2	2	2	2
FFPMSHM02B8HYY	2	AT	6	1	Pm_4623	GTTACATGGGCCCTTCTTGG	Pm_2289	AAACTTGGAAAATATACAGCAATGG	6	3	1	1	1
FGSECJQ01A0C5Y	4	AAAT	3	1	Pm_3414	TGTCTCAAAGTCTGTCCTAATGGC	Pm_4840	TGTAAACCTCCCAGAGTCCCC	3	1	1	1	1
FW1N29Q05GDZCG	5	AAAAG	4	1	Pm_0246	ACCCTGTGCACTCTCTCTTCC	Pm_2896	AATGCACAGGCAGGAGGC	4	4	4	4	4
FGSECJQ01AIN9N	3	TGC	6	1	Pm_2299	GGGGCTAAGCAGAAACCTTCC	Pm_8484	TGCAGGAGACAGACATTGGG	6	1	1	1	1
FFPMSHM02B3WUP	3	ATC	13	1	Pm_3922	AAAAGGCAATTTTGGATGGG	Pm_4823	TGTGCTAATGAATCCCTCCC	13	1	1	1	1
FW1N29Q05F8OFN	4	AGGG	3	1	Pm_3795	TTTTCTCCACCTCCAGTCCC	Pm_3772	CACTACAGCCTCAAGCCACG	3	3	1	0	1
FW1N29Q05F0VTE	2	AC	6	1	Pm_5912	TTAAAGGGTTTTGTGTGTGCG	Pm_4913	CGTTGTCCAGACAGACTCAAGG	6	1	1	1	1
FGSECJQ01A9ABR	6	AACCCT	3	1	Pm_6065	CCAGTGAGTTTGGCACACC	Pm_2269	TCCTTTTCTGCCCACACTAGC	3	1	1	1	1
FW1N29Q04ED9ER	2	AC	7	1	Pm_2199	GATAATCCCCAGCCTGGACC	Pm_2420	GAAGGTAGGCAAGCCAGAGC	7	1	1	1	1
FGSECJQ01B0A2O	2	TC	10	1	Pm_5700	TGCAGAGACCTCATGATCAGC	Pm_3436	CACATCTGAAAGACTGCCAAGG	16	1	1	1	1
FGSECJQ01BGVEV	2	AT	6	1	Pm_6755	AGATGGTGGTTTGATGATGC	Pm_5847	TGGTTAAAAGATTGGGAGAGC	6	11	15	2	1
FGSECJQ01AY5V0	3	ATT	4	1	Pm_3516	GAGTTTGCTCTTCTCCTTTAATTGC	Pm_5040	CAAATGGACTAAGGGTCCAGG	4	1	1	1	1
FW1N29Q05FVL6S	5	AAAAC	3	1	Pm_0627	GAAGTGGATCCCACAGACTGG	Pm_8276	TCTTGGGTACTGAACTAATTTTATTGG	3	2	1	1	1
FGSECJQ01AT08C	4	AAAT	3	1	Pm_1697	CTGGAGAAAACAGGAGAGCG	Pm_3833	TGGTGACAAGATGATAAAATAGTTCC	3	2	2	2	2
FGSECJQ01AN4DD	5	ATTTT	3	1	Pm_0283	TGGTGAAGAATACATTGTAGGTGC	Pm_5122	GTGGTTCCCAAAGTTCACCC	3	1	1	1	1
FW1N29Q05FX7W9	3	TCC	4	1	Pm_8905	CCTCTTAGATTCTCATAAAGGGAAGG	Pm_1605	TGTTTTGAATCTGATGGCTGC	4	1	1	1	1
FGSECJQ01B3UNH	3	TCC	5	1	Pm_2699	TGAAGCCAGATGTCAATCCC	Pm_5267	GGCAGAATCATCTCTAATTCACTGG	5	1	1	1	1
FW1N29Q05F41DH	3	ATC	6	1	Pm_7752	TTTCCAGTATGAACACTACCAGAAGG	Pm_0967	TTACGGGACTACGGAATGGG	6	6	1	0	1
FGSECJQ01A9SBX	4	AATC	5	1	Pm_0123	CACTAAGAGTTGAAAACAACTTGATGG	Pm_2287	TTCTGGTCATTTGCTGTGGC	5	1	1	1	1
FW1N29Q05GDATL	2	AC	6	1	Pm_8985	AAACTGGGTGAGGAACAGCC	Pm_3432	GGGTTTGCTAGGCTGAGACG	6	11	2	2	2
FGSECJQ01BUA6N	2	AC	8	1	Pm_4437	ATCAGGCTTCCATCCTGTGC	Pm_5550	TCATTAGCTCCCCAGAATTGC	11	1	1	1	1
FW1N29Q05GC60J	4	TCCG	3	1	Pm_9274	CCTGTCAGGTGATGGGGC	Pm_4114	TTTTATTCCGCAGGAGGTGC	3	1	1	1	1
FGSECJQ01BVFVP	4	AATC	7	1	Pm_7563	AGTGGCTGAATGACCAATACTACC	Pm_4692	GTCACATCTGCATTGGGTGG	7	1	1	1	1
FW1N29Q05FSTVG	4	AATG	5	1	Pm_5327	CAAGAATCTCATGACATGTTAGCC	Pm_3382	GCTGAGGGTGGACTTGAACC	5	1	2	1	1
FW1N29Q05GKMCK	4	ATAC	4	1	Pm_9041	TGCACTCAAACTAATAGCAGGC	Pm_8575	TCAGAGGGATTATCTGAATGGC	4	2	4	2	2
FGSECJQ01AUK3G	4	AAAG	3	1	Pm_4544	GGGCAAAGAAGCAATTTCCC	Pm_1179	GCAGGGCTCTGGAGTGTACC	3	1	1	1	1
FW1N29Q05GE6L4	4	AAAT	3	1	Pm_5358	CAATTTTCACTCCCTTTGAGTGC	Pm_3062	TCGCTCCAGTCACACTGAGG	3	1	1	1	1
FGSECJQ01A2438	2	TC	7	1	Pm_3866	TCTTTGGTCTCCTTCAGCCC	Pm_8455	CATCAAGGGAGTGGGGTAGC	7	2	2	2	2
FGSECJQ01BJOHS	2	AC	9	1	Pm_0894	GGAACCTGGGTCAGTCAAGC	Pm_2846	GCATCCACAGTACAGGTAGACCC	9	1	1	1	1
FFPMSHM02B9ESQ	4	AAAC	3	1	Pm_7716	AAACCCAGGTTTGCTTCTGC	Pm_7296	GAAAGTACCTGAAGGACTGGAAGC	3	3	2	2	2
FW1N29Q05F77NM	2	AC	6	1	Pm_8984	CAGGTCACCTCCACATCAGC	Pm_1704	AAAGGCTAGGAGGCAGAGGC	6	1	1	1	1
FW1N29Q05F01RO	4	AAAC	3	1	Pm_5997	TCCCAGTGGAGATAGTCTGATCC	Pm_5615	AAAAGGGAATTTCATGATGGC	3	13	1	1	1
FW1N29Q05GACA4	3	AAC	4	1	Pm_6897	AATCAGCTACTGGCCCAAGG	Pm_4335	CTCCCAATTTGCTCTGGAGG	4	1	1	1	1
FW1N29Q05FQEH0	2	TC	7	1	Pm_6256	GAACTTGGTTGCAAGGAGGC	Pm_0926	CCTATCAGAGAGCCAAGCCG	7	7	2	2	2
FGSECJQ01A8K08	4	AAAT	3	1	Pm_1983	GAGTCATGTTGTTGGGGTGC	Pm_5651	CCTGTGCTGTGAATGTGTATAGTGG	3	1	1	1	1
FW1N29Q05F2LJI	4	TTCC	3	1	Pm_1579	AACACACCATAGCGAGCAGG	Pm_2567	TTACAGATAACCAGAGCCCGC	3	2	1	1	1
FW1N29Q05GE71L	4	AAAT	3	1	Pm_3046	CCACGTACAACCAATGGTCC	Pm_1933	ATCATGGGTTGGAAGGAACC	3	1	1	1	1
FGSECJQ01AZSCM	3	ATT	6	1	Pm_7434	TCTAGCCTTTGCCAACTTTTCC	Pm_5699	TAAGCCGTCCAGAGTCACCC	6	1	1	1	1
FGSECJQ01AVBQ5	4	TGGG	3	1	Pm_7008	AGGAGCTTTGAACCAGCAGC	Pm_0637	CTGTGTCCACCATCTTGCC	3	1	1	1	1
FW1N29Q05FPFR3	4	AGCC	3	1	Pm_2553	TGAGCTTGGAAATTGCATAGACC	Pm_6041	AAATCACAACAAATGCATTGCC	3	4	1	0	1
FGSECJQ01CALQ3	3	TGC	4	1	Pm_8077	GAACATTCCCAGGGGAAACC	Pm_7541	TCAAGTTTGGCACAAGGTGG	4	1	1	1	1
FW1N29Q05F2PTC	4	TTCC	3	1	Pm_5781	TTATCTGGCTGATGCCTTGC	Pm_4951	TCCTTACAAAAGATGCGCCC	3	1	1	1	1
FW1N29Q05FT629	5	AAATC	5	1	Pm_2176	ACCCTTTCTCCCCTTGTTGC	Pm_2323	CATTTCCTTAGGTGGTTGTTTCC	5	2	1	1	1
FW1N29Q04EQPNJ	4	AGGG	4	1	Pm_6261	AGCTACACACAGAGCCACGC	Pm_3641	GCAGCTCTTCTTTCTCACTTAGCC	4	1	1	1	1
FGSECJQ01AWRZW	3	ATC	4	1	Pm_1098	AGCCCAACCAAACTCACAGG	Pm_1073	TCAGAACTGTTAGGAGAGACCAGC	4	1	1	1	1
FFPMSHM02CIK8V	2	AC	7	1	Pm_5701	TCTGGTTTTATGCACCTGGC	Pm_2454	GGTCATTGCACAACCACACC	7	1	1	1	1
FW1N29Q05F1PA5	4	AAAT	3	1	Pm_6269	CTGGGACCTTCACAGATTGC	Pm_0396	GAACAATATAAGGTAAACGGGGACC	3	2	1	1	1
FGSECJQ01BX6R4	3	ATT	4	1	Pm_8723	TGCATGCAGGAGTTTCATGG	Pm_3765	TCTCGGCCTGTTAGACACCC	4	1	1	1	1
FW1N29Q05GH3LK	3	ATT	4	1	Pm_2213	TAGAGCACCAGGCGAAGAGC	Pm_8003	GTCAACATCACCTTGGTGGC	4	1	1	1	1
FGSECJQ01A6BIW	5	TTCCC	3	1	Pm_2483	AAGAAAGTTTCACAGGCTCAAGG	Pm_8795	CCCACAAATGGAGTTCAGGC	3	2	2	2	2
FGSECJQ01AYRGM	3	ATC	4	1	Pm_1971	ATGCAAAGCCCTTCAATCG	Pm_7263	TTTTAAAAGGAGTCAACAGTAGTCAGC	4	2	1	1	1
FW1N29Q05GIVO5	4	AAAG	3	1	Pm_4387	AGGACAGAGAAGGCGTGTGG	Pm_7917	GGGAGATGCACATTTCTTTCG	3	4	1	1	1
FGSECJQ01B6W0M	5	ATTTT	3	1	Pm_1198	TTGCAATCTAAGCAACATGGC	Pm_1557	GCCATTTTCTGTCTGGCTCC	3	3	3	3	3
FW1N29Q05FTV6G	4	TCTG	4	1	Pm_5077	ATCTGCAGGACTGCCTCTCC	Pm_3607	AGACATGCCATCTCCTCGG	4	3	1	1	1
FW1N29Q05FYUV1	3	TCG	5	1	Pm_0955	TGCGTTGCTCTTTCTCTTGC	Pm_7960	ACGTTCCTGCTTTCCAGTGC	5	2	1	1	1
FGSECJQ01BN02C	4	AAAG	3	1	Pm_7319	TTTTAATTGTGCAAACCAACTTCC	Pm_3409	TCCACACGTCTCAAAGTGGC	3	1	1	1	1
FGSECJQ01BXDIY	2	TC	9	1	Pm_2877	ATGCTGCAGCCACAATGG	Pm_3455	CAGATTCTCCACACAACCCC	9	1	1	1	1
FW1N29Q05F5AUX	4	AAAT	3	1	Pm_7220	AAACCTCCCAAGACAGCTTCC	Pm_1676	TTCTATAGGAATATGCAGGGCTCC	3	5	4	1	1
FGSECJQ01B9XQD	2	TC	6	1	Pm_3457	AAATAGTTTTCTACCATTTTGTTGCG	Pm_3084	TGCAAAGTGGAAGTTGTGGG	6	1	1	1	1
FW1N29Q05FWAAV	4	ATGG	10	1	Pm_2413	AGGTCAGAAAGCCACTTGGG	Pm_4849	TGTCATCAGCCAAGCATAGG	10	1	1	1	1
FW1N29Q05GD295	2	AC	7	1	Pm_6465	CAGGTATTGCAAGAATTTGGGG	Pm_8232	ACCTCAAAAGGACCCGTGC	7	4	1	1	1
FGSECJQ01BV2E1	3	ATT	5	1	Pm_4551	AGTTTATCTAAGTTCAAATGATGAGTCC	Pm_4190	TTCACTGAAGAAACAGACAATGG	5	1	1	1	1
FGSECJQ01A8F10	3	TGC	5	1	Pm_8237	CAGCAGAAGGGGTCTGGC	Pm_8819	GCAGTACTACTTCCTGAACTAGAAGTAACC	5	1	1	1	1
FW1N29Q05FQWO5	4	AGGG	3	1	Pm_6091	ATGAGCAACCGGATACGAGC	Pm_2188	CCTATTCTGGGATTTCGCTGC	3	2	2	2	1
FGSECJQ01AQKLB	4	AAAC	3	1	Pm_8098	CACTGGCTCTTTATACTAACAACAAACC	Pm_7087	CTCATGCCTGTATTGAGCGG	3	1	1	1	1
FGSECJQ01AMPA7	4	AATC	3	1	Pm_2232	ATGTTGCCTGCATGAAAAGG	Pm_8454	GCTTAGTTTTGGGAGGAGAAGC	3	1	1	1	1
FW1N29Q05GGYUN	3	AAC	4	1	Pm_4696	CCATATGCTCTTTCACTCTTTCACC	Pm_4239	TGCTTGGTTAGAGACTCACCCC	4	2	1	1	1
FGSECJQ01B8K91	4	ATCT	16	1	Pm_5351	TGAGGTTCAAAGGATGAAATACACC	Pm_1193	ACAATTCATGGCCTTGGTCC	16	1	1	1	1
FW1N29Q05FVZ3O	4	AAAT	4	1	Pm_4456	GTGCCAAGAAAACTGCAGGG	Pm_5277	GCATATAGTGTAAAGTGTAAAGTGACACCC	4	2	1	1	1
FGSECJQ01CC169	2	AT	6	1	Pm_6386	CCATCTATATATGTTGAAAAGATTGGG	Pm_2286	GGGTTTATTGATGGTCTCCCC	6	1	2	1	1
FGSECJQ01B4DYA	4	AAAT	3	1	Pm_7929	AAGCTGCCAAAGCAGATTGG	Pm_1912	CAAAAGCATCAGAAATGTTGGC	3	1	1	1	1
FGSECJQ01AW4KX	4	AAAG	3	1	Pm_4591	GCAGGACATGAAGACAATGGC	Pm_1976	GAACACCCCAGACAAGGACG	3	1	1	1	1
FGSECJQ01BXP4D	4	TGCC	4	1	Pm_5661	AGCACCTCCTTGCAACTTCC	Pm_4756	CCCAGCAACAGCCACTTACC	4	2	1	1	1
FW1N29Q05GFC9U	4	AATT	3	1	Pm_9226	CAGCACTGAATTGGGGAAGG	Pm_7385	GATGGAGTTGCCAGTCATGG	3	1	1	1	1
FW1N29Q05GBF93	4	AACT	3	1	Pm_1338	CATGATGCCTCCCAAGAAGG	Pm_4012	TGGATTTCAAAATGGAGGGG	3	2	2	2	2
FGSECJQ01BWFQQ	3	ATC	4	1	Pm_6845	CCAAAGACTATGCTTCTGATTCTGG	Pm_2183	TGATGCATTTCCTGTCTCCG	4	1	1	1	1
FW1N29Q05GGXKA	2	AC	10	1	Pm_9147	ATGTGTCTCAACTGCCAGCC	Pm_1178	GCAGCATTCATTCTTTTCTTGC	10	1	1	1	1
FW1N29Q05F3ZYM	4	AAAT	3	1	Pm_3727	TGTTGTTTTGCTTCCACTGC	Pm_1796	GGTCTTAGAGATGGGAAGGGG	3	1	1	1	1
FGSECJQ01BEQ1U	4	AATG	5	1	Pm_0356	CTGCTCAACCTTCTTGGTGG	Pm_8072	AGTCTGAGTTGGGCAGCACC	8	1	1	1	1
FW1N29Q05F0P0U	4	TTCC	4	1	Pm_7282	CCAGCTTCCCCATTTACAGG	Pm_1130	GGAGTGGGTTGCAGTTTTCC	9	2	1	0	1
FW1N29Q05FW59O	4	AAAC	3	1	Pm_8631	CCACTGTGTTTCATTGTGGC	Pm_5686	GGATAGCTGTGCCTGTAGCG	3	10	10	10	10
FW1N29Q05FVE7S	3	AAC	4	1	Pm_0801	GCAAGGCTGGAACACAGAGC	Pm_1695	TATGCGTGTCTGCTTTTGCC	4	3	2	2	2
FW1N29Q05FZ862	3	TCC	5	1	Pm_0555	CCTGAGGAAGTCCAGTGAAGC	Pm_2592	GAGGGACTGACTTGGATGCC	5	1	1	1	1
FGSECJQ01BPHB1	3	AAC	4	1	Pm_6560	GACAATGCACAGAAGGTGGG	Pm_0560	TTCTCTGTGGAACTGGCTGG	4	1	1	1	1
FW1N29Q04EPQ59	5	AAAAG	3	1	Pm_1116	AAACTACTGCCTGTACCAATGCC	Pm_1119	AAAGTATGCAGTGAGGCCTGG	3	38	26	26	8
FGSECJQ01AWYOX	4	AAAT	3	1	Pm_0208	GGACTGAGAGTGACTGGCCC	Pm_2718	GGGGACCCATGTTCTCTGG	3	1	1	1	1
FGSECJQ01BCXVH	3	ATT	19	1	Pm_3026	AACATCACCTGCATCTTGTTGG	Pm_2835	CCGTTACGGGAGATGGTGG	29	1	1	1	1
FW1N29Q05FUBH3	6	ATGTGT	4	1	Pm_3111	TGTGACCTTCAGAGACACCCC	Pm_4165	AAGAAGTTGGGAATCCTAGCCC	4	1	1	1	1
FW1N29Q05FURMT	5	ATTTT	3	1	Pm_8145	CTTTCAACCGTCATCAGGGC	Pm_9221	GGAATCTGGGAAGAAATGTTGC	3	4	2	2	2
FGSECJQ01BAZWG	4	AAAT	3	1	Pm_7125	ACGAGGTGGACAGTCGAAGC	Pm_7400	GATGGGCAGGAGAGAAATCC	3	1	1	1	1
FW1N29Q05GH548	4	AATG	3	1	Pm_0800	CACTCTGTTTGTGGAGAGCAGC	Pm_1783	ACAGAGCAGGATCCTCTGGC	3	1	1	1	1
FW1N29Q05F9UMD	2	AC	6	1	Pm_9056	CTCAATGTGACTCTGGATGGC	Pm_2714	CTGTTAGGGGCCACTTGAGC	6	1	1	1	1
FW1N29Q05GF9NS	2	AC	15	1	Pm_3925	CAGGACCTCCCAAAGTTCCC	Pm_6999	TTCTAGATGGGTTGGCTGAGG	15	1	1	1	1
FW1N29Q05F45XK	4	AAAT	3	1	Pm_3592	TTTCCGAAAGTCCACACAGC	Pm_1574	TGGAGGGATTGGTTGTTTCC	3	1	1	1	1
FW1N29Q05FZ3RL	4	AAAT	3	1	Pm_1305	TGGGCCCCTCTATTAATGTCC	Pm_7486	TGTTCTTAGGGCCACAAATATGC	3	1	1	1	1
FGSECJQ01ANEIF	4	AAAC	3	1	Pm_6123	TCAGCAAATCATCATTATAAAACACC	Pm_3539	CAGAAGCCAGTACAACCATGC	3	2	2	2	2
FW1N29Q05F7AEY	5	AGGGT	3	1	Pm_3938	TGTGCAGACAGTGGTTTCCC	Pm_7065	CTCCAACACCAAACTTCAAAGC	3	9	8	3	3
FGSECJQ01ALWHC	3	ATT	4	1	Pm_8552	GCTAAAATATTCCAGCAGCCCC	Pm_4186	GCTTTGTTTTCTGTTGCCGC	4	1	1	1	1
FW1N29Q05F01PH	3	ATT	6	1	Pm_5019	CACAGTGTTTGTTGTGGTGAGG	Pm_5796	CAATTCATCATTTAAAACTAGAGCTGTACC	6	2	1	1	1
FW1N29Q05GIQ0E	3	ATT	16	1	Pm_8840	TTGATTGTTGTGAGCCACCC	Pm_1237	GGTGGCTTCTCTGGGTTAAGG	26	2	2	2	2
FGSECJQ01CHTZK	2	AT	6	1	Pm_6650	TGCTCTCCCCATCTTTAACC	Pm_0440	GAGAGCATCATCAAACCACC	6	66	174	10	3
FGSECJQ01AZ5BT	4	TTCC	4	1	Pm_6494	CATGAGGGTGGGAGAAAAGG	Pm_9235	ACTAGACAACCCAGGACCCG	4	1	1	1	1
FW1N29Q05F2W2J	4	AATG	3	1	Pm_0650	TTGCAAGTGTCTGCTACGGG	Pm_2615	TGGCATGCTGCAATTTATGC	3	3	2	2	2
FW1N29Q05FTHW2	5	ATTTT	3	1	Pm_6956	GTTAAACCTTTTGGGCCAGG	Pm_3469	CACAGACACACTTTTAATTTCTCCC	3	1	1	1	1
FGSECJQ01AO5WX	4	AAAT	5	1	Pm_1762	CCAGATGCTTTTCCTCCTCG	Pm_8176	TTCATTGCAAACCACCAAGG	5	1	1	1	1
FGSECJQ01AOS09	2	TC	7	1	Pm_0745	TCATCCTCTGAGTCCCCTCC	Pm_5110	CGATAACAGTTGCTCTCTCTCCC	7	1	1	1	1
FGSECJQ01AV78H	4	AATG	3	1	Pm_7924	AACCTTTGTCAACTTCCCTTCC	Pm_0511	AAGGCTGTGTTGGCTGTGC	3	1	1	1	1
FW1N29Q05F9EX2	2	AC	12	1	Pm_8946	AAGAAAATCAAGTTGTGCCCC	Pm_0642	CCGAGGGTTTTAATTGGAGC	12	1	1	1	1
FGSECJQ01AUIOE	4	AAAT	3	1	Pm_5515	GCTTAATTTGTTTTATTGCTTCTCTCG	Pm_2723	ATCATCAAGTGTGGGGTTGG	3	1	1	1	1
FFPMSHM02CF921	3	AAC	4	1	Pm_1313	GAAGAGTCGGACACAACTTAACG	Pm_7651	TTTGCAGGTGGCTACAAACG	4	5	1	1	1
FW1N29Q04EVX9P	5	AAAAG	3	1	Pm_1116	AAACTACTGCCTGTACCAATGCC	Pm_7291	TCTTGCCTCTTTTCTTCGGC	3	38	3	0	2
FGSECJQ01B7H8S	4	TCTG	3	1	Pm_2411	CTCAAATATAAAACAGGGGAGGG	Pm_1477	CCTGGATTGTAGCCTGGAGC	3	1	1	1	1
FW1N29Q05GDP37	4	ATAC	6	1	Pm_5650	GCTTTCTTAATAGAAATGTTCTTGGC	Pm_0124	TTTGCATGACACAGTAAGCCC	6	2	1	0	1
FGSECJQ01BAJRM	4	AAGC	3	1	Pm_4530	TTTTATGGGGTCCTTGGTGC	Pm_6067	AACTGTGGGTTCCTTGGTGC	3	1	1	1	1
FW1N29Q05F4DK3	4	AAGT	3	1	Pm_6993	GAGGAGGATGACAATTTTCCC	Pm_3361	CACGAAGTTTAGGTTTTGGGG	3	1	1	1	1
FFPMSHM02CFQMW	2	AC	9	1	Pm_7505	GAAGAGGCTAAGCAGCCAGG	Pm_1241	CACTTCTGATGTCTTTACTCTTTGGC	9	1	1	1	1
FGSECJQ01BBDSF	4	AAAT	3	1	Pm_2777	TTTTCTACAGTCAAAGATGTGTTCC	Pm_1860	GCTATATTATTTGCACGAAAGTTCC	3	1	1	1	1
FFPMSHM02CDF7I	4	AAAT	3	1	Pm_3808	GGGAAATGTACATGGAAGAAAAGG	Pm_4243	AGGATCATTGTACGCCACCC	6	1	1	1	1
FW1N29Q05FTSKV	3	TCC	5	1	Pm_0002	TCCTGTGTGGATAAGCTCCC	Pm_5875	TGAAAACTGGGTGTGCAAGG	5	1	1	1	1
FW1N29Q05GKKBV	2	TC	7	1	Pm_4923	TGTTTCTGCAGAGAATTCAGGG	Pm_6935	ACTGCCCACAGATGAACTGC	7	2	1	1	1
FW1N29Q05GGFDB	3	TGC	5	1	Pm_9116	GGCCAAGAAAAGAGCCACC	Pm_8086	CATGTTGTGACAGCCTGTGG	5	1	1	1	1
FGSECJQ01ATZ0O	3	ATT	4	1	Pm_8516	CAGCAGCAAATGGACAATGC	Pm_1941	AGACCACTGGAGTTGGGTGG	4	1	1	1	1
FGSECJQ01BURZR	4	AAAT	3	1	Pm_4682	GATAGGGGACCATGGATAGTGG	Pm_6917	CAGAGTTGTAATTGCAAGATGGG	3	1	1	1	1
FW1N29Q05GF8YC	2	AC	12	1	Pm_2785	GGCCTTATTTAAGCACTGGATTAGC	Pm_1195	ATCCACCATGCTGGTCTGG	12	2	1	1	1
FGSECJQ01A5HIG	5	AAAAG	14	1	Pm_2833	ATGTAGAGAGCGTCCCAGCC	Pm_5452	TTAAAAGCCTCTCCCACCCC	14	1	1	1	1
FW1N29Q05F1FOX	4	AAAT	6	1	Pm_9244	TGGAAATTGTTGGTTCAGGG	Pm_0577	TTGTGTTTTGCTCCATGTGC	6	11	1	0	1
FW1N29Q05FRAJS	4	AGGG	3	1	Pm_3245	GATCTGGCCCTTGATTTTGC	Pm_9050	TAACAACCCGCTCATCTTGG	3	1	2	1	1
FW1N29Q05F0P67	3	ATT	4	1	Pm_7512	ACCATCCTATCATGTCCGGG	Pm_2065	CAAAGTGATGATATTTCCAACAGAGC	4	5	6	5	4
FW1N29Q05FP9YM	4	AATG	3	1	Pm_0498	GACAGGGCAGTATTGTTAAAAGAGG	Pm_5924	GCAAAGAAATTCAAACCCAGC	3	1	1	1	1
FW1N29Q05GGDEO	4	TTGG	3	1	Pm_5724	CCCGAGGAAGACAGAAATGG	Pm_6159	ACGCTGGACAGAGTTGAGGG	3	3	1	1	1
FGSECJQ01BIZUM	2	AT	6	1	Pm_6762	TGTGCTTGTGGAATGACAGC	Pm_1958	TTGTCAGCTATGAGAAAGTGAATGG	6	1	1	1	1
FGSECJQ01B5W04	4	AAAT	3	1	Pm_7066	TCAAGGAATGCTATGAAAAGGG	Pm_0852	GAATGGATTGAGACAGAGGGC	3	1	1	1	1
FGSECJQ01ARMWI	5	AAATC	4	1	Pm_0411	GCCCTGGGTAGACCTTTGC	Pm_8422	GACAATACCTGAAAAGAATGCACC	4	2	1	1	1
FW1N29Q05FZBNE	3	ATC	6	1	Pm_8350	TCTAGGCAGGCATTATCGGG	Pm_7393	CCACCCTCCAAACAACATGC	6	2	1	1	1
FW1N29Q05F0VSJ	4	AAAT	3	1	Pm_8316	GACCCAGTCATTCTCCTCGC	Pm_7970	ATGGACCTGAGGCTGGTAGC	3	1	1	1	1
FW1N29Q05GD3BI	2	TC	10	1	Pm_3010	AAGCTAACTGGTGGGAGATGC	Pm_0706	ATCCGTTTCCTTACGTCTGC	10	1	1	1	1
FW1N29Q05F8IKJ	2	AC	6	1	Pm_6662	TCAATGAGTTGAGTTCCATGCC	Pm_7074	CAAGTTCATGCATGTGTGCG	6	1	1	1	1
FGSECJQ01B0DKK	4	TCTG	3	1	Pm_7974	GGACACCTGGTAGAGTTTGTGC	Pm_0029	TTGATTTGCTGGACCAGAGG	3	3	3	3	3
FW1N29Q05F2D2Q	4	AAAC	3	1	Pm_3550	TGAAAAGACAGATCTCTGACAGGC	Pm_7528	GAATTTGCTCTCAGGAAAGTAGGG	3	3	1	1	1
FGSECJQ01BR2KK	4	AAAT	3	1	Pm_4454	TGTGGTACTGCAGAAAGAATTTGG	Pm_6102	TGTCATTTGGAATTGCCAGG	3	1	1	1	1
FW1N29Q05F4353	4	AAAG	3	1	Pm_7522	CGTACAAAATGACCTCGGTGG	Pm_2516	AAAACCCAAACGGGAAAGG	9	2	1	1	1
FGSECJQ01AG99Z	4	AGGG	5	1	Pm_7698	GGCAAAGAGGGAAAGGGC	Pm_0493	TACAGCCCCATGTAGACCCC	10	1	2	1	1
FGSECJQ01AR80S	4	AAAT	3	1	Pm_8676	TCTAAATCATATCCAGACTTATCAACTAGG	Pm_3218	GGTTGATTGAGTTGTGTGGC	3	1	1	1	1
FW1N29Q05F6L80	4	AATC	3	1	Pm_8192	CTTTGTGTGAGATGGGCAGC	Pm_4865	TAGGGCAGTATGCCATCCC	3	4	2	1	1
FW1N29Q05F32RO	2	TC	6	1	Pm_2494	AAATGATGCTGGCAATGAGG	Pm_6620	TCCAGCATTACTCACCTTCCC	6	1	1	1	1
FW1N29Q05FSQEG	4	AAAC	5	1	Pm_6487	AGCCAGCTTTGTCCTTTTGC	Pm_1271	CGGCAGTGAGAATGGGTAGC	5	1	1	1	1
FGSECJQ01AVM4F	4	AAAC	3	1	Pm_3470	GCTTAATTACTGCACTCCTGAAACC	Pm_0041	CCAGGTTTGGCATTAGTAGGG	3	1	1	1	1
FW1N29Q05GJLRT	2	AC	6	1	Pm_8280	TTCTCACTCACCCCTGGTCC	Pm_1564	GGCTAGTTTCCACTAAACCCAGG	6	1	1	1	1
FW1N29Q05GJKVG	4	TTCC	3	1	Pm_9248	TTCTTCCCTTTAGCTAAGAATTCAGG	Pm_7824	CAACCGCCACAACTACAAGG	3	1	1	1	1
FGSECJQ01BBXHT	4	AAAT	3	1	Pm_3547	GATCATGTACAATAATTATGCTCTGTGC	Pm_5265	CACCTCCTCCAATATCACATGC	3	1	1	1	1
FW1N29Q04EE0C2	4	AAGT	3	1	Pm_8799	TTAAGTTGCTGGCCTTTGGC	Pm_3515	TGGATTACAAACAGCCCACC	3	3	2	1	1
FGSECJQ01BTHKC	4	AATC	3	1	Pm_0329	AACTACACAAGGACAGCCAGAGC	Pm_1948	ATCACGCTGGAGAAAGTCCG	3	1	1	1	1
FFPMSHM02B4L63	3	AAC	4	1	Pm_9212	TTCAAGATTCGTGATCTGGC	Pm_8074	CGGGTACACTTTCATTCAAGC	4	1	1	1	1
FFPMSHM02B7UK4	4	AAAC	5	1	Pm_3186	ATTTCAAATGCCATCCAACC	Pm_8052	AGGCAGCCATACAAATAATGG	5	1	1	1	1
FW1N29Q05F8G5G	4	AAAC	3	1	Pm_3929	CTCACCATTTGCTCTGGTGG	Pm_3546	GACTGTACCCTGCTGGAGGC	3	2	2	2	1
FW1N29Q05FSGRR	4	AAAG	3	1	Pm_5298	CCATGAATCATTCTTCGCTCC	Pm_6369	GTCGGGCATAGAAAGGTTGG	3	1	1	1	1
FW1N29Q05FRLUU	4	ATAC	5	1	Pm_2046	TGGGATAGAAAGGGGACAGG	Pm_2851	TTGTTTGGAGTGACTTGGGC	5	1	1	1	1
FW1N29Q05GFJBY	2	TC	6	1	Pm_4629	GCTGTAAAATCCTGCCCTGG	Pm_5923	AACATCTGAACACGATGCTGC	6	1	1	1	1
FW1N29Q05F2EBY	4	ATAC	3	1	Pm_2593	CAAAATGCCTTCTTGGAGGG	Pm_1276	TTGGAACTCACAGGAAGCCC	3	1	2	1	1
FGSECJQ01BRKXU	6	AACCCT	3	1	Pm_5415	GCCCTGACTTCAAGGAGGC	Pm_1510	GGAAAACCCTATTCCCAGGC	3	106	84	27	10
FW1N29Q04D93X0	4	AAAT	4	1	Pm_0554	TCATGCTGTTGGAGTAGGGC	Pm_4231	GACCCTTACACTTGGTATCCTGG	4	2	2	2	1
FW1N29Q05GK2KB	3	TCC	4	1	Pm_6665	GAAACGAAGGAAGTTTGCGG	Pm_0953	AAGAAACTCGTGAGCAAAGCG	4	1	1	1	1
FGSECJQ01BUI2B	3	TGC	4	1	Pm_7932	GAAACCCGTTTGACTGTGGG	Pm_0142	TAAGCCTCTTTCTCCCTCGG	4	1	1	1	1
FW1N29Q05F365Z	2	AC	6	1	Pm_5633	ACTGGAAATAACATGTTGCTGG	Pm_4656	CTGCTCAGGGTTTATGTCGG	6	1	1	1	1
FW1N29Q05FO5MG	3	TGC	6	1	Pm_0754	AGTAAATTCCCCGGATTGGC	Pm_0737	CAGAGCCGCATCTCTGAGC	6	2	3	1	1
FW1N29Q05F99M6	4	AAAT	5	1	Pm_5308	AATCCAGCCAACAAAGGGC	Pm_1862	GTCGCTTCAATGAGAAGGGC	5	1	2	1	1
FW1N29Q05GAPTU	5	ACCCC	3	1	Pm_2283	CAATGTTTTCGTTCCCGTCC	Pm_7054	GGCAAAGGAAAATTAGGCCC	3	3	5	1	1
FGSECJQ01AYLWA	4	AAAT	3	1	Pm_4268	TGCCTGATGGTCTCCTTTCC	Pm_3376	CAGAGTCACTGATGTGAGATGGG	3	1	1	1	1
FW1N29Q05F7RB5	5	ATTTT	3	1	Pm_8061	TGACACAATATAAACAGAAACATATTGGG	Pm_1055	TGGTGATTCACTTGCGATGC	3	2	5	2	1
FW1N29Q05F4KAH	4	AAGC	3	1	Pm_0314	ATATGCCCATAATCCCTGCC	Pm_0581	GGATCTGCTGTTGTCCTCCC	3	8	4	4	4
FGSECJQ01CAHNL	4	AAAT	3	1	Pm_3347	TTGTTAGAAGTACTAAAATGTTTGATAGCC	Pm_9280	TTTCCGAGGAAATGTTGTGC	3	3	3	3	3
FW1N29Q05F1EGT	4	AGCC	3	1	Pm_4660	GGTTGGTCTGCTCCACAGC	Pm_7354	AGCGTGGGAACTTCAAGAGG	3	1	2	1	1
FGSECJQ01CAH5H	6	AAAAAG	3	1	Pm_0065	CCCTCTCTTAGATGTGCCTCC	Pm_5745	TGCTCTCTGATTGGAAATAGCG	3	1	1	1	1
FW1N29Q05GD8RB	4	AAAT	3	1	Pm_0238	GACATGTTGTGCCAGTGTGG	Pm_6297	TGTCATGAGTATCAAGTTTTAATGATGG	3	2	1	1	1
FW1N29Q05GF9R6	4	AAAT	3	1	Pm_4522	TCAGCATGTTGACTTTGTGATCC	Pm_1279	AAGAGTGACCATTGCTCCCC	3	4	1	1	1
FGSECJQ01BXHWL	6	AACCCT	3	1	Pm_3031	AGCGTCCAGTTGGATTTGG	Pm_9216	TCAATGCAAAGGAACATGGG	3	8	1	1	1
FGSECJQ01AMOXK	4	TTCC	3	1	Pm_6575	GGGAGACTGATGACGGAGG	Pm_8714	CCTTCTTTTCCTCCCTGCC	9	1	1	1	1
FGSECJQ01B8NQ5	3	ATT	15	1	Pm_0096	TTAGTCCCAATTGTGGTCGC	Pm_7016	TGGCATATATCCTTGTATTGTGGC	15	1	1	1	1
FW1N29Q05GKA5W	3	ATC	14	1	Pm_0883	AAGCAATTTCCCCTGTCTGC	Pm_8144	CCAAAAGGTGATAAGGCAATCC	14	1	1	1	1
FW1N29Q05F007S	3	TGC	11	1	Pm_2486	GTCCTCCAAGTGTGCCTTCC	Pm_0035	GTTTTCCTCTTGCCCTAATTCC	11	2	1	1	1
FGSECJQ01AVZO6	4	AAAT	3	1	Pm_2517	TCTGCATGAGGATTGTTGAGG	Pm_1048	GCACTACCAATAACCAGAATCACC	3	1	1	1	1
FW1N29Q05FWPOV	4	TGGG	3	1	Pm_2151	ATGGCCTACCAGATGTGAGC	Pm_1370	TCATTGAAGATCTTACAGGAAAGC	3	2	1	1	1
FW1N29Q05GASGE	5	AAAAG	3	1	Pm_0246	ACCCTGTGCACTCTCTCTTCC	Pm_2896	AATGCACAGGCAGGAGGC	3	4	4	4	4
FW1N29Q04ED6MJ	5	TCCCC	4	1	Pm_4394	GCCAGGCTTACGAAAAGAAGG	Pm_7976	TGTGTGATCTCTGGATGGGG	7	9	7	7	7
FW1N29Q05GD47N	4	AGGG	3	1	Pm_5990	GATACGGCTAGTGAGGTTGCG	Pm_2472	TCCAGTTCTTCCTAGTAGCCATCC	3	39	23	1	1
FW1N29Q05F0V3K	4	TCTG	4	1	Pm_0290	GTTCATATCTGAGTGTGTGGTGG	Pm_6255	CATCATTCCTACCCAACCCC	4	2	2	2	2
FGSECJQ01B48OV	5	ATTCC	3	1	Pm_2639	TGATCATTCACTGCTACAGAATACC	Pm_9180	AAACAAATGTATTGAGTGAGTTTCTGC	3	1	1	1	1
FW1N29Q05FT30V	4	AAAC	3	1	Pm_8631	CCACTGTGTTTCATTGTGGC	Pm_5686	GGATAGCTGTGCCTGTAGCG	3	10	10	10	10
FGSECJQ01BQDUL	2	AT	8	1	Pm_2628	GCCTCCTCAGTGCTATTCGG	Pm_2288	AAAGGTGCAAATATTGCCAGG	8	2	2	2	2
FGSECJQ01B4V1B	4	AATC	8	1	Pm_7280	AGTAACAGTGCCAATGGATGC	Pm_7437	TTCTTTATTGTTAGCCGTGGG	8	2	2	2	2
FGSECJQ01ALSWO	6	AACCCT	3	1	Pm_5415	GCCCTGACTTCAAGGAGGC	Pm_8514	TTCAATGCAAAGGAACACGG	3	106	2	0	2
FW1N29Q05FREG5	4	AAAG	3	1	Pm_6136	TGCAAAGGCATTATGGATGG	Pm_4458	TCATCAGTACTAGTGGTTTTGTAAGTGG	3	1	1	1	1
FW1N29Q05FW4HV	2	AC	7	1	Pm_3611	AAATGTATCCTCCATTTTGTTATGG	Pm_0625	CCTACATTCACAGAAGCCCG	7	4	5	0	1
FW1N29Q05GDHMO	3	AAC	4	1	Pm_0205	AAGGGGAAGGGATAACTGGG	Pm_7051	GGAAGATTTCAGCTGCTGGC	4	1	1	1	1
FW1N29Q05GFRJT	4	AGGG	3	1	Pm_7412	ATGCTATGCAAGGCAAAGGC	Pm_1066	CTTGTTCCCTCCTGGAATGC	3	1	1	1	1
FW1N29Q05GFJLX	3	AGT	5	1	Pm_3676	AATCAAAATGGGGAAGCAGG	Pm_2130	CCCAGAATCTTTATTAGAGTTGTGTAGC	5	1	1	1	1
FGSECJQ01AWPMK	3	ATT	4	1	Pm_3856	CATTGCACTTTAAGCCAGCG	Pm_2132	TTTCAACAACGCCTGTCTCC	4	1	1	1	1
FGSECJQ01BRHPE	4	AAAT	4	1	Pm_3242	TCAAACAGTGTGATTCTGGGC	Pm_1506	ATCCAGTTTTCCCTTGTGCG	4	1	1	1	1
FW1N29Q05FXJB8	4	AAAT	4	1	Pm_5754	TTTCTGGGGATAAAGCCAGC	Pm_3352	GCTGTCCCAAGGTTATGTTGC	4	1	1	1	1
FW1N29Q05GA54U	2	AC	7	1	Pm_8828	CCTTGCCCAAACTGTCATAGG	Pm_6667	GCCAGAAATCTCCTACCCACC	7	2	2	2	2
FW1N29Q04D9GS1	4	AAAT	3	1	Pm_2250	AAGAGTGGGACGTAGCTGGC	Pm_4683	TAGTGTGTTGTAAGCCGCCC	3	2	2	1	1
FW1N29Q05FX7OG	6	AACCCT	3	1	Pm_0842	GCTGACATGCTGTGTATGGG	Pm_2480	ACACATTTGTACTTAAGTTTGGGG	3	1	1	1	1
FGSECJQ01A78BB	4	AAGC	4	1	Pm_1731	CTTGGTTTTCCCAGTGCAGG	Pm_8693	ACAAATGTAAGATGGGCGGC	7	1	1	1	1
FW1N29Q05FZVHK	3	ATT	5	1	Pm_1011	GCTGTTCCAGGTAAAGCTGC	Pm_7808	TAAAGAGGCCTTCACCCTGC	5	2	1	1	1
FGSECJQ01B931J	5	AAAAC	3	1	Pm_4107	GCACATGTGAAACAGGGTGG	Pm_7876	TGCTATGCTTCTCTCCTTGCC	3	3	3	3	3
FGSECJQ01ARZR9	4	AAAT	3	1	Pm_4284	AAAGAAATGTTCAAGGAAGGTAATCC	Pm_2051	TCTCCTTAAGTGGTTGGGGC	3	2	2	2	2
FGSECJQ01CBA4A	4	ATAC	7	1	Pm_2175	GGACCTGAAGGACCTCTTTTCC	Pm_8671	CAATAAGGTTGGAGCCCAGG	13	1	1	1	1
FW1N29Q05FTKXC	4	AAGC	3	1	Pm_0314	ATATGCCCATAATCCCTGCC	Pm_6379	GGATCTCAGAAGCTGTGGGC	3	8	1	1	1
FGSECJQ01A75JD	4	AAAC	3	1	Pm_4897	GAAAGGGATTTGCATGTGAGC	Pm_0067	TTTTGCCTGACATGATAGTTTGC	3	1	1	1	1
FGSECJQ01ALW7C	5	ACTGT	4	1	Pm_9039	GAACCGAATCAAATTTCCCC	Pm_4148	GGTTGTGGCTTCCTGTAGGC	4	7	2	2	2
FGSECJQ01AT2U8	5	AAATT	3	1	Pm_2490	CCTATATTGGTCAACAGGCAAGG	Pm_5253	TTGTTCAAGAAAGGCAAAGGC	3	1	1	1	1
FW1N29Q05GCWJM	6	AATATC	3	1	Pm_0513	CGTCTTCAAGCCAGCTTTCC	Pm_2020	CCAGAATGCACTGGAACAGG	3	1	1	1	1
FW1N29Q05FPWW3	6	TGGGGG	3	1	Pm_3377	CCATGCTGGCTTGATTAGACC	Pm_8562	TAGGCCCATCCTGTTTCTGC	3	27	4	0	1
FGSECJQ01CGYNL	3	AAC	4	1	Pm_6349	CTGTTACATAATTGTTGTGTTAATTCTCG	Pm_8221	AATGCCTACAAAGGGTTGGG	4	1	3	1	1
FGSECJQ01CGSEY	3	AAC	4	1	Pm_4317	GGGAAGCAGTGAAGGACAGG	Pm_8325	AATGGTTATTTTCCAGTGCGG	4	2	1	1	1
FGSECJQ01AK0OD	4	AAAC	3	1	Pm_5266	CATTGCCATTTATGGGCACC	Pm_5774	CAAAGCACTCATCATCCCTACG	3	3	3	3	3
FGSECJQ01ALMTU	3	ATC	11	1	Pm_9076	TAGGAGGTCCCAGATGCAGG	Pm_3715	CCAACTTCTGTGATTATGTACATTTGG	11	1	1	1	1
FGSECJQ01AO83W	5	AAAAG	3	1	Pm_4772	GAAATAAAAGAGAAAGCTAAAATGCG	Pm_0366	TGCTGTAAAGAAGTTTGGAAGCC	3	1	1	1	1
FW1N29Q05FRRW5	4	AAAG	3	1	Pm_8157	GAGGATGAACGAAGATGTGGC	Pm_0646	CACAATGAATGAAATATGAGCAGG	3	6	3	3	2
FW1N29Q05F8D1F	4	ATAC	9	1	Pm_0558	TGTTGTTTGAGTTGAGCAGCC	Pm_0884	GGATTCGTTTACACTGTCTTCCC	9	3	2	2	2
FGSECJQ01CBTW8	2	AT	6	1	Pm_1051	ATATGGCCGTTTGATGATGC	Pm_0443	TGGGGAGAGCACAAATAAACC	6	5	1	1	1
FW1N29Q05FYK5A	4	AAAC	3	1	Pm_4105	TTTCCAGTGGAGATAGTCTGATCC	Pm_3184	GAAAGGGATTTCATGATGGC	3	3	2	2	2
FW1N29Q05GKI7O	5	ACTGT	3	1	Pm_8143	GCATGGGTATACAGTGGTTCG	Pm_1395	GGTCGCAGACAGACACTTGC	3	1	5	1	1
FGSECJQ01BFA4S	3	AAC	4	1	Pm_2108	TTTCACAACTCTTCAAGATGGG	Pm_7881	TTTTCTGCTAGGGTAATCCTCC	4	2	2	2	2
FW1N29Q05F5UBO	5	ATTTT	6	1	Pm_0806	CACTCCAAGAGCCGTAACCC	Pm_6418	TCAAATAGCAAAGGTGGCCC	10	1	1	1	1
FGSECJQ01AYZ21	2	TC	6	1	Pm_9187	AAGGAATCAACAAGAGGCTGG	Pm_2912	TGAAACTTGCATCATTAATTGGC	6	1	1	1	1
FGSECJQ01ARL7X	4	ATCT	14	1	Pm_5333	GTCCATCCAACCAAAGGTGC	Pm_7365	TGGGCTCTGCTCTAGGAAGG	14	5	53	2	2
FFPMSHM02CCZRI	2	TC	7	1	Pm_7714	TGTTGATCGGCATTTAGGGG	Pm_2837	GCAGCAGTTCACCCTTTGC	7	1	1	1	1
FGSECJQ01ARLQ2	4	AAAT	3	1	Pm_0617	GACTTGGACATGGCTCTCCC	Pm_6351	GCACAGAATTCCACACAGGG	6	1	1	1	1
FGSECJQ01BLVGG	2	AC	7	1	Pm_3745	CCATGTTTGGGAATGCACC	Pm_7183	AACTGTTTCAACTTGGAGATGGC	7	1	1	1	1
FFPMSHM02B74VN	4	AAAT	3	1	Pm_4640	GCTCACCCTCCCATTACTCC	Pm_1734	CCCATAAATACTAAGAATTACTCTGGC	3	1	1	1	1
FGSECJQ01CG0CI	2	TC	9	1	Pm_3289	CATTGCTTGCGCTAAAATCC	Pm_5576	AGGGAAAGAAAAGGGTTAAAGG	15	1	1	1	1
FGSECJQ01BK4TW	6	AAAAAG	3	1	Pm_1081	GATGAACACGGCTCTCCTCC	Pm_8198	TGTAAAATTTAAGCCACCTTGTGC	6	1	1	1	1
FGSECJQ01CAD1U	4	AAAT	3	1	Pm_1318	TGGCATAGTGGTTAAGGCCC	Pm_5808	GTTTCTCAACTTGTCTGTGACATAGC	3	1	1	1	1
FW1N29Q05FTJIY	4	AAAG	4	1	Pm_4137	GCCTCTGTGAACTCTGTGTGG	Pm_3250	CTGATCGTCTGTCAGCTGGG	4	1	1	1	1
FGSECJQ01A5HCT	4	AAAT	7	1	Pm_5711	ACTGCAGGTGGGTGATTCG	Pm_4100	ACACCAAACTGGAGCGAGG	7	1	1	1	1
FGSECJQ01AWG65	2	TC	7	1	Pm_1431	CCACAGGAATAGCTTCCATGC	Pm_4491	AAGATGTTCTCATTAGAAAGTGGGG	7	1	1	1	1
FGSECJQ01AS13S	3	TTC	4	1	Pm_6352	TGAAACGGAAGATTCTAAGAAAGG	Pm_6206	CACATCTGGAACTACCCAGCC	4	1	1	1	1
FW1N29Q05F0A5L	4	AAAG	3	1	Pm_0350	TTTGGTAGCAGTCATTGGGG	Pm_5964	ATTTACCACTGCAGCAGATCC	3	2	1	1	1
FGSECJQ01A0QX3	4	AATC	5	1	Pm_2967	CAGCAATCCTACTTTGATTTATTGG	Pm_4039	TGGCATGAAGACATAAATTTACCC	5	3	3	3	3
FGSECJQ01A02SA	4	AGGG	3	1	Pm_2822	CTTGTGAATGTCAATTTGCCC	Pm_8479	TTTCTGTCCCAGGACTTCCC	3	1	1	1	1
FGSECJQ01BDPQP	4	TCTG	3	1	Pm_4144	TCCAAATCAGAGACAATGATGC	Pm_7399	CTTTGTGTGAGATGAGCGGC	3	1	1	1	1
FGSECJQ01AQOK2	2	TC	7	1	Pm_6081	TTGCACAGAACAGAAACCCC	Pm_3924	TCTTCCCCTCAGGACACTGG	7	3	3	3	3
FGSECJQ01BFSDA	4	AAAC	3	1	Pm_0971	CACTCAATTCAAAGTGTCAATGC	Pm_7964	CATGCTGGTGAAGAAAGAGC	3	1	1	1	1
FGSECJQ01A2NX4	4	AAAC	3	1	Pm_5401	GCTCCAACTTGATTGTATTTGGG	Pm_8663	TGATAATAGTTCAGGGTTTGGGG	3	1	1	1	1
FW1N29Q05F9E5R	4	AATT	3	1	Pm_2685	CCTGTGGGATTTGTTCCAGG	Pm_6336	TGAATATTGGGTTCCAGGTGC	3	2	2	2	2
FW1N29Q05FPK7E	4	TCTG	4	1	Pm_0290	GTTCATATCTGAGTGTGTGGTGG	Pm_6255	CATCATTCCTACCCAACCCC	4	2	2	2	2
FGSECJQ01AG26J	4	AAGC	3	1	Pm_3042	AAAGAGCAGGAAGGAGAATGG	Pm_8666	TCCCGAAATTTAATGATAGTAATGG	3	1	1	1	1
FW1N29Q05GITWH	2	AC	6	1	Pm_6760	TCCAAGCGTGTCACAAAAGG	Pm_0383	TTTATGGTGGTGCAAATGGC	6	1	1	1	1
FW1N29Q05F3K8P	3	TCC	4	1	Pm_8395	CAGACGACGCAAGTCCACC	Pm_1347	AGCCATTGGCACTAACAGGG	4	1	1	1	1
FW1N29Q05GCAJ5	3	AAC	4	1	Pm_7952	CATCCAGGGTGCCTAAATGC	Pm_2690	AGCATGGGAGTTTCAGTGTCC	4	1	1	1	1
FGSECJQ01BG3SK	3	AAC	4	1	Pm_6791	TGCAGCTTAGTTCCCTTCCC	Pm_4822	GTCACGAAGAGTCGGACACG	4	1	112	1	1
FGSECJQ01A2ZYI	4	AGGG	3	1	Pm_9260	TCCAGTGCATGAAGGAGTGC	Pm_4383	ATCATGGATTTTGTGCAGCC	3	1	1	1	1
FW1N29Q04ELAID	4	AAAG	3	1	Pm_4869	AAACCAAGATGAAAGCCAAGC	Pm_8730	TATGGCTCATTCCACCTCCC	3	1	1	1	1
FW1N29Q05FS0XB	4	AAAT	3	1	Pm_0108	TTGCCAGATATCGAAGATAGTTGC	Pm_6909	CCCAAATTATGGAGGACCCC	3	2	1	1	1
FGSECJQ01BTV7R	4	AAAC	4	1	Pm_5614	TTGCGACATTCTTACCAGAGC	Pm_9238	TGAATACTATATGTTGTTTACCCTTTTAGG	7	1	1	1	1
FGSECJQ01AVQAR	5	AAATG	7	1	Pm_3599	TCATGCAATACTAGGCTATGCTCC	Pm_4013	TGGTGAAACATACAAACTTATAAGAGCC	7	1	1	1	1
FGSECJQ01CCLKU	5	AAATC	3	1	Pm_3370	AACGTTGACATTCACCACTGC	Pm_7967	TGCAAGGCTGATCAAAGACC	3	1	1	1	1
FW1N29Q05FUSJY	3	TTC	4	1	Pm_1267	TCCTCCTAAAACCTGCTGCC	Pm_0775	TTTGTTGGGAAAGTCCTGGG	4	1	1	1	1
FW1N29Q05GEHT4	4	AAAT	4	1	Pm_2496	GTGGCAGCACAACCATATCC	Pm_1802	TCAGTTCAGTTGTGCCAGCC	4	2	2	2	2
FW1N29Q05FV80J	2	AC	14	1	Pm_6681	ACTTCTTCCCATGGCCACC	Pm_8149	GATTTTCGGTAATTGTGAATGGG	14	1	1	1	1
FGSECJQ01AHCMG	3	AAC	4	1	Pm_4539	CACCCCTCAGGAATAAGCCC	Pm_4472	CTCCCACCAAGGGTGTTAGC	4	2	2	2	1
FGSECJQ01CDV6Q	3	ATC	4	1	Pm_4774	GCTTTGATGATGCTCTCCCC	Pm_7004	TATGTGGGGACAAAGGGTGG	4	160	1	2	1
FGSECJQ01BXNQH	4	AATG	3	1	Pm_6924	AAGTAATGATTGGCAAAACTTACAGC	Pm_5565	ATAAATTGGGGAAGGAGCGG	3	1	1	1	1
FW1N29Q05F1NN1	2	AC	6	1	Pm_8539	GCTATGCACAGCTAGGCTTCC	Pm_1385	TTTAGGTACAATGCAAGCAGCC	6	1	1	1	1
FW1N29Q05FZQ5Y	3	ATT	4	1	Pm_8972	CTTCCTTGTGAGATGGACGG	Pm_0265	TTCTGAATGTTTTGCAGGGG	4	3	1	0	1
FGSECJQ01BQHGE	5	AGTTT	14	1	Pm_5548	GCTCCAAAACTGTTCAGAGGG	Pm_8767	TCACTCTGCTTCTAGGTTCCCC	14	1	1	1	1
FW1N29Q05F8J69	2	AC	6	1	Pm_7853	AATATAGGGGCATTGCCAGG	Pm_5466	AGCAAGCATCTGTGTTTGGC	6	1	1	1	1
FGSECJQ01AIP7L	2	AT	6	1	Pm_6905	ATATATGGTTAAAGATTGGGAGAGC	Pm_8418	CATATATAGATGGTGGTTTAATGATGC	12	6	32	1	1
FGSECJQ01BYDS5	2	AT	6	1	Pm_0365	TGCTCTCCCCATCTTTTAACC	Pm_3624	GGAGAGCATCATCAAACCACC	6	35	168	17	3
FW1N29Q04EHPPD	4	AAAT	4	1	Pm_0554	TCATGCTGTTGGAGTAGGGC	Pm_3346	TCCCAAGACCCTTACACTTGG	4	2	1	0	1
FW1N29Q05F204P	3	ACC	4	1	Pm_3815	TTTGGAACTCAAACTTTCTTTGC	Pm_4071	CTTGTGGCAAGGATGTGACC	4	1	1	1	1
FGSECJQ01BTQ5I	4	TGGG	3	1	Pm_8449	CAGAATTCTTTACGACAAGTTGGG	Pm_0807	TGACCTGAATTTCATAGCCCC	3	1	2	1	1
FGSECJQ01CD96X	4	AAAT	7	1	Pm_8162	AGAAGCATGTTCTACTCTCCTCCC	Pm_0344	CAGAGTCCCGCATTAGGGG	7	1	1	1	1
FW1N29Q05GIM72	4	AAAT	3	1	Pm_7846	TTTCAATTGCTGTTGGCTGC	Pm_2758	GGAGAGACACACCTCCCTGG	3	1	1	1	1
FW1N29Q05F86WI	4	AATC	7	1	Pm_1834	GGGGAGGGAATACCTCAAGC	Pm_4807	CATTTATCGAAAGCCTGGATAGC	7	3	1	1	1
FW1N29Q05FQKCM	3	AAC	4	1	Pm_5422	CGTTTCTGAATAGCAGCCTCC	Pm_3120	GGCTCTGCCATATTCAAGGG	4	1	1	1	1
FGSECJQ01AOVIM	3	AAC	5	1	Pm_4822	GTCACGAAGAGTCGGACACG	Pm_1766	GAGTTTGAAAGCGCTCAGGG	5	112	1	1	1
FW1N29Q05GH384	4	TTCC	3	1	Pm_4699	CAGCTTTCAACTGCCAGTGC	Pm_5076	ACATTTCAATCCCACCCTGC	3	2	1	1	1
FW1N29Q04EXP5T	4	AATT	3	1	Pm_4477	TAACAAGCCATGGGAATTGG	Pm_5230	AGGGATTTGTGAGCTCCAGG	6	1	1	1	1
FGSECJQ01A3OD0	4	AAAG	3	1	Pm_8443	GATTATTGTAGCATCAGAACAATTATGG	Pm_1062	TCCATACAGGGAAGGCAAGG	3	1	1	1	1
FW1N29Q05F1UAE	4	TCTG	7	1	Pm_9258	TCTTTTATACTGAAACTGCCTGCG	Pm_1063	GTCACGGGCATAATGCAGC	7	1	1	1	1
FGSECJQ01B6NM7	4	AAAT	3	1	Pm_2623	GCAATGGGTTGCCTTCTAGC	Pm_1968	AACATGGCACTGATGTGGG	3	2	2	2	2
FW1N29Q05GHULE	4	AATC	3	1	Pm_0522	TTTGGTCTGATCTAATTTTGGGG	Pm_4525	CAAACATGTCTGAGAATGCGG	3	1	1	1	1
FGSECJQ01B3830	2	AC	8	1	Pm_3948	CTCAAAGAATGGCCGACTCC	Pm_4157	GGGTAAGATAGGTAGGGTAAAGAAGACC	8	1	1	1	1
FW1N29Q05FYHBC	4	AAAT	7	1	Pm_7501	GGAAATTGTTGGTTCAGGGG	Pm_0352	TTGAGAGTCACATGTGTTTCAGG	7	2	10	2	2
FW1N29Q05GC3MA	4	ATCT	17	1	Pm_7272	GAATGACTCTCCCAGAAATCAGC	Pm_1170	GCTTATAGAAGTCAAGGGAAGGG	17	1	1	1	1
FGSECJQ01AL8LX	2	TC	6	1	Pm_4245	GGTTATTTCGCCAAACAGTGC	Pm_4536	CAACCACAAAGGTGAACAAGC	6	1	1	1	1
FGSECJQ01CEFEX	4	AAAT	3	1	Pm_1352	CATTTATTGTATCCCGGGGC	Pm_3093	GTCATTGGGAGTCAGGTGGC	3	1	1	1	1
FGSECJQ01AQ1B7	5	AAAAC	3	1	Pm_2397	AGAGTTCACACTCCCATAGCC	Pm_6415	TTGCAGACCACTTCTTGACC	3	1	1	1	1
FW1N29Q05F6A02	3	ATT	4	1	Pm_4859	CCAAGGACCAGGGATAGGC	Pm_1515	CCAATGGACTTAGAGGGAACG	4	1	1	1	1
FW1N29Q05F4OES	3	ATT	4	1	Pm_0079	TACCACGGTGCCATATCTGC	Pm_2750	GAAGCCCAATCAACTGTACAAGC	4	1	1	1	1
FW1N29Q05F1MTI	4	ATAC	3	1	Pm_1483	CAAAACTGGGGAGGAGATGC	Pm_3952	TCAATGGAGGTACTTGATTAAATGG	3	1	1	1	1
FGSECJQ01BS4PA	2	AT	6	1	Pm_1044	TGTGGACTGTACCTTGGGAGG	Pm_4584	AGCACTGCACTTGATGTGGC	6	1	1	1	1
FW1N29Q05FTVT0	4	AGGG	3	1	Pm_6604	CCTCTTCTCCCAGAAACCCC	Pm_4073	CTTGCCAGAAAGGAAGCAGC	15	1	1	1	1
FGSECJQ01AJ4LU	4	AAAT	4	1	Pm_2871	ATGTTCTGTGTGAGCTGCCC	Pm_3526	TCTTTGTATGTGTTCAGAGGTAGTCC	4	1	1	1	1
FGSECJQ01ATYSL	2	AC	7	1	Pm_4820	TGAAAGCTTTTCTGCCTCCC	Pm_8746	AAGCACAAAGCAAGGTGTCC	7	1	1	1	1
FFPMSHM02B8AXJ	6	TGGGGG	3	1	Pm_0729	AGAACCCGTCTCTGCTGGC	Pm_9255	TTCATATGGATTGGGAGGGC	3	1	1	1	1
FW1N29Q05FXK1S	2	AC	11	1	Pm_5800	TCCATTTGTCCACACCATGC	Pm_5824	GGAGTGGGAGGACTATCTTTTGG	11	1	1	1	1
FFPMSHM02B8HM9	4	AAAG	3	1	Pm_6848	CAGAATTTAGGAAATGGCAGGC	Pm_1556	GGCCAGTGTATGACTTGGAGC	3	1	1	1	1
FFPMSHM02B7CUI	5	AAAAC	4	1	Pm_4890	TGCATTGAAATTGTCAGGGG	Pm_5321	GCAACTAAAAGTGAATTGGTGCC	4	1	1	1	1
FW1N29Q05F89MO	3	ATT	4	1	Pm_5017	GCCTAGCATACCTCGCATGG	Pm_1227	CATTGGCCAGAGTAGAGTGAGG	4	2	2	2	1
FGSECJQ01A4HMS	4	AATC	5	1	Pm_1295	CGACTGAAGGTTGAAATTGGC	Pm_2806	TTCACTATGGAGTTGAAAATGGC	10	1	1	1	1
FGSECJQ01BEDR4	4	AAAT	4	1	Pm_0430	CAGGCAGATTCTGAAGACACG	Pm_0195	CATTCATGAGATGAGCAGCC	4	1	1	1	1
FW1N29Q05GA5CN	2	TC	6	1	Pm_4902	CCTCATGAGACACTCCTCATCC	Pm_4857	ACCTCAGCAGGGATTTGTGG	6	1	1	1	1
FW1N29Q05F7U13	4	AAAC	7	1	Pm_3450	TGGGAAGAAGAAAGGATGCC	Pm_0189	TTCTCTGGAGCCAATGGACC	7	3	3	2	2
FFPMSHM02BP2OZ	3	ATC	9	1	Pm_5341	CATCCAAACTACATTTGGTCTTCC	Pm_9224	CATCTGGCTAACTGTGCAACC	9	1	1	1	1
FGSECJQ01AJ8PO	3	ATC	9	1	Pm_8394	GGATCCACGAACTGGTAGGC	Pm_6117	TGCTTCTTTCACCTCCTTTGC	9	1	1	1	1
FW1N29Q05F86XK	5	TTTGG	3	1	Pm_6503	TCTGTTTCCCGCAAAACTCC	Pm_8343	TGAAGCTGCTCCAAGCTCC	3	1	1	1	1
FGSECJQ01AZUCZ	6	AACCCT	3	1	Pm_5246	CCCTGACTTCAAGGATTCCG	Pm_1510	GGAAAACCCTATTCCCAGGC	3	1	84	1	1
FW1N29Q05GDM36	6	TCGGCC	3	1	Pm_7903	AGGAACTGCCGATTCTGCC	Pm_1412	CCAAGCGAGAGTCTCCACG	3	1	1	1	1
FW1N29Q05FVRS6	4	ATAC	5	1	Pm_0688	ATGTAGGTGAGATGGGCAGC	Pm_4652	AGGGCTAAGCAGTGAGGTGG	5	1	1	1	1
FW1N29Q05GEPDN	5	ACCCC	3	1	Pm_3377	CCATGCTGGCTTGATTAGACC	Pm_6396	GGGACTCGACAGTTCAACCC	3	27	3	0	2
FGSECJQ01CERXS	4	AATC	3	1	Pm_1532	CCAGCCTCTCTTTGGAGACC	Pm_4528	GAAGAATTTTCTAATGGCAAGAGAGG	3	1	1	1	1
FW1N29Q04D9082	4	AAAT	5	1	Pm_0421	ATTGTTGTTGTGAACCGCCC	Pm_4385	AGCCTTCTCAGTGTTTCCGC	5	1	1	1	1
FGSECJQ01BS10Z	2	AC	8	1	Pm_4408	GCAAGGCTCATCAAATTCTGG	Pm_5236	GCCTCTGATGTTTTGCTTTGC	8	1	1	1	1
FW1N29Q05GARC0	4	ATGG	14	1	Pm_7352	ATGTTTGGAATCAGGAGCCC	Pm_1257	TGGTCGCTTAAGAGTTGACACC	14	1	1	1	1
FFPMSHM02BP5TZ	2	AC	6	1	Pm_4130	TTGTTTCAGATCAATGCACGC	Pm_0262	TTCCAGGAAGCTAAATGGGG	6	1	1	1	1
FW1N29Q05F77AE	4	ATGG	12	1	Pm_7831	GTAATGGGGTGAGACGGTCC	Pm_3926	TTCTATCCCAGAAGAACTGGGC	12	3	1	1	1
FGSECJQ01A5DTV	6	AAAAAG	4	1	Pm_3506	ATGCACTCTCCTGGACTCGC	Pm_0272	CCATGCCTTCTACATGTTCTGC	4	1	1	1	1
FGSECJQ01AIELG	4	AAAG	3	1	Pm_1014	GGAGTTACGTCCTCTTGCTGG	Pm_2901	GCCCAGTGAAAATACCAAAAGG	3	1	1	1	1
FW1N29Q05F81GR	4	TCTG	3	1	Pm_4238	CAGAATTCCTGGCTCAGATGG	Pm_8852	ACCCGTGCAAGTTTTCTTGG	3	1	1	1	1
FW1N29Q05F2R2I	3	ATC	4	1	Pm_7055	ACAAAGTTGTGCAAAGGCCC	Pm_0744	TCTCCAGAGCCATCACCTCC	4	2	1	1	1
FW1N29Q05F8ZDV	3	ATT	6	1	Pm_6864	TCTATTATTGTGAGCCGCCC	Pm_6020	TTCTCCCATTTGGTTTTCCC	6	1	1	1	1
FGSECJQ01CCC7G	2	AT	6	1	Pm_6650	TGCTCTCCCCATCTTTAACC	Pm_1264	GGAGAGCATCAATAAACCACG	12	66	15	5	1
FGSECJQ01AQJCK	3	ATT	5	1	Pm_8084	CTCTGGCTGACTCTGTGACC	Pm_2748	AAAACATTAGAGTCTTTTGGAGTGG	5	1	1	1	1
FGSECJQ01AVAHF	4	AAAC	3	1	Pm_5718	GCGATCTGATGGATCGTAGG	Pm_9048	CCGAGGTTGCTGTTTGAGC	3	2	2	2	2
FGSECJQ01BVA70	3	TCC	4	1	Pm_8312	CCAACGCAGAATTTCTCCCC	Pm_2654	CCCCTCCCTCCTACTTGCC	4	1	1	1	1
FFPMSHM02BSEHQ	5	AGAGC	10	1	Pm_2873	TGAGGAACAAAATCTTAGTACAGCC	Pm_5006	CTAAGCCAGAGTAGAACAATCTGC	10	1	1	1	1
FW1N29Q05FSDTQ	4	TTGG	3	1	Pm_6382	AGGTTGGCATTAGATCAGCG	Pm_2731	AAACTTTAGGTTTAATGCTATCACCC	3	2	1	1	1
FGSECJQ01BWAIC	3	ATC	18	1	Pm_4567	GCCTATTCCAGGTCCTTGGG	Pm_2652	GCACAAGGGTGCACTCAGC	18	4	1	1	1
FFPMSHM02BYMCU	5	TTTGG	3	1	Pm_8538	CTGGCAGCTGCAAAATGC	Pm_2043	TTTAGGCTCTGCAGATGGGG	3	1	1	1	1
FFPMSHM02B3L29	5	AAGTC	3	1	Pm_5272	GGTGTTAAGTCTTATATTCTTTCAGCAGC	Pm_2463	GGAAGCACAGTAGTTGAGTGAGC	3	1	1	1	1
FGSECJQ01ASXWQ	4	AAAT	3	1	Pm_1390	GAACTCCAGGCAAGTGAATGC	Pm_1383	GAGTGACAATTATCCTTGTGCTGC	3	1	1	1	1
FW1N29Q05F0SN4	4	AATG	4	1	Pm_1440	GTGGACAGAAGACAGGACGC	Pm_1628	AACTGAGTCACCCGGTTTGG	4	1	1	1	1
FW1N29Q05GEQP3	5	ATTGG	3	1	Pm_0795	AAGGACCTGATTCCCTTCCC	Pm_2969	TGGTTCCGATTTACAGTGCC	3	1	1	1	1
FW1N29Q04ED207	4	AGGG	3	1	Pm_5562	CAAGTTTGCATGCACCAGC	Pm_4372	TGGAAATGACATAGTAATGAGAAGGG	3	5	2	2	1
FW1N29Q05F6UFE	4	AGGG	3	1	Pm_4751	GCCCTTCCCTAGTTCACACG	Pm_5880	AGGGCTAAGAAACCAATGCC	3	5	4	4	4
FW1N29Q05FWF6H	5	AAAAC	3	1	Pm_8260	CCAAATGTAAGGGAACTTCTCAGC	Pm_8709	ATCCACCAAGCCAATCAAGG	3	1	1	1	1
FGSECJQ01BP0CP	4	AATC	5	1	Pm_2967	CAGCAATCCTACTTTGATTTATTGG	Pm_4039	TGGCATGAAGACATAAATTTACCC	5	3	3	3	3
FW1N29Q05F4D66	4	AAAT	7	1	Pm_9244	TGGAAATTGTTGGTTCAGGG	Pm_0352	TTGAGAGTCACATGTGTTTCAGG	7	11	10	10	6
FW1N29Q05F4GKA	4	AATC	4	1	Pm_2007	CCAAGAGTCTCTGGATTGTGGC	Pm_7806	CCATCAACCAGAAAGCAGCC	4	1	1	1	1
FW1N29Q05FTVNG	4	AAAT	9	1	Pm_0790	TGCGTTAGACCGCTTTAGGG	Pm_1899	TACGCCCTCCTGCAGATACC	9	1	1	1	1
FW1N29Q05FP5YQ	5	AAAAC	3	1	Pm_2111	TGTTTTAGTTATGTCTTCTCCCTTGC	Pm_3907	TTAGGCAATGCAGCCATAGG	3	1	1	1	1
FGSECJQ01AX76U	4	AAAT	4	1	Pm_8510	ACATACATATAAACACCATAGGATTGC	Pm_2137	AAATTAAAAGTATAACTGACAGCAGTGG	4	1	1	1	1
FW1N29Q05F8BS6	4	AATG	3	1	Pm_1210	CTATTGCTTGCCAGGCACC	Pm_6525	GAATTATCCAAAATTGCATGTGG	3	9	5	5	1
FGSECJQ01BZ626	3	AAC	5	1	Pm_9046	GAACCCACCTCCTACTTCGG	Pm_3858	TCAGTCTCAGTCATCAATTCTGC	5	2	2	2	2
FW1N29Q05F0C4U	5	TCCCC	3	1	Pm_4103	TGCTTATTAGCCAGCTTGTTGC	Pm_2030	TAGGAGCAGGAAGACCCAGG	3	1	1	1	1
FGSECJQ01BV91W	2	TC	6	1	Pm_0100	AGCCAGCTGGATGACTTTGG	Pm_2804	TTCCTCCTCCTATTTGCCCC	6	3	1	1	1
FGSECJQ01A4W0D	5	AACAG	3	1	Pm_4862	TGAGTTTGCTGGTCATTGGC	Pm_1249	CAAAACTTCAAGACCACGGC	3	1	9	1	1
FW1N29Q05FRYS8	4	AATC	3	1	Pm_2475	TGAGTGATGAAAGTTTGGACCC	Pm_6137	GAGTTGAAAACGACTTGATGGC	3	1	5	1	1
FW1N29Q05F5MTZ	3	TCC	5	1	Pm_0727	AGAATGCTTCCCTGCAAACC	Pm_0395	TTGTTCAGCTCTTGAAGTATTTTGG	5	1	1	1	1
FW1N29Q05GIYEV	5	ACCCC	3	1	Pm_3377	CCATGCTGGCTTGATTAGACC	Pm_7574	GTTTCTGCTGCTCTGGATGC	3	27	21	0	6
FGSECJQ01BEASL	4	AAAT	4	1	Pm_9242	TGCCACTCTGAGTTGTGTGG	Pm_0954	GTGTCTCAGCCACTGATCGC	4	2	3	2	2
FW1N29Q05F1BZB	4	AAAT	3	1	Pm_7765	TTATTGACGGACCCCATTGC	Pm_2361	TTTTGTATGCTGCCCAGAGC	3	3	3	3	1
FW1N29Q05F42FZ	3	AAC	5	1	Pm_3662	CCTTTCTGAATTTGGCCTGG	Pm_7461	TAGAGCCACTGGGAGTTGGG	5	5	5	5	4
FGSECJQ01ARXXZ	4	TTCC	9	1	Pm_3521	GATGCTAATTTGAGGGAGGG	Pm_0218	AAACATTGCCATTCTCCCC	16	1	1	1	1
FGSECJQ01BOGZA	5	AAGTC	3	1	Pm_3017	TGGTGATGCTGTGTCAGTGG	Pm_7338	GCCCTGGGAATGGTATATGG	10	1	1	1	1
FGSECJQ01AR2NM	4	AGCC	3	1	Pm_4375	CCAAGAGAAAAGCAGGGTGG	Pm_0447	GTAAACTGTTGTGGGTGTGGC	3	1	1	1	1
FW1N29Q05FRZNX	6	AAAACT	3	1	Pm_6844	CCCTCCTGCACTACAGTCTGC	Pm_7963	CACACATCTGGAAGTTGCCC	3	4	3	3	1
FW1N29Q05GCEV1	5	ACCCC	3	1	Pm_3377	CCATGCTGGCTTGATTAGACC	Pm_8155	GAACCCTCAAAATGCTTGCG	3	27	12	11	2
FW1N29Q05FTYSO	2	AC	13	1	Pm_5553	GAACAAAATGGTAGGGCTGC	Pm_1100	GGCTATTCCCTGCTCTAAGTACC	13	3	1	1	1
FGSECJQ01BPBSU	3	AAC	4	1	Pm_7090	GGAAGTCGCCTTGGTATGAGC	Pm_3631	AGCCCATTTGGACAATAGCG	4	1	1	1	1
FW1N29Q05F69TF	4	AAAT	9	1	Pm_3336	GCTATTTCACAAGCAGTTTGGC	Pm_4154	TGAAGATAAAGCAAAGGAGGGG	9	1	1	1	1
FGSECJQ01BSFD0	5	TCCCC	5	1	Pm_4690	AGACAGCCAATCAAGTGCCC	Pm_6814	CAGGTTAGTTTGCTGTGCCC	11	1	1	1	1
FW1N29Q05GA9DD	4	AAAT	5	1	Pm_3130	AAAAGAGTCACCCTCTGGGG	Pm_4258	TGAGTTAAGCAGTAAAGAAACTGAGG	5	2	1	1	1
FW1N29Q05F2A9C	5	AAATT	4	1	Pm_6534	TTTTGTTTCCCATTATGCAGC	Pm_7655	AGACGGAGCTGTTCTGGAGG	4	1	1	1	1
FW1N29Q05GAYYY	3	ATT	14	1	Pm_1549	CTCCCAACAACTCTGGGTGG	Pm_8386	GACTTGGTTCTTTGCCCAGG	14	1	1	1	1
FW1N29Q05GAP79	4	AAGC	4	1	Pm_7507	CGCAACTTCAAAATCAGGAGC	Pm_6018	AGACCTCTGTGATGGCCAGG	4	1	1	1	1
FW1N29Q05FR12L	3	AAC	4	1	Pm_7928	GTAGGTTGCTAGGGAACTGCC	Pm_4822	GTCACGAAGAGTCGGACACG	4	1	112	1	1
FGSECJQ01AMF50	3	AAC	5	1	Pm_4822	GTCACGAAGAGTCGGACACG	Pm_3398	CATCTAAGTTGGTTGCTGGGC	5	112	1	1	1
FFPMSHM02BT99C	4	TCTG	5	1	Pm_0544	TTGGTTGGACAAGAAATGGG	Pm_0957	GTTGGCATGTGGTTTCTTGG	5	1	1	1	1
FGSECJQ01BLV0I	4	AAAT	3	1	Pm_5621	GCACACACACCCACTGGC	Pm_6143	TGCTTTCACATCTTCAACACTGG	3	1	1	1	1
FW1N29Q05F1QVX	5	AAAAG	5	1	Pm_0246	ACCCTGTGCACTCTCTCTTCC	Pm_2896	AATGCACAGGCAGGAGGC	5	4	4	4	4
FW1N29Q05FWNJ9	4	AATG	8	1	Pm_5934	TGGTTCCATAGCTGAAGGGG	Pm_6861	CAGCATCACTGAGTTTAGGAATGG	8	2	1	1	1
FGSECJQ01BYVKY	4	AAGC	3	1	Pm_1598	CCTCATTTTCCGGGTACTGG	Pm_8574	ATGACAGCCCATCTCCTTCC	3	1	1	1	1
FGSECJQ01BNLED	5	AAAAG	6	1	Pm_4950	GAAGCCATTTCTTTACTGCCG	Pm_0605	ATCTGAGAGGGAGTGGCACG	6	1	1	1	1
FGSECJQ01AM5OF	2	AT	6	1	Pm_8814	AAGTCCACACATCTTAAAGTTGCC	Pm_6147	TCTCTTTGTTTTCAGAGCAGTCC	6	69	1	1	1
FFPMSHM02CIDH1	6	ATTAGT	3	1	Pm_1942	TGGATAGATTAGTACAAGTGTGATGTGG	Pm_1231	GCCAACATTTATACAAAAGGGC	3	1	1	1	1
FW1N29Q05FQZHN	4	AACT	3	1	Pm_2162	CAATCACCAGGAGCTGAGCC	Pm_0937	CTTGAGATGTGCATTCTGGACC	3	1	1	1	1
FGSECJQ01A7D0I	3	ATT	20	1	Pm_1522	TGAAATATTCACAAAGCACATTCC	Pm_1026	TTTCCCAGGTGTTTTCTATTGG	20	1	1	1	1
FGSECJQ01AVAD2	3	CGG	7	1	Pm_4347	CGATCCGTCTGGAAGGGG	Pm_4674	TCCAAGTCTCTCTTTCGCGG	7	1	1	1	1
FW1N29Q05GH88M	6	ACACTG	3	1	Pm_7439	ATCTGCCTATTCTGGCTGGG	Pm_6116	CAGACCATCTCTATCAAGGAAGAGC	3	3	2	2	1
FGSECJQ01BGECV	4	AAAT	3	1	Pm_5723	ACTTGACTGACATGGGCAGC	Pm_2363	TGCCTGCAAATCAGATCCC	3	4	4	4	4
FGSECJQ01BE1KB	5	ATATT	3	1	Pm_4365	CAAATTAGGTTGCCAAGGAGC	Pm_8961	AGATTATCTTTTGCGACTTCAGG	3	1	1	1	1
FGSECJQ01B9WLM	4	TCTG	3	1	Pm_6536	TTCCCTAGCAGGAGAAGGGG	Pm_1118	TTCTTTCTTGAGTTGGGTGGC	3	1	1	1	1
FGSECJQ01AW117	2	TC	7	1	Pm_7683	ACACCATCAAAGCCAACACC	Pm_7894	TTTCCTACAAGAGGGAGTCTTTCC	11	1	1	1	1
FW1N29Q05F7HD6	4	TGGG	3	1	Pm_7089	CTTCAAAGGGTTACGAGGGC	Pm_7314	GCAAGGAAAATGTTACAGGGC	3	3	2	2	1
FW1N29Q05F96DN	5	ACCCC	3	1	Pm_4639	GTTGCATTTCTCCTCCACCC	Pm_9135	CTTCCAGTCTGGCTTGGACC	3	3	3	3	3
FGSECJQ01AKTV7	4	AAAT	3	1	Pm_8849	GGGTACTGTTGTGGTGAGCC	Pm_1875	CCAACGAAGGGAACAAAACC	3	1	1	1	1
FGSECJQ01CFNBA	4	ATGC	3	1	Pm_3738	TGCACCTCTTATTCTCTCCTGC	Pm_0516	GCCCACCTGTTATGGAGAGG	3	1	1	1	1
FW1N29Q05FWQQB	4	AGGG	5	1	Pm_7197	CTGTTGTGACTGGGTTTGGG	Pm_2918	AATCGCAAGGCAGATCTTGG	5	1	1	1	1
FFPMSHM02CLP6J	3	ATT	4	1	Pm_9006	GCAAGTACCAGGTTTGTGGC	Pm_3695	TGGGTTTAAACATGTCAGAGTTCC	4	1	1	1	1
FW1N29Q05GAICS	3	ATC	5	1	Pm_8194	TGTCTGTACAGCCTGAGACATGG	Pm_0652	AGCACCCCTCGTTGTTATGC	5	2	1	1	1
FW1N29Q05GHDX6	2	AC	12	1	Pm_0983	AATACAGGTTTCAAGAGCAGCC	Pm_7906	GGCTACCCTTCCTTCAGTTCC	12	1	1	1	1
FW1N29Q05F7ZG0	4	AAAT	3	1	Pm_6032	ATTGCCCACAAGTTTGCTCC	Pm_1501	TGTGAGCCCAGAGTCACCC	3	3	2	2	2
FGSECJQ01BGJKK	2	AC	8	1	Pm_0757	GCACATAGCCGCATTAAGACC	Pm_7761	AATTGCGGAGTGTATGTGTATGC	8	1	1	1	1
FGSECJQ01AKVPL	6	AACCCT	3	1	Pm_5415	GCCCTGACTTCAAGGAGGC	Pm_8514	TTCAATGCAAAGGAACACGG	3	106	2	0	2
FW1N29Q05GELWG	4	AAAT	3	1	Pm_8580	TCAACTTTGTATAAATAATTCCACGC	Pm_8765	AAGTAGTTTGTATAGGATTGTGCCC	3	1	1	1	1
FW1N29Q05F23ND	4	AATC	3	1	Pm_2277	CCTCAGTTTCCTCAGCCTGG	Pm_0072	TTGGATGAGACCATTCTCCG	3	3	2	2	2
FGSECJQ01AOIGF	4	TCTG	3	1	Pm_0891	AAAACAAGGAGTCATCTACAACATGC	Pm_5124	GCTGGTGTTCATGGATGTGC	3	1	3	1	1
FGSECJQ01AMGCI	4	ATAC	3	1	Pm_3400	GGCAGGTTCAACCAGAAACC	Pm_6325	AACCCAAAGGGTGGAGTTAGC	3	1	1	1	1
FW1N29Q05FSL6V	4	ATGG	7	1	Pm_1042	CCTGATGACTCCACCAGGC	Pm_6105	GCCAGGACTCTTCCATCACC	7	4	4	4	4
FGSECJQ01B9B14	4	AAAT	3	1	Pm_0206	AGTGCCAAACTGCTGAAACC	Pm_8002	CCATTCTTAGATGAATGAGTGGC	3	1	1	1	1
FFPMSHM02CKNI2	4	AAAT	3	1	Pm_3954	GGTACGGCATCACAGTGTCC	Pm_1500	TGGAAGAGGTTCTTCAGGGG	3	1	1	1	1
FW1N29Q05F26MF	4	TGCC	4	1	Pm_2817	GAGTCCCATGACCTTGTGGC	Pm_4354	GGGAGGAAGACAAGCACGG	4	3	1	1	1
FW1N29Q05FZCHQ	3	ATT	4	1	Pm_7368	CCTTATTAACTGATGTCCTTATTTGG	Pm_4769	GGATTGGTATCTTGGACCCC	4	1	5	1	1
FGSECJQ01BR748	4	AAAT	3	1	Pm_3906	CTGCACTATTGTGGCAAGC	Pm_7755	CACACAGGACTGGCTAATGC	3	1	1	1	1
FGSECJQ01AWQT0	4	TGGG	3	1	Pm_4809	AAAGGCATCATTTGGTTGGG	Pm_3538	ACAGGTTAGGACCACCTGGG	3	1	2	1	1
FGSECJQ01BLEO5	4	AATT	3	1	Pm_5987	TGAGTACCTGAATACAGTGACAGGC	Pm_1294	GGATGAGGTTTCTGTGTTTCTGG	3	1	1	1	1
FGSECJQ01ANIUA	4	TGCC	3	1	Pm_7024	GACAGGGCATGAGATTTGCC	Pm_6712	TAAAGTCCAGCCTTCCTGGG	3	1	1	1	1
FGSECJQ01BHW74	3	TTC	4	1	Pm_6596	TCACGCAAAACCTCAACAGC	Pm_4110	TCATGTATGCAGCCATTCGG	4	1	1	1	1
FW1N29Q05F9FYC	4	AAAT	3	1	Pm_8197	GAATACAGCAGGGGAAAACCC	Pm_6928	TTTGCTTTCTTGGTTTATACTATGCC	3	6	1	1	1
FW1N29Q05FQILT	3	ATT	4	1	Pm_8033	CCCTGTCTGGACATTTTGGC	Pm_6531	TCTTTTATCCCATTCCATGTGC	4	11	4	1	4
FW1N29Q05FWAYQ	4	AAAT	3	1	Pm_6847	GCCTTCCAATTTCATCTGGC	Pm_5574	TGCCATCCCATTCATTTGC	3	3	3	3	1
FGSECJQ01AQBZK	5	ATTTT	3	1	Pm_9264	TTCAAGATCCAGTGGAGGGG	Pm_8264	AACAAAATTGTTGGTGGCGG	7	1	1	1	1
FW1N29Q04EB358	4	AAAT	4	1	Pm_3834	GATGATGTCCCATCCCTCC	Pm_4276	TCATGTCACTGGGATCAGAGG	4	1	1	1	1
FW1N29Q05GAA47	4	AATC	4	1	Pm_6648	AAAGGCCAAGTGGAACATCG	Pm_1937	TGAGTCTCATATATTTAGCCTTCAATATCC	7	1	1	1	1
FW1N29Q05GFXEX	3	TCC	5	1	Pm_7402	GGCACTCCACGAAGTTCTCC	Pm_7911	AACCACACGGGAAGCTGG	5	2	2	2	1
FGSECJQ01ALLN8	4	AATG	11	1	Pm_7342	CTTTTAATGTATTTATCTTTACCTTGCTGG	Pm_4961	GGAGGTTGGGTTGTTACTTTGG	11	1	19	1	1
FGSECJQ01A9S7L	2	AC	7	1	Pm_0761	AAGAATTGATTATACAGACTAGATTGTGG	Pm_6259	CAATGAGGTTTGGGATCTTCC	7	2	2	2	1
FGSECJQ01AOLMT	2	AT	9	1	Pm_7843	ATTGTCCACCTGGTGAAGCC	Pm_6816	CTGAAAGCAAATGCTGCTCG	9	2	2	2	2
FW1N29Q05FXGTP	4	AAAC	3	1	Pm_6398	CTGGCTTCTGACAACCAAGG	Pm_3146	AACAAGTGTGCAAGATCCCG	3	1	1	1	1
FW1N29Q05F8ZQH	4	AAAT	3	1	Pm_7220	AAACCTCCCAAGACAGCTTCC	Pm_0563	AAAGGCATGGGCATTTATGG	3	5	2	0	2
FW1N29Q05GAF0G	2	TC	7	1	Pm_6873	AACCAAACACATAAAAGTAAGGATGC	Pm_5963	GATGCAGTGCCAATGAGAGC	7	1	1	1	1
FGSECJQ01ATGPI	4	AAAT	3	1	Pm_8939	AGCAAAAGAATCCAGCCTGC	Pm_6682	CCTCTCAGGAGATTGACTGACTTACC	3	1	1	1	1
FW1N29Q05FO2FH	3	TTC	4	1	Pm_8854	AGAGCGAGATCAATGGCTGG	Pm_7971	GGATAATGTGCGACCCACC	4	1	1	1	1
FW1N29Q05GJO8B	4	TGGG	3	1	Pm_5283	ACCTGAAAATGTGTTGGGGC	Pm_5074	TTCCAAAGTGTGGTTGCTCG	3	2	2	2	2
FGSECJQ01B7R1M	3	AAC	4	1	Pm_8907	GAAAGACCTAGAATCAGACACTACTGG	Pm_8948	TGGGCAACATGTTTGAGAGG	4	1	1	1	1
FGSECJQ01AIHUY	3	TTC	4	1	Pm_8210	TGAAGCACAAATGACCAGGC	Pm_2780	GAATCCAACTACTTTGCTGCTGG	4	3	1	1	1
FW1N29Q05GG8GH	6	AAAAAC	3	1	Pm_6062	GGGGAAATTTAGCTGTTGTTGC	Pm_3442	CTTTTGGGACCATCAGGAGC	3	1	1	1	1
FW1N29Q05F41YX	3	ATC	11	1	Pm_6262	GGAGGAGGATCTTTCATGCC	Pm_2647	CATCAACTTAATATTGAGCCATTTGC	11	4	2	2	2
FW1N29Q05GD9MN	3	ACC	4	1	Pm_0229	CAACCAACTTTTGTAAGCCTCC	Pm_6314	CGTGTTGTTTCAGTGGCTCC	4	2	1	1	1
FW1N29Q05FQA3I	3	TGC	6	1	Pm_4799	AGTCCACCCCTGCTTTTCG	Pm_2666	GAAAGATGTGAGCCAGCACG	6	1	1	1	1
FGSECJQ01AZDJ1	5	AACTG	3	1	Pm_2215	CAGAGCACTCTGCTTGTACTGG	Pm_8304	AAGAGCCAATCTCTGGGTGG	3	1	1	1	1
FW1N29Q05FRLL1	4	ATAC	3	1	Pm_3435	GGTGGATGGTGTCTTCAGTAATACC	Pm_0275	TAAAGGAATCCATCCTGGGC	3	2	2	2	2
FGSECJQ01BJAWJ	2	AT	6	1	Pm_0365	TGCTCTCCCCATCTTTTAACC	Pm_3624	GGAGAGCATCATCAAACCACC	6	35	168	17	3
FW1N29Q05FRSSA	4	AAAG	3	1	Pm_0193	CCTGATAACTTTGCAGGGGC	Pm_9232	TTCTTCAGGCTCCAATTTAATTCC	3	2	3	1	1
FW1N29Q05FSE7Y	4	AAGC	3	1	Pm_2253	AATGGAATTTGTTCCCAGCC	Pm_5511	GGTGTGCGTCAACAGAGAGC	3	1	1	1	1
FFPMSHM02BPX83	4	AGTG	3	1	Pm_8689	GGGAACACCAATGGAGAAGG	Pm_4423	TGACATAGGGCCCCAGTAGC	3	1	1	1	1
FGSECJQ01AQ2N2	5	ATGCT	3	1	Pm_1281	CTACACAATGCACCATGCCC	Pm_3575	GAGTGTATGGGCAACAGGGG	3	1	1	1	1
FGSECJQ01AUZIE	4	ATAC	4	1	Pm_3875	CAGCATGGAGGCACAGACC	Pm_3185	GACACTTGGTGAGATGGGTGG	7	1	1	1	1
FW1N29Q05GEV7E	2	AC	7	1	Pm_2876	CGGTGCGTTTGTGTTTATGC	Pm_6610	CACGGCTCTTAAACCGATCC	7	2	2	2	1
FW1N29Q05GB90L	4	AGCC	3	1	Pm_2553	TGAGCTTGGAAATTGCATAGACC	Pm_6241	ATTGTCCTTTTGGGTGTCCC	3	4	1	0	1
FGSECJQ01BCYRA	4	AAAG	3	1	Pm_7511	TGACTGATGCAGACAGAGGG	Pm_0165	GTTCTGGGACACCTCCAAGG	3	1	1	1	1
FGSECJQ01B8I3H	3	AAC	4	1	Pm_2435	CATCTGCCTATCCCAGGTCC	Pm_8943	GTAGGGAACATTTGGCCAGG	4	41	2	2	2
FGSECJQ01AQ5SH	5	AAAAC	3	1	Pm_2932	CAAGGGATGATCAACAGGGG	Pm_7866	CAAATGTTTCTGAATGCTCCG	3	1	1	1	1
FGSECJQ01B0QT9	3	TGC	4	1	Pm_7106	GATGCTCCCTTGTCACCTCC	Pm_5329	TCCCATCCATTAAGAGCAGC	4	2	2	2	2
FW1N29Q05GGGFL	4	AGGT	3	1	Pm_0564	TGAATTCATGCCAATCTGCC	Pm_8436	CACTGGTGTTTATCAGCCATCC	3	4	3	3	3
FGSECJQ01BSTU3	2	AT	6	1	Pm_6650	TGCTCTCCCCATCTTTAACC	Pm_0440	GAGAGCATCATCAAACCACC	6	66	174	10	3
FW1N29Q04EK9Z7	4	TTCC	3	1	Pm_6212	CAGGCTGGCCTATGCTTACC	Pm_7732	CCCTCCTCCTTCCAGTAAAACC	3	2	1	1	1
FGSECJQ01A59G9	4	AAAG	3	1	Pm_0924	CAAGGATGACGTTGAATCGG	Pm_6226	CACCTGGAATGTAGGTGAGGG	3	1	1	1	1
FFPMSHM02B9AKS	4	AGGG	3	1	Pm_7493	TTTGTCGAAGCCAACACTGG	Pm_3733	ACAGCTGCTCTCCCTTGTCC	3	1	1	1	1
FFPMSHM02B6DO1	4	TTCC	3	1	Pm_1747	TTATGCCCTTCATACTTGCCC	Pm_4294	GGGTTTCATGGAACTCCACC	3	1	1	1	1
FGSECJQ01B80QK	3	ACC	4	1	Pm_0614	TGGAGGTGGAACTACACAGAAGG	Pm_7817	CCACCACCTTCAATTCCTCC	4	1	1	1	1
FW1N29Q05F8BCI	4	AGGG	3	1	Pm_6661	AACATGTAAGCCTAACCAATTTTCC	Pm_7109	ACAAACACACAGGAGGCAGG	3	1	1	1	1
FW1N29Q05FX0SE	5	AAAGG	4	1	Pm_1936	TTTTGCTGACACCAGGATGG	Pm_3601	TCCTTCTCTTGATTTCCATTGC	4	1	1	1	1
FGSECJQ01AMGI2	4	AGTG	3	1	Pm_7139	CCCATCAGTGCAGCATAACC	Pm_7842	GATACAAGATCTGTGTGCCGC	3	1	1	1	1
FGSECJQ01AK3DQ	4	AATT	3	1	Pm_9009	TCAGATTGGCTCTCATTCCG	Pm_8750	AAATGAAGCTTACTCCTCAGTAAGTGG	3	1	1	1	1
FGSECJQ01BPE38	4	AATC	3	1	Pm_7321	AGGGAGGAGCTGCTTTGAGC	Pm_1680	GCCCAGCTTATTGTTCGAGG	3	1	1	1	1
FGSECJQ01AWVOZ	3	AAC	4	1	Pm_1548	TGTACATTGCTGTAATTACCACTGC	Pm_0779	TTAAATATAAATCAGAGAAACGCTGG	4	1	1	1	1
FGSECJQ01AQ1MV	3	ACC	5	1	Pm_6818	GCAAAACCTAAGAAACCAAGAACC	Pm_2972	TCTGTTTGAATGTAGATGCTGTGG	5	1	2	1	1
FW1N29Q05FUG7D	4	AAAT	3	1	Pm_1259	CTGACGGAGTTTCCCTCTGC	Pm_4641	GCTTTGCCTTAATTGCTGGG	3	1	1	1	1
FGSECJQ01A3MVQ	4	AAAC	3	1	Pm_4766	TCTCACAGACCCAAGAAATGG	Pm_1292	TCATGGTTTGCTATCCCATCC	3	1	1	1	1
FGSECJQ01B8THX	4	AAAT	3	1	Pm_3936	AGGGTCTTCATCAACCAGCC	Pm_8896	GGAAAACAGGAAGTCCACAATCC	3	2	2	2	1
FW1N29Q04D7PPA	2	TC	6	1	Pm_8768	CAGCTTCAATGACAATGGCG	Pm_7554	TGCCTCTTGAATCTGCTTGC	6	5	1	1	1
FW1N29Q05F9TF1	4	AAAT	4	1	Pm_8570	CGTTACAATACTTCAGGGAAGGC	Pm_5152	GTATGCCACCCAGAGTCACG	7	1	1	1	1
FGSECJQ01A5GHD	4	AATC	3	1	Pm_7508	CAGTTGACTGCCTTGTTCATACC	Pm_4754	TTGCAAGGCAAAACTGATGG	3	1	2	1	1
FGSECJQ01BOSMC	3	TTC	5	1	Pm_3651	CAAGTCACGAATGACGAGGC	Pm_1651	CTATCCACTTTGCCGCTGG	5	1	1	1	1
FW1N29Q05F9IWB	3	AAC	5	1	Pm_1350	CTGGTTCCTGGTGGAAGAGG	Pm_8346	GCATGGTGTTGGTAGCTTGC	5	1	1	1	1
FW1N29Q05FSX3N	4	TCTG	3	1	Pm_0472	TTAGGAAACCATGGCAACCG	Pm_7038	TTTAAGGGACTGGACCGTGG	3	2	1	1	1
FW1N29Q05FVA8L	4	AATG	3	1	Pm_3633	ACTATTGCTTGCCAGGCACC	Pm_5871	AAACAGCAGCAGGTTTTGATAGC	3	9	3	3	3
FGSECJQ01B0EL3	4	ATGG	3	1	Pm_2847	CCATCTATCCATCTGTTTGTTAATCC	Pm_2278	GATGGGGAGGGAAGAATGG	3	1	1	1	1
FW1N29Q05GCMSJ	2	AT	6	1	Pm_3748	TGTTGTTCTTCCCATCTTTTACCC	Pm_6187	GGGGAGAGCATCATCAAACC	6	1	145	1	1
FW1N29Q05FZ1FS	5	TTGTC	3	1	Pm_3569	TGAGGGCAGAAATACTGGGC	Pm_1703	TGCTCTCTCCATCTAAGAAAGGC	3	2	2	2	2
FW1N29Q05F2300	3	AAC	4	1	Pm_0069	TCTGTCATGTAGAAAGCTCTTCCC	Pm_2087	CCAGTGCAGAAGAGACACACG	4	1	2	1	1
FW1N29Q05F4835	4	AAAT	4	1	Pm_7586	GGGACAGCACAGAAACAAGG	Pm_5841	TCAGAGTCGTCAAGATGGGC	4	1	1	1	1
FW1N29Q05FWKTK	4	ATAC	7	1	Pm_8071	TTAAATTAGCAATCTGGGTAATACACG	Pm_0481	TTAGGTGGGATGCTGGAAGC	7	1	1	1	1
FW1N29Q05FWTD7	4	AAAT	3	1	Pm_8328	AATCTCCATAGATGAAGTTTGCG	Pm_7596	TGAGGCAGTTGCTAAATGAGG	3	3	6	3	2
FW1N29Q05F8C68	3	TCC	5	1	Pm_2771	GAATCCGTTATCATTACCCATTACC	Pm_8763	TGTTTGTGGAGGCATTCTGG	8	1	1	1	1
FGSECJQ01BG0TP	4	AGGG	3	1	Pm_2091	ACCAATGTGACCCCTCATCC	Pm_7418	GGAAGTAGATGACCTCCAAGGC	3	1	1	1	1
FW1N29Q05F79EW	2	AT	7	1	Pm_6326	CCCACTTAATGCATTTTGCC	Pm_0678	GTGGCTTGTTTGATTTTGGC	7	1	1	1	1
FW1N29Q05GFF2E	3	TTC	4	1	Pm_2550	CTGCCAAGTAGCGATGTTCC	Pm_0665	GGGACTCAGGACTGAAAGGC	4	5	3	3	2
FFPMSHM02BWGC5	3	TTC	4	1	Pm_1535	GCAGGCAATCTGTTGTGAGC	Pm_9045	AACTCAGCACAAGGAATGATGC	4	1	1	1	1
FGSECJQ01CESJP	2	AC	8	1	Pm_0667	TGGTTCTGACTGTGTGTGCG	Pm_7718	ATGTGATTGCAACAAGGCCC	8	1	1	1	1
FGSECJQ01BIV9F	2	TC	6	1	Pm_1601	TGGTGAGTGCTCTCTCCTGG	Pm_3483	GGGAATAAACACACAAGGTTGC	6	1	1	1	1
FGSECJQ01AVOWF	5	AAAAC	3	1	Pm_2498	TTGGGGAGAATATTGGGAGG	Pm_4330	TGTAACACCGACAAAATCCCC	3	1	1	1	1
FW1N29Q05F9S3J	4	AAAT	3	1	Pm_8328	AATCTCCATAGATGAAGTTTGCG	Pm_9199	ATCATAAACGCAGGGACTGG	3	3	1	0	1
FW1N29Q05FU7ZH	3	AAC	4	1	Pm_0801	GCAAGGCTGGAACACAGAGC	Pm_1695	TATGCGTGTCTGCTTTTGCC	4	3	2	2	2
FGSECJQ01AGXUR	3	ATT	4	1	Pm_7797	ATCTCAGGTCCTTGGGAGGG	Pm_8947	CATCCCATTAAGAAATAAGGGGC	4	1	1	1	1
FW1N29Q04EZA9S	3	AAC	4	1	Pm_4224	AACCAAGCATATTTCTTTTCAGGC	Pm_4440	CCGCATCAACACAATTCAGG	4	1	1	1	1
FW1N29Q05F9FE1	4	AAAC	3	1	Pm_8631	CCACTGTGTTTCATTGTGGC	Pm_5686	GGATAGCTGTGCCTGTAGCG	3	10	10	10	10
FW1N29Q05F8J0Q	5	ACCCC	5	1	Pm_1584	TCATTTCGAGGTTGGTCAGG	Pm_1359	GGGAGAATCAGGTGAGGTCC	5	3	3	3	1
FGSECJQ01A3WAF	4	AAAT	4	1	Pm_2605	CATAATTTCCCTGCAGCTTGG	Pm_6320	TGTAAGCCGCCCAGAGTCC	4	1	11	1	1
FW1N29Q05GE92O	4	ATGG	4	1	Pm_9123	CTGGTGCCAAGCCATAAACC	Pm_4237	ATACAAGAAGTGGGCGAGGG	7	1	1	1	1
FW1N29Q05GKZVC	3	ATC	4	1	Pm_3519	AGCAATGGCGATTTACTTGC	Pm_3029	CTATCGAGTCCTTCTCGGGG	8	1	1	1	1
FGSECJQ01BGFNW	3	ACC	4	1	Pm_8453	TGAGTGTGGGGTTTGCTCC	Pm_6232	CCCTAATCAAGGAACTACCAAGG	4	17	10	3	1
FW1N29Q05GGOJ7	4	AAAT	3	1	Pm_8328	AATCTCCATAGATGAAGTTTGCG	Pm_7596	TGAGGCAGTTGCTAAATGAGG	3	3	6	3	2
FW1N29Q05FSELX	3	ATT	6	1	Pm_6492	TTTGAACCATAATCTTGCTTCTCC	Pm_3173	GAACGTTTGGACCTCCTTCC	10	1	1	1	1
FGSECJQ01BYQWT	4	TGGG	3	1	Pm_2658	AAAAGGACATCATTTGGTGGG	Pm_3538	ACAGGTTAGGACCACCTGGG	3	1	2	1	1
FGSECJQ01BRFOG	4	AACT	7	1	Pm_0675	TTGGTTTTATTTCATTGCTGGG	Pm_5552	AACCCATTTTCTGGGTTTCC	10	1	1	1	1
FGSECJQ01AIBSS	3	TCC	4	1	Pm_3082	TGAATAATATTGAATTGCTGGAGCC	Pm_4795	CAAAAGCTTGAATCTCAGACAGC	4	1	1	1	1
FFPMSHM02BVSKW	4	AAAC	3	1	Pm_7716	AAACCCAGGTTTGCTTCTGC	Pm_7296	GAAAGTACCTGAAGGACTGGAAGC	3	3	2	2	2
FFPMSHM02B41PS	4	AAAT	3	1	Pm_8867	CACTGTTTGAGTTGGGCAGC	Pm_5405	GACTATGCTGTTCCAGGGGC	3	2	2	2	1
FW1N29Q05FQIGG	4	TGCC	3	1	Pm_2747	GAGCTGGCAGAAGACTGAGC	Pm_4808	CTTGTCGCCTGTGAAAGTGC	3	2	1	1	1
FGSECJQ01ASGBG	4	AATC	4	1	Pm_7344	ACAGATGTTCTGTGCTGGGC	Pm_5704	GCTGAAAACGATTTGATGGG	4	1	1	1	1
FGSECJQ01AVQNI	4	AAGC	3	1	Pm_2867	TTATTGATTTTGGTGGATTCCC	Pm_7133	TGCCTTCTTTTCAGATTCAAGC	3	1	1	1	1
FW1N29Q05GEEMV	4	ATAC	10	1	Pm_4588	AGAGAGGGGTCTGCAAAAGG	Pm_0449	ATTCCAGCCTCAGATTTCCC	10	1	1	1	1
FFPMSHM02B2D6W	4	TCTG	3	1	Pm_7712	TTCAGCATTTGGTCAGCTCC	Pm_2982	CATCACCCAAGGTTTCCACC	3	1	1	1	1
FW1N29Q05F48U3	4	AAAT	3	1	Pm_2294	TTCCATTACTTAGATGGGTGGC	Pm_6370	TGCTGCTTGAGGAGTTGAGG	3	1	1	1	1
FW1N29Q04D8DU4	3	TCC	6	1	Pm_3296	GAGACTCACTTATTGGGCCAGG	Pm_2854	TCTGTGATTTATGGGCCTGC	6	1	1	1	1
FW1N29Q05FZZJ7	6	ACTTTT	3	1	Pm_0122	ATAATCCGCAACGGTAACGC	Pm_6397	CGGAATACGATAATCCTTAGGAACC	3	2	1	1	1
FFPMSHM02CJLMY	6	AAGGAG	10	1	Pm_4250	TTTTAGCAGCTACCTGGTTGG	Pm_4181	GGGTTGGGACAGAAACTCTAGG	10	1	1	1	1
FW1N29Q05F7USA	3	TGC	4	1	Pm_8745	CAGCGAGGTCTTGAACATGG	Pm_2544	TTGGCAACGTAACACAAGGG	4	1	1	1	1
FGSECJQ01A4UHA	4	AGGG	3	1	Pm_5004	ATTATGGAGGAACCATGCCC	Pm_4958	TCCTGGCCATCTTGACTTCC	3	1	1	1	1
FGSECJQ01BOHFM	4	AATG	12	1	Pm_2102	AGAACCTCAGCATGGACAAGG	Pm_8586	CACCCAAACAGGATGGATGG	12	1	1	1	1
FW1N29Q05GBVWS	3	TCC	6	1	Pm_8591	ATGAGGAGGAGGACCTCTGG	Pm_8536	CTCTTGCATACGAGGGAGGG	6	2	7	1	1
FGSECJQ01AK0Z2	2	AC	6	1	Pm_5638	CATTTGGAGAACGTTGCTGG	Pm_7255	GTTGACACTAAAAGTGCCTCAGC	6	2	1	1	1
FW1N29Q05GG9AR	4	AAAT	3	1	Pm_8191	GCGTTTGGCTTTAACCAAGG	Pm_8722	AAGTTAGTTACTAGTGAGATCCTCCCC	3	1	1	1	1
FGSECJQ01CANOA	3	AAC	4	1	Pm_8769	TGGCAGCAGAGGAAATAATGG	Pm_8308	TGAAACTCTATGATGCAAGAACCG	4	1	1	1	1
FGSECJQ01BNESV	2	TC	6	1	Pm_3827	CAAGGGAACCAAATGAAGGG	Pm_1975	TGCTTGGATGTTCTGTTTTCC	6	1	1	1	1
FW1N29Q04E0TFZ	5	AAAAG	3	1	Pm_1116	AAACTACTGCCTGTACCAATGCC	Pm_1119	AAAGTATGCAGTGAGGCCTGG	3	38	26	26	8
FW1N29Q05FWT2E	4	AGGG	3	1	Pm_7551	CATGCACATGTGGGTATGGG	Pm_0747	AAACCAGCATGGACAGGACC	3	2	2	2	2
FW1N29Q05FQ7YD	5	AAAAG	3	1	Pm_2401	TCTTCCATTTCTGCAAGGGG	Pm_3786	GAGGACATGTTTCATATCTTGATGC	3	1	1	1	1
FW1N29Q05F8IV1	5	AAATT	7	1	Pm_6138	TGGTTGCCAAGAGTCACAGG	Pm_2024	TAGCAAGAATCCCCTTTGGG	7	8	7	7	6
FW1N29Q05GEI2N	4	AATG	6	1	Pm_0093	TGCTGTGGACAAGGCTTAGG	Pm_3269	GAAGATATGAGGAAATAAATTTAGGAGGG	6	3	1	1	1
FW1N29Q05GC961	3	ATT	4	1	Pm_7536	TGCCCAATTACTATGCTGGC	Pm_8979	TGGCTTACCTACCACAGATCCC	4	1	1	1	1
FGSECJQ01BACAN	4	AAAC	3	1	Pm_2646	CAGTCACTGCAGGGTCAGC	Pm_5202	GAATGACTGGTATCGAAGAATGC	3	21	1	1	1
FFPMSHM02B03LF	4	AAAG	4	1	Pm_1883	CACTGTGAGACCGGTAAGCG	Pm_3139	GATAGGCAAAGACTGCCCTCC	7	1	1	1	1
FW1N29Q04D8058	2	AT	8	1	Pm_2373	TCAATAATCCATCATGGCACC	Pm_2055	TGTGAGTATACAGGCGTGTGC	15	6	5	5	3
FW1N29Q05FT48C	3	AAC	7	1	Pm_8988	CTACAAGTTTTCACCATCTTTCCC	Pm_2435	CATCTGCCTATCCCAGGTCC	7	4	41	2	2
FGSECJQ01A4OAN	2	TC	6	1	Pm_8340	TCCAGCATAATGTAATGTCCACC	Pm_5104	GCACTTATTTCAAGTGCCTGC	6	4	4	4	4
FGSECJQ01CEAKP	5	AGGTC	3	1	Pm_7239	TGTGCTCATTCCTTCTGAATCC	Pm_3349	TGATTGGTCTGTCACCAGCC	3	1	1	1	1
FGSECJQ01A9N27	6	AACCCT	8	1	Pm_3896	CTCCCATGGATGCCTCTACC	Pm_1944	GGGAAACTGCTTCAGAGTTAGGG	8	1	1	1	1
FW1N29Q05FSTA5	4	AAAG	3	1	Pm_0193	CCTGATAACTTTGCAGGGGC	Pm_3425	CTTTACTCTAGGCTCCAATTTAATTCC	3	2	1	1	1
FGSECJQ01A1HIY	4	TCTG	3	1	Pm_0925	AAAGTCCCAGTAGCCCAACG	Pm_2434	TGTTCATGGATGTGCTCTGC	3	1	10	1	1
FFPMSHM02CKB72	6	AAAAAT	7	1	Pm_6334	AAAATGCAGGAACTGGCTGG	Pm_5484	TCCCTATAAAGGCAGCTTTGG	10	1	1	1	1
FW1N29Q05GJKLQ	3	ATT	4	1	Pm_4151	CCATTGCCTTGATACTCGGC	Pm_1473	CAACACTTGCCCATGTCCC	4	2	1	0	1
FGSECJQ01A1AU0	4	TGCC	3	1	Pm_8702	TGCTTTACTGGAGGAGAACCG	Pm_8556	GTTCCTTTGCCTCAGCTTGC	3	1	1	1	1
FGSECJQ01CEJ0O	4	AATC	3	1	Pm_5066	TTTAACATCATAGCACAAGTGACCC	Pm_4754	TTGCAAGGCAAAACTGATGG	3	2	2	2	1
FW1N29Q05F5PAW	6	AACCCT	3	1	Pm_1510	GGAAAACCCTATTCCCAGGC	Pm_5415	GCCCTGACTTCAAGGAGGC	3	84	106	27	10
FGSECJQ01BOCHY	4	ATCT	3	1	Pm_5794	CAAGGACTTGGAGAGCAAAGG	Pm_0118	CACTCTTTGTGAGATGGGCG	3	1	1	1	1
FGSECJQ01A26Y3	3	AAC	9	1	Pm_7013	CTCCCACCCAAACCAATAGC	Pm_7759	CATCTATGGTCATATAATCTACCTGCC	12	1	1	1	1
FGSECJQ01AY8ET	4	AAAT	3	1	Pm_8583	TAGCGCCACACAGTATTCCC	Pm_5176	TTGTGTGGCAAATCATTGAGG	3	1	1	1	1
FW1N29Q05FXG89	4	ATGG	3	1	Pm_5907	CCTGCATTCTATTCCAGGGC	Pm_9121	GAACGAAGCCATTGATAACCC	3	1	1	1	1
FW1N29Q05GD6TI	4	AGGG	3	1	Pm_4822	GTCACGAAGAGTCGGACACG	Pm_7580	CCAGTTGCTCTGTTCATTTTGC	7	112	1	0	1
FW1N29Q05F178N	5	AAAAC	3	1	Pm_5135	GATGACAGTCTTCTGCCTGCC	Pm_3449	CCTTTGGCTTCACCACTTCC	3	1	1	1	1
FW1N29Q05F7EAF	2	AC	10	1	Pm_5556	CAGGAGAACAGATCTGGAGCC	Pm_5219	GCTTTGGTTTTGGTCAAGCG	10	1	1	1	1
FW1N29Q05FVJQ6	4	AAAT	3	1	Pm_3634	TTGTGGTTACCAGGAGTTGAGC	Pm_2354	ATCACTGGTGATGGGTGCG	3	2	2	2	1
FW1N29Q05FTDZ3	4	TCTG	3	1	Pm_8641	TCCCCATATGACCCATACCC	Pm_8399	TGTTTCATTCCCCATTTGGC	3	1	1	1	1
FGSECJQ01BAFNJ	4	AAAT	3	1	Pm_5618	AAATGATTCCATGTTGAATGGC	Pm_0166	CTTGATTATGAGATGGGTGGC	3	1	1	1	1
FW1N29Q05FUQND	4	AAAT	3	1	Pm_7560	TTCCCTGGTATTCCATTGGG	Pm_4587	CCTGGTCTCCCTCAAAGAGC	6	2	3	2	2
FW1N29Q05F4OIU	4	AAAG	3	1	Pm_7692	AAAACCATTAAGTGTTGCCTAGC	Pm_8437	CAAGTTTGCCAAATGTTGAGG	3	1	1	1	1
FW1N29Q05F49A4	4	AGCC	3	1	Pm_2553	TGAGCTTGGAAATTGCATAGACC	Pm_3244	CAAAGGGTGGTAAGATGAAGCC	3	4	5	4	2
FGSECJQ01BD4K7	3	AAC	4	1	Pm_2859	GAAATGCCAGTTTACTTCCTTCC	Pm_1068	CTGGTGCGATATGGTTCAGG	4	1	1	1	1
FGSECJQ01ANX94	2	TC	7	1	Pm_7676	AAGGTTACCAAGCCCCAAGC	Pm_6272	AGGTCCCAGATGCTTTCTGC	7	2	2	2	2
FW1N29Q05FWXKB	4	AGGG	3	1	Pm_5958	CAGCAATTAGATGGCTTTGTGC	Pm_8880	TGGTGAACTTCAACTTTGTGGG	3	4	4	3	1
FW1N29Q05F8H8I	4	ATAC	4	1	Pm_1920	TTCTCTCAGCCCAGCTACCC	Pm_0327	GAAGACGGACAGAAAATGCG	4	1	2	1	1
FGSECJQ01ALQER	4	AAAC	3	1	Pm_1809	TGTTTCTAATAAAAGCAGCCTTGC	Pm_7602	TTCTGATATCTGGGGACCCG	3	2	2	2	2
FFPMSHM02B7YSB	3	AAC	4	1	Pm_2975	TTGTGATGATAATGAGCAAAAGC	Pm_3966	TCCCTTCAACCTACCATCTCC	4	1	1	1	1
FGSECJQ01ANH6A	2	AC	7	1	Pm_0198	CTAGGAAGGAGCAGGCAAGG	Pm_3329	TTTGGGGTTTGTAGTTTGGG	7	1	1	1	1
FW1N29Q05F32BB	4	TGCC	5	1	Pm_4602	CAAAGACCACAATGATCTGGG	Pm_1482	CATCTGGCTGACTGTGTGACC	5	1	13	1	1
FGSECJQ01BCZS8	4	AAAT	4	1	Pm_2563	CTGGAGAAGGTTGGGAGTGG	Pm_1199	TCAGCACGGGCTTGAAGG	4	1	1	1	1
FGSECJQ01A03ZY	4	AAAT	3	1	Pm_0644	GGCAACCATCTTCTTGTTCC	Pm_2425	ATATAAATGCATATCGAAACCCC	3	1	1	1	1
FFPMSHM02B2HYT	3	ATT	5	1	Pm_1934	CCCAGTGTCACAACCCAGC	Pm_9163	CGGGGTATTACAATGTCCATTATCC	5	1	1	1	1
FGSECJQ01B3UJB	5	AGGTG	3	1	Pm_8740	TCCCTCCTCCTATTTTCCCC	Pm_1789	CAGCTGGGTGACTTTGAGCC	3	3	1	1	1
FFPMSHM02BUE79	3	ATC	4	1	Pm_8857	TCTTAATGCATTGTGTTACAAGCC	Pm_4496	CGCATCTTTACAGTTGATGTTGG	4	1	1	1	1
FGSECJQ01B5TM3	4	AAAT	3	1	Pm_8779	CACCTTACCCTCCCCATTCC	Pm_4633	CATTCATAGATCGGTGGTTAGATCG	3	1	1	1	1
FGSECJQ01BNY9P	4	AATT	3	1	Pm_6354	GTAACTCGAGGCGGAGTTCG	Pm_0796	GGAGTTGTGAGACACAGCAGC	3	3	1	1	1
FW1N29Q05F8JZV	4	AATG	3	1	Pm_3300	TTGCCCGTAATGCTAAACCC	Pm_4193	TCCAGTCTTTCATACCTGAGGC	3	1	1	1	1
FGSECJQ01AJYJI	4	AATC	4	1	Pm_4118	TTCCCTCTGAAAATGCAGGC	Pm_6428	ATTTATCCTTGGCCACTGGG	10	1	1	1	1
FW1N29Q05F0I9D	4	AAAT	3	1	Pm_3781	TCATGCATTTCACATCAAGGG	Pm_1991	TCAGCTAAGTGGAAAGGCAGG	3	1	1	1	1
FW1N29Q05GHY2P	4	AAAC	3	1	Pm_3859	GCCAGAGGAAGAGATTTGCC	Pm_1895	CTATGGGGCTGACAGCAGG	3	1	1	1	1
FW1N29Q05GEAYL	3	ATC	4	1	Pm_2140	TTCAGTTACATATGAGGAATTTTCAGG	Pm_6005	AACCAAACTTCTCACCCTCCC	4	3	2	2	2
FW1N29Q05GHIAR	3	TTC	4	1	Pm_0144	GATTTGGGGTTTCTGGTAGCC	Pm_0363	CGATCCAAGGAAGAAATCCG	4	3	3	3	3
FGSECJQ01AP5L8	4	AAAT	4	1	Pm_5260	AAACACCAATATGATTACATTTCCG	Pm_7180	ATCACCCCTGCCTTACATGC	4	2	1	1	1
FW1N29Q05FR5M9	4	AAAT	3	1	Pm_0139	TTCACTTTGTGTGAGTTGGGG	Pm_2358	TTATTCCTTTCCCTCTCTGCC	3	1	1	1	1
FW1N29Q05GB8ZB	4	CCCG	4	1	Pm_6192	CTTGTTGGTGCTGGATGAGC	Pm_1235	AGACCTGGCATAATGGACGG	4	1	1	1	1
FW1N29Q05F1U61	4	AAAT	3	1	Pm_4023	TTGCTAGTTGATTGGGTGGC	Pm_1258	GAGGGTCAATGTGATGAAAATCC	3	2	1	1	1
FW1N29Q05F09EC	3	TTC	4	1	Pm_4047	CCACCATAGCTCTCCCTTGC	Pm_2578	CAAAGGGTTTCACATGACTTGG	4	1	1	1	1
FW1N29Q04EP0VP	4	AGGG	6	1	Pm_4394	GCCAGGCTTACGAAAAGAAGG	Pm_7976	TGTGTGATCTCTGGATGGGG	6	9	7	7	7
FW1N29Q05FXAZB	5	AACAT	3	1	Pm_3403	CATATTATTACCAAAGCAGGGTGC	Pm_3125	CCCACCTTAGGCATGAAACC	3	3	5	2	2
FW1N29Q05FR1U0	6	ATTTTC	3	1	Pm_6832	TGTGGTCCATTTTCAAACCC	Pm_2216	TGGAAACTGCAAAGGACAGG	10	1	1	1	1
FGSECJQ01B86NJ	3	ACC	7	1	Pm_1568	GCAGCTGATTTTGGACAAACC	Pm_3988	CGTATTCATGTATGGCGGGG	15	1	1	1	1
FW1N29Q05FTTTD	5	AATAG	3	1	Pm_1433	TTCAATCCCACTAGATTCCAAGC	Pm_0972	TCTGCTGGTTCTCTGCAAGC	3	5	2	0	2
FW1N29Q05GJ0BE	3	TCC	4	1	Pm_0712	GAGAGCTAAAAGCTCCCCGC	Pm_5349	TTCATGGGCTGGTAGTGACG	4	1	2	1	1
FGSECJQ01BXR9P	4	AAAT	4	1	Pm_9242	TGCCACTCTGAGTTGTGTGG	Pm_0954	GTGTCTCAGCCACTGATCGC	4	2	3	2	2
FFPMSHM02CBZJB	5	AATAC	3	1	Pm_0030	TGGCTGAACAGACTGAAAAGG	Pm_5640	CCCATTTCAGCCTCAAAGTACC	3	1	1	1	1
FGSECJQ01BTIGZ	2	AC	7	1	Pm_6149	ACGGTGTCACATCCACAAGC	Pm_0695	GCCCCAGCTTTTCTACATGC	7	1	1	1	1
FW1N29Q05FS30X	2	AC	11	1	Pm_4762	AGCAGGGCAGAGTTAATGGG	Pm_1663	TTCCTTTCTTCCATGCAATCC	11	7	1	1	1
FW1N29Q05GIGTD	2	AC	8	1	Pm_7891	AACCACCTGTTTTACTATCCTGC	Pm_5762	GTTTAATTCAAACGTACTACAGTTATATGC	8	4	2	2	1
FW1N29Q05GBDUU	4	ATAC	3	1	Pm_8431	AAGTAAACAGCTTTGCATCAGAGG	Pm_7068	TGACAGCAATCCCAGTCCC	3	1	1	1	1
FW1N29Q05F2L77	4	AAAC	3	1	Pm_4105	TTTCCAGTGGAGATAGTCTGATCC	Pm_3184	GAAAGGGATTTCATGATGGC	3	3	2	2	2
FW1N29Q05F55AZ	4	TGGG	3	1	Pm_0446	TGCAAAACAAATGGACTCGC	Pm_3743	CTGGATCCCGTATCACATGG	3	4	4	4	4
FW1N29Q05FUROK	2	AT	7	1	Pm_8345	TCACAGCTCTGGTGACCTGC	Pm_9208	TGGCAGTTCTTGTTCACTCCC	7	1	1	1	1
FW1N29Q05GKMEI	6	ATATTT	3	1	Pm_4847	CTGGAACCATCTCCTTTGGG	Pm_4750	TGCCATACATATCTTGTATTTGGG	3	1	1	1	1
FGSECJQ01B4JWB	5	ATATT	3	1	Pm_5775	CAACAAAATTTGCATCAGATAATGG	Pm_3947	TCATTCAGTTCTGGCTCCCC	3	1	1	1	1
FFPMSHM02BYAYQ	4	AATG	12	1	Pm_0464	AAGGAGAATGGGAAACAAATGG	Pm_8275	TCTCTCAGAAGGGTGAGAAGGG	12	1	1	1	1
FW1N29Q05F511U	4	AATG	4	1	Pm_4517	GTTCTTCACACCTCCCCTGG	Pm_4929	GTGGTTCGAACATAAGGGGC	4	9	4	4	4
FW1N29Q05F8CHE	6	AATAGG	3	1	Pm_3312	TGGCCTAAAGTTACCCAGCC	Pm_1767	TGTAGATATATCATGCATGCACAGG	3	2	3	2	2
FW1N29Q05F1YCN	4	AAAT	4	1	Pm_8125	CAGGAGGGAAGATGCTGGG	Pm_2282	GCCTGATCAAGCCCCTTAGC	4	2	1	1	1
FW1N29Q05FQD7W	3	AAC	4	1	Pm_2450	CCTGGGCTCAGGAGATAGC	Pm_7161	TCCAAGTAGGGCGTTCTAAGC	4	1	1	1	1
FGSECJQ01A3IDP	4	AATC	7	1	Pm_8679	GCCGCTAGGAGTTGAAAACG	Pm_3744	ACACTTTTATCCAGATGCCAGG	7	2	2	2	2
FW1N29Q05FR1DS	4	AAAG	3	1	Pm_3259	CTTGGTTGACCTCCAAAGGG	Pm_9232	TTCTTCAGGCTCCAATTTAATTCC	3	4	3	2	1
FGSECJQ01A8JUZ	4	AAAG	3	1	Pm_8387	GAGGACTTTGGACCACTGGG	Pm_5783	CAGAAGCGTCTTACCTGGGC	3	17	9	8	1
FGSECJQ01AXCY0	4	CCCG	3	1	Pm_4442	CCATCTGTAAGAGGGGCTGG	Pm_8413	ACACAAATCCTGACGCACCC	3	1	2	1	1
FGSECJQ01B6J5U	4	AAGC	4	1	Pm_4524	CTAGCCTGCTCCAATCTGGC	Pm_6432	TCAGATATCCTTCTCTTTTGTGTATGC	4	1	1	1	1
FW1N29Q05GHW8C	4	AAAG	3	1	Pm_7404	GTTGGGCAGAAATGGCCC	Pm_7468	CTTTTCCCAACACAGGCAGG	3	1	1	1	1
FW1N29Q05GGCYO	4	TGGG	3	1	Pm_2120	GAAGTGAACCGAACCAAGGC	Pm_4196	TGAACCTCTTCCATGGGTCC	3	1	1	1	1
FW1N29Q05GCCJI	2	AC	9	1	Pm_5710	AATGGGAAGTGGACACCAGG	Pm_2057	CTTTTGTCAGTGTGCCAGCC	9	1	1	1	1
FW1N29Q05FS9O4	3	ATT	5	1	Pm_2364	CTTAAATTGCAGGCAGCAGG	Pm_0005	TGATCCGGGAAAAGCATACC	5	1	1	1	1
FW1N29Q05GGCTU	3	ATT	5	1	Pm_7303	AAGGTTAACAGGTACCCTGCTCC	Pm_9057	TTTTAATGCAAGCTGCCAGG	5	1	1	1	1
FW1N29Q05F6FMV	5	ATTTT	3	1	Pm_6084	TGAGCCACCCAGAGTCACC	Pm_6740	TTTTGTACACCCCTCTCCCC	3	6	2	2	2
FW1N29Q05F3IWT	4	AAAC	3	1	Pm_8189	TGAGCTACATGGCAAGTGGG	Pm_7260	TTTCCACCCTGTATTTGGGC	3	2	1	1	1
FW1N29Q05F90J8	3	AAC	4	1	Pm_1016	AAAATGCAAAGTGAATGGTGC	Pm_0587	CTTTTGACTATCAGATCCTTCCC	4	1	1	1	1
FW1N29Q05FRR7G	4	AACG	3	1	Pm_1233	TTGGAGCAAATGCTAAACAACC	Pm_8964	CTCGCAAAGCACACATAGCC	3	2	1	0	1
FW1N29Q05FQ61O	4	AAAT	4	1	Pm_8762	AAGTGGTTGTGGGTATGGCG	Pm_9128	CAGAACATTTGGGAGTCGGG	4	1	1	1	1
FW1N29Q05GIKQB	4	ATAC	5	1	Pm_8600	CCTCAGATGTAATGGGTTGGG	Pm_8426	AAACAGGCGTATCCACTGGG	9	2	2	2	2
FGSECJQ01BKEG8	4	AAAT	3	1	Pm_3978	TTTTCCTTTCAGGTTCATTAGGC	Pm_7643	AGTTGGCCAGAGTTCCCC	3	1	1	1	1
FGSECJQ01BMLBI	5	AAAAC	6	1	Pm_1528	GTATTCCATGGATTGGCAGG	Pm_4415	ATAGAAAGGCGAGACAGCGG	11	3	3	3	3
FW1N29Q05FZ7YJ	2	AC	6	1	Pm_3879	TGGTGGGTTATCAGGGATACG	Pm_3769	TGTTCTTATGGCAGAGTGGGC	6	1	1	1	1
FW1N29Q05F89N8	4	AAAT	7	1	Pm_2226	CCCAGAGAGCATACAGTTCCC	Pm_5346	GATCAAATCCTGGCTCTGCC	7	2	4	0	1
FW1N29Q05F0NGF	4	AATT	3	1	Pm_5763	TCAGGTAGAAGGCTGCTTTGG	Pm_2099	TTTGCAAGTGTGGTGGAAGG	7	2	1	1	1
FGSECJQ01B4COE	5	AAAAC	3	1	Pm_9177	AATCCTGGAACCCTCCAAGC	Pm_2456	ACAGCGTAGCACTCACTGGG	3	1	1	1	1
FW1N29Q05FRTO2	4	AAAT	3	1	Pm_2391	GCATACACACCCATCTACAAAGG	Pm_4886	CTCCCCTGCTTTCTTTCACC	3	2	1	1	1
FGSECJQ01AP7GN	4	AATT	3	1	Pm_7728	CAGTTTCTGGATTTGATTTAAGTATTTTGG	Pm_3603	TCCTTTAGCAAGCCTGTGCC	3	1	1	1	1
FGSECJQ01BJ6E9	3	AAC	4	1	Pm_1740	TCATCTGGAAGACCTTTGCG	Pm_7423	ACTCAGGGAGGCAGTGAAGG	4	2	119	2	2
FGSECJQ01BA0N0	4	AATC	9	1	Pm_3702	ACCATGTTGGGGACAGATCC	Pm_3443	TACATGGAAAGGTGGGGTGC	9	1	1	1	1
FGSECJQ01B8SVH	3	ATC	4	1	Pm_0500	GATCCTGAGGACTTGGCAGC	Pm_6746	AAAGCTGCTGTTTCCCATCC	4	1	1	1	1
FW1N29Q05F22C9	5	ACCCC	3	1	Pm_4639	GTTGCATTTCTCCTCCACCC	Pm_9135	CTTCCAGTCTGGCTTGGACC	3	3	3	3	3
FW1N29Q05GAWB4	4	AAGT	3	1	Pm_7361	TGGGCACATCAACAACATACG	Pm_4585	GGTGTCATGCTGCTGTCAGG	3	2	2	2	1
FGSECJQ01ATYTE	4	AAGC	3	1	Pm_2953	AAAGTCGGTATGTGGAGGCG	Pm_7391	GGATCTGTAGATCTGATTTCTGAAGG	3	2	2	2	2
FGSECJQ01BQ2CN	2	AC	7	1	Pm_8381	GATGATGACTTGTGCTTCACTGG	Pm_6625	CATTCTGCAGTAGATTGATTCAGG	11	1	1	1	1
FW1N29Q05GHFED	2	AC	14	1	Pm_8017	ATGAAACGGAATTTGGGAGG	Pm_1159	TGTGTGCATTTATTACACCTGGG	14	1	1	1	1
FGSECJQ01B4JD9	4	AGGG	3	1	Pm_7450	GAGGAGGGTTGACATCTGGC	Pm_4819	TCAGAGTCCTCTTAAATTCCTTGG	3	1	1	1	1
FGSECJQ01B8YBB	4	AAAG	3	1	Pm_3477	AACTTCAAATGGTCCAGGTTCC	Pm_1146	AACCATGTCCGTCTGCCC	3	1	1	1	1
FGSECJQ01BCPL5	4	ATAC	3	1	Pm_6559	AAACGTGGCAAATAATCACGC	Pm_6994	AGGACACAACCACTTGGTGC	3	1	1	1	1
FGSECJQ01AJU4J	4	AAAC	3	1	Pm_1474	AGCGTTCTCTCTCTTCGTGC	Pm_5128	TCCCGAATCAAATTTCCCC	3	1	4	1	1
FW1N29Q05GBJ6I	3	ATC	6	1	Pm_5851	TGCTATTTGCTATCCTTGAGGC	Pm_0216	TTCCAAGCCATGACAGAACC	6	1	1	1	1
FW1N29Q05GCRNL	5	ATTCC	3	1	Pm_6009	CACTACCACCCCAAAGAGCC	Pm_6915	TGGCCAAATCCTATGCAAGC	3	1	1	1	1
FW1N29Q05GD77C	4	AGCC	3	1	Pm_4550	AACCAGTCCGGAAAGACTGC	Pm_1125	GAGAGCGAGACACTGGTTGC	3	2	1	1	1
FW1N29Q05FZ4YI	4	AAAT	3	1	Pm_0053	AATGACCCTGGTCCTGTTGG	Pm_0080	ATGCATGCCTGAGACCTTGC	3	1	1	1	1
FW1N29Q05F1QN6	4	TTCC	3	1	Pm_2327	GGCCTCTGAACAGAGCAAGC	Pm_7622	TCTCTCAACCTTCCCCATGC	3	2	2	2	2
FW1N29Q05FT8CI	3	ACC	4	1	Pm_2813	CAAACGAACCCTACCAATCCC	Pm_4785	TGTCTCTTCTCGGGTCAGGG	4	10	12	4	3
FW1N29Q05F33XQ	4	AAAC	3	1	Pm_0335	GCTGATGTTGGCTTACTGCC	Pm_1132	TTTTATTGTTCTAACCTCCCCTGG	3	2	1	1	1
FW1N29Q05GBN40	4	AAAT	3	1	Pm_6209	AAAATGTATATGGAGCTTTTATTGGC	Pm_1255	AATGTCATTTGGCTGGGG	3	3	1	1	1
FW1N29Q05F9D7O	2	AC	6	1	Pm_7855	TGTTTCTGAGGTATGGCAGTGG	Pm_4305	CCTCTCCTGAAATCCCTAACCC	6	1	1	1	1
FW1N29Q05FSBHC	4	ATAC	8	1	Pm_0700	CAACACAAATGCTTGCTCTGG	Pm_0302	GAGGGAATCCATCCCTGG	8	1	1	1	1
FW1N29Q05FP0Y7	3	AAC	5	1	Pm_3638	TGTATGGTAACCAAGGGGAAGC	Pm_5772	AAACTGCCCAGAGTTGGTGG	5	1	1	1	1
FGSECJQ01APH1U	4	TGGG	3	1	Pm_4611	GCTGCCAAAGGAAAGAAAGC	Pm_2177	GAAGTGGGGATCGTTCAAGG	3	2	2	2	2
FGSECJQ01BHBCL	4	AACT	11	1	Pm_3177	TTTCAGGAGCAATGGTGGG	Pm_8968	TGCTGGTGAAGGTTTCTATGC	11	1	1	1	1
FGSECJQ01BO5UO	4	ATGC	4	1	Pm_4466	AGCCTTTGCTCTCATCCTGC	Pm_2386	TGGACTATACTGGTACCAATGTTAAGG	4	1	1	1	1
FW1N29Q05GEEAL	3	TTC	5	1	Pm_3251	GGTGGAACAGACATGCAAGC	Pm_7438	GGGTTCCCTATCAATGAAGTCC	5	1	1	1	1
FGSECJQ01A7UYT	4	AAAG	3	1	Pm_7078	AGGTGAATTGGTTGCAAGGC	Pm_1314	CACAAGCATCTGGATGAGGC	3	1	1	1	1
FW1N29Q05FZALY	5	ACCCC	3	1	Pm_8877	TATGAGACCGCCTTCCTTCC	Pm_6946	AAGAGGAGGAGCCCAAAACC	3	2	2	2	2
FW1N29Q05FZJL0	3	TCC	4	1	Pm_4360	CACTAGGTGACGCACGATCC	Pm_7867	GTGACTGAGGTCAGGGTGGG	4	26	8	0	8
FGSECJQ01B2BUY	3	ACC	5	1	Pm_1730	TGCAAAACCAACATCTCCCC	Pm_0412	GACTTCCCTTTCCTCTTGTAGCC	5	1	1	1	1
FW1N29Q05FY2ZN	4	AAAT	3	1	Pm_8114	GCATTGTTGATTGCTGTGACG	Pm_8165	CTGGAGTCTGCCTGAACAGC	3	7	2	0	2
FW1N29Q05FUMQ9	2	AC	7	1	Pm_8729	GCTGTAGATCCAATCCCTGGC	Pm_1037	AAGTCCAGGCAGTTTCGAGG	7	3	1	1	1
FGSECJQ01ATHIX	6	ATATAC	3	1	Pm_3899	GCAATGTAGGAGGGGAAATCG	Pm_5836	AGCCACTCAGTTCCAATGGC	9	1	1	1	1
FW1N29Q05FQTJ2	4	ATCT	17	1	Pm_8792	CAACAGCAATGAGTTGAATTTACG	Pm_1678	CAATGTGATGTTGGTTGGGC	17	7	1	1	1
FGSECJQ01BTU96	3	ACC	4	1	Pm_6455	CGGTTACCTTGAAGCCGC	Pm_8632	CCTTCTCCTTGCCGGAGC	4	1	1	1	1
FGSECJQ01A4GCV	4	AATT	3	1	Pm_8342	TCTTGCACTAGTCAGTGGATTGG	Pm_7836	ACCTGGAAGGTAGAAGGGGC	3	1	1	1	1
FW1N29Q05FW3LN	5	AAGGC	5	1	Pm_0949	CTCTGCATGCCACAGATGC	Pm_0697	AACATGGATGCAGTTCAGCG	5	1	1	1	1
FGSECJQ01B44BT	4	AAAT	3	1	Pm_6738	ATGTAACTAATATTGGGTAACTGATGC	Pm_6172	TCAACTGTGCAAAGTAATTCTGG	3	1	1	1	1
FW1N29Q05F2XOA	4	ATAC	3	1	Pm_8179	CAGACTTGGTTCAGTTGTGATGG	Pm_2791	CATGCAAGCATTCTGACAAGC	3	1	1	1	1
FW1N29Q05F8DED	5	AATAG	10	1	Pm_2840	CACTGAGAGCTCTTGCACCG	Pm_4609	CCATCAAACATACTCAGGACTGG	21	1	1	1	1
FW1N29Q05FVDGO	4	AGGG	3	1	Pm_4313	TTTAGTAACATTCTGAGCTATGATTTGG	Pm_8820	AATATACGACGGTGGGAGGG	3	2	1	1	1
FW1N29Q05FP6U6	5	AAAAC	3	1	Pm_8680	AAAGAAAAGGAGGAACACGTAAGC	Pm_5435	GAAATTCCATCTGATGCAGAACC	3	1	1	1	1
FGSECJQ01CHF21	4	AAAG	3	1	Pm_6227	GCTGGTATATATTGAGCACCTCTGG	Pm_7287	TTGGGTTGCTTCAAATGTCC	3	1	1	1	1
FGSECJQ01B6LSU	4	AAAT	11	1	Pm_0679	TGCTTGTGACCCACTTCAGC	Pm_3637	CAAAGGGCTCATGTGTTAAACC	11	1	1	1	1
FW1N29Q05FQU8P	4	TTCC	3	1	Pm_7722	GAACAAGTTTTCTGGGAAGTTGC	Pm_8234	GCTTGAATTATTCTCAAAGTGGTAAGC	3	1	1	1	1
FGSECJQ01AVFFR	5	ATATT	8	1	Pm_5172	CAGCTCCAACATCATGTGCC	Pm_7129	TGGCAGATTTCTTTGTCATGG	8	1	1	1	1
FGSECJQ01BPN2R	4	AAAC	3	1	Pm_1656	AGTGGATGGCAACTCTTCCC	Pm_8543	GAGTGGCATGCAATTCCC	3	1	1	1	1
FW1N29Q05GBHOG	3	AAC	4	1	Pm_4822	GTCACGAAGAGTCGGACACG	Pm_2632	TTGTTTTAATTCCAGGGCCG	4	112	1	0	1
FGSECJQ01AU0DL	2	TC	6	1	Pm_0390	TGCATTCCTCTGCAAAAGGG	Pm_0682	TGCATGCAATCTGCTTTTCC	6	1	1	1	1
FW1N29Q05FT48R	4	AAAG	3	1	Pm_3404	TGATGGAAATTCCCGAAACC	Pm_9098	GTTCCCACAACCCATAACCC	3	2	2	2	2
FGSECJQ01A3TF3	3	ATT	5	1	Pm_4392	CAGGCCTGTGCTCTACCTCC	Pm_7258	CTCTCAGAACAGCACAGCGG	5	1	1	1	1
FW1N29Q05F1IVS	3	ATC	6	1	Pm_7752	TTTCCAGTATGAACACTACCAGAAGG	Pm_3231	TGCTTTTGGAATACCTTCTCTCC	6	6	5	1	3
FW1N29Q05FXV9R	4	AACG	3	1	Pm_7739	TGGAGCAAATGCTAAAACAACC	Pm_7743	GGGTGATTTGTGAACCCTGC	3	1	1	1	1
FGSECJQ01BCKHD	4	AAAT	3	1	Pm_3705	CCAACTTTTAGCTCATGGACCC	Pm_0701	CACTTGTTGAGATGGGCAGC	3	1	1	1	1
FW1N29Q05F6T9H	2	AC	6	1	Pm_2495	TCATAACCCCACGGACTACC	Pm_7937	ACTTGTGGTTTATGACCAAATAGC	12	1	1	1	1
FGSECJQ01A1O7A	4	AAAT	3	1	Pm_1888	TCATTTAATGTTCTCTTCCTTTCTGC	Pm_6028	TTCAATAACCAGTTAACCACTGGG	3	1	1	1	1
FW1N29Q05F578P	4	AAAC	5	1	Pm_7023	GAGTGGGAGCTCATCTCAAGG	Pm_6300	TCACTTTGCAAGATGGATGG	5	1	1	1	1
FW1N29Q05FUJOU	4	AAAC	8	1	Pm_7343	ATTGTGGAGAGATGGGCAGG	Pm_8991	GGAAGTCTTCAACGTGCAGC	8	1	1	1	1
FGSECJQ01AOA90	4	ATAC	5	1	Pm_8637	CAAGTACTTCCATGCTGCTTCC	Pm_1432	TTGTTACCCATCCAAACCCC	5	2	2	2	2
FW1N29Q05F76YM	4	AAAT	9	1	Pm_3557	TCGTGAGATGGATGGTGTCC	Pm_3468	TCCAGTGGTAACCCAAACCC	9	3	1	0	1
FW1N29Q05GC3NQ	4	AATG	4	1	Pm_3537	TGGACAGAAGACAGGGACGC	Pm_3763	TGGGGAAACTTGGGGACG	4	2	1	1	1
FGSECJQ01AN6P3	3	AAC	4	1	Pm_7365	TGGGCTCTGCTCTAGGAAGG	Pm_6680	AAAGCTGGTGAATGTTCTGGC	4	53	1	1	1
FGSECJQ01A0E71	2	AC	6	1	Pm_7766	GCACAGAACAATGACCAGCC	Pm_4357	AGTAGGCACACTCCTTCGGG	6	1	1	1	1
FW1N29Q05FRI9B	2	AC	7	1	Pm_3874	TCATCCCCAACACACATTCC	Pm_1492	GGACTACTCTCTCAACCACATGC	7	39	1	1	1
FGSECJQ01A6IRK	2	AC	6	1	Pm_8518	AAAAGAACCAAATGCCAGGG	Pm_3606	CTGTCGGGCAGAGAAAATCC	6	3	3	3	3
FW1N29Q05FZYA2	3	AAC	4	1	Pm_0223	GTTGGCTGATTACCTTGGGG	Pm_3071	TTGGAATGTGTCTGGCTTCG	4	1	1	1	1
FW1N29Q05F0NQ7	4	AAAT	3	1	Pm_9143	CAGCCTGTTCTGTTCTCAGTGG	Pm_2962	TGATAAGAGGCTGATACGTGGG	3	3	3	3	1
FW1N29Q05GFQ6W	6	AAGGAG	3	1	Pm_3767	CATGGCTCTTGCTGAGAATCC	Pm_7790	TGCCACTTCACAAGCAAACC	3	31	2	0	2
FGSECJQ01BRDIC	4	AAAT	3	1	Pm_8049	CTTAGCAGCCACAAGAGATGG	Pm_9252	GTGAGTCACCCAGAGTCCCC	3	1	2	1	1
FGSECJQ01A5AVB	4	AAAT	3	1	Pm_7632	CCCCTTCCCATACAAGAATGC	Pm_8645	ACATATTGTTGGTCCCAAGCC	3	1	1	1	1
FGSECJQ01BAGOD	4	AAAT	4	1	Pm_8180	ATTATCTTGGGTGATGGGCG	Pm_0813	TCCTTCCCGTTTCAATTTGC	4	1	1	1	1
FW1N29Q04EU8IO	4	TTCC	3	1	Pm_6212	CAGGCTGGCCTATGCTTACC	Pm_2803	TCCTCCCTTCCCAGTAAAACC	3	2	1	1	1
FW1N29Q05GF993	4	ATAC	3	1	Pm_5073	TTGGAGTCTTCTCCTGATGGG	Pm_0778	AGTGGTTAAAGGCACCAGGC	3	1	2	1	1
FGSECJQ01BF1OH	4	AAAG	3	1	Pm_0207	TTTCCTGATCGGTGAACTGG	Pm_6371	TCTGCTTTCTGACCTGACTTGG	3	2	2	2	2
FGSECJQ01BXNIU	3	ATC	4	1	Pm_4135	ACAGATTGCTGGTGACGGG	Pm_7998	TTGCACCTCAATAGGCATGG	4	1	1	1	1
FGSECJQ01BSWI2	3	TTC	4	1	Pm_1907	GAACATCACTGAATCAGGTGGC	Pm_3406	GCAGGGAATTAAGCAGTGAGC	4	1	1	1	1
FW1N29Q05F3C4A	3	TTC	4	1	Pm_7961	CGTGCTTCAGGACTTGATGG	Pm_3510	AGCACTTTCCTTCTGCCTGG	4	5	2	2	1
FGSECJQ01BPBR4	2	AT	6	1	Pm_2069	GGGGATAGCATCATCAAACC	Pm_0365	TGCTCTCCCCATCTTTTAACC	6	6	35	1	1
FGSECJQ01B596O	4	AAGC	3	1	Pm_6385	AGGGGACGATGCAGTTTAGG	Pm_4291	CAGCAGAAACTATGAAATAACTTAAAGGG	3	1	1	1	1
FGSECJQ01B2VGB	4	AGGG	3	1	Pm_0340	GCAGCTATTTGCCTGTTCCC	Pm_7095	ACACAGGTGGGCAATTAGGG	3	1	1	1	1
FW1N29Q05GDTHV	2	AC	16	1	Pm_7640	CATATCTCCTGTGCCCTCCC	Pm_3981	ACGAAGGAAGACGATGCAGG	23	1	1	1	1
FW1N29Q05FXZHN	4	AGTG	3	1	Pm_1194	ACACGCTACTCCCAGGTTCG	Pm_3350	CGCACCTAACTGGAAAACCC	3	6	6	6	4
FW1N29Q05FYW81	4	AAAT	4	1	Pm_3016	AAAGATGACTGCAAACAAAAGGG	Pm_2709	ATGCCAGCCGTTAAATGAGC	4	1	1	1	1
FW1N29Q05FQQSI	2	TC	6	1	Pm_3191	GATATAATAGGCTTCTCTGAAAATGG	Pm_2244	GAAATTAGGCTACCAGCCCC	6	1	1	1	1
FW1N29Q05GKI5L	4	AAAC	3	1	Pm_6839	AACGTTGTTAACCGGATGGG	Pm_7408	AATTCCTGGAAGCTTGGTGC	3	3	5	3	3
FW1N29Q05FR6SC	4	AAAC	3	1	Pm_0385	GGATCATATTGTCAGTCCTAAACACG	Pm_7829	GAACTCCACTTTGGGAGGAGG	3	2	2	2	2
FGSECJQ01ANGR4	6	AAAAAC	3	1	Pm_5749	GCTTTGCACAGTGGCTTAGG	Pm_1929	TACCCACTTCCTCCCCACC	3	1	1	1	1
FGSECJQ01A0W1A	4	TTCC	4	1	Pm_1105	TTGGTTTGTGGGAAGCTGG	Pm_5171	CTTTGAGGGGAAAGCAAACG	4	1	1	1	1
FW1N29Q05F5VCA	3	ATC	6	1	Pm_7752	TTTCCAGTATGAACACTACCAGAAGG	Pm_4635	TTAAGACGTACGCAGGTGGG	6	6	1	0	1
FGSECJQ01BDKUZ	2	AC	6	1	Pm_8518	AAAAGAACCAAATGCCAGGG	Pm_3606	CTGTCGGGCAGAGAAAATCC	6	3	3	3	3
FW1N29Q05GI464	4	ATAC	3	1	Pm_2261	ACCCATGTTCTGGGTTGTGC	Pm_2624	AGACTTGATGGCTGCACTGG	3	2	2	2	2
FW1N29Q05FXC61	3	ATC	6	1	Pm_7153	TCATAAGAATACTCATATTTTACCTGCCC	Pm_9016	ATTCAGATGGGGATGGAAGC	6	2	2	2	2
FFPMSHM02CDTGR	2	AT	8	1	Pm_5525	GCTTCCATAGAGTGTCACAGGC	Pm_3091	CCTACAAAGATCAGTACTGTGAAGGC	8	1	1	1	1
FFPMSHM02CHT0O	2	AC	6	1	Pm_7663	CATTGTATAACTATGCTCTGCATCCC	Pm_1075	TTGTCCCATTGCTAGAATGTCC	6	2	2	2	2
FW1N29Q05GDQ9F	5	TCCCC	4	1	Pm_5737	TTTGGCTTGTAGCTTGCTGG	Pm_3112	GACGTTTTAGCAGTTTGGATTGC	4	1	1	1	1
FW1N29Q05F23D7	3	ATC	14	1	Pm_8290	CATGTCAAGGAACAACTTAAGCG	Pm_5165	TCTTGGACAGGGGAAAGTGG	14	1	1	1	1
FGSECJQ01B81W1	6	AAAAAC	3	1	Pm_6859	CAGAATGGTGGAGAGATGCG	Pm_9246	CCTTTCTTTGGTCAAATTAATCCC	3	1	1	1	1
FGSECJQ01BYD9C	4	AAAT	3	1	Pm_5156	AGGATTTATTATTCCAGTCAGACAGC	Pm_3405	GGGTTCTGTTTCTTTGTGGAGG	3	1	1	1	1
FW1N29Q05FPCFI	4	AAAT	3	1	Pm_8893	GTCAGAGGCTGAATTTGCCC	Pm_5784	CCATTTTCTGGGTTTGCACC	3	2	1	1	1
FGSECJQ01B4UMX	5	AAAAC	4	1	Pm_7857	TGTTGAAAGAAACACTTTTCAACCC	Pm_1148	CCATTTTACATTGTATGCATCTACCC	4	1	1	1	1
FW1N29Q04EXKPY	4	AAAG	3	1	Pm_1116	AAACTACTGCCTGTACCAATGCC	Pm_1119	AAAGTATGCAGTGAGGCCTGG	3	38	26	26	8
FW1N29Q05F8Q6D	3	TCC	5	1	Pm_0426	GCCCAACTTACCTCACAGGC	Pm_4729	CCTGTGAAAAGGGCAGAAGG	5	1	1	1	1
FW1N29Q05GF9M5	4	AAAT	5	1	Pm_3136	TTGCTTTCCACTCTTCAACAGG	Pm_7479	GGAGCTCATCATTTGTCAGCC	5	1	2	1	1
FGSECJQ01A32P6	3	AAC	6	1	Pm_3734	GCTTTAATGATGTTTCACCATTTACC	Pm_2435	CATCTGCCTATCCCAGGTCC	6	3	41	3	3
FGSECJQ01BTPIV	4	AAAT	3	1	Pm_7562	CACGACAAGGCAGTCCCC	Pm_5592	CTAAGCCCAACACCTTTCGC	3	1	1	1	1
FW1N29Q05F5Q42	4	AGGG	3	1	Pm_2310	AACATGGGGACCAAAGATGG	Pm_8329	GCAAGTTTGTTCTTGCAACCC	3	2	1	1	1
FGSECJQ01B1TGM	2	TC	7	1	Pm_5379	TGGTGAGAAAAGGTGCCTGG	Pm_5906	TGGAGAATCTGTGTCACCGC	7	1	1	1	1
FW1N29Q05FTN9L	3	ATC	10	1	Pm_0106	CAATCCAGGAAGAGGAAGGC	Pm_6689	TTGGATTACTATATGGTGTTGTGGG	10	1	1	1	1
FW1N29Q04EB9B0	4	TTCC	3	1	Pm_1400	TGCATAATTATATGGTTGTTTCAGG	Pm_6753	TCAACTCCTAAACCCTTAGAGGC	3	1	1	1	1
FW1N29Q05F2QRC	2	AC	6	1	Pm_5342	CTTCCCAAGAAACTGCAGGG	Pm_6404	GTGACAGAAACTGGGCAAGG	6	1	1	1	1
FFPMSHM02BY22G	4	AAAC	3	1	Pm_7424	ATGTATTTCCCAATGGAGCC	Pm_5250	CATGGCCTGTTGACTTAGCC	3	2	2	2	2
FW1N29Q05F1KI2	6	AAAAAT	3	1	Pm_4287	TGAGCTTTGGAAATGAAACTGG	Pm_4132	CTGTCCCAACCCAATTTTCC	3	1	1	1	1
FW1N29Q04EJLUX	4	AGGG	3	1	Pm_4390	GTCCCCATAGCCTAAGCTCG	Pm_9183	CCTTTCCGCAATAGGAGCC	6	1	1	1	1
FW1N29Q05FW7AC	5	AAATG	3	1	Pm_3500	TGAAATGAATACAGTGCCTCGG	Pm_1869	GGGAAAAGGAAACTCAGCCC	3	15	1	0	1
FW1N29Q04D7YAN	4	AAAG	3	1	Pm_1116	AAACTACTGCCTGTACCAATGCC	Pm_7291	TCTTGCCTCTTTTCTTCGGC	3	38	3	0	2
FW1N29Q05FVL6O	4	TTCC	3	1	Pm_0137	GCCAACCAGGCTACTAAGGG	Pm_6913	CCCATGCCTCTTTTGAATCC	3	2	1	1	1
FW1N29Q05F9YQR	4	ATGG	7	1	Pm_1042	CCTGATGACTCCACCAGGC	Pm_6105	GCCAGGACTCTTCCATCACC	7	4	4	4	4
FGSECJQ01AVMYU	6	AAGGAG	10	1	Pm_2816	AGCAGCTTAATCGTCTCCTCC	Pm_6304	CAAATCTTCCTGAAAGCTGCC	10	1	1	1	1
FW1N29Q05F31VU	4	AAAC	4	1	Pm_1251	TCATTGTTTCCAGAAACCCG	Pm_8980	TCTGTATTTCCTCTTGGCAGG	4	2	2	2	2
FW1N29Q05F2S5A	5	ACCCC	3	1	Pm_4639	GTTGCATTTCTCCTCCACCC	Pm_9135	CTTCCAGTCTGGCTTGGACC	3	3	3	3	3
FGSECJQ01AIZEG	4	AAAT	3	1	Pm_0434	GAAAATTTTGAACTTGGGACAGG	Pm_3299	TGATGGTGACAAATGAACTGC	3	1	1	1	1
FW1N29Q05F9FWZ	4	AATG	4	1	Pm_4517	GTTCTTCACACCTCCCCTGG	Pm_4929	GTGGTTCGAACATAAGGGGC	4	9	4	4	4
FGSECJQ01CB7YA	6	ATATTT	3	1	Pm_8549	GCTGCAGGGTATCCTAAGGG	Pm_4657	GGGCATCTTTTCAGGCACC	9	1	1	1	1
FGSECJQ01BLRCV	5	AAATC	3	1	Pm_2595	GCTGCCCAAATACTACTGAGTACC	Pm_3453	CCCAATCACATCCAAAGTGC	3	1	1	1	1
FW1N29Q05GF3S9	3	TTC	4	1	Pm_1212	TCAAGCTTCTCCCTCCTCCC	Pm_0982	GAAATCAAGCCTGACCCAGC	8	4	3	3	3
FW1N29Q05F6117	4	AAAT	3	1	Pm_7370	CAAGTGTTCAGGCCAGGAGG	Pm_0438	TCAAGCTGCAACTCCAAAGG	3	3	1	1	1
FGSECJQ01A864V	4	AAAT	8	1	Pm_5586	GCCTCAGTGGGATGCTGG	Pm_6019	ATGTTTTGTGTGAGCCGCC	8	1	1	1	1
FW1N29Q05F161S	3	TGC	4	1	Pm_0194	TCTTGTGCTATCATCTCTGATCCC	Pm_6139	AACTTTCCAATCCAGGCTGC	4	2	1	1	1
FW1N29Q05FSL6I	2	AC	6	1	Pm_4399	ACATCAAAGGCACATGGAGC	Pm_7257	TGAAATTGCACTAACAGCCG	6	1	1	1	1
FW1N29Q05GCKL9	4	TTCC	3	1	Pm_7645	GACTGCCAGAACAGGACTGC	Pm_0515	GGGTGTTTGTTTTCCCTTGG	3	1	1	1	1
FW1N29Q05FRDQ8	2	TC	7	1	Pm_4843	GCATTGAAAATGTTTACTCAGAAGC	Pm_6265	GCAATCATTCCAATATTCCCC	7	1	1	1	1
FW1N29Q05FZP70	4	AAAG	3	1	Pm_9042	TTGGTTGACCTCCAAAAGGG	Pm_9232	TTCTTCAGGCTCCAATTTAATTCC	3	3	3	1	1
FGSECJQ01BQI9H	4	AATC	4	1	Pm_8944	AAACCAACATATTATGGCTTTGAGG	Pm_2552	GTTTTATGCTCCACCCTGCC	4	1	1	1	1
FW1N29Q05F0YBT	4	ATCT	13	1	Pm_4963	CGCACTCTCCTCTCTCACCC	Pm_5232	AGATCCCAAGCCTGTTGACG	13	2	2	2	2
FW1N29Q05GCS5N	4	AATC	3	1	Pm_5157	CTCTTTGTGTGAGATGGGGC	Pm_4865	TAGGGCAGTATGCCATCCC	3	2	2	1	1
FW1N29Q05F6NGA	5	AAATG	3	1	Pm_3500	TGAAATGAATACAGTGCCTCGG	Pm_6499	TCTCACTGTGGCACAAATGC	3	15	13	9	4
FGSECJQ01AMHSP	4	AGGG	3	1	Pm_7499	GAGAGCGTGTGCTTCTGAGG	Pm_6570	TCAACAACTGAGGTTCCTGTCC	3	2	1	1	1
FGSECJQ01AK1HX	3	ATT	4	1	Pm_8338	TTGTTCACTGATGTAGAATATTACCTGC	Pm_2435	CATCTGCCTATCCCAGGTCC	4	1	41	1	1
FW1N29Q05F2441	4	AAAG	3	1	Pm_2536	GGATCCCTGAGGCATGTAGG	Pm_2379	CATGCAGACTCATCAAACTCTTCC	3	1	1	1	1
FGSECJQ01A4U0M	3	TGC	5	1	Pm_1177	GATGTCGAGTACGGGTGTCG	Pm_2477	CAGCTTTTCAGTGCTCAGCC	5	2	2	2	2
FW1N29Q05F8NY6	4	AAAC	3	1	Pm_0037	ATGCAAACCATGCAAACTCG	Pm_7619	CACTCCTGCACTAAGTCATGTCG	3	2	1	1	1
FGSECJQ01AYCJ0	3	ATC	7	1	Pm_4761	TCTAAACATCTGGCTGACTGTGC	Pm_4731	GAGCCTCATCAAGGCAGAGC	7	18	1	1	1
FW1N29Q05GIA3A	5	ACTTT	3	1	Pm_2473	GCCTCTGGTGCTTTTACTTGC	Pm_3187	CTGTGCCTTTGCTCCACTCC	3	3	2	2	1
FW1N29Q05FW1LH	4	AACT	3	1	Pm_8898	TTGGTGCTCTCTGAGCTTGG	Pm_4328	ACGTTGCTCTCTGAGCTTGG	3	47	1	1	1
FW1N29Q05F1HJG	4	AAAT	4	1	Pm_4464	TTCAGTTTTGAATTCTGTATTCCC	Pm_0586	AAAACTGTATTATGCCAGAGAAGC	4	1	2	1	1
FW1N29Q05GF9Y4	4	AGTG	3	1	Pm_1194	ACACGCTACTCCCAGGTTCG	Pm_0254	CAGCCTAGTTGGGAAGGACG	3	6	4	0	2
FGSECJQ01CGZ24	4	AAAT	8	1	Pm_4344	CATAAGCTCCATTCACACACTGC	Pm_6530	ACACCTGGGAGTACCAAGGC	8	1	1	1	1
FGSECJQ01CA4GU	4	AAAT	3	1	Pm_6002	TGGTCAGAAAGACCCCACG	Pm_8156	TCTTCCATGTCTTCTTTAAGGGG	3	1	1	1	1
FW1N29Q05GDQ3O	4	AGTG	3	1	Pm_9209	CTCCCTATGGCCTTGGACC	Pm_0753	TCTGCGTGCCTCAACAGG	3	2	2	2	1
FGSECJQ01BM8HQ	4	AAAT	3	1	Pm_0397	CTGGTCAAGTGCTGTGCTCC	Pm_1183	GTTACTTATAAAGTGAGATGGGTGACG	3	1	1	1	1
FW1N29Q05GIFOZ	4	AAAG	3	1	Pm_2554	CATTTACCTGGGAGCAAGCC	Pm_0032	CAATGGAAGAGGTGACTAGTGAGG	3	1	1	1	1
FW1N29Q05FQFER	3	TCC	6	1	Pm_7815	GTCCAGCTCTTTCCGCAGC	Pm_0814	GACCTCTGGCTGACTGGACC	6	3	1	1	1
FGSECJQ01A9BUV	4	AGCC	3	1	Pm_3788	CAGACTGAAACCCCAGCTCC	Pm_4811	AGCATGGGAATTGCAAGAGG	3	11	1	1	1
FW1N29Q05GDGSF	3	TCC	4	1	Pm_4360	CACTAGGTGACGCACGATCC	Pm_7867	GTGACTGAGGTCAGGGTGGG	4	26	8	0	8
FW1N29Q05FWQ4L	2	TC	6	1	Pm_5362	AGAGATTGTGGTGTGCTGCC	Pm_1822	TGACCTGTGCAATTCAGATATTTACC	6	1	1	1	1
FGSECJQ01AT8ZV	4	AAAC	3	1	Pm_1691	TGCTCCCCTAATGATCTGGC	Pm_5460	GCCAAAGAAACCTTTCTGCC	3	1	1	1	1
FGSECJQ01BR8N7	3	ATC	4	1	Pm_6622	CAAGACCAGCTCAATGCAGG	Pm_3892	GCTCAGAGTTATCAATGAGTTGGC	4	2	2	2	2
FW1N29Q05GHYGX	3	TCC	4	1	Pm_4360	CACTAGGTGACGCACGATCC	Pm_7867	GTGACTGAGGTCAGGGTGGG	4	26	8	0	8
FW1N29Q05FYFF0	4	TGCC	3	1	Pm_8733	GCAACTTCCTGTTGGCTTCC	Pm_0418	TACCTCATGTGGCATTTCCC	3	3	1	1	1
FW1N29Q05FVBLF	4	AAAC	3	1	Pm_5997	TCCCAGTGGAGATAGTCTGATCC	Pm_4803	GAAAAGGGATTTCATGATGGC	3	13	3	3	3
FW1N29Q05F62GE	4	TGGG	3	1	Pm_6589	CTGCCCTGTGAAAAGGATGG	Pm_6586	ACTAAGGCTGGAGTGGAGCG	3	1	2	1	1
FW1N29Q05FVXQY	4	AATC	5	1	Pm_1346	GCATTTGGTGAGTGAGTGGC	Pm_0886	TCTGCAGCATCCATAACAAACC	5	1	1	1	1
FFPMSHM02B4QIR	2	AC	11	1	Pm_5331	ACACATTATAAAATCATAACACACATAGGC	Pm_5827	TCCCATTCAGCAGTCAGTGG	11	1	1	1	1
FGSECJQ01ALZY7	4	AAAT	5	1	Pm_0780	AGTTGCTCAAGATGGACGCC	Pm_1881	CACTGTCTAGCAGTAAAGCCAACC	5	1	1	1	1
FFPMSHM02B8IY9	6	ATTCAC	3	1	Pm_3649	AAGAGGACAAGAAAAGTGATTAGGC	Pm_0116	AGAATTATTCCTTTGCAGTGAGG	3	1	1	1	1
FW1N29Q05F2HTZ	4	TTCC	3	1	Pm_7636	GGATTGGAGTTCACACCTGC	Pm_4410	AATTTCTGAACCAGCCACGG	3	6	6	6	1
FGSECJQ01AO0G6	2	AT	6	1	Pm_8418	CATATATAGATGGTGGTTTAATGATGC	Pm_4576	TGGTTAAACATGGGGTGAGC	6	32	2	3	1
FW1N29Q05FP2BL	3	ATC	5	1	Pm_5989	ACGGGAATGGTGGATTATGG	Pm_6210	CCCCTCCTTATGAGGCTTCC	10	1	1	1	1
FW1N29Q05GG3JU	3	TGC	7	1	Pm_7394	TGTTTTGTGCAGGAGTAACAGC	Pm_2518	CTTCATTCCCAGAAGGCAGG	7	1	1	1	1
FGSECJQ01BYZS0	3	TCC	6	1	Pm_0420	GGACAGGGGTGTTACAAATGG	Pm_3864	ACAGTTTGTCTGGTGCTGGC	6	1	1	1	1
FFPMSHM02CI16W	3	ACC	4	1	Pm_4187	TTTTAAGCCTTCCTAGACAGTCCC	Pm_4303	CAGGTCCCATTGTCTGATGG	4	1	1	1	1
FGSECJQ01AVANV	4	AAGC	3	1	Pm_2953	AAAGTCGGTATGTGGAGGCG	Pm_7391	GGATCTGTAGATCTGATTTCTGAAGG	3	2	2	2	2
FW1N29Q05F4LK2	6	AAAAAC	3	1	Pm_6103	GCTTCACATGAATCTGGGTGG	Pm_6059	CTGAGATGCCGTGAAAATGC	3	3	3	3	3
FW1N29Q05FXS0C	5	ATTTT	4	1	Pm_5495	AAAACTAGGAAACATCCTCCAGC	Pm_8698	GCAGAAGCTGGTTGATAGCC	4	1	1	1	1
FGSECJQ01B8NEO	3	TCC	4	1	Pm_2240	ATCCAGTGGACCTTCCCTCC	Pm_0568	AGTGCAGGAACCATTCCACG	4	1	1	1	1
FGSECJQ01ALGL5	4	ATGG	10	1	Pm_4480	TTGAAGCAAGCAATATGAAGAGG	Pm_2627	TGAGTATGAATTCTGCTGTGATGG	10	1	1	1	1
FGSECJQ01AOXAR	4	AGGG	3	1	Pm_1543	ATAGCAGGGCCAGTCAGAGG	Pm_6205	CCCTTCAGTCTTTGGGTTGC	3	1	1	1	1
FGSECJQ01ARGSS	3	TCG	5	1	Pm_6390	TCGAAAAGGGTACATTTAATTGGG	Pm_8279	CATGGTATAATACAAACAAATCACATTGC	5	1	1	1	1
FW1N29Q05GF0FZ	4	ATCT	3	1	Pm_9219	GAATTTATTTCCTCTTCTCCAAGGG	Pm_0050	CTGAACCCATTGCCTGTCC	6	1	1	1	1
FW1N29Q05GEE1P	2	AC	9	1	Pm_3876	TCAGTACTGCTATGGCAGAGGC	Pm_5480	TTGAGGGTAGAGTGATGAGACAGC	9	2	1	1	1
FGSECJQ01A7W26	4	AAAT	3	1	Pm_4577	TCCAATTACCTTATTAAGTGAGAACTACC	Pm_4598	TGATTTTAGCTTCTCTGTAAACTGGC	3	3	2	2	1
FW1N29Q05FVGJE	6	TTGCTG	4	1	Pm_7518	ACGAGAATAAGGCACTGGGC	Pm_7529	TACCTGTGCTTCCTGGTTGC	4	1	1	1	1
FGSECJQ01BYR8Y	5	ACTGG	3	1	Pm_4054	TGAATGGGAATTGGATTCTGG	Pm_2904	TTCTGTCTATACAGTTTAAGCAAATAAAGG	3	1	1	1	1
FGSECJQ01AL3US	4	AAGC	5	1	Pm_6288	CAAGACCTTCCTCTTCAGTCAGG	Pm_0089	GGCAGGGGTTATGAGAAAAGG	5	1	1	1	1
FGSECJQ01AQEXN	4	AGGG	3	1	Pm_1642	ATGTTTGAAAAGGGCGATGC	Pm_7014	TTGCTGGCTGAGACTGAAGG	3	1	1	1	1
FW1N29Q05GHLME	3	ATT	4	1	Pm_0088	TGATTTTGTTGGAAAGGCTGG	Pm_3348	CAGGCAGCAAAATATCTGCG	4	1	1	1	1
FW1N29Q05GBJQ0	4	ATGC	3	1	Pm_5888	CACTTCAGGGATGGGAATGG	Pm_4938	GGGCTGCTCTGCTAATACCC	3	2	2	2	2
FGSECJQ01A8SU7	3	ATT	5	1	Pm_4720	TGCAAGATACACACAGGAAGGC	Pm_5372	AGTTGTTGAGAGTTGGGCGG	5	1	2	1	1
FW1N29Q05F5LXY	4	AAAT	3	1	Pm_8657	ACCAGAGTCACCCTCTGGGG	Pm_3512	ACCATCGCAGATTTTGGAGG	3	1	1	1	1
FFPMSHM02CJGB3	2	AT	7	1	Pm_6579	CAATAGAAATTGGAGCATTGGC	Pm_4075	TGTTTTATTTACAGAATGCTACTTTGGG	7	1	1	1	1
FGSECJQ01B77KS	3	TGC	4	1	Pm_3818	TCTGGCAACGTTTCAGAAGG	Pm_2101	CCCAATCTCTACCACCCTGC	4	1	1	1	1
FGSECJQ01AZNT9	4	AAAT	3	1	Pm_7871	TGGTTCCCTTAAATATTGTTCTTCC	Pm_1409	CCAAGTCCATTATCTTGAATGCC	3	1	1	1	1
FGSECJQ01CBC3R	2	AC	7	1	Pm_0759	GAGGGCTTTGATCTGTTCCG	Pm_1653	GAAAAGTCACAGTTCCACGGG	7	1	1	1	1
FW1N29Q05GBJ77	2	AC	8	1	Pm_4665	TGTGCTTCACGAATTGACCC	Pm_8169	TAAATCGTTCAGATTGGGCG	8	1	1	1	1
FGSECJQ01A1NBG	5	AAATT	3	1	Pm_3942	TGTACTTACCCGAAAGAAAGACTGC	Pm_6987	TTACCCACTGCATGGTCAGC	3	2	2	2	2
FFPMSHM02CJFNP	2	TC	6	1	Pm_1719	TAGTGCAATGTGTGCCCAGG	Pm_0876	CATTGCCATCTTTTGATGAAGC	6	1	1	1	1
FFPMSHM02BSJQE	4	TTGG	3	1	Pm_2149	AGGTTGGCCACTTTGGAGC	Pm_8153	AGGACAGCACCTTGGACAGC	3	1	1	1	1
FGSECJQ01AH7G4	2	AC	9	1	Pm_3113	TTTCCCAACCTACAAATAAACTGG	Pm_1745	GACCATCTTGCCCAGAAGC	9	1	1	1	1
FFPMSHM02BZXQJ	3	ATT	4	1	Pm_5032	TGGGATGGGCTTCACTGG	Pm_0169	GAAACGTTGCAAGAAACAGCC	4	1	1	1	1
FW1N29Q05FXXZ0	4	AATG	3	1	Pm_3633	ACTATTGCTTGCCAGGCACC	Pm_1995	AAACAGCAGCAGGTTTGATAGC	3	9	4	4	4
FGSECJQ01BA930	3	ATT	5	1	Pm_3252	TGTTGTGGGAAAGAGCAAGC	Pm_5968	GGCCTCTAGGTCAGCAAAGG	5	1	1	1	1
FW1N29Q05FQPU6	5	TGTGC	3	1	Pm_0486	CTGTGTGGGCTTCTCTTCCC	Pm_7654	CCAAAGCTAGCTGCCAATCC	3	1	1	1	1
FGSECJQ01A15YR	2	AC	6	1	Pm_4109	CACTGGCACTCCACATTTCC	Pm_0388	TGTTTTGGAAGACACAAGATTATGC	6	1	1	1	1
FGSECJQ01BYBEY	4	ATGG	3	1	Pm_2448	TGTGAAGGTTGTCAGGCTGG	Pm_6513	ACTTCATTCTGTGGGGTCGG	3	1	1	1	1
FW1N29Q05FVW7Z	2	AC	12	1	Pm_0705	GGCCCTTATTTTAAGCACTGG	Pm_3033	GATGGTTTTCTAACTTCCCACG	12	1	2	1	1
FGSECJQ01BCPFG	3	ATT	4	1	Pm_5625	ATGGTGGGGAAGTAAATGGC	Pm_0081	TGTGCCACAAATTTCAATGG	4	1	2	1	1
FGSECJQ01AZ4N3	5	TTTGG	11	1	Pm_4358	CTGCCTAACACATGATGCCC	Pm_1158	CAGCCTGGTTCGTCCAGC	11	1	1	1	1
FW1N29Q05GFNFN	4	AAGC	3	1	Pm_0861	TTTCAGATTGATCTTGAGTAGTTCTCC	Pm_2916	TTCGGAGGTGGCTTTAATGG	3	2	2	2	2
FW1N29Q05GEFZG	5	ATTTT	6	1	Pm_3897	CCATCACACTATTCCTTTCTGAGG	Pm_2338	GTGATCATATGACCGCAGGG	6	1	1	1	1
FGSECJQ01AX0Q0	4	AATC	8	1	Pm_7280	AGTAACAGTGCCAATGGATGC	Pm_7437	TTCTTTATTGTTAGCCGTGGG	8	2	2	2	2
FGSECJQ01BWDG7	3	TGC	4	1	Pm_2145	AGGCCCTCTTTTGTCTGTGG	Pm_4879	CAGCAAAGACACTAGTCAAAGTGC	4	1	1	1	1
FFPMSHM02CI9UG	5	AAAAC	3	1	Pm_3737	AAACAGGACGCTAGGCAAGG	Pm_7776	AAATGGCAGAAAAGGGATGG	3	2	2	2	2
FW1N29Q05GJRFQ	4	AAAG	3	1	Pm_2412	TAAGTTCGGGAGACCTTGGC	Pm_7210	GGAGGATTAGGCACATTCGC	3	1	1	1	1
FW1N29Q04EKQ0Y	2	AC	6	1	Pm_3916	TTTGCCAATGTAGACTTTTATGAGG	Pm_3523	TCAAAACACATTTTCTTTCGCC	6	1	1	1	1
FW1N29Q05F23LK	3	TCC	4	1	Pm_4360	CACTAGGTGACGCACGATCC	Pm_7867	GTGACTGAGGTCAGGGTGGG	4	26	8	0	8
FGSECJQ01BQ6B4	2	TC	8	1	Pm_5957	CCTGCATACAAGCCCTACCC	Pm_0799	GGCTGTGAGTGGTAGGACCC	8	1	1	1	1
FW1N29Q05FTYC5	4	AAAT	4	1	Pm_0268	CAGGTGGGAGTGGAATTTGG	Pm_1738	TCACCTTGTGTGAGATGGGC	4	1	5	1	1
FGSECJQ01BY6WQ	4	AAAG	3	1	Pm_5273	TCCTGTTGAGTTTCAAAATAGCC	Pm_1375	AAAAGGAAGTCTGCTCACACC	3	1	1	1	1
FFPMSHM02CEVU6	3	ATT	4	1	Pm_1242	GTCCAGGCTGTCTTGTTTGG	Pm_3983	TTGGCTACCAGGACTCAGGC	4	1	1	1	1
FFPMSHM02CCGSU	4	AGGG	3	1	Pm_2826	TCCACTGAAGACAGAGTGGAGG	Pm_2870	GCACTCATCAAAGTAGAAAGGTGG	3	1	1	1	1
FW1N29Q05F0UPI	4	AAAT	6	1	Pm_5313	TCCCAGCTCTTCTCTGGTCC	Pm_0131	GGACAGAAGCGTTCAAAGGG	6	3	3	2	2
FW1N29Q05F1SX1	4	AATG	3	1	Pm_6639	CAGCTTATCCACAGATGGGC	Pm_3587	GGTTTCCACAATTCTTAGCCTCC	3	6	2	2	2
FW1N29Q04EIHF7	4	AAAT	3	1	Pm_7308	TCAGTTTTGCCATCTCTGCC	Pm_8678	ACGGACCTGCAATTGAAACC	3	1	1	1	1
FGSECJQ01B3OJ9	4	AAAT	3	1	Pm_6322	GCTCCTATACAAAAGGCGGG	Pm_3960	TGGGCAAGACATACAGAGCG	3	1	1	1	1
FGSECJQ01BQL1Q	2	AC	6	1	Pm_7991	ATTGCTCTGGTGAGGGTTGG	Pm_3582	TGTGCGAGAGTAATGGCACC	6	1	1	1	1
FW1N29Q05GCS2R	4	AATG	3	1	Pm_6310	GAGAATTGCAGAAACAGCGG	Pm_4962	GGCCTGAAAAGACTGGATGG	3	1	1	1	1
FGSECJQ01AR9G3	4	AAAT	3	1	Pm_2008	GAGACACCAGAGTTGACTGAAGC	Pm_7750	TGCAAGGGCATAATAGCAGC	6	1	1	1	1
FW1N29Q04EO2YY	4	ATAC	3	1	Pm_5722	ACCTCACGAGGAAGTGACCC	Pm_2902	TTCGATCATCAGCACCTTGG	3	1	1	1	1
FGSECJQ01ATKOX	4	TCTG	3	1	Pm_1128	TTGTGGAACCCAAAACATGC	Pm_4131	TCTCAACTTCCAAGTACAAAAGCC	3	1	1	1	1
FW1N29Q05GFE5O	4	ACTG	3	1	Pm_5788	AGCTCACGAAAGCTTCTGCC	Pm_1434	CTTTTCAGGCCCACTGAAGG	3	2	1	0	1
FGSECJQ01BUCLX	3	TCC	8	1	Pm_5262	ATTCACGCCTTGGTTTAGCC	Pm_0588	TCGCGGATTTTATGGAAAGC	8	1	1	1	1
FGSECJQ01B9JKT	2	AT	6	1	Pm_6029	TGGCTAAAAGATTGGGAGAGG	Pm_0551	TGGTTTATTGATGGTCTCCCC	6	3	10	1	1
FGSECJQ01BF59C	4	AAAT	3	1	Pm_6453	TTTCACACCGTTGTTTTCCG	Pm_4614	TGTTAGCCACCTAGGATTAAGTTGG	3	1	1	1	1
FFPMSHM02BVBK3	4	AAAC	3	1	Pm_3223	TTTTCTTTGGTAGTTCCTAGATAAGGC	Pm_2687	CAAGTCAGCCATCAACAGGC	3	1	10	1	1
FW1N29Q05F6SM6	4	AAAT	3	1	Pm_4684	GGGCTTAAAAGTTCCCCAGC	Pm_2770	GAGTGGTTGCTGGTCTGAGG	3	2	1	1	1
FW1N29Q05F57WG	4	AAAC	3	1	Pm_8631	CCACTGTGTTTCATTGTGGC	Pm_5686	GGATAGCTGTGCCTGTAGCG	3	10	10	10	10
FW1N29Q05GJ3Q9	4	AAAC	3	1	Pm_8206	AAGTACTGCTTGTTCAGCGCC	Pm_6795	TTTGTTGTATGCTGCCCAGG	3	2	1	1	1
FW1N29Q05F2A4G	4	AAAT	3	1	Pm_0277	CCCACGACCATACAGACAGC	Pm_7339	TCATTTGTACAGTGAGATAGGCAGC	3	1	1	1	1
FGSECJQ01AW6JY	4	AAAT	3	1	Pm_7473	CACACAAAAGTCAACCAAACCC	Pm_2905	GCTGTTTCAGTCTTAGAGTGGGC	3	1	1	1	1
FW1N29Q05F5KYW	4	AAAC	3	1	Pm_3730	GAAAAGCCCTGACCTTGTGG	Pm_4097	CAACCAATGCTCTATGGCCC	3	2	5	2	1
FW1N29Q05GA5W9	2	TC	10	1	Pm_8066	CCTCTCACAACAGGTTCATTCC	Pm_4350	TGGCAAAGTAACATTACACTACCAGG	18	1	1	1	1
FW1N29Q05F2LFQ	4	AAGC	3	1	Pm_1459	ACCTGCGCATGTAAGTGCC	Pm_7585	GCCTTTGGAGTGACTCGCC	3	8	7	7	1
FW1N29Q05FU3JH	4	AATT	3	1	Pm_7907	GATTCTTGCACTGGGAGAAGG	Pm_3049	AAAACCTGGATACCAAGTGCC	6	1	1	1	1
FGSECJQ01BLK2L	2	AC	12	1	Pm_0569	GAGAACAACCTCAGAAAAGGGG	Pm_5572	AAAGATCTACAATAGCCTCATTCCC	12	1	1	1	1
FW1N29Q05FR5CW	4	AAAT	3	1	Pm_2307	GGTTGCTCCAGAATCCTTGC	Pm_2416	GTACGCCACTCAGAGTCCCC	3	5	2	2	2
FGSECJQ01B3JT0	4	AAAT	3	1	Pm_2674	TGTCCTTCTCAGCTGGGTCC	Pm_5529	TGAAGTAATTGAATTTCACTGCACC	3	1	1	1	1
FW1N29Q05F2C7B	2	AC	6	1	Pm_8863	TCCTACTGCTTCTTGCTATGTCC	Pm_3755	ACCTTGCCCTAAACTGCTGC	6	2	1	1	1
FW1N29Q05GFB2A	3	AAC	5	1	Pm_5493	GTCACTTACAGCTGTTGTAGTTCTCC	Pm_1861	AGTCCTAGGCAGCTTGTGGG	5	1	1	1	1
FW1N29Q05FUAGK	4	AAAC	3	1	Pm_5997	TCCCAGTGGAGATAGTCTGATCC	Pm_4803	GAAAAGGGATTTCATGATGGC	3	13	3	3	3
FGSECJQ01CDD95	4	AAAT	4	1	Pm_4726	CCCACGTTGATAACACAGGG	Pm_0531	TTGGGCAGCCTTGTAAATCC	4	1	1	1	1
FW1N29Q05FQPFR	4	AAAT	4	1	Pm_1453	TCTGTTGCCCATTATCAGTTCC	Pm_4367	AACGTTCATTGGAAATCTGCC	4	1	1	1	1
FGSECJQ01BPQY7	4	ATCT	10	1	Pm_2479	CCCTGGGAACGGAAATGG	Pm_2744	TCCTCGTTTCCTACTGGAGAGC	10	1	1	1	1
FW1N29Q05GF0S8	4	TGCC	3	1	Pm_4852	AAAACCCAAACCGACTCAGC	Pm_7773	GTCCCTTCAGCTCATCAGGG	3	1	1	1	1
FGSECJQ01AQB2N	4	ATAC	4	1	Pm_2680	GGACTAGTCTAGGCAGTCACCAGC	Pm_8089	TGGTGGGACAAGAAGAGTGG	4	1	1	1	1
FGSECJQ01BEGQA	2	AT	6	1	Pm_0318	GATGAAGAGGCAGAGGCCC	Pm_5569	GGAGCATCTTTGAATAGAAAGGC	6	1	1	1	1
FGSECJQ01A3PME	2	AC	7	1	Pm_7132	TTGCATTTTGCTTACTATACACTTGC	Pm_0825	GAGGTTTGGGATCTTCCTGC	7	1	2	1	1
FGSECJQ01AIWSU	5	AAAAC	3	1	Pm_8108	GAAAGCTGCCAGTCTCACCC	Pm_1686	GCTCCAAAATCTGTCCCTGG	3	1	1	1	1
FGSECJQ01A3XMB	4	AAAC	4	1	Pm_0663	TGAGAATGTAACCCAGCAGGC	Pm_0436	TTCATAAAATCAACCAGGGGC	4	1	2	1	1
FGSECJQ01A2HM5	4	TGGG	3	1	Pm_3677	TTTCCCAAAGAATTGCAGGG	Pm_1003	TTTCAAGAAGGAAGGCCTGG	3	1	1	1	1
FW1N29Q05FQ6YR	4	AAAT	3	1	Pm_0230	GCTTCTGGGGACTAAATGGC	Pm_5494	TGTGCCTTTTCAACATTGCC	3	2	2	2	1
FGSECJQ01CA2H3	3	ATC	5	1	Pm_2611	ACCCCTTTTCGGTCTCTTCC	Pm_8048	ACATGCTACAAGGGCCAGG	5	1	1	1	1
FGSECJQ01BIV19	4	AAAT	3	1	Pm_0841	GAGTTGGAATGGAACACTGCC	Pm_8236	GCTGAGGATTCCTGTCATAGGG	3	1	1	1	1
FW1N29Q05GJYJH	4	TCTG	3	1	Pm_3288	TGAGTTCCTTCTGACATCCCC	Pm_4702	TAAACAGCATTGGGCTTGG	3	1	1	1	1
FW1N29Q05GKVOV	4	AAAT	3	1	Pm_0607	ACATATGTGAAATGGGCGGC	Pm_4730	ACCTGACTCTCAACGACCCC	3	2	1	1	1
FW1N29Q05GA1LX	4	CCCG	3	1	Pm_4983	GGCCACTCTCTGTCTCTGGG	Pm_2940	TCGTGGCCTTTCTCCTAACC	3	2	2	2	2
FGSECJQ01BWWS7	5	AAATC	4	1	Pm_7935	CTTCCCCAACCACCTTATGC	Pm_7978	TTTTACCTGTTGTGAGCCGC	4	1	1	1	1
FW1N29Q05F7WMW	4	AGCC	3	1	Pm_7737	GAGCTTGGAAAATTGCATAGACC	Pm_8255	TGCATTGTCCTTTGGTGTCC	3	1	1	1	1
FW1N29Q05GFXKI	4	AAAT	3	1	Pm_2746	TCCAACTTTCTGTCCAGGGC	Pm_3849	CCTCTTGGAAACATGGGTGC	3	1	1	1	1
FW1N29Q05FRSKM	4	AAAT	4	1	Pm_7993	AACATTTGCATGGCTGAGGC	Pm_3792	CGTGTGGGCATCTACATCCG	10	1	1	1	1
FW1N29Q05FO19K	3	ATT	4	1	Pm_6308	TGGGTCTGCCTCTGAATATGG	Pm_0767	CTAGTGCAGACAGTTGCCAGG	4	1	1	1	1
FW1N29Q05GGL5E	3	AAC	6	1	Pm_0562	ACCAAGTTTGGTGGGATGG	Pm_3955	CCTTAGGCATGAAAGCCAGC	11	1	10	1	1
FW1N29Q05GGZL0	2	AC	6	1	Pm_9185	CTGACTGCATAGCCAAAGCC	Pm_6803	TGTTGCTACTTGTCAGGGGC	6	2	1	0	1
FFPMSHM02CB5O3	2	AT	6	1	Pm_4102	TGGCTAAAAGATTGGGAGAGC	Pm_0243	CATAGATGGTGGTTTAACGATGC	12	26	1	2	1
FGSECJQ01ANP0O	4	AAAT	3	1	Pm_4286	TTCATCCCATATCCCATCCC	Pm_8452	CAGAGTCGTTTCACAAGATGGC	3	3	1	1	1
FW1N29Q05F4H56	4	AAAG	3	1	Pm_9146	GAGTTCACCCAGTTGCAGGG	Pm_3720	GCCAAAGATGAGTATGTGTGAATCC	3	3	2	2	1
FGSECJQ01AV4SR	4	ATGG	3	1	Pm_7120	AACTACTGCTCGGTGCTGGC	Pm_1578	TGGTCTAAGGACCCTTCCCC	3	1	1	1	1
FW1N29Q05F9COZ	3	TCC	4	1	Pm_4846	AAGCTCCAGAAGCATCCAGG	Pm_5940	AGCCTGGCCTCTCTCTCTGC	4	1	1	1	1
FFPMSHM02BQ3KI	4	ATAC	4	1	Pm_8150	ACGTGTGCATTTCACTGCC	Pm_9249	TTATTATGCTATACCCTTTCATTACTATCC	10	1	1	1	1
FW1N29Q05FS9ZY	4	ATGG	3	1	Pm_9154	GCTCTTGATTCTGGATGGGC	Pm_7879	ACAGTGTCTGGGCTCTTCCC	3	1	1	1	1
FGSECJQ01BPND4	3	ATT	4	1	Pm_1107	TTCCTGAGTGAGGGACTGGG	Pm_3302	AGTCACTGGGAATTTTGTGGC	4	1	1	1	1
FW1N29Q05F6K3A	4	TTCC	3	1	Pm_2879	AAACCCCAAGTGGCCTCC	Pm_2633	ATTTGCACCAATGTGGTTGG	3	1	1	1	1
FW1N29Q05F5RTE	5	AAATG	3	1	Pm_3500	TGAAATGAATACAGTGCCTCGG	Pm_6499	TCTCACTGTGGCACAAATGC	3	15	13	9	4
FW1N29Q05GCHT4	4	AGTG	3	1	Pm_6627	GATCTCCGGCTGTCACTGG	Pm_2990	AGTGGGACAGATCATCCTGG	3	1	1	1	1
FW1N29Q05GCFI3	2	AC	7	1	Pm_3874	TCATCCCCAACACACATTCC	Pm_4171	TCAACCACATGCTTCTTTTGC	7	39	5	5	5
FW1N29Q05GINNC	4	AAAG	4	1	Pm_8534	TTGCCAGCGTCTAATCTTGC	Pm_2054	TGCACTGTATGCGTTTGTAATCC	4	1	1	1	1
FGSECJQ01A0RTG	5	ATTTT	3	1	Pm_0595	AGCCACAGAAGTCAGCTGGG	Pm_4691	GCCCAGTGTAGGCTGGTAGG	3	1	1	1	1
FGSECJQ01AT79V	4	AAAG	3	1	Pm_0182	TTAGGATGGCTGATGAGAGGC	Pm_4715	TGTGTTGTGTAAGCCCAGCC	3	2	2	2	2
FW1N29Q05GHFNC	4	ATAC	9	1	Pm_6488	TTTGTGAATTGCCCTGAAGC	Pm_4204	CTGCCTTTGCGTAAGGTTGC	9	1	1	1	1
FW1N29Q05FSJGK	6	AAAAAT	3	1	Pm_8119	AATGTTTGTTGTGAATCGCCC	Pm_7516	TTCACCACTCCATTTTGCCC	3	3	1	1	1
FW1N29Q05FV23H	4	AAAT	3	1	Pm_5913	CCTGCTCCTAACTCCTTGGC	Pm_1649	GACTGACCGACCAACCAACC	3	1	1	1	1
FGSECJQ01B66B5	3	AAC	8	1	Pm_8096	AGTCTGTGCGATCTGCTTGC	Pm_6195	GTTGCTTGAAGTTGGGTGGC	8	2	2	2	2
FFPMSHM02B6P99	3	ATT	5	1	Pm_0601	CATCTGCCTAACCCAGGTCC	Pm_0935	CCTATCCAGAGTCCTGGGGC	5	1	1	1	1
FGSECJQ01CIG7R	4	AGGT	3	1	Pm_9186	AAATAGGTGCTGCCTTTGGG	Pm_8801	TGCACACCAAGCTACAAAACC	3	1	1	1	1
FW1N29Q05F9OPR	2	AC	6	1	Pm_0475	TTTACCCATCTTATTTGTGCAGC	Pm_2245	GTGGAACCCATAATCCAGGG	6	3	2	2	1
FGSECJQ01B6R8X	4	AGGG	3	1	Pm_2546	CTTCCTCTCCCCATGTTTGC	Pm_0781	TTTGCCAGCATAATAGCCCC	3	1	1	1	1
FW1N29Q05F6R7U	5	AAATG	3	1	Pm_3500	TGAAATGAATACAGTGCCTCGG	Pm_6499	TCTCACTGTGGCACAAATGC	3	15	13	9	4
FGSECJQ01BJ5J6	4	AAAT	3	1	Pm_5723	ACTTGACTGACATGGGCAGC	Pm_2363	TGCCTGCAAATCAGATCCC	3	4	4	4	4
FW1N29Q05GJTQI	2	AC	7	1	Pm_4279	TCCAAAGGACAATTCCCAGC	Pm_7549	CACACATGCACATGGCACC	7	1	1	1	1
FW1N29Q05F1IXR	4	AAAT	4	1	Pm_1593	GCAGTGTGTTTTGCATTCAGC	Pm_6599	CCCAGCCTCTCAACAATTCC	4	2	2	2	2
FGSECJQ01A2PER	5	ATACC	3	1	Pm_4924	GACCAAACTGGCTCTCTGGC	Pm_4049	ACATATGCACATCCCAACCC	3	1	1	1	1
FGSECJQ01CHUBS	4	AATC	11	1	Pm_8973	TCATTTCCATTGGTTCTGACC	Pm_4792	TCACTTCCTCTTGAGATGGGC	11	1	1	1	1
FW1N29Q05FRV14	4	AATC	3	1	Pm_6022	CAACAGCGTGTCTTCTTCGC	Pm_8829	AATGAAGTGGGAAGAACTTGGG	3	1	1	1	1
FGSECJQ01AYQQE	3	AAC	4	1	Pm_0725	GGCATCATGTTTTCTCCACG	Pm_7568	TCAGTGGTCAGCAACAAGGG	4	1	1	1	1
FGSECJQ01BTBC3	5	ATCTT	10	1	Pm_1455	GATGCAGGTTCATGTAAAATCTGG	Pm_6851	TTAGCCCACAGGGAAGTTGG	10	1	1	1	1
FW1N29Q05FW86F	3	AAC	5	1	Pm_8864	TTGTAGTGGATGATGGCATGG	Pm_8065	CACTGGAGGCACAAATGACC	5	6	7	6	5
FGSECJQ01ALFEM	5	ATTTT	3	1	Pm_8370	TCCAATAAGTGAACCCAAATCC	Pm_5674	AATGTACTACAACTATCACTGGTTTGC	3	1	1	1	1
FGSECJQ01A5WUJ	4	AAAC	3	1	Pm_5593	CAATGAGGGTTATTATCAAGGAAAGC	Pm_7526	CCTGGATTTCAGGGCAGC	3	1	1	1	1
FW1N29Q05F7P05	4	AATC	4	1	Pm_0685	GTGCTTCAGGGATGAACTGG	Pm_0951	CAGTTTTCTCCAACAATGGGG	4	1	1	1	1
FW1N29Q05GF0PX	3	ATT	4	1	Pm_0301	CAGCATTGTTTCCAAAGGGC	Pm_1720	TTTTGGGCATGGAGAAAAGC	4	1	1	1	1
FGSECJQ01CF0ES	3	ATT	5	1	Pm_2166	CCATGTAAAGACTTATCTGAAATGGC	Pm_6007	AGATGTAAAACTGTTCAAACAAGTGG	5	1	1	1	1
FW1N29Q05GA8GD	4	AATC	3	1	Pm_3188	TGCCTCTGGATATGCTCTGG	Pm_4389	TATTGATGTAAGCGCCCACG	3	2	1	1	1
FGSECJQ01BFL36	2	AC	6	1	Pm_0254	CAGCCTAGTTGGGAAGGACG	Pm_5758	AAACACTGGGGCACAAGAGG	6	4	1	1	1
FW1N29Q05F6K4W	4	AAAT	3	1	Pm_8045	AAGAAGGCGGAAAAGAAGGC	Pm_6500	GAAATCCAATTGGGACAGCC	3	2	2	2	1
FGSECJQ01BWR5K	4	AAAC	3	1	Pm_6405	AAGTCTTGTGAACATTTCGATTGC	Pm_2038	ATCTGCACAGGCTCCAAAGC	3	1	1	1	1
FGSECJQ01A46FR	4	AAAT	3	1	Pm_7462	ACATGGTATTCTTCTGGGCG	Pm_9015	AATGAATGCATTAGCTGTATTTCC	3	1	1	1	1
FW1N29Q05FTMIS	6	ATATTT	3	1	Pm_3495	AGCAGATGCAAAGAGGAGGC	Pm_2891	TCCTTTGTCTTTCTCACCTCCC	6	4	3	2	3
FW1N29Q04ENRQW	4	ATAC	3	1	Pm_3159	TCCATATTCCCTCCCAGGC	Pm_7768	GGACTAGAACCCAGGTCTCCC	9	1	1	1	1
FGSECJQ01B5POT	3	TCC	4	1	Pm_6243	AGGGAAAACAGGAAGCAGGG	Pm_8203	ATGACCGGTCCTGAGGAGG	4	1	1	1	1
FW1N29Q04D5GMX	3	ATC	5	1	Pm_5540	GGCAACCAAAATTACTAGGAAGC	Pm_2005	TGGTCTGAATTTTAGAATAGAGTTGC	8	5	4	4	4
FGSECJQ01AUHMK	4	AAAT	3	1	Pm_4646	TGTGCCACCCACTATCATCC	Pm_3153	GATTTGTCCAGGCAGTTCCC	3	1	1	1	1
FW1N29Q05GA6BR	4	AAAT	8	1	Pm_7501	GGAAATTGTTGGTTCAGGGG	Pm_0352	TTGAGAGTCACATGTGTTTCAGG	8	2	10	2	2
FW1N29Q05F7UD3	4	AAAC	4	1	Pm_3674	TCCACCAGCAATATTTTCTAATAAACC	Pm_1931	CAATGTTCCTTATTTTCAGTGAAGG	4	4	1	1	1
FGSECJQ01BVBUV	3	ATT	4	1	Pm_7969	TCTTGAACATCTTCACCTGTAATAGTAGC	Pm_0911	GCCTAACTACGTGGGGAAGG	4	2	2	2	2
FW1N29Q05FUQ8O	4	ATAC	4	1	Pm_5797	GCTCCTGAAGGTTGGTTTGG	Pm_7572	TCGATACATGCTGGTCAATGG	8	1	1	1	1
FW1N29Q05F768D	4	AATC	7	1	Pm_0339	ACACTTGCATGACAGGGAGG	Pm_2368	TGATGGAGATGATGCCAAGG	13	3	2	2	2
FW1N29Q05GELPD	4	AAAG	3	1	Pm_4086	AGTGGAAATGTCCAGCTCGC	Pm_5443	GTCAAGGCCAACTCTTTTGTACC	3	1	1	1	1
FW1N29Q05F1VU7	4	ATAC	6	1	Pm_4059	CACATTGTTTGAATTTGGCAGC	Pm_4242	ACCATTTGCAACTTCCCAGC	6	2	1	0	1
FW1N29Q05F5L2Y	4	AATT	3	1	Pm_2604	CCTAATTCATGCCAGCTATCCC	Pm_2165	TGGAGTTTTCAGATGCACCG	3	3	2	0	2
FGSECJQ01A2O41	2	AC	6	1	Pm_0981	GAATCAACATGTCCTGGACCC	Pm_2197	TGCAGCACTCAGCTACCACC	6	1	1	1	1
FGSECJQ01BNM21	4	AAAG	3	1	Pm_1961	TCTTATTTCAAATTCATCTGGACCC	Pm_2079	CCAAATGCTTATGGAAGCCC	6	2	2	2	2
FW1N29Q05GD9PD	5	ATTTT	3	1	Pm_2341	CACAAATGTATAGTCTATCCCCAACG	Pm_1633	ACAAAGAAAATTCAAGAGCAAACC	3	4	1	1	1
FFPMSHM02B589N	6	AACCCT	3	1	Pm_0769	TAGCAGTTAGGGCACCAGGC	Pm_1322	TGACTGGCCCAAAGTCACC	3	2	62	2	2
FGSECJQ01AWYNA	4	AAAC	3	1	Pm_5509	GAAGTTCTCCCTTTAAGTTTTGTTGG	Pm_2123	TTCCATCTTAATTCTTCAATTTCTGG	3	1	2	1	1
FGSECJQ01AG94M	2	AT	6	1	Pm_4199	CCCTTGAATGCCTCAAGTAGC	Pm_5619	CATTCAATGAGTTAATGTGAATTGC	6	2	2	2	2
FGSECJQ01AHMGV	4	ATGG	3	1	Pm_2850	TAGGATAGGGGCAGCCTGG	Pm_6430	TTCTCTGTGTCCCTTTGTAGGC	3	1	1	1	1
FW1N29Q05F6W2B	3	TCC	4	1	Pm_6636	TTTCCACTAGCACTTGAACAAAGG	Pm_5012	CATTTAAGTGACTACTGCGTGGC	4	1	1	1	1
FGSECJQ01A2VB9	3	ATT	4	1	Pm_2861	ATCAGTAGAAGGCAAGCGGG	Pm_4336	TCACTGAGGGAATGAGCAGG	4	1	1	1	1
FFPMSHM02CAJSQ	3	ATC	4	1	Pm_2787	AGTTGAAAATCAGATAAAGACAAAGG	Pm_2380	TTTGAAAACCTGTGAACTGTGG	4	1	1	1	1
FW1N29Q05F7GBI	4	ATAC	9	1	Pm_0558	TGTTGTTTGAGTTGAGCAGCC	Pm_0884	GGATTCGTTTACACTGTCTTCCC	9	3	2	2	2
FW1N29Q05GJ9KQ	3	TTC	4	1	Pm_8508	TTCATGTCTCCCAATGGTGC	Pm_2892	TTGAGGCACAAATGACCAGG	4	2	12	1	1
FFPMSHM02CB78T	2	AT	6	1	Pm_7839	TGTGTAATCAGGGTTTTGAAGC	Pm_3330	ATCTTCTGCACTCTGGCTCC	6	1	1	1	1
FW1N29Q05FYU2R	4	AAAT	3	1	Pm_7823	TACAACCTGGGATTCAGGGC	Pm_3855	CCATTGTTGGAGGGACTCG	3	1	1	1	1
FW1N29Q05F7KCE	3	ACC	4	1	Pm_7630	TTTTCCCTTTCTATCTCATTAAACG	Pm_4565	TCCAGGAATGTCTTGGATGC	4	1	1	1	1
FW1N29Q05GKEEZ	2	AC	11	1	Pm_6518	TTCTTTCCCTGTCACATCCC	Pm_4340	TTGGAGTGACTCACCAAAGC	11	7	1	1	1
FW1N29Q05GD8O4	2	AC	13	1	Pm_5429	AATGGGGTCCTGAAGGTGG	Pm_8878	TGCTCTCTCTTCTTCTACGGTGG	13	1	1	1	1
FGSECJQ01A04YQ	5	TGTGG	3	1	Pm_8174	TACTCCTTCCCCAGCCTTCC	Pm_2987	TCCCAGGTAAGGAGCACAGG	3	1	1	1	1
FW1N29Q05FZAYX	4	TGGG	3	1	Pm_2164	CAGCTCGTGAAGCCAGTCC	Pm_3371	GGATAACCAGACACCCCTGC	3	2	1	1	1
FW1N29Q05FS24U	4	AGGG	3	1	Pm_4713	TTTGGATGCATTATTGCAAAGG	Pm_0517	GGTCTAAGCAGAGGGAGGGG	3	1	1	1	1
FGSECJQ01A969T	4	TCTG	4	1	Pm_1126	CTTCCGGCACAAAGGATAGG	Pm_0960	CAATACCTAGATAATGGCTTTTGTCTCC	4	1	1	1	1
FGSECJQ01BJAQM	4	ATCT	17	1	Pm_5813	CTAGGCTGGATGACTTTGGG	Pm_6927	TCTATCTATCATGGTACAAGATCACG	17	1	1	1	1
FGSECJQ01BO7UL	3	AAC	4	1	Pm_8372	CTGTGAAGACTGCAGGGAGC	Pm_2737	TGATTTCCAACCAGAATCTAATGG	4	2	2	2	2
FW1N29Q05GG5I8	4	AATG	12	1	Pm_3527	TGGTGAAACAGACTGGCTCC	Pm_4176	TTTCCCTAATCCCAGCTTCC	12	2	1	1	1
FW1N29Q05FZU89	4	TTCC	3	1	Pm_2103	TTTCTCTTTCAATGTTATGCCTGG	Pm_1597	TGACAGAGCATCCATTCACG	3	2	2	2	2
FGSECJQ01AW7WH	2	TC	8	1	Pm_0962	GGATTGTCAGTGATAACATCTTTTGC	Pm_4112	CTCATTGTATGAGGAATTAGAATGAGC	8	3	3	3	1
FW1N29Q05FVGRJ	4	AAAG	3	1	Pm_2855	TCTTCAGGCAGAAGCACAGG	Pm_2521	ACCACATGCTAGGGAAAGGC	3	3	1	0	1
FGSECJQ01ATMVS	4	AATT	4	1	Pm_6106	GCATTAACTGTTGGGTTAGGGC	Pm_9217	TTGGGTTGTTGTTTCTTGGC	4	3	3	3	3
FW1N29Q05F5I66	2	AC	6	1	Pm_0476	GCCCCGCTAGTGAATGTAGC	Pm_2036	ACCTCTGCTTCTGTCTGCCC	6	2	1	0	1
FGSECJQ01AL3I7	3	AAC	6	1	Pm_8438	AAGTCTGGGGTGTTGTGTGG	Pm_7538	ACCCATAGGGGTGAGAGGG	6	20	11	1	1
FFPMSHM02CBYQ5	4	AAAC	5	1	Pm_7309	TAGGCATACGTGTCCTTGCC	Pm_7275	CTGTTGTCCAGATTGGGGC	5	1	1	1	1
FGSECJQ01AY1UK	4	AATC	4	1	Pm_0022	TTGGTTGCATCCTGTAAGCC	Pm_5357	CAACAGAGTGAAGCAATCAGAAGG	11	1	1	1	1
FW1N29Q05GAQLR	4	AGGT	5	1	Pm_8292	CAGGGATCATCCATTTCATACC	Pm_2345	CTCTTTCTTGCCAGCCAGC	5	1	1	1	1
FGSECJQ01AI1L4	4	AATC	7	1	Pm_1137	ACTGGAAGGACGAAACTGGG	Pm_0480	TTTCTTTCTCCCAATTCCTGG	7	1	1	1	1
FFPMSHM02CA52M	4	AAAT	3	1	Pm_2462	TGCCTTCTTTGAAGGGTTGG	Pm_3841	TGCTGAGAGTTTCATGATTGTGG	3	1	1	1	1
FGSECJQ01A532H	3	AAC	4	1	Pm_8411	GGTATTCTCCCGCAGACTGG	Pm_2231	TGACTCTGGATGGCTTACAAGG	4	1	1	1	1
FGSECJQ01B3BMZ	4	AAGC	3	1	Pm_2191	TCTGTCAGAATCCTTGCAATCC	Pm_6797	GCGTTGGTAGGACCTTGAGC	3	2	2	2	2
FGSECJQ01CDTOY	3	AAC	4	1	Pm_2108	TTTCACAACTCTTCAAGATGGG	Pm_7881	TTTTCTGCTAGGGTAATCCTCC	4	2	2	2	2
FGSECJQ01BTHR0	4	AAAT	3	1	Pm_4861	GTGCCTGTGGAGAGGAATCG	Pm_2657	GAACATGAAATGTATTTGAAATTGGC	3	1	1	1	1
FGSECJQ01B3XK6	4	AGGG	3	1	Pm_2275	CAGGAGGAAGAGCCACAACC	Pm_5559	GCATGTCTGAATGCACCTTCC	3	2	1	1	1
FW1N29Q05F07VB	4	ATCT	12	1	Pm_3909	CGCTGAGTCTGATGGTTTGG	Pm_0855	GTGAACAAAATAAGTTAGTACAAATATGCC	12	2	1	1	1
FW1N29Q05GFATE	2	AT	6	1	Pm_9086	GCACCCTTGTGTTTTGTATGG	Pm_7515	TTTATATGCTGCCCAACTCCC	6	1	2	1	1
FGSECJQ01BB3XW	5	ACTGT	4	1	Pm_3366	CGAACTTAATTCGTTCTGCGG	Pm_0634	TCCAAACAATAACCGCCTCC	4	1	6	1	1
FW1N29Q05GHCL9	4	AAAT	3	1	Pm_7456	GTGCAAGACACAGCGTCAGG	Pm_1823	TTTTGGTTCTGGTTTGAAGGG	3	1	1	1	1
FW1N29Q05F50GJ	3	ATC	4	1	Pm_2140	TTCAGTTACATATGAGGAATTTTCAGG	Pm_6005	AACCAAACTTCTCACCCTCCC	4	3	2	2	2
FW1N29Q05F8LU7	2	AC	6	1	Pm_5270	TGTCACAATTGTTGCGATGC	Pm_5151	TCAGGGATTGCTGTAGCTGG	6	2	2	2	2
FW1N29Q05FWY3Q	3	AAC	8	1	Pm_7942	CTGAGCAAATTCAGGGAGGC	Pm_0297	TAGCATCCACAGATGTCCCC	8	2	1	1	1
FW1N29Q05GFP43	3	ATT	4	1	Pm_2963	CAGAGTTGTTGGGCATCAGG	Pm_6157	TTCTCAGGAGGTTTGAAAGGG	4	1	1	1	1
FFPMSHM02CIL0V	5	AAAAC	3	1	Pm_3737	AAACAGGACGCTAGGCAAGG	Pm_7776	AAATGGCAGAAAAGGGATGG	3	2	2	2	2
FGSECJQ01AZ4U7	5	AAATT	3	1	Pm_9080	TTGCCAGCAGAACTCACAGG	Pm_6177	AATGTCTGGGCTCCTGATGC	3	1	1	1	1
FGSECJQ01A2ERP	4	TCTG	3	1	Pm_3670	GAATGGGGTAAACCTGGTGC	Pm_0048	AAGTTAATTGGGTCAAGCCAGG	3	1	1	1	1
FGSECJQ01BCRJP	2	TC	7	1	Pm_5102	CATCCTGCATGAAACACAAGC	Pm_1736	GTTTGGCTTAATTCCTGGCG	7	1	1	1	1
FW1N29Q05F2NCA	3	AAC	4	1	Pm_6902	TGGGTGCTTTTATCTTCCCC	Pm_3039	TCTCTGCCATGCAGTTCTCC	4	7	7	7	7
FW1N29Q05GF6L1	4	AAAT	3	1	Pm_7560	TTCCCTGGTATTCCATTGGG	Pm_4587	CCTGGTCTCCCTCAAAGAGC	6	2	3	2	2
FW1N29Q05GHD0J	4	AGCT	5	1	Pm_7326	AAGCAGCCACCAGATGTCC	Pm_8015	TAGACCACACTGCCACCTGC	9	1	1	1	1
FW1N29Q05F8852	4	AGGT	3	1	Pm_1798	CACAACAGCTCATTAATTGCAGG	Pm_1585	TTTAGGGAACATCTAATCAGCCC	3	1	1	1	1
FW1N29Q05FOMWI	3	ATC	5	1	Pm_8992	GACTTGGATGGTTCTGTGGC	Pm_7873	AACATGAGGTCTGGATGGGG	5	1	1	1	1
FW1N29Q05F4RQU	4	AAAC	3	1	Pm_8711	CAAACCAAAAGAGCGACTTGG	Pm_7162	TCCTTAAACCTCATCATTCAGTCC	3	1	1	1	1
FGSECJQ01A6BFL	4	AGGG	3	1	Pm_1093	AGTTTATTACACATATGCTGTCTACCTCC	Pm_3365	ATCTTGCCCTGCAGAAGAGG	3	1	1	1	1
FW1N29Q05F5ZCS	2	AC	7	1	Pm_3874	TCATCCCCAACACACATTCC	Pm_4171	TCAACCACATGCTTCTTTTGC	7	39	5	5	5
FGSECJQ01ALKIW	4	AAAC	3	1	Pm_5266	CATTGCCATTTATGGGCACC	Pm_5774	CAAAGCACTCATCATCCCTACG	3	3	3	3	3
FGSECJQ01B8HWU	4	AAAT	3	1	Pm_1449	CTGATGTGCCCTAAATCCCC	Pm_8724	TGCCTGGACCTAAGAAAGCC	3	1	1	1	1
FW1N29Q05FUQ7H	4	AAAT	3	1	Pm_3951	AGGCAGCCGTGTTAATCTGG	Pm_1247	TGAAATTGGTGGCATGTTGG	3	1	1	1	1
FGSECJQ01AX5DC	4	AATG	10	1	Pm_5072	AGTGCCAGCAGACAGGAAGG	Pm_4945	TGCTTTGGATTGCTGGAAGG	13	1	1	1	1
FGSECJQ01AVZ7N	6	AAATGG	3	1	Pm_6852	CAGCATCCCAACATAAACCG	Pm_0616	TTTCCGATGGAGAGGTAGGG	3	3	3	3	3
FW1N29Q05GA1PA	4	AAAT	3	1	Pm_6657	CCCAGAGTTATCTGTCAAGTGGG	Pm_0180	TGCTCCAGCAACAGAATTGC	6	2	2	2	2
FGSECJQ01AMK9E	2	AC	8	1	Pm_0916	GAAGCCACTTCAGGTTTGGG	Pm_1382	GTCTTTTATCTTTCTGCTTGTAAACTCC	8	1	1	1	1
FGSECJQ01AY2RE	3	CGG	5	1	Pm_5702	TGTACATTAGTCGGCGTGGC	Pm_3052	GCAGCAACATCAACCCTCG	5	1	1	1	1
FGSECJQ01AGOGH	3	AAC	4	1	Pm_4631	TGTGATTGGTAACTCGGTACTGC	Pm_1273	TTTGTATCCTGCAGTGTGGG	4	2	2	2	1
FW1N29Q05F42PR	4	AAAT	3	1	Pm_3598	AAATGATGGTTGTCCTCCCG	Pm_6815	TCCCACCTGGGCTACTGC	7	2	2	2	2
FGSECJQ01A75BX	3	TTC	4	1	Pm_5343	TTTACAAACGTTGAAGGCCC	Pm_7203	CTTTTCTTTCTGCTCTCCCC	4	1	1	1	1
FGSECJQ01ATFI4	3	AAC	4	1	Pm_8547	GCGCGATATGGTTCATGG	Pm_7460	AATGCAAACTTTTGGGCTGG	4	16	4	4	2
FW1N29Q05FVMG4	4	AAGT	3	1	Pm_8502	TGCTAGCATGGTGCCTTAACC	Pm_8953	AAAAGAGGAACAAAGAGGGGC	3	2	1	1	1
FGSECJQ01AI70V	4	ATAC	3	1	Pm_2701	CCTAACACCCACATGAGATCACC	Pm_4739	TCGTCTTGTACATGGGAGCG	3	1	1	1	1
FW1N29Q05F2GKI	4	TGGG	3	1	Pm_3493	AAGCAGAGAGAGGTGGGTGG	Pm_7784	GGGCAAGTTCTTCCCAAGG	3	4	4	4	1
FGSECJQ01AGIFL	3	ATC	4	1	Pm_3485	CATGGATTAGTTAAATAAAAGCACCC	Pm_4374	ACTTTCCAACCCATTCCTGG	4	1	1	1	1
FGSECJQ01APL21	2	TC	6	1	Pm_5867	CATTTGGAAACTCAGGAACAGC	Pm_5806	AAGGGAACTGGACAACCTGG	6	1	1	1	1
FGSECJQ01AO4XT	5	AACAG	3	1	Pm_2923	CAGCTTACCTAAAAGAAGAGGGC	Pm_8254	CACTTTGGGTTCAGAATAGGG	9	1	1	1	1
FW1N29Q05FXYCF	4	AAAT	3	1	Pm_3344	TGTATATTTCTTGACAGTTTCTCCCC	Pm_8826	TGGGCTAAAACTGTCCTTCC	3	1	1	1	1
FGSECJQ01BX6T4	3	ATC	5	1	Pm_0319	TTTTGGGCTTATTCAGTGGC	Pm_3489	CCTCTATGAGGTGTCATTGCC	5	1	1	1	1
FGSECJQ01AJ5WK	4	AAAC	3	1	Pm_0341	ACCACTACTTCGACTGGCCC	Pm_1325	AAGTTTGCCCACCACTTTGC	3	1	1	1	1
FGSECJQ01AOBDF	4	CCCG	3	1	Pm_7509	AGATGACAACGCAAACCGC	Pm_7782	TTCCCTTTCCTTTCTCCCC	3	2	2	2	2
FW1N29Q05FZG1F	4	AAAC	5	1	Pm_0315	AAGTCAACTGCAGGGATGGG	Pm_3351	TTTCTAAGGAGAGCATTTGGGG	5	2	1	1	1
FW1N29Q05GCNZG	4	AAAC	4	1	Pm_1890	ACAAGTGTTCTTTGCGCTCC	Pm_1372	AACTAGCACCTTCCCAACGG	4	2	1	1	1
FW1N29Q05FSZRT	4	AAGC	3	1	Pm_4018	GCTGTCTCCAGTTGCCTTCC	Pm_4537	GCAAATGCCAAAGAAACAGC	3	1	1	1	1
FGSECJQ01BTGIN	4	AAAG	3	1	Pm_5369	TTCTTGGGGTGTCTCTAAGGG	Pm_8794	TTCTTCTCTTGGTCTCGGGG	3	1	1	1	1
FW1N29Q05F503S	3	TTC	4	1	Pm_1764	GGCAAGAAATTATACAGGATTATTATGG	Pm_1365	GTTGCGGGTTAGTGTCCTCC	4	1	2	1	1
FW1N29Q05F0A63	4	ATAC	3	1	Pm_3473	TCAAGAATGTAGTTTGAACAGTAATGC	Pm_1392	CAATTAAGGCATTTGCAGCC	3	1	4	1	1
FW1N29Q05GCCBK	2	AC	7	1	Pm_3611	AAATGTATCCTCCATTTTGTTATGG	Pm_0777	CCATCTGAACTTTGATGAAGCC	7	4	7	4	1
FGSECJQ01BD86M	4	AAAG	3	1	Pm_1804	CCTTTGGGACCTGTCTTTCC	Pm_8959	CGACAACAATCAGGACCAGC	3	1	1	1	1
FGSECJQ01B8AZN	4	AAAT	3	1	Pm_0070	TCTTCAGACATAACCAGCTATAATTTGG	Pm_4462	TGGAACAACGTAAAGGATGCC	3	3	3	3	3
FW1N29Q05GEL6Z	4	TGCC	3	1	Pm_6813	CTAGCACCGGCAGTGATACC	Pm_0735	AGTGGCAGAAGCAGGACC	3	1	1	1	1
FW1N29Q05FXOEU	4	TTGG	3	1	Pm_2395	CTAGCACTGTGCCTTCCAGG	Pm_2934	AATGCATTTTGGGACAACTGG	3	2	1	1	1
FGSECJQ01BXF9Y	2	AC	8	1	Pm_2558	CATGTTGAACCAGAGGTGCC	Pm_5834	CAACAAATGTTTAAAAGGAGTTGAGC	8	1	1	1	1
FGSECJQ01CC09P	3	ATC	4	1	Pm_3752	CGTTCGATCACGTGAAATGG	Pm_3183	TCTTCATTGATCCGAAATGGC	4	1	1	1	1
FW1N29Q05F40ZR	4	TTGG	6	1	Pm_3456	GAGTCCTTGTGGATTATCATGGG	Pm_8652	AGACCTCCGAAGTCCCTTCC	6	1	1	1	1
FW1N29Q05GAIBT	4	AAAC	3	1	Pm_5199	GGCTGACTAAATACTTTTGCCCC	Pm_3499	CCAACCATGATTTTGAGTCCC	3	9	1	1	1
FW1N29Q05FVL5B	3	TGC	5	1	Pm_4158	ACCTTCTGGCTCTCGGACG	Pm_5658	TATTAAAGTGGCGGGAACGG	5	1	1	1	1
FGSECJQ01BUV8J	4	AAGC	3	1	Pm_2004	GCAAACCCCACACTCACTAGC	Pm_3353	TGATGTGGAGTCCTTGGTGC	3	9	2	2	1
FGSECJQ01B5YEV	4	AAGC	4	1	Pm_6001	TCCAAAAGATGTCCTGCACC	Pm_1480	TGGGTCCTCTTTGTTTATGCC	4	1	1	1	1
FFPMSHM02CARQH	6	AACCCT	3	1	Pm_1510	GGAAAACCCTATTCCCAGGC	Pm_1324	GTGCGATTATAAGCGTCCCG	3	84	2	0	1
FGSECJQ01BVDXJ	2	AC	8	1	Pm_7579	GCCTAATACTGGAACTTGTCTGAGC	Pm_7965	TCTGCTTAATGTACATGGGAAAGC	8	1	1	1	1
FW1N29Q05F0Z4E	5	AAAAG	3	1	Pm_4724	AAGAGGTGAATGTTATTTTATATATGTGCC	Pm_8183	CCCATCAAGTTCTTGTGGAACC	3	1	5	1	1
FFPMSHM02B4SLC	2	AC	10	1	Pm_5097	TTGAGTTCTAATTCATTCAACTTTACCC	Pm_0718	TGGATCTCCTTTCAGAAACATGG	10	1	1	1	1
FGSECJQ01BSHVE	3	ATC	4	1	Pm_0839	TGGATTCTGCTCATGTGACG	Pm_4675	CCTGTTGAGGAGTAAAAGGTAGGG	4	1	1	1	1
FW1N29Q05F6FAU	4	TCTG	6	1	Pm_6900	ATTGCTCTGAAATGGGTGGC	Pm_7248	AGCTGTCACTCAGTGGCCC	6	6	5	0	4
FGSECJQ01BBVNS	2	AC	6	1	Pm_3862	GCAAAATTGTGCTGAGGTGG	Pm_7206	TCAAGCTATTTGGAGATATGGGG	6	1	1	1	1
FGSECJQ01AP1LC	4	TGCC	3	1	Pm_6766	GCCCTTTGTACAGAAAACAAATGC	Pm_8085	TGGGTGGCATGATATTGTGG	3	1	1	1	1
FW1N29Q05GB01J	4	AGCC	3	1	Pm_7943	CTTAGTTCACCGGAGGAGCG	Pm_7940	ATCTCCCCAGACTGAACCCC	3	6	4	3	3
FW1N29Q05FXQUD	4	AAAT	5	1	Pm_8188	AACCAGCCAGAGTCATTCCC	Pm_1806	CAATTGGATATGGGACGCC	11	5	4	4	1
FW1N29Q05F1PUR	4	AAAC	3	1	Pm_7048	CTGGCCAACTGTTGTGAAGG	Pm_0487	CAATGTGCAGATAAAAGGCCC	3	17	13	0	1
FGSECJQ01AY79F	4	AAAC	3	1	Pm_3660	AAACAGCAGACTTCCTGAGCG	Pm_4661	TTTGCCTACAGAAGGATGATGG	3	1	1	1	1
FGSECJQ01AJ6IA	2	AC	17	1	Pm_3076	GACTAGCCCAGGCAGTCAGC	Pm_7143	CATCTTCCTTCTTTAAACACATCAGG	17	1	1	1	1
FW1N29Q05FQIIQ	2	AC	7	1	Pm_1049	GTAAGCTGCTGACAGTTGGC	Pm_0295	TCTTGCCATGGTATTCCTCC	10	5	1	0	1
FGSECJQ01APP0R	2	TC	6	1	Pm_3294	AGCACGGGAAAAGTCCATCC	Pm_7674	GATGACACATAGGGCAAAGGG	6	1	1	1	1
FW1N29Q05GEPT0	5	AGGGT	3	1	Pm_0128	CCAGAATTGTGCAGACAGTGG	Pm_7527	TCCAACACCAAACTTCAAAGC	3	22	8	7	3
FGSECJQ01BQ22A	6	TCTCCC	3	1	Pm_5315	GGCAATAGCTTCAAGCAGGC	Pm_2077	GGATGTGTAAGGACGCCAGG	3	1	1	1	1
FGSECJQ01BTUJW	2	AT	6	1	Pm_4686	AAATGGTGGTTTGATGATGC	Pm_5271	GGTGAAATGATTGGGAGAGC	6	12	4	2	1
FGSECJQ01A14IA	4	AAGC	3	1	Pm_6727	CACTCTTGTGTAATACAACTGAGAAAAGG	Pm_1266	TTCTTTTGAGCTTGGCCACC	3	1	1	1	1
FW1N29Q05GBIY8	4	AAAT	3	1	Pm_0359	AATTTCTGTAACTGCTTCACGG	Pm_7658	CACAATTACATGACCGCAGG	6	1	1	1	1
FW1N29Q05GFMLP	4	TCTG	4	1	Pm_7869	GAGGTCATCAGGGAGAAGCG	Pm_3497	GACTGAAATGAAGTCTCTGTCCG	4	2	2	2	1
FGSECJQ01CGM4Y	4	TGGG	3	1	Pm_8273	TCTCCTTCTGCCTGTGGAGG	Pm_0162	TGGAGATCATCCAGTCCAACC	3	1	1	1	1
FGSECJQ01A066V	4	AGCC	4	1	Pm_0520	CCTTCACTGTCATCTTGACTTCC	Pm_1442	ATGAGGACAATGGGGAATGG	4	1	1	1	1
FGSECJQ01AKY0M	5	ACTGT	3	1	Pm_3846	TGAATTCCTCAGGGAGGTGC	Pm_9040	AATAACCACCTCCCCACTCG	3	71	2	2	2
FW1N29Q05FR1BT	2	AC	7	1	Pm_5370	TGCTTCATCCATTTCATTGC	Pm_9027	TCAAATTATCAAAGTTAGTACAAGCCG	10	1	1	1	1
FW1N29Q05F0IUU	2	AC	10	1	Pm_5846	TCAGAAGAGTCCAAGGAAAGGG	Pm_8860	GGTGCCTGGCTGATTATGC	10	1	1	1	1
FGSECJQ01BK17K	4	ATGC	3	1	Pm_2755	CATTACTCTTGAAAGGATATTTGGG	Pm_4448	TCTTGATTTTGGGACCCTCC	3	1	1	1	1
FW1N29Q05F1UOK	2	AC	6	1	Pm_1091	TTATCTTGGTGCCACAACGG	Pm_1721	GGGTTCCTGTTGTAATTTATTTAGTCC	6	3	1	1	1
FW1N29Q05F72M7	4	ATAC	3	1	Pm_4380	TGAGCAATGGTTTTGATGGC	Pm_8159	GCCTTATTTCTCCTGCTTCCC	3	2	2	1	1
FW1N29Q05GG7HM	4	ATAC	3	1	Pm_3435	GGTGGATGGTGTCTTCAGTAATACC	Pm_0275	TAAAGGAATCCATCCTGGGC	3	2	2	2	2
FW1N29Q05GB13W	3	ATC	5	1	Pm_1371	CGGACGCTGAGGAGTAGAGG	Pm_7685	ATGGACCCATTTAACCTGGC	5	1	1	1	1
FW1N29Q05FXDGN	2	AC	8	1	Pm_5563	TATTACTGCAGTGGGCAGGC	Pm_4555	AATCGCTGCAAAGTTAAGGG	8	3	1	1	1
FGSECJQ01AROAB	4	AAAT	3	1	Pm_5723	ACTTGACTGACATGGGCAGC	Pm_2363	TGCCTGCAAATCAGATCCC	3	4	4	4	4
FW1N29Q05F2HXQ	3	TCC	4	1	Pm_8460	GCCAAGTCCTTTTGAATCAAGG	Pm_2257	AGGGTGTGGCCAACTACTGG	4	2	2	2	2
FW1N29Q05FUNYB	4	AATG	3	1	Pm_3653	TTCTTCCTTCCAGCTGCTCC	Pm_2590	TGTCTGAAATCTTCATGGTGGC	3	1	1	1	1
FFPMSHM02CBG1K	3	TCC	6	1	Pm_5025	AAAATTCACTGTGCCTGAATCC	Pm_6483	TGACTGTACCCCTTATGCTGG	9	1	1	1	1
FW1N29Q05FW8H8	6	AAAAAC	3	1	Pm_6103	GCTTCACATGAATCTGGGTGG	Pm_6059	CTGAGATGCCGTGAAAATGC	3	3	3	3	3
FW1N29Q05F5KBZ	4	ATCG	3	1	Pm_5457	TCACAGGCTCTAGAAGGAGGG	Pm_2484	CTGGCTCTTGCAGGATATGG	3	4	1	1	1
FW1N29Q05GEOAS	4	ATGG	3	1	Pm_4413	ACGTACGGTGCAAAATGTGG	Pm_5884	CTGGATTTCTGGTCAAGGGC	3	1	1	1	1
FW1N29Q05GBMUO	3	TTC	4	1	Pm_1310	TCCTGACCTGCTTGTCTTCC	Pm_1059	TCCTCTCTCTCAGCCCAACC	4	1	1	1	1
FFPMSHM02CKWZW	4	ATAC	4	1	Pm_6768	AACAGCAGTTGGGACAGTGC	Pm_9156	GTTGAACTACATTCTTACCTCCTGG	4	1	1	1	1
FGSECJQ01A5PAE	4	AAAT	4	1	Pm_7118	TTCTTCTGATTTATGCACCTGTCC	Pm_6826	TGAGTCGCTCAGAGTTCCCC	4	1	1	1	1
FW1N29Q05F26M6	5	AAATG	3	1	Pm_6341	GAAAATGAATACAGTGGCCTCG	Pm_6499	TCTCACTGTGGCACAAATGC	3	2	13	2	2
FW1N29Q05GHAU5	4	ATAC	5	1	Pm_1842	GCCAATGGGAGAACATTTGG	Pm_4341	CCTACCACTTTCTATAGGCGAGC	23	1	1	1	1
FGSECJQ01B97A5	4	AAAT	3	1	Pm_5712	CCTTGTGTAAGATGGGCAGC	Pm_6923	TTCTGTGTTAATTTTAGCTTGGATGC	3	1	1	1	1
FW1N29Q05F58GT	4	TTCC	3	1	Pm_1471	GCAGTAGGCAAGCTTTCGG	Pm_3284	ACAATTTGCTGTTCCCTGGC	3	1	1	1	1
FW1N29Q05F5F4C	2	AC	7	1	Pm_5350	ATGACCAAGTTGCCAATCCC	Pm_3570	GTTCATATTTATTCAGGCTTGCTAGG	7	1	1	1	1
FGSECJQ01BHUEI	4	ATGG	3	1	Pm_3150	TCCCGTGCTCTTTTGAGTCC	Pm_5967	ACCCCAAAGTTGAGCAGAGC	3	1	1	1	1
FW1N29Q05GE87N	4	AAAT	4	1	Pm_1425	TCTTCTCTCTATCATCATTAATGCACC	Pm_5023	CATGAGGTTAAAGCTCCCGC	4	1	1	1	1
FW1N29Q05F1DXZ	2	AC	6	1	Pm_5380	CTCAGGTGGTGTAGCAAGAGG	Pm_8975	TGTATAGACAGGGTATTCTATTTGTTTAGG	6	1	1	1	1
FGSECJQ01AJ7R6	3	AAC	4	1	Pm_8010	AACGTGGGGTTAATTCAGGG	Pm_2562	ACCAGCGAGGCATACATGG	4	1	1	1	1
FW1N29Q05GIBAF	4	TGGG	3	1	Pm_6075	CCATCCTCAACAGATCCAGG	Pm_7533	TTGCAAGGCTGAATTTATCACC	3	1	1	1	1
FW1N29Q05F3LLO	4	AAAG	4	1	Pm_8843	ACCGGAACCAGTCGTGTACC	Pm_3970	TGCTGTAAGGAAGATCAGAAGCC	4	1	1	1	1
FGSECJQ01A6B3F	6	ATATCT	3	1	Pm_2704	GGTTTCGCTTTTCACAGATCG	Pm_6716	GCTTTCACCCCGACATCC	12	1	1	1	1
FFPMSHM02B7A9S	2	AT	6	1	Pm_6880	ACCATCTATATATGTCTAAAAGATTGGG	Pm_6344	GTGGTTTGATGATGCTCTCC	6	4	179	4	1
FGSECJQ01AIQX3	4	AAAT	3	1	Pm_4866	TCACCATGAGTGAGTTGGGC	Pm_8388	TCTAACAAAATCTCCAAGTGATAGTGG	3	1	1	1	1
FGSECJQ01B7FM1	3	TCC	4	1	Pm_8269	AATTGGAAATGGGTTGTGGC	Pm_0585	ATCTGCTGCTTGAGTGCTGG	4	1	1	1	1
FW1N29Q05GF074	4	AGGG	4	1	Pm_3795	TTTTCTCCACCTCCAGTCCC	Pm_7592	CTTCTTCAGGGCTGTGCTCC	4	3	2	2	1
FGSECJQ01AKME3	3	ATC	4	1	Pm_6622	CAAGACCAGCTCAATGCAGG	Pm_3892	GCTCAGAGTTATCAATGAGTTGGC	4	2	2	2	2
FGSECJQ01ASOJR	2	TC	7	1	Pm_6081	TTGCACAGAACAGAAACCCC	Pm_3924	TCTTCCCCTCAGGACACTGG	7	3	3	3	3
FGSECJQ01CCCEX	3	TGC	6	1	Pm_2017	ACTTCCAGTCCCACTCCAGC	Pm_5320	CCAGACTTTCCCTGCTGAGG	6	1	1	1	1
FW1N29Q05F468Y	4	AAAT	8	1	Pm_9244	TGGAAATTGTTGGTTCAGGG	Pm_0352	TTGAGAGTCACATGTGTTTCAGG	8	11	10	10	6
FW1N29Q05FUN0O	4	AAAT	3	1	Pm_9300	TCCGCTTTGCATGTCTATCG	Pm_1240	TTTTAGCTTTCTTGGTTTATACTATGCC	3	1	2	1	1
FW1N29Q05F83CH	5	AAAAC	3	1	Pm_2489	CTGCAGATGGAGAAGTTGCC	Pm_8568	CCATCCTCCTATCACCCAGC	3	1	1	1	1
FGSECJQ01AP7M2	3	TGC	4	1	Pm_3408	GACCTTAGGTGGGACATGGG	Pm_0766	TGCTTAATTTGATAGGCTGCTCC	4	1	1	1	1
FGSECJQ01AGW9W	5	TTGGG	3	1	Pm_5485	ATGTGGAGCAAATGGCAGG	Pm_9198	TGTCATTTCTTCTGTTGGTTGC	3	1	1	1	1
FGSECJQ01A2HOD	4	AAAC	4	1	Pm_3558	TCTGAGAAAACATTTAATATGTGGAGG	Pm_7324	GACAATTCTTGGTGTCTTGATATATTCC	4	2	2	2	2
FGSECJQ01BFFGO	4	AAAT	4	1	Pm_1819	GGGGCGAGACAGATACAGG	Pm_3886	ACTTTAAGAATAAGGGGAGGGG	4	1	1	1	1
FW1N29Q05GCIJO	4	AAAT	11	1	Pm_4366	TTTGCAAGATTCCTGATAGGC	Pm_8261	GAGACATAGCAACTTTATTCCACC	11	1	1	1	1
FGSECJQ01AX59J	2	AC	8	1	Pm_4066	TAAGCAATGGGATGCACAGC	Pm_3278	GAGTGGCTGGGAATAATGGG	8	2	2	2	2
FGSECJQ01ANVT2	6	AACCCT	3	1	Pm_4722	CTATTCCCAGGCAGGTGTCC	Pm_7764	GTTTTCCCATGCATTGTGCC	3	28	96	3	1
FGSECJQ01A8QJU	4	AAAT	3	1	Pm_8348	CACACTCCACTCAAGGAGAAGC	Pm_2671	CAGAATAGGACTACAGCACAGCC	3	2	2	2	1
FW1N29Q04D3NXX	4	ATAC	3	1	Pm_3431	GATCCTTTATACGCTTCCAGGC	Pm_7130	GTTGTAGTCCCACCTTGGGC	7	2	1	0	1
FW1N29Q05FSYMO	3	AAC	4	1	Pm_9257	CTGATGTTCCGAGTTGTGCC	Pm_4822	GTCACGAAGAGTCGGACACG	4	1	112	1	1
FW1N29Q05F6208	3	ATT	19	1	Pm_6176	TCTTTCAAGGGTGAGGTGTAAGC	Pm_5933	CATTGGGTTACAACATATTCATGC	23	1	1	1	1
FGSECJQ01ALPRV	5	AAATC	4	1	Pm_8908	TTCCTTATGCTGGTCTATGACTGC	Pm_0296	ACAAAGCACCAATGCACTACG	4	1	1	1	1
FFPMSHM02BU13R	4	AAAC	3	1	Pm_2089	TTTCTTGGTAGTTCCTAGATAAGGC	Pm_0837	AAAGACCAGAACACCACCTCC	3	1	2	1	1
FGSECJQ01A38OC	2	AC	6	1	Pm_2225	TCCTTGTAATGACCAGGCCC	Pm_4014	GAAATATGCCCTCCCCTTCC	6	1	1	1	1
FW1N29Q05F96LL	2	AC	9	1	Pm_7276	TGGACACCAGGAATAGGATGC	Pm_3064	CCTGTCTCCTGGATTCACAGC	9	2	2	2	1
FGSECJQ01ALILT	3	TTC	4	1	Pm_5377	GAGCAATATTTGGTGACAACCC	Pm_5047	CTGGTCCTTGTTGGGATGC	4	1	1	1	1
FGSECJQ01A59TF	3	AAC	6	1	Pm_2239	AAATCTTACTGTGTTTTACAGTTGACCC	Pm_7423	ACTCAGGGAGGCAGTGAAGG	6	1	119	1	1
FW1N29Q05GKM0V	4	TCTG	6	1	Pm_6900	ATTGCTCTGAAATGGGTGGC	Pm_7248	AGCTGTCACTCAGTGGCCC	6	6	5	0	4
FGSECJQ01BGMBB	2	AC	6	1	Pm_8461	TGCATTCTACAGAAAGAATTTCTCC	Pm_7380	ACAACCCTTTTCTCCCTCCC	6	1	1	1	1
FW1N29Q05F6NT2	3	TCC	5	1	Pm_7453	GGTGGCACCAGTAGAGGAGG	Pm_3820	TAGACCATGTGGGTGATGCC	5	1	1	1	1
FW1N29Q05GCN72	4	AAAT	3	1	Pm_6383	GGGATTAGAAATTCCCAGTTACC	Pm_5760	AGTTGGATTGTGCATTTGGC	3	1	1	1	1
FW1N29Q05GC6FF	2	AC	6	1	Pm_8985	AAACTGGGTGAGGAACAGCC	Pm_3432	GGGTTTGCTAGGCTGAGACG	6	11	2	2	2
FGSECJQ01B6LGC	4	ATCT	3	1	Pm_0423	TGGATGGTTTGTCTACTGGGG	Pm_4172	CCACGTTGTGCTCAGATTAAAGG	3	1	1	1	1
FGSECJQ01ANLRQ	4	AAAT	3	1	Pm_1186	TCATTGTGGGGTGACTCTGG	Pm_6626	GGGGCAAGGAAGATACAGTCG	6	1	1	1	1
FFPMSHM02BPU4T	3	ATC	5	1	Pm_0077	TCTCTCAGTTTCTAGCTCAGTGCC	Pm_5355	GACCAGGAGTTTGTCCTGCC	5	1	1	1	1
FGSECJQ01AXFED	3	ATC	4	1	Pm_2195	TGCATAACTCCTCCAACTAAGCC	Pm_6547	AACAACCAGCAGCAAGATGG	4	1	1	1	1
FW1N29Q05F2B0V	4	TGCC	3	1	Pm_1411	AGGGGCTAGGAAGACACACG	Pm_0715	CTTTGCTCATCAAGCGTTGG	3	1	1	1	1
FGSECJQ01BT58I	6	TTCCTC	3	1	Pm_5413	TAGCAGCTGCAGAAAATGCC	Pm_7799	TTGTTGTGGCTTCCTCATGG	3	1	1	1	1
FW1N29Q05FU00U	4	AAAT	4	1	Pm_1593	GCAGTGTGTTTTGCATTCAGC	Pm_6599	CCCAGCCTCTCAACAATTCC	4	2	2	2	2
FW1N29Q05FTO7Q	4	AAGC	3	1	Pm_0314	ATATGCCCATAATCCCTGCC	Pm_0581	GGATCTGCTGTTGTCCTCCC	3	8	4	4	4
FGSECJQ01BDDAG	4	AATC	3	1	Pm_0901	AGAAGAGGACCACCACCAGC	Pm_7923	TTCCAAGCTCCCAGTGTAAGG	3	2	2	2	2
FW1N29Q05F3QUQ	4	TTCC	3	1	Pm_3005	TGCAATTGGGTACCATCAGC	Pm_6419	GCAGTTGCAGAATCTGGAGG	3	1	1	1	1
FW1N29Q05F5WBT	4	AATT	3	1	Pm_2604	CCTAATTCATGCCAGCTATCCC	Pm_2165	TGGAGTTTTCAGATGCACCG	3	3	2	0	2
FGSECJQ01BPFB8	3	ATC	4	1	Pm_5446	AATGGAAAGATTTCATCATCACC	Pm_2063	GGAGAGCATCTTTCCTCAGC	4	1	1	1	1
FGSECJQ01ALPSP	6	TGGGCC	4	1	Pm_1698	CTCAGTGGGAAGACCGATCC	Pm_1963	GTAAACGCCACCCAAAGAGG	4	2	2	2	2
FGSECJQ01AI5TK	2	AC	10	1	Pm_5284	CCTCAGTGTTTCATTAGATTTGGC	Pm_6812	TCTCTTACCCCACTTCACATGC	10	1	1	1	1
FW1N29Q04EC5C5	3	TGC	4	1	Pm_2668	GTCACCACGAAGTCACCAGG	Pm_1930	CCAGTTCATGTGTCCTTGGG	4	3	1	0	1
FW1N29Q05GG3I6	4	AGGG	3	1	Pm_3764	TGGATTGCAATGGAATTTGC	Pm_4208	TCTCACATTTAACATGTATCTGAATAACC	3	2	1	1	1
FGSECJQ01AMQFS	4	AAGC	3	1	Pm_9250	AAAGGGCAGTCTGCATCTGG	Pm_2084	TTGCAACCTCAAGGGAGAGG	3	1	1	1	1
FGSECJQ01BV27F	4	AAAT	4	1	Pm_7159	GCTTTGCTTTCCAAACTGCC	Pm_8719	TCTAATCCAAGGATAAGGAAGAATGC	4	2	2	2	2
FGSECJQ01AG9TZ	4	AAAT	4	1	Pm_2285	AGCTGGATAACATCTGGTTGC	Pm_6151	TTTAATGTAAGTCTATGTATGAGATGCC	4	1	1	1	1
FW1N29Q05F8S5L	5	ATATT	9	1	Pm_8235	TGAAGGAGGTCCTGTGTATTCC	Pm_0028	ACTCACGTGCTACAAACATGC	12	1	1	1	1
FGSECJQ01AU92G	4	TCTG	4	1	Pm_8823	TATTTGGCAGCAACTTTGGG	Pm_5789	GAGAGATTGGAAACTTCCTCCC	4	1	1	1	1
FW1N29Q05FVGTX	3	TCC	4	1	Pm_7198	TCTGTGGCTCCCTTTGTTCC	Pm_1494	AGAGCCCCGGTTAAGTCTCC	4	2	1	1	1
FGSECJQ01A38F2	3	ATT	5	1	Pm_7426	CACATTACAGTAAGCCATTTGGG	Pm_4377	TGTGTTATGTGAATGCAGCCC	5	1	1	1	1
FW1N29Q05F60II	4	ATCT	12	1	Pm_7653	TGTGTGTTTGTTATAAGGCAGGC	Pm_8021	CACAGCTATGTGCATTTTCCC	32	1	1	1	1
FW1N29Q05GCIZA	3	ATT	4	1	Pm_4096	CAATCATAGATACATGGACCTTCC	Pm_6542	TTCCTCCAAATGACAGTCCC	4	1	1	1	1
FW1N29Q05GCIXW	2	AC	8	1	Pm_1344	AGGCCTAACATTTCCGGACC	Pm_2601	GGAGTTAAGGGGAAGGTGGC	8	3	2	2	2
FW1N29Q04ESXQP	4	AGGG	4	1	Pm_4394	GCCAGGCTTACGAAAAGAAGG	Pm_7976	TGTGTGATCTCTGGATGGGG	4	9	7	7	7
FGSECJQ01ATASY	3	AAC	4	1	Pm_8544	TCCTAAAACAGCAGCGGAGG	Pm_7423	ACTCAGGGAGGCAGTGAAGG	4	1	119	1	1
FW1N29Q05F4YH9	5	AAAAC	3	1	Pm_4889	ACATCAGTGGCAGAGTAGGAGG	Pm_4876	CACCATTTCCAAACATTTGCC	3	2	2	2	2
FGSECJQ01BX4SM	4	AAAT	4	1	Pm_2031	CAGACCATCTTGCTTGCTGC	Pm_8467	ACCTTGTGTGAGATGGGTGG	4	1	5	1	1
FW1N29Q05FX2OA	5	AAATT	6	1	Pm_6138	TGGTTGCCAAGAGTCACAGG	Pm_2024	TAGCAAGAATCCCCTTTGGG	6	8	7	7	6
FW1N29Q05FV8EZ	4	AAAC	3	1	Pm_5882	GAACTGTGGAGTCCTTGGTGC	Pm_4732	CACTTGCACGGATGATGTTACC	3	21	2	2	1
FGSECJQ01A0RWF	4	AAAT	3	1	Pm_8496	CTGCAGGGCCTTGTCTAACC	Pm_4908	CAACCGTGATTTCCTATGCG	3	1	1	1	1
FW1N29Q05F0GBW	5	ATTTT	3	1	Pm_6554	GAAAATTATGCAGCCAGTTAGGG	Pm_0221	TTCAGCCAGGATCACACACC	3	1	1	1	1
FW1N29Q05GH3DC	5	ATTTT	4	1	Pm_8824	CTTTCTATGCCGTTTTCCCC	Pm_2607	TTTGGTCTGACGTGTTGATGG	4	1	1	1	1
FW1N29Q05FTAP4	6	AACCCT	3	1	Pm_6918	GCTGGCTGTTTCTGTAGTAGGG	Pm_3097	TTCCAAACGAGGTGGGTAGG	6	2	1	1	1
FW1N29Q05FYJX5	4	AAAT	4	1	Pm_8972	CTTCCTTGTGAGATGGACGG	Pm_5802	GCACTAGCGGCAGATGAGG	4	3	1	0	1
FGSECJQ01AI0JW	5	ATTTT	3	1	Pm_3119	AAGAAGCGTGCAGTCTTGGG	Pm_1101	TCCTGCTGTGAATTGGTTGG	3	1	1	1	1
FW1N29Q05GIAOD	2	AC	7	1	Pm_7785	GGTGGATCATCAAAGCTCCC	Pm_0269	CTTCCCGGCTACCATTATGC	7	2	1	1	1
FGSECJQ01AHAKR	6	AAAAAT	3	1	Pm_4015	CATAGCTTCATCAGCCTGCC	Pm_3196	CTAAGAAAACGTGAGTTGACCG	3	1	1	1	1
FGSECJQ01A2T53	4	TGCC	4	1	Pm_3298	AGAGCAGCAGGAAGAATGCC	Pm_5543	CTCAAGCACGCCTATGTTGC	4	4	4	4	4
FW1N29Q05FZIT0	4	AAAC	5	1	Pm_2295	TGTCAGCCCAAAACACAAGG	Pm_7316	ATGCGCTCCCAATTAGTTCC	5	1	1	1	1
FGSECJQ01ATIQ4	4	AGGG	3	1	Pm_1682	TGCGGTTAACATTAGGGAAGC	Pm_8215	GGCCATTAAGTGAAATGGTTGC	3	1	1	1	1
FGSECJQ01B70MR	4	AGGG	3	1	Pm_0941	GAATTGTCCTTTGCTTGGGG	Pm_2156	TTCCATCAAGAGATGCCTCC	3	2	2	2	2
FGSECJQ01B5H20	3	AAC	5	1	Pm_7142	CACTTTTGACCTTTCGTGTGC	Pm_6659	AAGATGTGATTTCTGGTCATTTGC	5	1	1	1	1
FGSECJQ01BIKV9	6	TGGGGG	3	1	Pm_2925	CCTCGCCCTCGATTAAAACC	Pm_2576	GGAGCTGAGAGTCCAGAAACG	3	1	1	1	1
FGSECJQ01AKGEN	4	AAAT	4	1	Pm_2868	CAGCTTGACACCAAAGACTTGC	Pm_1671	TTAATTGCTGTACGCCGCC	4	1	3	1	1
FW1N29Q05F7ZEK	3	AAC	4	1	Pm_5812	GACGTGATTTCTTTCCACGG	Pm_7268	AAACATAAAGATGGTTAACTTTGGC	4	1	1	1	1
FW1N29Q05F4735	3	TTC	4	1	Pm_7481	GGTTCTGCTAATGATTCCTGGG	Pm_6751	TGCTTGTCCTTTGTTGCTGC	4	1	1	1	1
FW1N29Q05GENY3	4	AAAC	4	1	Pm_6876	GCAAAATAATTCTCCCCTGCC	Pm_1757	CCAGTTTCTAGCCTGGTGCC	4	1	6	1	1
FW1N29Q05FRZEN	4	TGGG	3	1	Pm_4953	TAAGGGCCAACATCTTTGGG	Pm_2759	AAACAACCAAAGGTAAACTACCCC	9	1	1	1	1
FW1N29Q05GCXYH	4	AATC	4	1	Pm_0817	GAAGAGGATGACCCACAGCC	Pm_0928	TTCTGCCCTTACCGTTGTCC	4	2	2	2	2
FW1N29Q05F7WY8	4	AAAT	3	1	Pm_5015	GTGTACAGAGGCCAAATGCC	Pm_6546	TTTCAATGTTGCAGCCTTCC	3	8	1	1	1
FGSECJQ01BW9EK	4	TTCC	3	1	Pm_6616	GGGCTTGCTCCCTCATATCC	Pm_0273	AGAGCAGTGAAGTGAAAAGAGGC	3	3	3	3	3
FGSECJQ01BCMD9	4	AAAG	3	1	Pm_1001	CTATGGCATGGTCTTCTGTGG	Pm_4828	GATCGGAAGCTACTTCGTTGC	3	1	1	1	1
FW1N29Q05FU4L9	4	AAGT	3	1	Pm_1753	GGGAATCCTTGTCAGTTACAGC	Pm_5983	TCAATGCACATATCCAGTTAAGC	3	2	2	2	2
FW1N29Q05GJ64O	5	AAAAG	3	1	Pm_5994	GGTATACCTCCCTGATCAGTACAGC	Pm_8481	GATGAAGTGCCCTTACTTTCACC	3	1	1	1	1
FW1N29Q05GJFYV	4	AATG	3	1	Pm_1856	TCCCACATCTCTGAAAATCCC	Pm_4493	CTCCAAATGGAAGGAGGGG	3	1	1	1	1
FW1N29Q05GBW26	3	TCC	4	1	Pm_5524	TGCCCTGTCATGTTTCTTGC	Pm_2131	GGCAGATCCTGATAGGCTGG	4	6	7	6	6
FW1N29Q05F00L6	3	ATT	4	1	Pm_4734	AGCTAAAGGTCCTCCAGGGG	Pm_7887	TTGTGTGTGCTGCCTATTTGG	4	1	1	1	1
FW1N29Q05GDI4I	4	ATCT	3	1	Pm_7323	TTCATATGCAATTTTCTCTAGGATGG	Pm_6520	TCTGGTATATGTCTGCCTGCC	3	5	5	5	5
FGSECJQ01AGUS3	4	ATAC	3	1	Pm_7803	CATGTGCTCAAAAGGAGTGTCC	Pm_8759	TCACCTCACAGGGTTGTTGC	9	1	3	1	1
FGSECJQ01AQD4K	4	AAAT	3	1	Pm_1716	AAGAAACTGGTGGGTCTATTCC	Pm_2629	CCATCTGACACAAGAAAAGGC	3	1	1	1	1
FGSECJQ01BOJ57	4	TGGG	3	1	Pm_7071	TGTGCTGCTTGACAATGTGG	Pm_3890	AATTTGGCAGAGAAAATTGAAGC	3	1	1	1	1
FGSECJQ01CDV14	2	AC	6	1	Pm_3194	TCGTGAACAAGAACATCATGC	Pm_5003	TGGTATCAACCCATAGCCTCC	6	1	1	1	1
FW1N29Q05GAYFR	2	TC	6	1	Pm_5523	GAGCCCGTTTGGTCTAGTGG	Pm_5086	CATGGCCTTCTTCTTCCTGG	6	1	1	1	1
FGSECJQ01AY43B	5	ATTTT	4	1	Pm_1069	TCAGATGCAGCTCATGAAAGC	Pm_2810	GCCAAGGTTGAGAAACACTGC	4	2	83	2	2
FGSECJQ01A27D4	4	ATCT	15	1	Pm_8569	CTGTCAGGCAGGATGACACC	Pm_7892	TCAATCAATACGTGGCTACTGG	15	1	1	1	1
FGSECJQ01AS778	2	AT	7	1	Pm_8446	TGGTTAAAAGATTGGGAGAGG	Pm_8418	CATATATAGATGGTGGTTTAATGATGC	7	6	32	4	1
FW1N29Q05FWVOJ	3	ATT	4	1	Pm_1109	TGCCTATTCTTATTCCGCCG	Pm_0073	CAGGTATGTGGTAGACATGTCAGG	4	1	3	1	1
FGSECJQ01AQWN5	5	AAAGG	3	1	Pm_4960	GGAAAATATTCCAGGGTGGC	Pm_8380	AATGAAACTGGGCTTCTGCC	3	1	1	1	1
FW1N29Q05F5GM1	4	AAAC	4	1	Pm_6214	TGCCATTTTCCAGTAGAGGG	Pm_4211	GGGGTGTCTTAGAAGCCG	4	2	2	2	1
FGSECJQ01AMIUW	4	AAAG	3	1	Pm_7680	TGTTCCAGATGCAACCTTGG	Pm_3872	AGGGCATTAAGGGTATGGGG	3	1	1	1	1
FGSECJQ01AGOIG	6	AACCCT	3	1	Pm_5415	GCCCTGACTTCAAGGAGGC	Pm_1510	GGAAAACCCTATTCCCAGGC	3	106	84	27	10
FW1N29Q05FVUEA	4	AAGC	3	1	Pm_5054	TGGATAAAGTGGGAGCAAAGG	Pm_0973	GCCAACCTTCAGGAGACACC	6	1	1	1	1
FGSECJQ01AWU7J	5	AAAAC	3	1	Pm_4107	GCACATGTGAAACAGGGTGG	Pm_7876	TGCTATGCTTCTCTCCTTGCC	3	3	3	3	3
FW1N29Q05GHKTO	4	ATAC	4	1	Pm_6363	AAAACAACTGTCTCCCCTCCC	Pm_0289	AGGATTTGCTTTGGTTTGGC	4	1	1	1	1
FGSECJQ01BB3WS	2	TC	6	1	Pm_1238	TTGAGTTCCATGCATCTGCC	Pm_1513	TCAACAGGTACTGCCCCACC	6	1	1	1	1
FW1N29Q05F29S0	4	AAGT	4	1	Pm_4632	CTCTGGAGAGATGGGTGGC	Pm_3380	CTTGAAAATTTGCCAATGCG	4	2	1	1	1
FGSECJQ01CBO4W	3	ATT	4	1	Pm_5024	CTTGCACCAAGACAGCAAGG	Pm_2449	TCAACAATGACTCAAAGGCACC	4	3	3	3	3
FW1N29Q05GFXDH	4	AAAT	3	1	Pm_3061	TCGTCATTTCTGAAAGTACTAGAAGC	Pm_4557	AAGCTCTCCTCCTGCAATCC	3	1	1	1	1
FGSECJQ01A8IEE	3	TTC	6	1	Pm_4782	CCCCTATAAGGCTCAGTGTTATGC	Pm_5437	TGCAAAGTTGGAGGAACAAGG	6	1	1	1	1
FGSECJQ01BMNLG	4	ATAC	3	1	Pm_2543	TCTCTACCTCTTCTATTTGCCAGG	Pm_2966	GTTGACAGGAACTGGGGAGG	3	2	32	2	2
FW1N29Q05F8IZ3	4	AATG	4	1	Pm_3532	GTGCTGGAAGAAATCCCTGC	Pm_3471	CTCCTCCTGTGATTCAGCCC	4	1	1	1	1
FW1N29Q05FVU39	3	AAC	4	1	Pm_4822	GTCACGAAGAGTCGGACACG	Pm_1206	CCTGATTAATGTGGAAGGCG	4	112	1	1	1
FW1N29Q05FTSLP	4	TTCC	3	1	Pm_6969	TCAAGAGCAGCGATGGTAGG	Pm_5340	GACAATGGTTGCCAGTCTTCC	3	1	1	1	1
FFPMSHM02BYD5W	3	TGC	5	1	Pm_0831	GCTGATGTAGCTTTATACATCTTCGC	Pm_0629	ATGGCAGAAAAGTTGGTCCC	5	1	1	1	1
FGSECJQ01CHSAH	3	ATC	15	1	Pm_4532	CCCCTTCCTGATACCTTGCC	Pm_2695	CATCAAGGTAGTGCCTCACTGG	29	1	3	1	1
FW1N29Q05F2DEZ	4	ATCT	19	1	Pm_7986	GAGAGGTGATGAAGCAGGGG	Pm_3103	TCACTTCTGTGAGATGAGTGGC	34	3	1	1	1
FW1N29Q05GH0OG	2	AC	7	1	Pm_6523	GGTTAAAAGCACTGGGCTGG	Pm_2027	AAGGAATGATGGGAGTTGTGG	7	1	1	1	1
FGSECJQ01AM14G	4	AAAC	5	1	Pm_1040	AGCCAATCTTGAAACCCTGG	Pm_8382	AAATAGGGGAATGGCCTTGG	5	1	1	1	1
FGSECJQ01BJ63D	2	AT	6	1	Pm_8332	CGTTCTCCCCATCCTTTAACC	Pm_6187	GGGGAGAGCATCATCAAACC	6	1	145	1	1
FW1N29Q05GHIUW	5	AGGGT	3	1	Pm_0128	CCAGAATTGTGCAGACAGTGG	Pm_8775	TCCAACACCAAACTTCAAAAGC	3	22	2	2	2
FW1N29Q05GEFHB	4	AAAG	3	1	Pm_6729	TGCTGGGTGATCAATGATGG	Pm_2478	GAACGTCTTTGGCTGTGAGC	3	1	1	1	1
FW1N29Q05F0KSD	5	AACAC	3	1	Pm_0959	AATTGTGCTGTACGATGTGTGC	Pm_7079	GTCAGCCCTAGGAAGGAGGC	3	1	2	1	1
FGSECJQ01AR8CV	4	AAAT	3	1	Pm_3905	CCTCTCTGTGAAAGTACTTGTTTGG	Pm_6992	CACTGAATATTGTCTTTCAAGTGCC	3	1	1	1	1
FW1N29Q05GJCWW	3	AAC	4	1	Pm_1525	AGCCAATTAAGTGGTGGTTGG	Pm_6655	CATATGCCCTGCATCTGTGC	4	1	1	1	1
FW1N29Q05FXGB6	2	AC	7	1	Pm_1429	GACTGGTCCAGGCAGTCACC	Pm_8515	GATTCCCTGCATGGTTCTGG	7	3	1	0	1
FFPMSHM02CAQQZ	4	TTCC	3	1	Pm_5163	TGATGAAGTGCACTGGAAGG	Pm_2224	TTTGGCTCAGAGTATACGACAAGG	3	1	1	1	1
FW1N29Q05GAFN6	6	AAGGAG	3	1	Pm_0444	CATAGTCATTGCCCTTGGTGG	Pm_5570	GTTTCCTCAGCAGAGCCAGG	3	21	13	13	5
FFPMSHM02BXNVU	4	AATC	4	1	Pm_7754	TGAATTTACTCACAAGCAAGGGC	Pm_8272	TGCCTAGGATCACTGTATGAGATAGG	8	1	1	1	1
FGSECJQ01AM4XP	4	TGCC	3	1	Pm_0866	GATAATCCCAACCCATTTAGGG	Pm_0578	GAACTGAGAGTGCATTGGTTGG	3	1	1	1	1
FW1N29Q05GDAKU	5	AAAAC	3	1	Pm_5183	TTCAGCATCTTTCAGGGTGG	Pm_6339	AAAAGAATTGAGAAAGCCATTCC	3	2	1	1	1
FW1N29Q05F9NUH	3	TCC	19	1	Pm_6459	GGTAGGGTGGATTGTTCTGGG	Pm_3837	GTTGGTGGTTCCTCTCGGG	33	6	2	1	1
FW1N29Q05FYOCJ	5	ATTTT	3	1	Pm_6347	TAAAATGGCTAGGCATGGGG	Pm_8427	TTGGTCCTAGCAACAACATGG	3	6	4	3	2
FW1N29Q05F7SS4	5	TTTGG	3	1	Pm_9002	GGGAGTAGATGTGCCAAGCC	Pm_1465	CGCTGCCAAGTAGACTCACC	3	1	1	1	1
FGSECJQ01AJ6OS	4	TCTG	3	1	Pm_6480	AACATATATAGAAATACAAGAACTGAGGC	Pm_3913	TGCTGGGAAATTTTAAGATGC	3	1	1	1	1
FW1N29Q05F7MX8	4	AATC	5	1	Pm_7959	TTCCCAGTTCAAAACACTATGACC	Pm_7745	AGGGGTCTCTGGGAGTCAGG	5	1	1	1	1
FW1N29Q05FSAQS	3	ATC	9	1	Pm_0903	GGATTTGGCATTTTATCCACC	Pm_8904	TGAAAGAAAAGGGTACTTGATGG	16	8	1	1	1
FGSECJQ01B496U	4	AATC	5	1	Pm_2967	CAGCAATCCTACTTTGATTTATTGG	Pm_4039	TGGCATGAAGACATAAATTTACCC	5	3	3	3	3
FW1N29Q05FUEWT	2	TC	7	1	Pm_6256	GAACTTGGTTGCAAGGAGGC	Pm_3480	GAACCTGGGGTTGAAGCG	7	7	1	1	1
FW1N29Q05FXRPS	2	TC	6	1	Pm_4084	GTGCCTTGTCTGTTCCCACC	Pm_6163	AAAGTCCACACTGGGGATGG	6	2	1	1	1
FW1N29Q05GH17C	5	AGGGC	3	1	Pm_7306	CCAGGTAGTGTGGAATCTCTTGG	Pm_8987	AGGAGGAGGCAGAACACACC	3	2	2	2	1
FGSECJQ01A715L	3	ATC	5	1	Pm_5186	GCAAAGAAACACGAAGAGGACC	Pm_8705	CCTTAAATCAACAGTTAAGTGTCAACC	5	1	1	1	1
FGSECJQ01CEODH	4	ATCT	13	1	Pm_1394	TTTATTTTCTGTTGGTATCACCCC	Pm_3965	GGGCAGGACTTTCAGATGG	16	1	1	1	1
FGSECJQ01ANMCD	4	AGCC	3	1	Pm_8396	AATCTCTCCGAAAGGCCAGG	Pm_6524	TCCCTGGGGAATTCACGG	3	1	1	1	1
FFPMSHM02B56ZB	5	AATAC	5	1	Pm_2104	CTGGTTTCTAGCCCAGCACC	Pm_8088	TGATTTAGACTGCAGATTTTGGG	5	1	1	1	1
FFPMSHM02CIL8N	5	AAAAG	3	1	Pm_5610	AAAAGTATTCTGATTCATAGACCAGTTCC	Pm_7333	GAATGGTCCAAAAGGGAGGG	3	1	1	1	1
FGSECJQ01A717W	5	TCGGC	6	1	Pm_4827	CACGCCGAGGGTTAAGGC	Pm_2346	GAGGCGATGATGTAATGCGG	6	1	1	1	1
FGSECJQ01BDLKA	4	AAAG	3	1	Pm_5719	GGGGAAAAGTGAAAGGAAGAGG	Pm_1602	ATATGCACCACTGACGTGGG	3	1	1	1	1
FW1N29Q05F6HL1	3	TTC	4	1	Pm_7388	GAGGGATAGATTTTCTCCAGAGACC	Pm_6317	CCGCTGTGCCATATTGTGC	4	17	5	5	2
FW1N29Q05F06TH	4	AAAC	3	1	Pm_5771	CCCAGTGGAGATAGTCTGATCC	Pm_5434	AAAGTTTTGTGGAATTGACAAGC	3	13	8	6	1
FW1N29Q05GGCX4	3	TCC	4	1	Pm_4360	CACTAGGTGACGCACGATCC	Pm_7867	GTGACTGAGGTCAGGGTGGG	4	26	8	0	8
FW1N29Q05GAHP7	2	AC	9	1	Pm_1999	TCCATGTGGTCAATGTTTAATGC	Pm_8104	AACAAAATACTATGCCTGTGTGTGC	9	1	1	1	1
FGSECJQ01BQAZC	3	AAC	5	1	Pm_4822	GTCACGAAGAGTCGGACACG	Pm_7521	TCACTTGCTGGTGAGATGGG	5	112	3	3	3
FW1N29Q05GB7K7	6	AACCCT	3	1	Pm_3011	TGCATGGGAAACCCTATTCC	Pm_5415	GCCCTGACTTCAAGGAGGC	3	13	106	2	2
FW1N29Q05FW1KR	6	AAAAAT	3	1	Pm_1508	GGCAGGAGGGAAAAGTCTAGC	Pm_6228	CTGGCTGTGTGGATGATTGG	3	1	1	1	1
FW1N29Q05FZBWS	4	AAAT	4	1	Pm_1643	TTGGCACCAAGGGTATCTCC	Pm_0846	TACCTGCAAGCCTTCATCCC	4	2	1	1	1
FW1N29Q05FYOWT	3	TTC	4	1	Pm_3754	GAGGAGTACTATCTCTGAGTTGCTGC	Pm_1838	CAATTTAACCCTGGTCAATAAATCC	4	1	1	1	1
FW1N29Q05GIWYO	4	AGGG	3	1	Pm_3356	TCTGCCTAATGGCCTCATCC	Pm_8803	CTGCCTCTCAGTTTCTTTCTTCC	3	1	1	1	1
FGSECJQ01BWMCI	2	AT	6	1	Pm_5554	TCATCTACATATGGTTAAAGATCGGG	Pm_6532	GGTGGTTTATTGTTTCTCTCCCC	6	1	1	1	1
FGSECJQ01BYJUV	2	AC	6	1	Pm_4090	CAACTGCATAGCCAAACTGGG	Pm_7390	CGTGAGTAACGTCTTTCACCACC	6	1	1	1	1
FGSECJQ01BKI4L	2	AC	12	1	Pm_8919	AGCTTTTCTTTGTTTCACTGGG	Pm_5914	GCATTTATTGATGTACTGGCCG	12	1	1	1	1
FGSECJQ01BHACJ	5	ACCCC	4	1	Pm_5375	CCCACTACCCAGAATGGTCC	Pm_2924	CAAGAAACCTGCACAATGGC	4	1	1	1	1
FW1N29Q05GK147	4	AAAC	3	1	Pm_3688	TTCCTTCATTGTCGATGTCTCC	Pm_0402	TCTGACAGTTATGAAGTTCCTGGG	3	1	1	1	1
FGSECJQ01BZJQD	4	AAAG	3	1	Pm_4038	TCAAGTTATGAGCCAGAGGGC	Pm_7934	TTCTGCCTGCTGTTTGAAGC	3	1	1	1	1
FW1N29Q05FQBUW	3	ATT	4	1	Pm_2650	ATCCAGCACTGCATTATGGG	Pm_4001	TTCAGCAATTAACATCCTCTGC	4	1	1	1	1
FGSECJQ01BN1G8	3	ATC	14	1	Pm_7124	TGCCAAGAAAACCACAGGG	Pm_2695	CATCAAGGTAGTGCCTCACTGG	28	2	3	2	2
FW1N29Q05F2LAR	3	ATC	4	1	Pm_7578	GGCAACTGTATGAACCTGTGG	Pm_7152	GAAGGAACATGCAACATCTGG	4	1	1	1	1
FGSECJQ01BYWN8	3	AAC	4	1	Pm_4101	GGAGTTCTCTCCAATCCTCGC	Pm_0251	TTCAGGGCTAGAGGGAAGTAGC	4	1	1	1	1
FFPMSHM02CMNZL	2	AT	6	1	Pm_9070	GCTCTCCCCATCTTTTAACCC	Pm_1076	TGGAGAGCATCATTAAACCACC	6	1	2	1	1
FGSECJQ01A60S3	4	ATGG	13	1	Pm_9239	GACGGTGAAGCCTTCTTATCC	Pm_5119	CTTTTCCATGGGCAGCTAGG	13	1	1	1	1
FGSECJQ01B37IR	6	TCTCCC	3	1	Pm_1124	TGGGTTTAGGAAATGCAGGG	Pm_2705	GACTTGTCCAGGCTGCTTCC	3	1	1	1	1
FW1N29Q05GD3HQ	5	AAATC	3	1	Pm_6373	AGAAAAGAGCTTAGGCACTACGG	Pm_7267	GTGGCTTTCCAGGTGTTTCC	3	1	1	1	1
FW1N29Q05FR4BW	2	TC	6	1	Pm_4297	GGCACCAGGTTAGAAATCAGG	Pm_4794	TCCACGCTGCATCAAATACC	6	1	1	1	1
FW1N29Q05FXLRN	3	TGC	6	1	Pm_2535	AGGAAATGCATGCAGGAACC	Pm_9119	GGTGGTGTTTTCTGTGCTGC	6	1	1	1	1
FGSECJQ01BY94P	4	AAAC	3	1	Pm_1879	TTATATGCCGCCCGATTCC	Pm_5985	AGGATGGTAGGCTGGATTGG	3	1	1	1	1
FGSECJQ01CDA2R	5	AAAAC	3	1	Pm_6995	AGGGACATAAAACCCTAGAAAATACC	Pm_7695	CTGCAGTTTTCACGCAATCC	3	1	1	1	1
FGSECJQ01CFRCF	3	AAC	4	1	Pm_8601	GCTTCCTTGACTTAATCCGCC	Pm_1801	GCAGAGCTGAATGAGATGCC	4	1	1	1	1
FFPMSHM02B1YR1	3	AAC	5	1	Pm_4822	GTCACGAAGAGTCGGACACG	Pm_8158	GGGAACCAGAGTTATTTTGTCTGC	5	112	1	1	1
FGSECJQ01BKWSM	4	AATG	13	1	Pm_1387	CTTGCTGATCCTCCTCCACC	Pm_3295	CAGCAATGTTGTACGCAGCC	20	1	1	1	1
FGSECJQ01BITV2	4	ATAC	5	1	Pm_3220	GCCCAACCTACTTCACAGGG	Pm_2194	GAACCCATAGGTGGTGGTCG	5	2	1	1	1
FW1N29Q05FUS4U	4	ATGG	10	1	Pm_0999	CACAACTGTGAGATTGGCAGC	Pm_2006	GCCAACTGTTGCCCTAGTCC	10	2	1	1	1
FW1N29Q05F3KZB	4	TGGG	3	1	Pm_7089	CTTCAAAGGGTTACGAGGGC	Pm_6122	ATTGAAAGCAGCTGGCAAGG	3	3	1	0	1
FW1N29Q05GBXHK	4	AAAT	3	1	Pm_5029	GGAACAGACTGATCTTATGGATGC	Pm_5005	CACTTGTATAGTGAGATGGGTGGC	3	3	3	3	2
FW1N29Q05F5NQX	2	AC	6	1	Pm_7564	TCCATGGAGCCAAGAATGC	Pm_6922	AGACTTGAAGGCACACACGC	6	1	1	1	1
FW1N29Q05FX2T2	5	ACTGG	3	1	Pm_1843	AAAGCTCTTGTGCCACCACC	Pm_5732	ATCCAGCTCTGCTTCTTGGC	3	1	1	1	1
FGSECJQ01BAWIK	4	AATC	6	1	Pm_2880	CCTGTCTGAGCCAATATGCC	Pm_0662	CAGTTATATGCCACTCTCACTGC	6	1	1	1	1
FW1N29Q05GB2MU	4	AAAT	4	1	Pm_0010	ACTCATTTGAGATGGGCAGC	Pm_5050	ATGCCTTGCCTGTCCTAACC	4	3	1	1	1
FGSECJQ01AFZCY	4	AAAT	3	1	Pm_3791	TGCTATCTTGAATTCCTAGAGGAGG	Pm_1590	CAGCCAATTGCATATTCACCC	3	1	1	1	1
FGSECJQ01BF41E	3	TCC	4	1	Pm_7593	GGTAGATCGTTCCAGGCAGG	Pm_5837	TGTGAGTGCAAAAGGAAGCG	4	1	1	1	1
FW1N29Q05GCCD7	6	AACCCT	3	1	Pm_7520	TCTGCATAACACCCTGAGCC	Pm_3108	CCTGACCAGAAGATATGAAAGGC	3	2	1	1	1
FW1N29Q05F25M7	4	AATG	3	1	Pm_0650	TTGCAAGTGTCTGCTACGGG	Pm_2615	TGGCATGCTGCAATTTATGC	3	3	2	2	2
FGSECJQ01ANE8R	2	AC	9	1	Pm_1586	GCTGCCAGTTATTTTCCAGGC	Pm_1758	TTCCACCATTTGGTGTTCCC	9	1	1	1	1
FGSECJQ01AK9JK	4	AAGC	3	1	Pm_6512	CTCAAACCAGAGATATTTAGCAATCC	Pm_2754	CAGAATCAGAACCCAAGCCC	3	3	3	3	3
FW1N29Q05F4HWU	4	AATG	3	1	Pm_7848	CAGCCTGTGAAATTCATACTTGC	Pm_6615	TGGACCAAGCAGGATTAGAACC	3	4	3	3	1
FGSECJQ01CHLF0	4	TGCC	4	1	Pm_3298	AGAGCAGCAGGAAGAATGCC	Pm_5543	CTCAAGCACGCCTATGTTGC	4	4	4	4	4
FW1N29Q05F3303	5	AGGGC	4	1	Pm_4832	ACCCACCGCTAATCAAATGC	Pm_7700	CGTGAGTGTGCAGCTTTTATCC	4	2	1	1	1
FW1N29Q05F6KQT	3	AAC	4	1	Pm_4822	GTCACGAAGAGTCGGACACG	Pm_6892	TTGGCCATTGGTCACTTTCC	4	112	3	3	3
FGSECJQ01BS50G	4	AAAT	3	1	Pm_5085	GGCTGCAGATCACCTGTTCC	Pm_2124	ATTGTGGGGAGATGGGTGG	3	1	4	1	1
FW1N29Q05F4333	6	AACCCT	3	1	Pm_3011	TGCATGGGAAACCCTATTCC	Pm_5415	GCCCTGACTTCAAGGAGGC	3	13	106	2	2
FGSECJQ01A2MMT	4	TTCC	3	1	Pm_4320	GGCATGGAACACAATCATAGC	Pm_1939	GAACACTGTCATCCTTGAAACTGG	3	1	1	1	1
FFPMSHM02BWQBY	3	ATT	7	1	Pm_8284	GCTTTTCTTTACAGTTCATTTGATAGC	Pm_0716	AACTTGGCATCCAGTGAGAGC	13	1	1	1	1
FW1N29Q05F510A	3	TTC	4	1	Pm_2080	CCTTAGAGGGGTGAAGAGCC	Pm_8674	GAAGGGTAAAGTAGCAAAGGAAGG	4	1	1	1	1
FW1N29Q05GCV2U	4	AAAT	3	1	Pm_3391	AAATTCCCATCACACCCACC	Pm_7802	GCTGCCCAGAATCATTGAGC	3	1	1	1	1
FW1N29Q05GDVLM	5	AAAAC	3	1	Pm_8542	CAAATTGTTTGGTTCATTAAAAGCC	Pm_1575	GAGGTGTTCGTAACCCGAGG	3	1	1	1	1
FW1N29Q05GEZCH	4	AAAT	3	1	Pm_9273	TTCTGGCCAGCATCTACAGG	Pm_5979	GCCCACCAAAACATAAAATCC	3	1	1	1	1
FW1N29Q05FRV1V	4	AATT	3	1	Pm_2396	AACATAGCGGGTCACTTGGG	Pm_1245	GAGGGCAAAACTTGAGGTTCC	3	2	1	1	1
FW1N29Q05FZ679	4	AAAT	3	1	Pm_2537	TTTTGCCCCACAAACCTCC	Pm_6040	ATAGGTTGCCTTCATTCGGC	3	1	2	1	1
FW1N29Q05GHRJ3	4	AAAT	7	1	Pm_9244	TGGAAATTGTTGGTTCAGGG	Pm_0352	TTGAGAGTCACATGTGTTTCAGG	7	11	10	10	6
FGSECJQ01AILJC	4	AAAT	3	1	Pm_9153	TTCCAATTACCTTATTAAGTGAGAACTACC	Pm_3126	TGTAAACTGGCCAGGGTCG	3	3	1	1	1
FGSECJQ01BDMFJ	4	TTCC	3	1	Pm_1803	AATGGGACTGCAGTGGTAAGG	Pm_1499	TAACCCACTCTCTCCCACCC	3	1	1	1	1
FGSECJQ01BEZYP	4	AAAT	3	1	Pm_8348	CACACTCCACTCAAGGAGAAGC	Pm_5456	GCAGAATAGGACTACAGCACAGC	3	2	1	0	1
FGSECJQ01BEEDO	3	ACC	8	1	Pm_0956	TGTGTAGGTTCCTGGCATCC	Pm_6335	TGTTGCTCGGAATGAGTTGG	8	1	1	1	1
FGSECJQ01ALXTW	6	AAGGAG	3	1	Pm_2930	TCCCCACCCAAACACTAAGC	Pm_1640	TTTGTTCCTGCTTTTGCTGC	7	1	1	1	1
FGSECJQ01AK01N	4	AGGG	4	1	Pm_1733	GCTTGGACATCTAGCAGACCC	Pm_1540	GACAGATTTTGCCTGGTGCC	4	1	1	1	1
FW1N29Q05F5BXJ	4	AAAT	3	1	Pm_0574	TGGACATAAAAGCACCAGCC	Pm_5473	TGAGCTTTTGTCTTTCAAGTTTGC	3	3	3	2	1
FGSECJQ01CIT88	3	TCC	7	1	Pm_3037	GCTGAAGCGGCTCTTAAAGG	Pm_6549	TGTAACTAGTGGATTGGCCCC	7	1	1	1	1
FGSECJQ01CDON4	4	ATAC	3	1	Pm_7335	GTCTACGAATGCCACTGGGG	Pm_0604	TTTCTGCACTGTGTGTAATCTTGC	3	1	1	1	1
FGSECJQ01AMVM5	3	TGC	10	1	Pm_4770	ATCTGGAGAATGAGAACTGGG	Pm_3628	CTTCCAGAGAAAGGAATGAGC	10	1	1	1	1
FW1N29Q05F3NF5	4	AATG	3	1	Pm_8127	ATTTTCACTGGGGAGCATCG	Pm_5269	CTGCCTAGATTCACGCAGGC	3	3	1	1	1
FW1N29Q05GH749	4	AATG	9	1	Pm_5655	TCACATCCTTGAAAATGGCG	Pm_7110	TGCAACCAGGCAGAAATAGC	13	1	1	1	1
FGSECJQ01ATWKX	4	AGTG	3	1	Pm_8441	GAACCATTTTGTGTCACTGTCTCC	Pm_3711	TCCATAATCACAACGGCAGC	3	1	1	1	1
FW1N29Q05FZ04G	4	ATCT	3	1	Pm_7323	TTCATATGCAATTTTCTCTAGGATGG	Pm_6520	TCTGGTATATGTCTGCCTGCC	3	5	5	5	5
FW1N29Q05GF4BV	4	ATAC	3	1	Pm_4219	GCACCCACTGATAGATTATTTCCC	Pm_6166	CCAACCACATCTGTAGGGGC	3	2	1	1	1
FFPMSHM02B3AVB	4	AAAT	3	1	Pm_7448	AGACATGCATATGATGCGGC	Pm_8721	GACTGAGAAATTGGCTTATTATTAATGG	3	1	1	1	1
FW1N29Q05GCUGU	4	TGGG	3	1	Pm_3654	GATCCAGTTGGAAAAGAAGTGC	Pm_1272	GCTGCAGATGTGAATATTGTGC	3	1	1	1	1
FW1N29Q05GB8LI	4	AAAC	3	1	Pm_0191	TGGATCCAAGCCTTTTCAGC	Pm_8314	TTCAGCAGCCAAAATCAAGC	7	2	2	2	2
FW1N29Q05F7YOS	4	ATGC	3	1	Pm_2302	TGCTTAAATTGTCCTGCCCC	Pm_4304	TCTCCTTGCACATCTGTGGG	3	1	1	1	1
FW1N29Q05F6TYM	4	AACT	3	1	Pm_7781	TTGCTGCATTCATTCCAAGG	Pm_3573	GCAGATCCAAAGCACTTCTCC	3	1	1	1	1
FW1N29Q05F6PWS	5	ATTTT	3	1	Pm_1644	GGGGAGATAATGTGAGCCCC	Pm_5885	CAGATTCGAAACAATTGCTTTTAGG	3	2	1	0	1
FW1N29Q05F51YF	4	AAAT	4	1	Pm_5860	AAGCACTTGCACAAACCAGG	Pm_5664	AAGTCCATGGGCTGAAGAGC	4	11	11	10	8
FW1N29Q05FTMNP	3	AAC	4	1	Pm_3368	ATCCCCAACATGGAATTTGC	Pm_5596	GGTGTCGTGTTAGATTGCTCAGG	4	5	5	5	3
FFPMSHM02BTF7O	3	TTC	4	1	Pm_4492	CATATTGTGGAAGCTGACTGGC	Pm_5374	ACTGCTCATGTGCAAGCTCC	4	1	3	1	1
FGSECJQ01A5GYT	4	AAAT	4	1	Pm_8291	CAAAGCCTTAATTCAAACTACAGCG	Pm_6846	CACTTTTAAGTGAGATGGGCAGC	4	1	1	1	1
FW1N29Q05GCPCT	4	ATCT	16	1	Pm_8977	GGTACATCCCATGCAGAGGC	Pm_5725	TGATGCTGTGAAGAAATCCCC	16	2	1	1	1
FGSECJQ01BLOEX	4	AAAG	3	1	Pm_0147	CCCCATTTGATCTCTTTTAGGG	Pm_2182	TGAATTGCTGCTTTTCTTCAGC	3	1	1	1	1
FFPMSHM02BPYRL	2	AT	7	1	Pm_3809	TCAAAGCATCATCAAACCACC	Pm_1099	TGCTCTCACCATCTTTTAACCC	7	1	1	1	1
FW1N29Q05GHCUP	5	ACCCC	3	1	Pm_8208	CTCCCTATCACCATCCAGGC	Pm_0864	TGAAGTTCTGCCTCTGCTGC	3	1	1	1	1
FGSECJQ01CCOAI	3	AAC	4	1	Pm_1300	TCTTCCAGGCCACTGTACCC	Pm_4822	GTCACGAAGAGTCGGACACG	4	1	112	1	1
FGSECJQ01A4V18	4	TTCC	3	1	Pm_6490	TAGGGCTCAATCCTGCTTCG	Pm_2153	GAGATTTCACTGTGCTTCCAGG	3	1	1	1	1
FW1N29Q05FX2G7	4	ATCT	12	1	Pm_8798	CCTGGTGTGAGCAACTGAGC	Pm_9161	TCCTTCCTATCTCTATTGTCTATGTCG	22	1	1	1	1
FW1N29Q05GEDF7	4	AGGG	4	1	Pm_1308	CATAGCCTGAGGCCTTGC	Pm_3144	CACATGTATGCTTGCTCCCC	4	2	2	2	2
FFPMSHM02BTFU4	4	TGCC	3	1	Pm_7673	TGACATTTACATGGCAGCCC	Pm_6990	GGCAAGTTAGCCTCAGGAACC	3	1	1	1	1
FGSECJQ01B10C9	4	AAAT	8	1	Pm_3375	CCATCGTTAAATGGATGGTCG	Pm_1304	CTGAGTTGGAAACAGGCTGC	8	1	1	1	1
FW1N29Q05F94LG	3	AAC	6	1	Pm_6378	GGAGGCAACTCTACATGGGG	Pm_6724	AACTGAGCAAACTCGGGAGG	6	1	1	1	1
FW1N29Q05GI7PS	4	AACT	10	1	Pm_4072	CATCTTTGGCTTCTCCCACG	Pm_2270	ACAGAGCCCTCTGCTTTTCG	10	1	2	1	1
FW1N29Q05GG8Z1	4	AAAG	3	1	Pm_0031	TTGCTGACGACAGAATGACG	Pm_4482	TGTGAAATTTCTGTTACAACCTGC	9	1	1	1	1
FGSECJQ01AMAPN	3	TCG	4	1	Pm_0933	AGTGTGGACTTTTGGCGAGC	Pm_8364	TCTTGGAATGCTGCTGATGG	4	1	1	1	1
FGSECJQ01A3NOJ	6	TTGCTG	11	1	Pm_4664	CCAGAGTTGCTGAGAGTTGGG	Pm_7417	CCAGATGTTTAGACTGGATTTGGC	29	1	29	1	1
FW1N29Q05GA9LJ	4	TCTG	3	1	Pm_1539	AGTCTAAGCCCACAGTGCCC	Pm_7825	GCTTAAACAATGCACACAGGG	3	1	1	1	1
FGSECJQ01BKZ40	4	AAAC	4	1	Pm_8519	GGATTGGCAGAAAACAATGC	Pm_5426	TGTTTACAGTTCATGATTTTCCTTGG	4	1	1	1	1
FGSECJQ01BQSEH	4	AAAT	7	1	Pm_8638	TGAGAGGGTAGCCTCAAAACC	Pm_4680	TGCCATTTTCTTTCCAAGGC	10	2	2	2	2
FW1N29Q05FZO5W	4	AAAT	3	1	Pm_5582	AACATATTTCCCTGGATTTGTAGC	Pm_4180	CGCTGTCTCTTAAAATATCTTGATGC	3	1	1	1	1
FGSECJQ01B3MS1	2	AC	8	1	Pm_5261	CTGGGAAAGCAATTTCCAGC	Pm_0186	TTTCACCAGTCAGGGTAAGGG	8	2	2	2	2
FGSECJQ01B4LBV	3	ATT	4	1	Pm_0161	TGAATCGTTCCATATCCGTCC	Pm_9096	CAATTGAAGCCAGAACATTTCC	4	1	1	1	1
FW1N29Q05GBYTS	4	AAAC	4	1	Pm_5238	AACACAGATACAGAAGAGCTTGGC	Pm_1815	CTCTTGGTGCTGCAGTCAGG	4	1	1	1	1
FW1N29Q05GALUB	3	ATT	4	1	Pm_7238	TCATTTCAGTAGCCTGGAGCC	Pm_8976	CATCTTGTGGCAGGAAACTAAGC	4	1	1	1	1
FW1N29Q05GDX5W	4	AAAT	3	1	Pm_3634	TTGTGGTTACCAGGAGTTGAGC	Pm_2572	GTATGGGTGTCCATGAGGGG	3	2	1	0	1
FGSECJQ01BZII5	4	AAAT	14	1	Pm_8222	CATTGTTTGAGTTGGGCAGC	Pm_3452	TGACCATGACAGTTCCAGGC	25	7	1	1	1
FW1N29Q05F9KGI	4	AAAC	3	1	Pm_0919	AATGTTGAAATGCCAAGGGC	Pm_7269	ACTTTAGGTGAGATGGGCGG	3	1	1	1	1
FGSECJQ01CEUV1	4	TTCC	3	1	Pm_8646	TTCAGGTCTTCCAATGGTGC	Pm_5571	CATGCCATTGCAGTTGTGC	3	12	1	1	1
FGSECJQ01AR4LH	3	ATT	4	1	Pm_3659	CAAGGCCTCTCTTCCCTTCC	Pm_9190	GCTCATTGTTTTCCAAGAGATGG	4	1	1	1	1
FGSECJQ01BECUX	4	AAAT	4	1	Pm_6675	TCCTAATGGGCAGAAAAGGG	Pm_1321	AGTCAGATGGCTGGAGGAGC	7	1	1	1	1
FGSECJQ01BTSYL	3	AAC	4	1	Pm_0691	TTTGCTTTTCCAGGACATAGAGG	Pm_1414	CCAAATTAACTCTCAACATGTGCC	4	1	1	1	1
FGSECJQ01BJQDK	4	AATC	3	1	Pm_4479	TGGCTGTATCCGTTAGAATTGG	Pm_3616	CAGGGATGAGAACAAACAGCC	3	2	2	2	2
FFPMSHM02CGO4N	4	AAAT	4	1	Pm_6393	CCGTCAATTTAAGACAGCCC	Pm_8022	GGGAGAACACATACATGCCC	4	1	1	1	1
FW1N29Q05F9EUX	4	ATCT	17	1	Pm_7414	TCATTATGTAAACGTGCAACAGC	Pm_4055	TCTGAGAACATGAACCCATCC	17	6	2	1	1
FGSECJQ01B4ZD5	4	ATAC	3	1	Pm_7455	GAATTACCCCGTGTTCTGGG	Pm_2897	TAGCCCTGTCGTGCAAAGC	3	1	1	1	1
FW1N29Q04EINTX	5	AAAAG	3	1	Pm_1116	AAACTACTGCCTGTACCAATGCC	Pm_1119	AAAGTATGCAGTGAGGCCTGG	3	38	26	26	8
FGSECJQ01A4BY3	4	TCTG	4	1	Pm_7359	AAAACACACACCTGTCTCTTCAGG	Pm_0539	GCAAACTTTGGGTGAATTTGG	4	1	1	1	1
FW1N29Q05FXPGK	3	ACC	4	1	Pm_6284	AATCTGGCCTGACGAAAACC	Pm_7577	TGTCTGTTGAACCTCCACCG	4	6	1	1	1
FW1N29Q05GIS5O	4	AATT	9	1	Pm_1820	GCTGTATCTGTGCTTTGCTGC	Pm_5818	TTGCCAGGAAAACAACATGG	9	1	1	1	1
FGSECJQ01BRK8Y	4	AAAC	3	1	Pm_7058	AATCTCACCGATTGGCTTGC	Pm_3699	TTATACTGCCGTGCTCTCGC	3	1	1	1	1
FW1N29Q05GIGRE	3	TCC	5	1	Pm_2899	TTGATTGACCTCTGCATCCC	Pm_5752	TTTCGAATTTCTACCCATGCC	5	2	1	1	1
FGSECJQ01B9ILB	4	ATGG	3	1	Pm_6683	CTGAGGGGAGAAAGCAGAGC	Pm_3281	AATGTACAGGTGGGTGGTTGG	3	1	1	1	1
FW1N29Q05FZTE4	3	AAC	4	1	Pm_4822	GTCACGAAGAGTCGGACACG	Pm_6892	TTGGCCATTGGTCACTTTCC	4	112	3	3	3
FGSECJQ01BZMPB	4	AAGC	3	1	Pm_7880	GAAGAAATCACAGAACAGTCCAGG	Pm_7126	TTCAGGGGAAGGAAGGTGG	3	1	1	1	1
FW1N29Q05FWZPG	3	AAC	4	1	Pm_6133	ATGGGTCGACGAAGAGTCG	Pm_5643	GGTGTCCTATTGCACTTCTGC	4	1	2	1	1
FGSECJQ01AVYJE	5	AAAAC	3	1	Pm_2815	GGGAATTCTTGGAAGCTTGG	Pm_2466	CCAGTGTTGGTGGGGAGG	3	11	1	1	1
FGSECJQ01ATWGS	5	AATAC	4	1	Pm_0912	CTCCAGGGGATCTAAGCAGG	Pm_7149	ATAAGGTGCACTGGGGATGG	4	1	1	1	1
FW1N29Q05F8API	4	AAAC	3	1	Pm_7232	TGACCAGGCACTGACTGTGG	Pm_3301	TCCTTTGCTCCACAAATCCC	3	1	1	1	1
FFPMSHM02B6EH6	4	AAAT	3	1	Pm_4628	AGTGTCACAATTTTAGGACGACG	Pm_0859	TCTTAATGTTTTGCTTCTGTTGCC	7	1	1	1	1
FFPMSHM02B1BT5	3	AAC	4	1	Pm_2954	GAGTGCATTGCCTTCATGC	Pm_3486	CAGCAAATGTAGAGAATTAGTCATGG	4	1	1	1	1
FW1N29Q05F4TCC	4	AATG	3	1	Pm_7184	TCCCCAGAACAGAAATTGGG	Pm_7270	GGATGTTCTTCCAATGTTGCC	3	1	1	1	1
FW1N29Q05F2KWS	4	AAAC	3	1	Pm_6988	TTTTCCTCCTCTTGCACTGG	Pm_4813	AAATCCCCATATCTGCAGCC	3	2	1	1	1
FW1N29Q05GE4BJ	5	TCTCC	4	1	Pm_7147	TGTGTGTGTATCGAGAGAGAGAGG	Pm_1683	TGGATTTGCAGACAGTATTATGG	4	3	2	2	1
FW1N29Q05GGWM3	4	AGTG	3	1	Pm_1194	ACACGCTACTCCCAGGTTCG	Pm_3350	CGCACCTAACTGGAAAACCC	3	6	6	6	4
FGSECJQ01B6QXV	4	AAAT	3	1	Pm_3794	GGAAGGGGAAGCATATTCGG	Pm_2319	AGAGTCCATTGGAGTTGGGC	3	1	2	1	1
FW1N29Q05FTG28	5	ACCCC	3	1	Pm_3377	CCATGCTGGCTTGATTAGACC	Pm_8155	GAACCCTCAAAATGCTTGCG	3	27	12	11	2
FGSECJQ01A9AL5	4	AAAT	3	1	Pm_4478	AGGAAAAGGAATTGATGGGC	Pm_4301	TGCTGGGAAGTTGAAGTCC	3	1	1	1	1
FGSECJQ01BQL14	4	AATC	4	1	Pm_0287	GGCTCCTGTGAAATCTGATCG	Pm_2743	CTCGTGGGCATCCTTAGTCC	4	1	1	1	1
FW1N29Q05FRQYH	5	AAAAG	3	1	Pm_7044	TATTTGGGGCATTTAATCGG	Pm_8734	TTCAGTAGCCTCTTGTCATCTGC	3	1	1	1	1
FGSECJQ01BCQ2N	4	AAAT	3	1	Pm_4407	AGCACTTTGATCCCCAAAGC	Pm_8315	TTTTCAACAAGATGGGCAGG	3	4	4	4	3
FW1N29Q05FVKZF	4	AAAG	3	1	Pm_1427	TGGAATGTTCCATTGTCTCTGC	Pm_4503	CTCCAAATGATCAGGCATGG	3	1	1	1	1
FW1N29Q05F5Q7E	2	TC	6	1	Pm_1162	TTCCTCCTTGAACCAGTGGC	Pm_0185	ATTGCAGGATGGGAGAGTGG	6	1	1	1	1
FGSECJQ01BJIA4	2	AC	6	1	Pm_8518	AAAAGAACCAAATGCCAGGG	Pm_3606	CTGTCGGGCAGAGAAAATCC	6	3	3	3	3
FW1N29Q05F678Z	2	AC	7	1	Pm_3874	TCATCCCCAACACACATTCC	Pm_0038	GGACTACTTCTCTCAACCACATGC	7	39	4	3	2
FGSECJQ01A1L8M	2	AC	6	1	Pm_6971	TTGCTATTGCTGTGATGTACTACC	Pm_8321	CAAACTTGGAAAGGAAGAAAACC	6	1	1	1	1
FW1N29Q05GCMNV	5	AGGGT	3	1	Pm_0128	CCAGAATTGTGCAGACAGTGG	Pm_7527	TCCAACACCAAACTTCAAAGC	3	22	8	7	3
FW1N29Q05FZ73X	3	AAC	4	1	Pm_3368	ATCCCCAACATGGAATTTGC	Pm_5596	GGTGTCGTGTTAGATTGCTCAGG	4	5	5	5	3
FW1N29Q05FXCWU	4	ATAC	7	1	Pm_2898	TGCTATTTATTGCCCTGGTGC	Pm_7851	GGTTCATCATGTAAACTCTGCTCC	7	1	1	1	1
FW1N29Q05FSJT7	4	AAAC	3	1	Pm_6533	AAACACACGATCGCTAAGCC	Pm_6678	ATGTTCTTGTTTCCACCCGC	3	5	2	2	1
FW1N29Q05GA7YN	3	ACC	5	1	Pm_0714	TGGAGGGATACTGATACTTTTGG	Pm_4872	TGAAAGAGTGAAGCACTTTTGG	5	1	1	1	1
FW1N29Q05GBQ36	4	AAAC	3	1	Pm_1609	TGTGCCTCCTGAATGAAAAGG	Pm_5231	AGAGGAGCGAGCACAGTGG	3	1	1	1	1
FW1N29Q04EGAXX	4	AGGG	5	1	Pm_4394	GCCAGGCTTACGAAAAGAAGG	Pm_1104	TGTGTGATCTCTGGGATGGG	5	9	2	2	2
FW1N29Q05F1GYY	4	AAAC	3	1	Pm_8347	ATTCTGTGGCCCTCATTTGG	Pm_5395	CCTCTCTTTCTCAATCGCCC	3	1	1	1	1
FGSECJQ01BCRSJ	4	AATC	3	1	Pm_5567	GCATGGACTCCAATTTGATGG	Pm_1337	TTTCTCCTGGTTCTGGGTCC	3	2	2	2	2
FW1N29Q05F31SX	4	AAAT	3	1	Pm_5685	TGGGAAGTCCTATAGTTAAAGAATGC	Pm_2122	TTGTCAATGGAAAGTGAGAGGG	3	1	1	1	1
FW1N29Q05FWWSZ	3	TCC	5	1	Pm_5490	GGGGAGCTGATTGCTACAGG	Pm_0134	TGCTACATTGAGAGTGGGGC	5	1	1	1	1
FW1N29Q05GJU60	6	AATTTT	3	1	Pm_3096	GAGCATCAAATGAGGCCAGG	Pm_9277	GCAAAGCATTTATTAGTGACACCC	3	3	2	2	2
FGSECJQ01AJ1ZY	4	AATG	5	1	Pm_3228	TCATGTGGAAAATTTCAGTTTGG	Pm_1687	AAATCTCCACCTGCACTTCC	5	1	3	1	1
FW1N29Q05F8QGO	2	AC	7	1	Pm_3874	TCATCCCCAACACACATTCC	Pm_4171	TCAACCACATGCTTCTTTTGC	7	39	5	5	5
FGSECJQ01B8A40	4	AAAC	3	1	Pm_3605	TCAGCTTTGCAAGAAAATGACC	Pm_1851	GAGTTTGATACAAGATGGGTGGC	3	1	1	1	1
FW1N29Q05GHKDE	4	AAAT	3	1	Pm_0900	TGAGGGTACAGAACCCAGGC	Pm_6955	AGAGTCACCTTCTGGGGAGG	3	12	1	0	1
FGSECJQ01AIU23	4	AATC	7	1	Pm_0471	TGTCACAACTTTGAAGGCTGC	Pm_9171	CAGCCAGCCAATACATTTTGC	7	3	1	1	1
FW1N29Q05FTL2M	3	ATC	6	1	Pm_7752	TTTCCAGTATGAACACTACCAGAAGG	Pm_3231	TGCTTTTGGAATACCTTCTCTCC	6	6	5	1	3
FGSECJQ01BCX5G	6	TCCCCC	3	1	Pm_8756	GAAGAAAGAAAGGGGAGGGG	Pm_3717	TGCAGTTGGTTCTGTACCACG	6	2	2	1	1
FGSECJQ01ARL6K	6	ATTACT	3	1	Pm_4397	GACATTCTCTCAGCCCAACC	Pm_1897	CTTCAAAGGCAACTAGATCACC	6	1	1	1	1
FGSECJQ01A76LQ	2	AC	6	1	Pm_7956	GCATCTGTATTAGAGCACACGC	Pm_0664	TCTCAGCACCATTTCAAGCC	6	2	2	2	2
FW1N29Q05F6CCG	4	AAAT	4	1	Pm_7235	TTTTGCCAGGACAAGCTTCC	Pm_5399	TGGTGGTGTTATGGAAATGCC	4	5	4	4	1
FW1N29Q05FPBVA	4	AACG	4	1	Pm_4396	ATTCCAAGTGCCTCTGCTCC	Pm_6669	GGTGAATTGGGATAGGTGGC	4	1	1	1	1
FW1N29Q05F6M9M	3	AAC	5	1	Pm_4705	AAGCAGCATTTTCCAGCAGC	Pm_5918	GCCTCAGTGCCATCTTCAGG	9	1	1	1	1
FGSECJQ01AYCES	3	AAC	5	1	Pm_6399	ACCCATATCGGGGACAGG	Pm_9184	TCACGAAGAGTCGGACACG	5	1	115	1	1
FW1N29Q05F5ALR	5	ATCAC	4	1	Pm_8067	AGGATCTGCCCTTCCAAAGC	Pm_4106	TTGGAGGCTCTGAATTTCCC	4	3	1	1	1
FFPMSHM02BYDH5	3	ATC	4	1	Pm_4858	CTGTACCAACATTGGGTGGC	Pm_0879	TCCACCTACTGAGTCCTTCCC	4	1	1	1	1
FW1N29Q05GJU8V	4	AAAT	3	1	Pm_6562	CTGCCTACAGTCCATCAGGG	Pm_5937	TGACTGTTTAGTGGGCATCTCG	3	1	1	1	1
FW1N29Q05F2YMF	5	TCCCC	3	1	Pm_2476	CAGGCATGAACCTCAACTCG	Pm_2793	TGGAGAAGCAAGGAAGAGCC	3	1	1	1	1
FW1N29Q05GIW17	4	AACT	3	1	Pm_5386	CCCGCTGGAGTTAAATTTGC	Pm_5082	CCCAGCTGCCTCTTATCTGC	3	2	1	1	1
FW1N29Q05FSMCE	4	AAAT	3	1	Pm_5858	TGCTTAGGTGAGCTGCTTCC	Pm_6919	TGGCATTTCTACCAATGGAGG	3	1	1	1	1
FGSECJQ01B3O6D	3	TCC	4	1	Pm_9296	ACATCCCACCCAGAGTCACC	Pm_8459	CACCTGATCCAGGCAAAGC	4	1	1	1	1
FGSECJQ01A9UUV	3	TCC	5	1	Pm_9294	AGAAAAGGCCCCAGAGATGG	Pm_3617	ACAGCTGCGTATTTCGTTGC	5	1	1	1	1
FGSECJQ01A9YGS	2	AC	6	1	Pm_7148	AGTGTTGAACAACAATTCCTTGC	Pm_3945	TTCTCCCATTTGGTGCCC	6	1	1	1	1
FW1N29Q05GECLS	4	ATGC	3	1	Pm_5888	CACTTCAGGGATGGGAATGG	Pm_4938	GGGCTGCTCTGCTAATACCC	3	2	2	2	2
FGSECJQ01B7YXL	5	TCCTG	3	1	Pm_6642	TTCTCCTGTTTTATTTGATTCTGCC	Pm_7628	TTTGGTGATTCTGTAACTCCTGG	3	1	1	1	1
FGSECJQ01AHVEN	2	TC	7	1	Pm_7666	CAAACATGGGAAGAGCCTGC	Pm_7747	ATTGGGCTAAAGGACCAGCC	7	1	1	1	1
FW1N29Q05GHDQM	4	AAAC	4	1	Pm_6511	TCCTATCCCCAAATAATGGGC	Pm_5798	TGACATAATAAACACAGTAGCCAGCC	4	1	1	1	1
FW1N29Q05F1CEA	4	AATT	3	1	Pm_4873	TGGGATTGATTTTGAACTTGG	Pm_8859	GATCTTACATTTAATGAGAAAATGACTGC	3	2	3	2	2
FW1N29Q05F4HO2	6	AACCCT	3	1	Pm_3214	CCTTGCATAGAAAGGGGTGC	Pm_1510	GGAAAACCCTATTCCCAGGC	3	1	84	1	1
FGSECJQ01B84LH	4	AAAT	3	1	Pm_4932	GATGATGGTTCTCTGCCTGG	Pm_4069	GAAAGCTCTTGTTTGCACAGC	6	1	1	1	1
FW1N29Q05GKEGR	4	AGCC	3	1	Pm_4989	AGGGCATCCCTAAAGGCTGG	Pm_7623	ACTTGGCCCTCCTCTTCTGG	3	1	1	1	1
FW1N29Q05FPXD9	2	AC	6	1	Pm_7470	GCAGTGTGTTCTGGCTCCC	Pm_1094	GAAATAACATCCCCTCCCTATGC	6	1	1	1	1
FW1N29Q05GDBZD	4	ATAC	3	1	Pm_1793	TTTGTAGAAGGACAGCAAATCTCC	Pm_6517	CTCTCCCAGGAACACATCCC	3	1	3	1	1
FGSECJQ01BFIGV	4	ATGG	6	1	Pm_8503	GGGAACAAATCCCACACTCG	Pm_0649	CACGCACACACTTATACAGAATGG	6	1	1	1	1
FGSECJQ01AT469	5	AAAAG	3	1	Pm_7565	AAAAGCTGATTGCCTGCG	Pm_7669	GACAGTTCCTCAGGGTTCGG	3	1	1	1	1
FW1N29Q05FSMA5	3	AAC	4	1	Pm_7360	GGAAAAGACCCTGATGCTGG	Pm_2097	GCTGCAAACATTCAGACAACC	4	63	1	1	1
FFPMSHM02BVAD9	4	AAAT	3	1	Pm_8800	GTGTGAATCCCATTCCCAGG	Pm_0017	CCCATCTCCAGGGTTAATGC	3	1	1	1	1
FW1N29Q05F4U8X	4	AGCT	3	1	Pm_7010	AAAATTTGGAATGCCCAAGC	Pm_3721	CAATGAGTTCGTGTCAGCGG	3	2	3	2	2
FGSECJQ01BPIII	5	ATTTT	3	1	Pm_0669	TGTTGCATGTATAAAGTAATAGAGCC	Pm_1435	GAATCTGCACCCAAACAGC	3	1	1	1	1
FFPMSHM02B0MJE	4	AAAT	3	1	Pm_4586	AAAACCTGCGTTTGGTCCC	Pm_2148	TTGAGTGAATAGGATATGGCTTATGG	3	1	1	1	1
FW1N29Q05F6LYB	4	AATG	15	1	Pm_0527	GGGGAGGCCACAAACTAAGG	Pm_3591	TCATCATCACACTGTACCAGATGC	15	1	1	1	1
FGSECJQ01AW8FK	2	AT	6	1	Pm_6728	TGGGTAGCTCCTACAGCTAGTGC	Pm_7878	TGGAACTCTTCAGACACGGG	6	1	1	1	1
FW1N29Q05FPUYS	4	AGCG	4	1	Pm_0115	GGTTAGCCTGGGACAACTGG	Pm_0061	ATCGCTCTCTCCAGCTCAGG	11	1	1	1	1
FFPMSHM02BRWCO	5	ATTTT	11	1	Pm_5243	TCCTGTGCATAGGTTCTGGG	Pm_2050	ATTATTAGTGTGAGCCGCCC	11	1	2	1	1
FGSECJQ01AJ8LP	4	TGCC	3	1	Pm_3230	CCCTGCTCCTAACTTCTGGG	Pm_9075	TAACTTCCACAAGGTTGCCC	3	1	1	1	1
FW1N29Q05FXQKS	4	AAAT	5	1	Pm_3130	AAAAGAGTCACCCTCTGGGG	Pm_7897	CATTTCCCTAGCCTAAGAGACAGC	5	2	1	1	1
FW1N29Q05FYTC5	4	AATT	4	1	Pm_2440	CACCTTTTCCAGCGAGTGC	Pm_8068	GCTTTCGTGAAGCATAAGGC	4	5	1	1	1
FGSECJQ01CCUCC	4	AATC	8	1	Pm_7783	GAGTCAACACCAACTTGATGGC	Pm_6783	TGGTTTGATGCTGTTGGACC	8	4	1	1	1
FGSECJQ01BEOHC	2	AC	20	1	Pm_6208	ACATCCACCTACCCACCAGC	Pm_5886	CCGACGAAAGGAAAGGTAGC	20	1	1	1	1
FW1N29Q05GHNLG	4	TTCC	18	1	Pm_8289	TTATACCCTCGCCTTGGTGG	Pm_0345	TTTGTGAGTGATGACTTCCTTCC	18	2	1	1	1
FW1N29Q05FZJKN	3	AAC	4	1	Pm_7423	ACTCAGGGAGGCAGTGAAGG	Pm_5251	TGGTGTGACCACCCTTTGC	4	119	6	1	1
FW1N29Q05GH6RA	6	AAAAGG	4	1	Pm_1202	CTGCCAGGCTACAGGAGACC	Pm_6830	CTGCCACCTTCTCCTCAACC	4	2	1	1	1
FGSECJQ01BFA8Z	2	AT	6	1	Pm_6650	TGCTCTCCCCATCTTTAACC	Pm_7297	GGAGAGCATCATTAATCCACC	6	66	1	1	1
FGSECJQ01A272A	4	AGGG	4	1	Pm_3958	CAGCTGGTTCCCTGTTGC	Pm_0597	TGTATCTTCTTTAACACTAATACAGACCC	4	1	1	1	1
FFPMSHM02CI37I	5	ATTTT	3	1	Pm_0325	AAGAAGGAACCATGACTGAGC	Pm_6723	CCTCACATATTTGTCTTGTTATTCTAGG	3	1	1	1	1
FGSECJQ01CHK3U	4	ACTG	3	1	Pm_2586	AGCTGAGAGATGACCAGGGC	Pm_5126	GCCAGTTACACTCCTTCCTGG	3	1	1	1	1
FFPMSHM02B6CG9	5	TCCCC	3	1	Pm_6798	ATTCCAGCTGTTGGGATTGG	Pm_0293	AGAAGCCATGACATGAGGGG	3	1	1	1	1
FGSECJQ01AUFEM	3	ACC	4	1	Pm_7864	TGTCCATTTCAGGAATGATGG	Pm_1420	GCCTTTTCTCTCAGTTTAATATTCCC	4	1	1	1	1
FW1N29Q05F4KVW	4	ATCT	12	1	Pm_2789	TTGTTTTCTCTCCCTTTAACCC	Pm_3051	TTCTTTGTCTAGGATTCTTACTCCC	12	1	1	1	1
FFPMSHM02BYGB6	4	AAAT	3	1	Pm_5833	GCATTGCTCCAAGAGCTGC	Pm_6389	CATGTTCAATAATTTCAATCTTCTCTACC	3	1	1	1	1
FW1N29Q05FO5PK	4	AAAT	3	1	Pm_8133	CTCCAGAGGAATTGTATTGTTTGG	Pm_3581	GGGCAACTTCCAAGTGATTCC	3	2	2	2	1
FW1N29Q05F00HX	4	AAGT	3	1	Pm_7861	TTGCTTTGAAACAAACAGTTGC	Pm_0261	TCCAGTGGTTTCACATCAAAGG	3	3	2	2	1
FW1N29Q04EJUNN	4	AAAG	3	1	Pm_1116	AAACTACTGCCTGTACCAATGCC	Pm_5605	TTCTTGCCTCTTTCTTCGGC	3	38	1	0	1
FW1N29Q05FYA7K	4	AAAG	3	1	Pm_8095	GTCTTCCACAGTGGGCTTGG	Pm_6696	GCATGGAATTAGGCTTCTGTCC	3	2	2	2	1
FGSECJQ01ANI9W	2	AC	9	1	Pm_2196	TTTCAAGTATGCCTTGCCTGC	Pm_1456	TAGTTCAGGCAGTCGCCAGG	9	1	1	1	1
FGSECJQ01CHHBI	4	AGGG	5	1	Pm_8588	TCTTGCAAGCCTGAATGTGC	Pm_4681	TCTGGGGCAGGAATGTAACC	5	1	3	1	1
FGSECJQ01AG7F2	4	AGTG	3	1	Pm_1360	CACACATTCCCAGGTTCAGC	Pm_5018	CGCACCTATCTGGAAAACCC	3	1	1	1	1
FGSECJQ01AVM3R	4	TGCG	3	1	Pm_8701	AGCACACCCTTCCTCCTCC	Pm_7052	GGAGGGTGGGGAGATAAAGC	3	1	1	1	1
FW1N29Q05FTUBU	2	AC	7	1	Pm_3874	TCATCCCCAACACACATTCC	Pm_4171	TCAACCACATGCTTCTTTTGC	7	39	5	5	5
FFPMSHM02BQYDJ	2	TC	6	1	Pm_0148	CATAACAGCAATAAGCACACATCC	Pm_5421	TTCATCCCTTCTTTGAGTATGCC	6	1	1	1	1
FGSECJQ01BIX7J	5	ACTGT	3	1	Pm_1417	TCGTTCCATGACTCTGGTCG	Pm_3524	CAGAAGTCGTGTCAAGCAAGG	3	5	1	1	1
FFPMSHM02CAEC9	2	AT	7	1	Pm_6145	GCTGGGTGCTGTTACTTAGCC	Pm_2865	GTGGGAAGGAGATCGTTTGC	7	1	1	1	1
FW1N29Q05FVGX7	3	ATT	4	1	Pm_7512	ACCATCCTATCATGTCCGGG	Pm_5225	TCTACCAATGGCCTTCAGCC	4	5	1	0	1
FW1N29Q05FQM7O	4	AATG	8	1	Pm_5934	TGGTTCCATAGCTGAAGGGG	Pm_5815	GAAAATAAGGTTTAAAGGATTCTTGGG	8	2	1	1	1
FGSECJQ01AYBM2	5	AAAGC	3	1	Pm_1303	TTTCATATGGTGGTGCAGGC	Pm_6800	ATCTCCATGGATGCCACTGC	3	1	1	1	1
FW1N29Q05F2NRX	4	ATAC	9	1	Pm_0201	AAGGTCAAAACAGGCTGATGG	Pm_2068	ACCCCTATTGCAATGTTTCG	9	1	1	1	1
FW1N29Q05GBPRN	4	TCTG	3	1	Pm_8647	TGGAACTTAAATGACGGGTGG	Pm_1965	CACAGGAGTGTTAAATTCCTTTATGC	3	1	1	1	1
FW1N29Q05GHCZR	2	TC	6	1	Pm_1291	TGTTAATGTTATGCCGTTCATGG	Pm_6466	CCATTATTTCCACAGCCTTCC	6	2	1	1	1
FW1N29Q05F2W1G	2	TC	7	1	Pm_4257	TCGACAGTTCAACCCTGAGC	Pm_8903	TGGTTGGAACTCTGAACCCC	7	5	1	1	1
FGSECJQ01AQ0H2	4	AATT	3	1	Pm_2365	GATTGGAAAGACTGAATTGGC	Pm_2549	AGTAGATGAAAACATGGAGAATGC	3	1	1	1	1
FW1N29Q04EC9CG	2	AT	8	1	Pm_3379	CATGGCACCAACTGTGGC	Pm_6475	TGGCATTTGGTTGTTCTGC	21	6	2	2	1
FW1N29Q05FWMZU	4	AATT	5	1	Pm_1825	AAATTGGGTTGCAAAGGAGG	Pm_3328	TCTTCCAAGTGAAGATTGCTCC	5	1	1	1	1
FW1N29Q05F1LN6	4	AAAT	3	1	Pm_7905	AGGGGTTGGAGGTGTAGTGG	Pm_6831	TGCTAGTTACATGAAGGATGCC	3	2	1	1	1
FW1N29Q05F7B4B	3	AAC	5	1	Pm_7791	ATGAGCAACAGGGAGAAGGC	Pm_7584	TGTGGCTTCTGAGAGGTTGG	5	1	1	1	1
FW1N29Q05F42CY	3	AAC	5	1	Pm_3396	ACCACTTCTTGAAAAGCCCG	Pm_5684	TGTAATAATGGTGGGGATGGG	5	1	1	1	1
FGSECJQ01AN9UB	4	AAAT	3	1	Pm_5483	GTCACTGCTTGAGAGACGGG	Pm_0233	TGGTAAAAGGAATCTTGTTGGC	3	1	1	1	1
FGSECJQ01BK6M9	2	AC	7	1	Pm_4417	CCCCAAAACATGTGAAAAGC	Pm_3166	TCATAGCCATATCGTATTTTGAACG	7	1	1	1	1
FGSECJQ01A4J3T	4	TTCC	3	1	Pm_1650	ACAGGATGTGGGTGAATTGC	Pm_5626	GGGGTATAACCAGGGAAGAAGG	3	2	2	2	2
FGSECJQ01A3ID7	5	TTCCC	3	1	Pm_5210	CTTCGCTTCTGCATTCTTGG	Pm_9005	AATCATCTCCCCAGGTTCCC	3	1	1	1	1
FW1N29Q05FWVK2	5	AAAAC	3	1	Pm_7977	ACAAACCTCTGCACCAAGCC	Pm_0179	ATTTTCCCCTCAAGGCAGC	3	1	2	1	1
FW1N29Q05F7DM4	4	AAAT	3	1	Pm_1060	ACACGCAGCTGGCTCAGG	Pm_2781	TTGCTCTGCAGTGAGATGGC	3	1	1	1	1
FW1N29Q05FTJRF	3	AAC	4	1	Pm_7918	AGACACATGAGTTGCTTGCG	Pm_4802	TCTTAAGCCTGCTGTTCTGCC	4	2	2	2	2
FGSECJQ01ANEME	2	TC	6	1	Pm_8340	TCCAGCATAATGTAATGTCCACC	Pm_5104	GCACTTATTTCAAGTGCCTGC	6	4	4	4	4
FW1N29Q05F1QT1	4	TCCG	3	1	Pm_8771	GACACATGTCTCAGCCACCG	Pm_0734	AGGACATTGGGAGGAGGACC	3	1	1	1	1
FFPMSHM02B9BZ2	4	TTGG	6	1	Pm_3944	TCAGCAAGCTGAAGGCCC	Pm_0524	AACTCTGTGAAGTTGCCCAGG	6	1	1	1	1
FGSECJQ01B0RY3	4	TTCC	3	1	Pm_2644	ACAGCCAATGGGTCTTTTCG	Pm_1317	TTTCACCAACGGACTTGGC	3	1	1	1	1
FW1N29Q05FZ5UO	4	TTCC	3	1	Pm_3574	CATGTCTGGGAAAGGAAGGC	Pm_3723	CATGCAAAATGAGACCTGGC	3	2	1	1	1
FGSECJQ01BBCXZ	2	AC	14	1	Pm_0136	AGATCTGCCCATGACACGC	Pm_1610	GTGATATCCATACAACTGCCTGC	20	2	2	2	2
FW1N29Q05GF396	4	AAAT	4	1	Pm_6467	CCAGCATCATTTGCATTTCC	Pm_2236	ATTTGGAAGCCATCAGAGCC	4	2	1	1	1
FGSECJQ01AUZB6	5	AAATG	4	1	Pm_4842	TGAATCAGTCCAAAGCAGTCC	Pm_8339	CAGATACCCAAACAATTAGAAGCG	4	1	1	1	1
FW1N29Q05FTECJ	4	ATAC	3	1	Pm_6789	TCAAGAATGTAGTTTGAAACAGTAATGC	Pm_1392	CAATTAAGGCATTTGCAGCC	3	3	4	3	3
FW1N29Q05FOS8U	3	TTC	4	1	Pm_1212	TCAAGCTTCTCCCTCCTCCC	Pm_0982	GAAATCAAGCCTGACCCAGC	8	4	3	3	3
FW1N29Q05GITZ7	4	AAAT	5	1	Pm_5461	TTGTTCAGTTGAATTCTGTATTCCC	Pm_5393	CAAAACTGTATTATGCCAGAGAAGC	5	1	1	1	1
FW1N29Q05F487I	4	ATCT	3	1	Pm_5472	GGAAATAGACCTTGTATTTGATCTGG	Pm_1056	GGTAATTGGAAGTGGGTGAAGC	3	2	2	2	2
FW1N29Q05F2KHQ	2	AC	9	1	Pm_2541	GCTAAAAGCTGGAATGTTATGGG	Pm_2126	ATGACCAGCACACTTGTCGG	9	1	1	1	1
FW1N29Q04D4WKU	2	TC	6	1	Pm_8737	AGGGCATGCAAGTTATGCG	Pm_5316	TCCGTGTCTCAAGATCTCATCC	6	1	1	1	1
FW1N29Q05GBN8G	4	AAAC	3	1	Pm_1110	AGCACCCAAACCCATTAACC	Pm_7555	GGGGAGTGATTGGTTATGCC	3	3	16	1	1
FW1N29Q05GDC4W	4	AAAT	4	1	Pm_2686	CACACACACACGGACATTGG	Pm_6954	GAGGGCCTCTCCTTACTGGG	4	1	1	1	1
FW1N29Q05FXYES	4	AGGG	3	1	Pm_6071	ATCTTGGTTGGTGGGATTCG	Pm_2281	CAACGCCTCAGTTTCCTTCC	3	1	1	1	1
FW1N29Q05FWYFC	4	AAAG	3	1	Pm_8551	CCCAGAATACAGGCTGAACG	Pm_5168	TTCCCTGGATAACAAACGGC	3	1	1	1	1
FW1N29Q05GGSW6	4	AATC	3	1	Pm_9023	CTCAGCTCACAAGCAGGAGC	Pm_8712	CTTAGCACTCCTCCACCCC	3	1	1	1	1
FW1N29Q04EFANT	4	ATGG	3	1	Pm_7477	AAAGATCCATTCTAAATGCTTTCTCC	Pm_8330	TTAGGCTCTGGAACAGTTGGC	3	1	1	1	1
FGSECJQ01BB37Q	4	ATAC	4	1	Pm_6044	GGTCCCATTTAGTAGCTTCTGC	Pm_4474	CCCACCTTAAAAGCAGTTTGC	10	3	1	1	1
FW1N29Q05FWQSF	4	TTGG	4	1	Pm_6240	CATAGTAGGTTAATAGCCACCTGCC	Pm_8627	ATGAAGCAGAAACCGGAAGC	4	2	2	2	1
FW1N29Q05FP26Y	4	AATC	8	1	Pm_4467	TTCTTGAGCTGGCACTCTCG	Pm_5629	TTCACACAAATGCACTCCCC	8	1	3	1	1
FFPMSHM02BYYLP	2	AC	9	1	Pm_9052	TTTACCCTGCCCATTTATCCC	Pm_2492	TTTGTCTCTCAGCCCAACCC	12	1	1	1	1
FFPMSHM02B0HDC	4	AAAC	3	1	Pm_7348	GTTTGTGTGAGATGGGTGGC	Pm_7644	CCACTGAAATCAATGGCTGC	3	1	1	1	1
FW1N29Q05FQKAD	3	TTC	4	1	Pm_0611	TGAAGGTCTCACAATTTTAAGAGGG	Pm_6317	CCGCTGTGCCATATTGTGC	4	1	5	1	1
FGSECJQ01AHWHP	5	AAATC	3	1	Pm_0670	CGTTTCGCCCAATTGAAGG	Pm_2515	TTTAAAATTCTGTTCTTTGCTAGACCG	6	1	1	1	1
FW1N29Q05GJIQW	4	AAAT	3	1	Pm_5777	GCTGTCAGCCATCCTTAGTGG	Pm_9099	TGAGAAGCATTCATGCACCC	3	4	13	4	3
FGSECJQ01AQP48	5	AAAAC	3	1	Pm_4965	TGCTATATGTTGTTGTATGGCTTCC	Pm_5838	TTTCACCAAAGCCTGAGTTTAGC	3	2	2	2	2
FGSECJQ01B2IVP	3	ATC	5	1	Pm_1038	CAATGCCAACTCCAATGTGC	Pm_0257	TCAATCTGAAAAGCGGACCC	13	3	2	2	2
FW1N29Q05F6JGQ	5	AAATT	4	1	Pm_3132	AGAGATCTGAATCTAGGTTGCCC	Pm_4133	CAAGACAGTTGTGCGTGTGG	7	1	1	1	1
FGSECJQ01AT278	4	ATAC	6	1	Pm_6315	CCAGAATAATTTGGAAGTCAGGC	Pm_0209	TGATGCATTAGGCTTCTTGTTACC	9	1	1	1	1
FGSECJQ01AGQQ4	3	ATT	4	1	Pm_1145	GGCCTGTGAGAAATAATTGGC	Pm_5935	TGGTCAAGGAGAGAAACAGCC	4	1	1	1	1
FW1N29Q05F3T5Z	4	AAAG	3	1	Pm_4387	AGGACAGAGAAGGCGTGTGG	Pm_2903	TCCTTTGCTTCAGAACTTGGC	3	4	2	1	1
FGSECJQ01B2BPX	4	AAAG	3	1	Pm_7854	CCTCTCCCTTTATCTCCATTCC	Pm_2335	GCATCAGTCTCTGTCCCAGG	3	1	1	1	1
FW1N29Q05F96TY	3	ATC	4	1	Pm_0076	GAGAGGAAGCAGCACTACGC	Pm_4518	GCTAACAGGATTGGGACAGC	4	1	1	1	1
FW1N29Q05F3E51	4	AAAT	3	1	Pm_5891	TGTGGTGCCTAACATTTGAACC	Pm_3997	ATGCTTGGAAACAATGTGCC	3	1	1	1	1
FW1N29Q05GG962	4	AATG	3	1	Pm_7261	GCGACTTGGAGGAACATGC	Pm_4210	TCACATCAAAGTGCATCAGGC	3	2	3	2	2
FGSECJQ01AMTOH	4	AAAC	3	1	Pm_3050	AAACGTCACAAGCAAACCCC	Pm_7786	TTGAGAAGGATGTTGAGGATGC	3	2	17	2	2
FW1N29Q04D9XQP	3	ATT	4	1	Pm_3828	TTGACCAGCACTGAACAGCC	Pm_3668	GGCTGTTGCCTTTTCAAACC	4	1	1	1	1
FGSECJQ01BORN6	4	AAAT	4	1	Pm_3917	TTGTTTTGTTGTGAACCGCC	Pm_6718	CAGAAATCCAAACGATTTGTGC	4	1	1	1	1
FW1N29Q05FY0VW	2	AC	9	1	Pm_0749	CCACTGTCTTTGCCATCAGG	Pm_1571	AAAATAGGTCTAGATGTGGCCAGG	9	3	2	2	2
FFPMSHM02BTR3P	4	AGCC	3	1	Pm_8226	TTTTCCACACGTTTGTCAGC	Pm_7930	AGACCACTAGATAGTCTTCCTTAAACC	3	1	1	1	1
FGSECJQ01BRTH5	4	ATCT	4	1	Pm_7966	AAGAACAAACTTCATATGTTATTGGC	Pm_2663	AGACTTTTCCTTCCCAGAACC	4	1	1	1	1
FGSECJQ01A24JE	4	AAAT	3	1	Pm_0760	TCATTTTGCATCATTCTTTTGC	Pm_8540	ACCCAGAGTCACATTTTGCG	3	1	1	1	1
FGSECJQ01BURX6	3	AAC	6	1	Pm_3734	GCTTTAATGATGTTTCACCATTTACC	Pm_2435	CATCTGCCTATCCCAGGTCC	6	3	41	3	3
FW1N29Q05FXZO2	5	AGAGC	3	1	Pm_4033	TCTTCTTGAGCTGATGCCCC	Pm_0483	CCTGCAATACAATGGCAGTCC	3	1	1	1	1
FGSECJQ01B53SV	3	AAC	5	1	Pm_4822	GTCACGAAGAGTCGGACACG	Pm_7521	TCACTTGCTGGTGAGATGGG	5	112	3	3	3
FGSECJQ01B12CX	3	ATC	15	1	Pm_5872	GATGACCAGCAACAAGGTGG	Pm_9125	CTCTTCTTCCAATGTGGCCC	15	1	1	1	1
FW1N29Q05GAFXH	4	AATC	8	1	Pm_5623	TCTTGAAGCTGGCACTCTCG	Pm_5629	TTCACACAAATGCACTCCCC	8	3	3	2	2
FFPMSHM02CDYUV	2	AC	8	1	Pm_1902	GCACATAAATATGTCACTCCCC	Pm_2074	ATGATCAGATATATTCACACACGC	8	1	1	1	1
FGSECJQ01BWJ93	5	TCCTG	13	1	Pm_4717	GGGATGTAAACTCAACATACCAGG	Pm_8915	TTCAACTGCAGCTCCTCACG	13	1	1	1	1
FW1N29Q05GFKSZ	4	TGGG	3	1	Pm_8527	TGCTTGTGGATTCAGTATCACC	Pm_5740	AGAAAGACGTTACCCACCCC	3	1	1	1	1
FW1N29Q05GF8QC	3	AAC	4	1	Pm_2217	AGCCCAATTCACCTCACAGG	Pm_6167	GCGTGCACACAATTTTAGCC	4	3	3	3	3
FFPMSHM02B8GZK	3	AAC	4	1	Pm_7693	GATTGCAGAACCAATCCACC	Pm_8062	TTGTAATGGCTTACCTCTCTCTGG	4	1	1	1	1
FW1N29Q05GHYH2	4	AAAG	3	1	Pm_1169	GAGATGGTGTTCCCAGAGAGC	Pm_9272	CCTTCTTTTAGTTAGCCAAATTAAGTCC	3	5	3	3	2
FGSECJQ01AHGXL	3	ATC	12	1	Pm_8808	TGGTGGAAGTGAAATGCTGG	Pm_3007	TGTCACCTGGGCTAGAAGGG	12	1	1	1	1
FGSECJQ01ALAZ8	4	AAAT	3	1	Pm_8050	TAGGGGTCAAGCTGGAGTGG	Pm_3129	TCTAGCCTGGAGCCTTCACC	3	4	5	4	4
FW1N29Q04D99U7	4	AAAG	3	1	Pm_9072	TGCACTCCCAATTGTGTTGG	Pm_2314	AGCTGACACATGCTCTTGGC	3	1	1	1	1
FW1N29Q05FVDNZ	2	AC	11	1	Pm_2098	CTTTGGAGCATCTGCACTGG	Pm_0307	CCCTTCGATTTTCTTGCTGG	11	1	1	1	1
FGSECJQ01B0S0Y	2	AC	17	1	Pm_7872	TTCTGGGAATGGAGGGACC	Pm_6451	CTTCCCTAAGTGGCCTGAGC	17	1	1	1	1
FGSECJQ01A86X1	2	TC	7	1	Pm_0488	GATAATCATGCAAGGAATGTTGC	Pm_7566	TCACTGGGAGCTCCTCTTCC	7	1	1	1	1
FW1N29Q05GFTZE	3	AAC	5	1	Pm_4338	ACAAGCCCTTCCATCTGGC	Pm_3934	CCTAATACAGAAACGCCACAGC	5	1	1	1	1
FFPMSHM02BYFRZ	4	AAAT	3	1	Pm_1684	TCTGCTCCCTTATAAAGAGAAAATACC	Pm_2514	GTAGCTGCCCAAAGTCACCC	3	1	1	1	1
FW1N29Q05FP6H0	4	TGGG	3	1	Pm_5033	CTTGTCTGGAGCCACGAAGC	Pm_1813	GCAAAGTTGTGGAGACCAAGG	3	1	1	1	1
FW1N29Q05GEDFH	4	AATT	3	1	Pm_1505	CACATTGCCATGGAGGAGG	Pm_3854	TGCTGCCAGTAACCATGTCC	3	1	1	1	1
FGSECJQ01BRZDD	2	TC	6	1	Pm_0213	AATTAAACCTTGACCGCATGG	Pm_5696	CTTGCTCATTGGGCCTGG	6	1	1	1	1
FW1N29Q04EKKBW	4	AGGG	3	1	Pm_5958	CAGCAATTAGATGGCTTTGTGC	Pm_5416	GGTGGTGCATGGGATAGAGG	3	4	1	0	1
FW1N29Q05F1275	4	TTCC	3	1	Pm_7569	TGATTTGGTGAGCAAAGGGG	Pm_1846	TATTGATGGAAGCCCCAACC	3	1	1	1	1
FGSECJQ01AZIPD	4	AAAT	3	1	Pm_8233	GGTCTGGATTAGCGCAAAGG	Pm_9150	GGTCCCAAGTGTGTGAAGGG	3	1	1	1	1
FW1N29Q04ET7WJ	4	AATG	3	1	Pm_9284	TGAGCCAACATCATTCTGGG	Pm_7820	TGGATACCAGTTTCATATGCTTGC	3	1	1	1	1
FW1N29Q05F73OR	4	AAAT	9	1	Pm_3557	TCGTGAGATGGATGGTGTCC	Pm_4002	TTCTACCTCCTCCTGGCTCG	9	3	2	0	1
FW1N29Q05FPIZ6	4	AATT	3	1	Pm_1401	CTGTTGCATTTCAGCCAAGG	Pm_7896	TGAGCTGCTTACACAATAGGGC	3	2	2	2	2
FGSECJQ01CDXG8	3	ATT	10	1	Pm_1835	ATGGCCTGGTTTGTGAGACC	Pm_4659	CTCTGGGTTGCTTCTTATGGC	10	1	1	1	1
FGSECJQ01B7R24	5	AAATT	3	1	Pm_5348	GCTGTAGCTTGGCCTGAACC	Pm_8997	GAAGTCTAACAACATCTAGAGAACCATAGG	3	1	1	1	1
FW1N29Q05GCBG4	2	AC	7	1	Pm_6194	GTGTCCCACCCACTTTCTCC	Pm_7567	TTGGCCCAACAAATGTTTCC	7	1	1	1	1
FW1N29Q05GJRCW	4	AAAT	3	1	Pm_2760	CCACCAGCAAGACATGAAGG	Pm_8932	TGATTGAGAGTTCAAGCAGGG	3	1	1	1	1
FGSECJQ01AYEZX	4	AAAT	4	1	Pm_0403	TGAAGTCAGATAGTTAGAAGTCAGGTCC	Pm_5539	AGCCAAAAGAGAACTTGCCG	4	1	1	1	1
FW1N29Q05F9RL2	4	AAAC	3	1	Pm_6839	AACGTTGTTAACCGGATGGG	Pm_7408	AATTCCTGGAAGCTTGGTGC	3	3	5	3	3
FW1N29Q05F0AK8	3	TCC	4	1	Pm_5524	TGCCCTGTCATGTTTCTTGC	Pm_2131	GGCAGATCCTGATAGGCTGG	4	6	7	6	6
FGSECJQ01AJNTR	4	AAAT	3	1	Pm_6555	TTTTAAATACCCCAGAATATCTGACC	Pm_2688	GGAAGCAGAAGAAATGGTGG	3	1	1	1	1
FGSECJQ01BW6CQ	3	ACC	4	1	Pm_4170	GATCTTGTAGGATATTTCTGCATTCC	Pm_7253	TTGACAGCATGGTACACACAGG	4	2	2	2	2
FW1N29Q05F30HC	4	AAAT	3	1	Pm_6921	CCCACCCAGAATCCATTAGG	Pm_0809	GCATCATCACATTTCTGTTCTGC	3	4	3	2	1
FW1N29Q05FWCV2	4	TTCC	3	1	Pm_6786	AACTTCTCAGCTTGTTTAACGCC	Pm_8872	GGGGAAACATGCATTATGGG	3	1	1	1	1
FW1N29Q05GC50N	4	AAAG	3	1	Pm_8118	AGTGCATGACTCAACCTGGC	Pm_7341	ATTGCACAACTCCCTCTCCG	3	1	1	1	1
FGSECJQ01CBO2Z	4	AGGG	3	1	Pm_9091	TGAATGTGGATAGGAATGGTGC	Pm_2083	TATTTGATGGGAAAATGCGG	3	1	1	1	1
FW1N29Q05GKNIG	3	ACC	4	1	Pm_2768	TTGGTTCTGTGTGGGTGTGG	Pm_2637	CGTCGATACTCGGACTTCCC	4	11	14	0	2
FW1N29Q04EG2I1	3	TCC	5	1	Pm_8669	TCACAGAAGTGGCACCAAGG	Pm_6878	CCCACTTCTCTTGCCAATCC	5	1	1	1	1
FGSECJQ01A696M	4	AATC	3	1	Pm_6906	GGAACATTCCAGAAGACCGC	Pm_7708	GATCAAAGGAGGAGGTCAGGC	3	1	1	1	1
FW1N29Q05F7RQC	4	AAAT	3	1	Pm_2114	TTGGAGGAAATCCTGGATGG	Pm_7373	ACCAGCCCATTCAGAAGGC	3	1	1	1	1
FGSECJQ01BBGDN	4	AAAT	7	1	Pm_9092	CCTGTGGTAAGATGGGTGGC	Pm_7558	TCAGTGCATTTGGAGGATGG	7	1	1	1	1
FGSECJQ01BPQ0G	4	AAGT	3	1	Pm_3655	AGTTGCTGCTGCTATTGTAGGC	Pm_0812	TGGAGTCCATTGGAGCTGG	6	3	3	3	3
FGSECJQ01AZLBO	4	AAAT	6	1	Pm_6925	TTTCAGATAGGTGTTGGAAATGC	Pm_5720	TGTACATTGGCATTAGCTTTTGG	6	1	1	1	1
FW1N29Q05FYWYU	4	AAAC	3	1	Pm_3225	GTTCGATGAACCCTGGATGC	Pm_6679	ACCTATCCTGGGGCTTCTGC	3	1	1	1	1
FGSECJQ01BL11T	3	TGC	4	1	Pm_1773	TCACACTGAAACACCCAGGC	Pm_2174	CTTAAGATTGCGGTGAGCCG	4	1	1	1	1
FW1N29Q04EADKC	5	AAAAG	3	1	Pm_0583	GGTGAATCACGTTTCCAAAGC	Pm_1196	TTGTTTATACTTGTCTAGAGGGAGGG	3	1	1	1	1
FW1N29Q04EOABN	3	ATC	5	1	Pm_5540	GGCAACCAAAATTACTAGGAAGC	Pm_2005	TGGTCTGAATTTTAGAATAGAGTTGC	8	5	4	4	4
FW1N29Q05FZJ5R	4	TGCC	3	1	Pm_8733	GCAACTTCCTGTTGGCTTCC	Pm_3564	CCTTCTCCACCCAGCAGC	3	3	1	1	1
FW1N29Q05FZ7PT	4	AATG	4	1	Pm_3138	AACTGTTGTGAGCCTCTCGG	Pm_7979	TTGCCCTCCCTTTATTTTCG	4	1	1	1	1
FGSECJQ01B0DVC	4	TCTG	4	1	Pm_0008	CATACTAGGCCCATTTACGGC	Pm_8916	AGTTGCAAAGAATCTCATTTTCC	12	1	1	1	1
FGSECJQ01BEDUB	4	AGGT	3	1	Pm_0007	CCGACATTCTCTCTCAGCCC	Pm_3036	CCTTGTTTGCATGTACCATTCC	3	1	1	1	1
FW1N29Q05F3AOC	6	AAGGAG	3	1	Pm_1086	CATGGACTTCAACTTCCCAGG	Pm_5570	GTTTCCTCAGCAGAGCCAGG	3	6	13	2	1
FW1N29Q05FWHC8	4	AAAT	4	1	Pm_6100	TCCTTTTCCCCTCACTAAATGC	Pm_9115	GTCACACTGGTGAGATGGGC	4	2	2	2	2
FGSECJQ01ALWC6	6	AACCCT	3	1	Pm_6108	GTATTCCCAGGCAGGTTCCC	Pm_1374	AGCTTCCCATGTTCCTTTGC	3	1	3	1	1
FW1N29Q05FZUP8	4	ATAC	4	1	Pm_2534	TGAATGGTCGCTAAATGAGGC	Pm_0599	TGCATCACATCCTCACAACC	4	2	1	1	1
FFPMSHM02B84PK	3	ACC	4	1	Pm_2117	TTATCCCCACATCTCTGCCC	Pm_4637	AAGGCCTCTACTTCAGCCCC	4	1	1	1	1
FW1N29Q05F6CQ3	3	TTC	4	1	Pm_2550	CTGCCAAGTAGCGATGTTCC	Pm_0665	GGGACTCAGGACTGAAAGGC	4	5	3	3	2
FFPMSHM02CICPT	2	TC	9	1	Pm_7870	TGTCTACATGTGAATGGATTCGG	Pm_5142	TGAGTATTTCCCAGCTCTGCC	9	1	1	1	1
FW1N29Q05FRZ0A	3	ATT	15	1	Pm_1138	CAGCATTTGGGTAGGATGGG	Pm_0844	CCCTTTAAATTGTTCTGTATGTCTTTACC	15	1	1	1	1
FW1N29Q05GBQMJ	4	AATT	4	1	Pm_3115	GCTCCTGAATGAAACGTGGG	Pm_1865	GACAGTGAAGAGACCCTGTCCC	4	2	2	2	2
FW1N29Q05GBJCT	3	ATC	5	1	Pm_7085	CACTCTGGAAAACTTTGCATAACC	Pm_5463	AATCAGTTCCTCAAACCTGGC	5	2	5	0	1
FW1N29Q05F6070	4	AAAC	3	1	Pm_8675	TGTTTCCATGGGGAGAGAGC	Pm_1896	CTGCTAGCATGTTGGCAAGC	3	1	1	1	1
FW1N29Q05F2YFE	3	TTC	4	1	Pm_3675	AAGGATATAACCCCTGCAGCC	Pm_2761	CTCTGAGGTCATGCCAAAGG	4	1	1	1	1
FW1N29Q05F1DND	5	ACCCC	3	1	Pm_3377	CCATGCTGGCTTGATTAGACC	Pm_7054	GGCAAAGGAAAATTAGGCCC	3	27	5	0	2
FGSECJQ01AHZ6Y	2	AC	11	1	Pm_7947	TCAAATACTTAATTCCGTGCTGC	Pm_7656	CCCAGTTCTAGCCTGATGCC	11	1	1	1	1
FW1N29Q05F023N	2	AC	6	1	Pm_5100	GGATGGAATTCAGATCCAAGG	Pm_6045	GCTAAGCAAATTTAAACAAGTGGC	6	3	3	3	3
FW1N29Q05FYZNW	2	AC	7	1	Pm_2838	GAAATGTATCCTCCATTTTGTTATGG	Pm_0625	CCTACATTCACAGAAGCCCG	7	2	5	2	2
FGSECJQ01A3M8K	3	TCC	5	1	Pm_4452	GGGAGCAAAAGATTCATGTGG	Pm_0668	CCAAAGCATGAATATTGGAAATAGG	5	1	1	1	1
FW1N29Q05GCRON	4	AATC	7	1	Pm_2429	TTAGCTAAAGATGATCCAGGAAGC	Pm_7678	CAGCTCTCCAGGTGTGTTGG	7	2	2	2	2
FGSECJQ01AFPD9	4	ATGC	3	1	Pm_7064	TGCAGGTATATAGATGTTTGTTGGC	Pm_9165	TGTAAGACAGAAATGTGATCTGAGC	3	1	1	1	1
FW1N29Q05GC6C8	4	AAAT	4	1	Pm_2773	TTCATGGGTGGTCTCCTTCC	Pm_4943	TCACTACATCAGATGGGCGG	4	1	1	1	1
FW1N29Q05F7MQL	4	AAGT	3	1	Pm_5181	TGCAAAATTTCATTGGACTGC	Pm_7608	TCAATGAGTTTTCTAGGCCTGC	3	2	2	2	2
FW1N29Q05FYCBQ	4	TCTG	3	1	Pm_0762	GCCACTGTTCACTTGTGCG	Pm_5748	CTTTCATTTCCCCAAGTGGC	3	1	1	1	1
FW1N29Q05FYCP8	5	AAAAG	3	1	Pm_5811	TGCCTGTACCAAAGAAAGTTGG	Pm_1952	TTCAGTGAGCTGCCCATACC	3	5	2	2	2
FW1N29Q05FYSBM	4	AAAT	3	1	Pm_3419	TGGTTGTGGAGTGCCTATGG	Pm_9103	CATTCTTGGTGGGTTCTTCTCC	7	2	2	2	2
FGSECJQ01CB785	4	AAAG	3	1	Pm_8375	TTTCCTTCACCATAGGAGGC	Pm_1423	CCCTCAAGGGGAAACTATGG	3	1	1	1	1
FW1N29Q05FSJ8M	3	ATT	4	1	Pm_2716	GATGCCACTCTCTCTGTCGC	Pm_4481	TCTTTGCCCAGTTTCATTTGG	4	1	1	1	1
FW1N29Q05F2FUU	4	AAAT	7	1	Pm_2979	TGTGCTTTAAGATGGGCAGC	Pm_6771	CAGATCAAGCATGAGCCAGC	7	1	1	1	1
FW1N29Q05FVRWC	5	ATTTT	3	1	Pm_1644	GGGGAGATAATGTGAGCCCC	Pm_8592	TGCTTTTAGGTAAATGGACACAACC	3	2	3	2	1
FFPMSHM02CEX9R	2	AC	6	1	Pm_5765	TTCCCTGTAGGAAATACTCCCC	Pm_2774	TGTTGTGGCTTTATGCCTCC	6	1	1	1	1
FW1N29Q05F3NR6	3	AAC	6	1	Pm_4822	GTCACGAAGAGTCGGACACG	Pm_6632	AGTCCCTGCAGTTTCAAGGC	6	112	8	3	3
FW1N29Q05GJA9O	4	AAAT	3	1	Pm_7951	AGGAAAGCCATGAGATTGGG	Pm_5976	CTGAATGCAAGGGTAAAGCC	3	2	2	2	2
FGSECJQ01BT4ZZ	3	AAC	7	1	Pm_4508	CAAATCCAGTCTAAAACATCTGGC	Pm_9158	GAAATCCCCAGAGACGTTGG	7	3	3	3	3
FGSECJQ01CE4H6	4	AAAG	3	1	Pm_0182	TTAGGATGGCTGATGAGAGGC	Pm_4715	TGTGTTGTGTAAGCCCAGCC	3	2	2	2	2
FW1N29Q05FX1ZT	2	AC	8	1	Pm_9202	CACTTCAATGTCTAATCATTCCACC	Pm_2651	CCATTAGTGCAAGTCACAGTGC	8	4	1	1	1
FGSECJQ01ANRE0	3	TCC	4	1	Pm_8182	CCCCAGTCCTGCCTATTACC	Pm_3053	TGAATACAGGCCCAGTGACC	4	1	1	1	1
FGSECJQ01AKBTZ	5	AACAG	3	1	Pm_0398	AAGTAGGCAAGTCAAAATGGGG	Pm_6140	TCGATTGTGTGATGCTGTGC	3	5	1	1	1
FGSECJQ01AJ50V	4	AAAT	4	1	Pm_1234	CATTTTGCCTATTGTTGTTTCCC	Pm_1989	AAGACACCAATGAGATAATGCCC	4	1	1	1	1
FW1N29Q05FYFYB	5	ATCAC	4	1	Pm_0673	AAGCTTGAAAACAGACCCGC	Pm_0940	GAGTTTCCTACTACTTTAGTATCCAGTTGC	4	3	2	2	1
FGSECJQ01AKRFB	3	ATT	4	1	Pm_1774	TGAAACATTGGTGTACCAGGC	Pm_6358	GTAGCTGAGAGTTGGGCAGC	4	1	1	1	1
FW1N29Q05GDU4L	3	TCC	4	1	Pm_4229	GTTCTTGTGGCCCTCTTTGC	Pm_0372	TTTCCACCTTTTGCAAACCC	4	2	1	1	1
FW1N29Q05GG81T	5	AGGCG	3	1	Pm_1631	CATTCATCCAGGGGAAGAGG	Pm_7705	TGCCTTTGTCACCAATCAGG	3	2	1	1	1
FW1N29Q05FQ5BT	4	AAAT	9	1	Pm_3844	AGATTCATTGGGTGTTGGGG	Pm_7751	AGACTTCACAGCAGGCATGG	9	1	1	1	1
FGSECJQ01CGPDL	6	ATATCT	7	1	Pm_7818	TCCAAAGGTAGTAATGCGATGG	Pm_4572	TTTGGGAACACATTTGAGGC	7	1	1	1	1
FGSECJQ01BSFTB	3	TCC	4	1	Pm_4147	TGACCTAGCTAGCCCTTCCC	Pm_5504	GGAGACGTTCCTGCAGTCG	4	2	2	1	1
FGSECJQ01ANGY3	2	AC	11	1	Pm_6283	TTTGAAGGGCAAACTCTGGC	Pm_9094	GGTAATAGCCTACTTGAGGTAAAACCG	20	1	1	1	1
FGSECJQ01AVE79	5	AAAGG	3	1	Pm_2167	AAGGTCAGGTATGAAGTCCCC	Pm_3698	AAGTTTCACGTCACATATCAGTGC	3	1	1	1	1
FW1N29Q05FTZSK	4	AATG	13	1	Pm_5328	AATCAGCAACAATTGAAGAGCC	Pm_0847	GCTGCTGCTACACTAAAACTCCC	13	1	1	1	1
FW1N29Q05F7S97	4	TGGG	3	1	Pm_0446	TGCAAAACAAATGGACTCGC	Pm_3743	CTGGATCCCGTATCACATGG	3	4	4	4	4
FGSECJQ01BGBBV	2	AC	8	1	Pm_8265	TTCCAAGATGTAGTCCAACGC	Pm_6890	CACGTACTTTATCAAGAACCTCTGC	8	1	1	1	1
FW1N29Q05GKI1Z	4	ATAC	6	1	Pm_4225	TGCAATTAGAATGCTCCCTGG	Pm_5288	GGGTTGGAGAAAGAAGTCGC	17	1	1	1	1
FGSECJQ01B5ARB	4	AAAC	3	1	Pm_0964	TTAAACTGGGGAGGGAAGCC	Pm_2308	TGAGCTGCCCAGAGTCACC	3	1	6	1	1
FGSECJQ01BFQ45	6	ATCTAG	3	1	Pm_5909	CATCCCAAAGATCTGCTCCC	Pm_7194	CAGAGAGGTATTGTGGAGGCG	3	1	1	1	1
FW1N29Q05F4TNH	4	AAAG	3	1	Pm_8966	TCTGTTCCCATCTCCCTTGC	Pm_1905	AATGGGCACAGTCACACTGG	3	7	5	5	2
FW1N29Q05FR1RO	4	AAAG	3	1	Pm_7498	GTCAACTTCCAGCATTCCCC	Pm_9058	GCAGCTCAAGGTTTGTTCCC	3	1	1	1	1
FGSECJQ01BLXPD	3	TGC	4	1	Pm_2109	CAGGTGGATAATGACTGCGG	Pm_6920	GGTGGTTCACCCTCTTCTGC	4	1	1	1	1
FFPMSHM02BY7TO	4	AAAT	3	1	Pm_9266	CCTGCTCCATTTCATCCTCC	Pm_8500	TCCTGAGAACTTGGAATCTCACC	3	1	1	1	1
FGSECJQ01BZDRR	4	AAAT	3	1	Pm_1697	CTGGAGAAAACAGGAGAGCG	Pm_3833	TGGTGACAAGATGATAAAATAGTTCC	3	2	2	2	2
FGSECJQ01BLSV9	2	AT	6	1	Pm_8173	TTATATAAAAGGTGGTTTGATGATGC	Pm_1415	TGGTTAAAAGATGGGGAGAGC	6	3	31	1	1
FW1N29Q05F3696	4	ATGG	4	1	Pm_0021	TTCACCACCCACTCTACATGC	Pm_2260	ATTTTGTGCCATTGTGTCCC	4	1	1	1	1
FGSECJQ01ALC42	4	AAAT	3	1	Pm_4149	TCCTATCATCCCGCACTTCC	Pm_8896	GGAAAACAGGAAGTCCACAATCC	3	1	2	1	1
FW1N29Q05GEVM7	3	TGC	4	1	Pm_5247	TATTGCTGCAGCTGGTGTCC	Pm_5356	CAGGCTCTGGACTAGCTGGC	4	1	1	1	1
FGSECJQ01B3JYE	5	TCCCC	3	1	Pm_4280	GGACGGAGACTACCAGAGGG	Pm_0249	CTTTAGCTCCGCCCTCCC	3	2	2	2	2
FFPMSHM02BYQEW	6	AACCCT	3	1	Pm_5415	GCCCTGACTTCAAGGAGGC	Pm_8392	ACCCCTATTCCCAGGCAGC	3	106	4	2	1
[truncated: 126,589 more chars]
